# Supplementary material for: Machine learning-driven prediction model for cuproptosis-related genes in spinal cord injury: construction and experimental validation
Source: Front Neurol. 2025 Apr 23;16:1525416. doi: 10.3389/fneur.2025.1525416 (PMC12057486; doi:10.3389/fneur.2025.1525416)
Supplement: Supplementary file 1 [file Data_Sheet_1.zip]

Archive with 89 entries (67 files):
- data 1/
- data 1/fig.1/
- data 1/fig.1/fig.1A-B.diff/
- data 1/fig.1/fig.1A-B.diff/crgGeneExp.txt
- data 1/fig.1/fig.1A-B.diff/diffGeneExp.txt
- data 1/fig.1/fig.1A-B.diff/geoCRG07.diff.R
- data 1/fig.1/fig.1C.Rcircos/
- data 1/fig.1/fig.1C.Rcircos/Rcircos.geneLabel.txt
- data 1/fig.1/fig.1C.Rcircos/geoCRG09.RCircos.R
- data 1/fig.1/fig.1C.Rcircos/refer.txt
- data 1/fig.1/fig.1D.cor/
- data 1/fig.1/fig.1D.cor/diffGeneExp.txt
- data 1/fig.1/fig.1D.cor/geoCRG10.cor.R
- data 1/fig.1/pre-fig.1A-B.crgExp/
- data 1/fig.1/pre-fig.1A-B.crgExp/crgGeneExp.txt
- data 1/fig.1/pre-fig.1A-B.crgExp/gene.txt
- data 1/fig.1/pre-fig.1A-B.crgExp/geoCRG06.crgExp.R
- data 1/fig.1/pre-fig.1A-B.crgExp/normalize.txt
- data 1/fig.1/pre-fig.1C.Rcircos/
- data 1/fig.1/pre-fig.1C.Rcircos/REF.txt
- data 1/fig.1/pre-fig.1C.Rcircos/Rcircos.geneLabel.txt
- data 1/fig.1/pre-fig.1C.Rcircos/gene.txt
- data 1/fig.1/pre-fig.1C.Rcircos/geoCRG08.preRcircos.pl
- data 1/fig.2/
- data 1/fig.2/fig.2A.heatmap/
- data 1/fig.2/fig.2A.heatmap/ssGSEA.result.txt
- data 1/fig.2/fig.2A.heatmap/wgcnaDiagnostic19.heatmap.R
- data 1/fig.2/fig.2B.vioplot/
- data 1/fig.2/fig.2B.vioplot/immuneDiff.xls
- data 1/fig.2/fig.2B.vioplot/ssGSEA.result.txt
- data 1/fig.2/fig.2B.vioplot/wgcnaDiagnostic20.vioplot.R
- data 1/fig.2/pre.ssGSEA/
- data 1/fig.2/pre.ssGSEA/immune.gmt
- data 1/fig.2/pre.ssGSEA/normalize.txt
- data 1/fig.2/pre.ssGSEA/ssGSEA.result.txt
- data 1/fig.2/pre.ssGSEA/wgcnaDiagnostic18.ssGSEA.R
- data 1/fig.3/
- data 1/fig.3/fig.3A-D.cluster/
- data 1/fig.3/fig.3A-D.cluster/cluster.txt
- data 1/fig.3/fig.3A-D.cluster/consensusScore/
- data 1/fig.3/fig.3A-D.cluster/consensusScore/icl001.png
- data 1/fig.3/fig.3A-D.cluster/consensusScore/icl002.png
- data 1/fig.3/fig.3A-D.cluster/consensusScore/icl003.png
- data 1/fig.3/fig.3A-D.cluster/consensusScore/icl004.png
- data 1/fig.3/fig.3A-D.cluster/diffGeneExp.txt
- data 1/fig.3/fig.3A-D.cluster/geoCRG14.cluster.R
- data 1/fig.3/fig.3E.PCA/
- data 1/fig.3/fig.3E.PCA/PCA.pdf
- data 1/fig.3/fig.3E.PCA/PCA_00.tif
- data 1/fig.3/fig.3E.PCA/cluster.txt
- data 1/fig.3/fig.3E.PCA/geoCRG16.PCA.R
- data 1/fig.4/
- data 1/fig.4/fig.4A-B.clusterHeatmap/
- data 1/fig.4/fig.4A-B.clusterHeatmap/cluster.txt
- data 1/fig.4/fig.4A-B.clusterHeatmap/geoCRG15.cluHeatmap.R
- data 1/fig.4/fig.4C.ssGSEA/
- data 1/fig.4/fig.4C.ssGSEA/cluster.txt
- data 1/fig.4/fig.4C.ssGSEA/immune.gmt
- data 1/fig.4/fig.4C.ssGSEA/normalize.txt
- data 1/fig.4/fig.4C.ssGSEA/ssGSEA.R
- data 1/fig.4/fig.4C.ssGSEA/ssGSEA.result.txt
- data 1/fig.4/fig.4D.immHeatmap/
- data 1/fig.4/fig.4D.immHeatmap/19.immHeatmap.R
- data 1/fig.4/fig.4D.immHeatmap/cluster.txt
- data 1/fig.4/fig.4D.immHeatmap/ssGSEA.result.txt
- data 1/fig.5/
- data 1/fig.5/fig.5A-F.clusterWGCNA/
- data 1/fig.5/fig.5A-F.clusterWGCNA/cluster.GS_MM.xls
- data 1/fig.5/fig.5A-F.clusterWGCNA/cluster.hubGenes_MMblack.txt
- data 1/fig.5/fig.5A-F.clusterWGCNA/cluster.hubGenes_MMblue.txt
- data 1/fig.5/fig.5A-F.clusterWGCNA/cluster.hubGenes_MMbrown.txt
- data 1/fig.5/fig.5A-F.clusterWGCNA/cluster.hubGenes_MMgreen.txt
- data 1/fig.5/fig.5A-F.clusterWGCNA/cluster.hubGenes_MMgrey.txt
- data 1/fig.5/fig.5A-F.clusterWGCNA/cluster.hubGenes_MMred.txt
- data 1/fig.5/fig.5A-F.clusterWGCNA/cluster.hubGenes_MMturquoise.txt
- data 1/fig.5/fig.5A-F.clusterWGCNA/cluster.hubGenes_MMyellow.txt
- data 1/fig.5/fig.5A-F.clusterWGCNA/cluster.module_black.txt
- data 1/fig.5/fig.5A-F.clusterWGCNA/cluster.module_blue.txt
- data 1/fig.5/fig.5A-F.clusterWGCNA/cluster.module_brown.txt
- data 1/fig.5/fig.5A-F.clusterWGCNA/cluster.module_green.txt
- data 1/fig.5/fig.5A-F.clusterWGCNA/cluster.module_grey.txt
- data 1/fig.5/fig.5A-F.clusterWGCNA/cluster.module_red.txt
- data 1/fig.5/fig.5A-F.clusterWGCNA/cluster.module_turquoise.txt
- data 1/fig.5/fig.5A-F.clusterWGCNA/cluster.module_yellow.txt
- data 1/fig.5/fig.5A-F.clusterWGCNA/cluster.txt
- data 1/fig.5/fig.5A-F.clusterWGCNA/geoCRG20.clusterWGCNA.R
- data 1/fig.5/fig.5A-F.clusterWGCNA/normalize.txt
- data 1/fig.6/
- data 1/fig.6/113targets.xlsx
