# Supplementary material for: Machine learning-driven prediction model for cuproptosis-related genes in spinal cord injury: construction and experimental validation
Source: Front Neurol. 2025 Apr 23;16:1525416. doi: 10.3389/fneur.2025.1525416 (PMC12057486; doi:10.3389/fneur.2025.1525416)
Supplement: Supplementary file 1 [file Data_Sheet_1.zip › data 1/fig.1/fig.1A-B.diff/diffGeneExp.txt]

ID	GSM4576308_Control	GSM4576309_Control	GSM4576310_Control	GSM4576311_Control	GSM4576312_Control	GSM4576313_Control	GSM4576314_Control	GSM4576315_Control	GSM4576316_Control	GSM4576317_Control	GSM4576328_Treat	GSM4576329_Treat	GSM4576330_Treat	GSM4576331_Treat	GSM4576332_Treat	GSM4576333_Treat	GSM4576334_Treat	GSM4576335_Treat	GSM4576336_Treat	GSM4576337_Treat	GSM4576338_Treat	GSM4576339_Treat	GSM4576340_Treat	GSM4576341_Treat	GSM4576342_Treat	GSM4576343_Treat	GSM4576344_Treat	GSM4576345_Treat	GSM4576346_Treat	GSM4576347_Treat	GSM4576348_Treat	GSM4576349_Treat	GSM4576350_Treat	GSM4576351_Treat	GSM4576352_Treat	GSM4576353_Treat	GSM4576354_Treat	GSM4576355_Treat	GSM4576356_Treat	GSM4576357_Treat	GSM4576358_Treat	GSM4576359_Treat	GSM4576360_Treat	GSM4576361_Treat	GSM4576362_Treat	GSM4576363_Treat	GSM4576364_Treat	GSM4576365_Treat
SLC31A1	5.075651	4.679283	5.350463	4.329252	5.034619	4.961174	4.718664	4.72767	4.678449	4.273462	5.545652	4.893826	4.869289	4.937017	5.002118	4.786908	5.107037	4.504363	5.490552	5.326217	5.066255	4.433751	5.639828	5.28973	4.666468	5.297791	4.751189	4.713037	4.986914	5.010628	5.186808	5.219296	4.803403	5.694635	5.140067	5.216294	5.572907	4.145383	4.864447	5.052665	5.630779	5.481228	4.901014	4.908353	5.614299	5.037256	5.066289	4.564106
LIPT1	2.524409	2.23604	2.178739	2.639984	1.320159	2.350425	2.280708	2.625161	2.799444	2.644382	1.82338	2.246212	2.490109	1.724261	2.702601	1.524342	1.874169	2.63469	2.099353	1.858179	2.200799	2.019916	2.129565	1.67826	2.008282	1.450276	2.504594	1.965432	2.132144	2.587352	2.114482	2.005677	1.880161	1.364548	1.633285	1.425505	1.954703	2.702649	2.544851	1.815201	1.994958	2.411558	2.139949	2.202391	2.184484	1.958736	1.615819	1.349064
DLD	5.03613	4.551719	3.83839	5.456963	5.08696	4.82651	5.308968	5.397388	5.073812	5.215067	5.670499	5.495774	5.070443	5.474482	5.255511	5.72661	5.277767	5.184238	5.392854	5.76878	5.250296	5.228131	5.541618	4.744349	5.229493	5.351769	5.69703	5.01729	5.211703	5.303468	5.295796	4.84786	4.518401	5.566491	5.223343	4.778201	5.487599	5.174866	4.52093	4.722826	5.739064	5.632948	5.179692	5.750226	5.785343	5.83893	5.153515	5.339602
DLST	5.33220065	5.3989027	5.040604	4.8110234	5.3920705	5.293173	5.201631	4.59159355	4.8076678	4.9980587	4.9942233	4.8042131	4.7739842	4.8196496	4.9862689	5.15968795	4.6783633	4.2722857	4.8971951	4.3603115	4.836815	4.552498	4.7851919	5.354441	5.054756	5.0558007	4.2308435	4.6537671	4.61734477	4.8137313	4.2187693	5.04782	4.727896	4.337477	5.025768	5.258526	5.1570851	5.110778	4.37461	4.886793	4.8882705	4.8797669	5.0862622	4.5592901	4.66590921	4.49605	5.050356	4.613924
DBT	5.12282441	5.1855054	5.6570346	4.2414663	4.6451317	4.974066	4.929025	4.86934556	4.8228347	4.736795	4.3629966	4.5502053	4.4595732	3.908925	4.3382312	4.00613219	4.1272454	4.2411437	4.5412921	4.7662739	4.495589	3.9685831	4.7875095	4.200868	4.141967	4.9542647	3.9365951	3.9169626	4.01960514	4.2032229	4.0046756	4.850864	4.1895561	4.58872	3.9273541	4.1102674	4.7203115	4.102108	4.7572882	4.518041	4.4813369	4.4765134	4.6601567	4.3668602	4.54354614	4.1812955	3.810426	3.828382
LIAS	2.556335	2.786838	2.648573	2.332415	2.010478	2.32484	2.487145	2.909724	2.942286	2.854351	2.216048	2.227714	2.337636	2.253916	2.521067	1.842163	2.259512	2.242463	2.43033	2.429794	2.145251	1.623776	2.517497	2.168905	2.04148	2.36485	2.18602	1.721971	1.858706	1.779385	2.375677	2.147246	1.847706	2.530781	2.31629	1.865217	2.911615	2.044115	2.146502	1.930006	2.537762	2.735024	2.135463	2.750505	2.220122	2.194651	2.124247	2.372838
ATP7B	1.20223975	0.6450933	0.3847646	0.9158148	1.4912724	1.777139	1.11256	1.35737923	1.4193249	0.2654281	2.1705619	1.9214278	1.1066303	2.0243563	1.0187896	2.37168155	2.0114668	0.3607927	2.9295113	0.6384335	2.192698	1.9162971	2.3148357	2.378761	0.9924592	0.9258111	1.3913567	1.2509161	1.72729789	1.0157918	0.6692274	2.141146	0.8306592	2.022172	1.9258902	2.3123066	1.8989483	1.654899	0.3494344	1.12212	1.5596458	2.6655333	2.281932	0.2551704	1.24630196	1.681893	2.416852	2.665702
