# Supplementary material for: Machine learning-driven prediction model for cuproptosis-related genes in spinal cord injury: construction and experimental validation
Source: Front Neurol. 2025 Apr 23;16:1525416. doi: 10.3389/fneur.2025.1525416 (PMC12057486; doi:10.3389/fneur.2025.1525416)
Supplement: Supplementary file 1 [file Data_Sheet_1.zip › data 1/fig.1/fig.1C.Rcircos/Rcircos.geneLabel.txt]

Chromosome	chromStart	chromEnd	Gene
chr1	100186919	100249834	DBT
chr2	99154955	99163157	LIPT1
chr4	39459000	39477653	LIAS
chr7	107890970	107931730	DLD
chr9	113221562	113264492	SLC31A1
chr13	51930436	52012125	ATP7B
chr14	74881891	74903745	DLST
