# Supplementary material for: Machine learning-driven prediction model for cuproptosis-related genes in spinal cord injury: construction and experimental validation
Source: Front Neurol. 2025 Apr 23;16:1525416. doi: 10.3389/fneur.2025.1525416 (PMC12057486; doi:10.3389/fneur.2025.1525416)
Supplement: Supplementary file 1 [file Data_Sheet_1.zip › data 1/fig.1/pre-fig.1A-B.crgExp/gene.txt]

SLC31A1
PDHB
PDHA1
LIPT1
FDX1
DLD
DLST
DBT
LIAS
DLAT
GCSH
ATP7A
ATP7B
