# Supplementary material for: Machine learning-driven prediction model for cuproptosis-related genes in spinal cord injury: construction and experimental validation
Source: Front Neurol. 2025 Apr 23;16:1525416. doi: 10.3389/fneur.2025.1525416 (PMC12057486; doi:10.3389/fneur.2025.1525416)
Supplement: Supplementary file 1 [file Data_Sheet_1.zip › data 1/fig.1/pre-fig.1C.Rcircos/REF.txt]

Gene	Chr	Start	End
OR4F5	1	69091	70008
FO538757.3	1	182393	184158
FO538757.2	1	184923	200322
OR4F29	1	450740	451678
OR4F16	1	685716	686654
SAMD11	1	924880	944581
NOC2L	1	944204	959309
KLHL17	1	960587	965715
PLEKHN1	1	966497	975865
PERM1	1	975204	982093
HES4	1	998962	1000172
ISG15	1	1001138	1014541
AGRN	1	1020123	1056118
RNF223	1	1070966	1074307
C1orf159	1	1081818	1116361
TTLL10	1	1173884	1197935
TNFRSF18	1	1203508	1206691
TNFRSF4	1	1211326	1214138
SDF4	1	1216908	1232031
B3GALT6	1	1232265	1235041
FAM132A	1	1242446	1246722
UBE2J2	1	1253909	1273885
SCNN1D	1	1280436	1292029
ACAP3	1	1292376	1309609
PUSL1	1	1308567	1311677
CPSF3L	1	1311585	1324691
CPTP	1	1324756	1328897
TAS1R3	1	1331314	1335306
DVL1	1	1335276	1349350
MXRA8	1	1352689	1361777
AURKAIP1	1	1373730	1375495
CCNL2	1	1385711	1399328
MRPL20	1	1401908	1407313
ANKRD65	1	1418420	1421769
TMEM88B	1	1426128	1427787
VWA1	1	1434861	1442882
ATAD3C	1	1449689	1470158
ATAD3B	1	1471769	1497848
ATAD3A	1	1512151	1534687
TMEM240	1	1535174	1540453
SSU72	1	1541673	1574869
AL645728.1	1	1579756	1580046
C1orf233	1	1598012	1600096
MIB2	1	1615415	1630610
MMP23B	1	1632095	1701810
CDK11B	1	1635227	1659012
SLC35E2B	1	1659529	1692728
CDK11A	1	1702730	1724324
SLC35E2	1	1724838	1745992
NADK	1	1751232	1780457
GNB1	1	1785285	1891117
CALML6	1	1914827	1917296
TMEM52	1	1917590	1919273
CFAP74	1	1921951	2003837
GABRD	1	2019324	2030751
PRKCZ	1	2050470	2185395
FAAP20	1	2184461	2212720
SKI	1	2228695	2310119
MORN1	1	2321253	2391707
RER1	1	2391775	2405444
PEX10	1	2403964	2413797
PLCH2	1	2425980	2505530
PANK4	1	2508533	2526628
HES5	1	2528745	2530245
TNFRSF14	1	2555639	2565382
FAM213B	1	2586491	2591469
MMEL1	1	2590639	2632990
TTC34	1	2635976	2789755
ACTRT2	1	3021483	3022903
PRDM16	1	3069168	3438621
ARHGEF16	1	3454426	3481113
MEGF6	1	3489920	3611495
TPRG1L	1	3625002	3630127
WRAP73	1	3630767	3652761
TP73	1	3652520	3736201
CCDC27	1	3752398	3771645
SMIM1	1	3772788	3775982
LRRC47	1	3778558	3796504
CEP104	1	3812081	3857214
DFFB	1	3857267	3885429
C1orf174	1	3889125	3900293
AJAP1	1	4654732	4792534
NPHP4	1	5862811	5992473
KCNAB2	1	5991466	6101193
CHD5	1	6101793	6180123
RPL22	1	6181269	6209389
RNF207	1	6205475	6221299
ICMT	1	6221193	6235972
HES3	1	6244192	6245578
GPR153	1	6247346	6260975
ACOT7	1	6264269	6394391
HES2	1	6412418	6424670
ESPN	1	6424788	6461370
TNFRSF25	1	6461151	6466195
PLEKHG5	1	6466092	6520061
NOL9	1	6521347	6554535
TAS1R1	1	6555181	6579757
ZBTB48	1	6580001	6589280
KLHL21	1	6590724	6614607
PHF13	1	6613685	6624033
THAP3	1	6624866	6635586
DNAJC11	1	6634168	6701924
CAMTA1	1	6785324	7769706
VAMP3	1	7771269	7781432
PER3	1	7784320	7845177
UTS2	1	7843083	7853512
TNFRSF9	1	7915894	7943165
PARK7	1	7954291	7985505
ERRFI1	1	8004404	8026308
SLC45A1	1	8317826	8344167
RERE	1	8352397	8817643
ENO1	1	8861002	8879249
CA6	1	8945867	8975092
SLC2A7	1	9003300	9026345
SLC2A5	1	9035107	9088478
GPR157	1	9100305	9129170
H6PD	1	9234775	9271337
SPSB1	1	9292880	9369532
SLC25A33	1	9539482	9585179
TMEM201	1	9588922	9614873
PIK3CD	1	9651732	9729114
CLSTN1	1	9729026	9824526
AL357140.1	1	9827610	9828258
CTNNBIP1	1	9848276	9910336
LZIC	1	9922113	9943407
NMNAT1	1	9943428	9985501
RBP7	1	9997206	10016020
UBE4B	1	10032832	10181239
KIF1B	1	10210805	10381603
PGD	1	10398592	10420144
APITD1-CORT	1	10430102	10452153
APITD1	1	10430443	10442809
CORT	1	10449719	10451902
DFFA	1	10456522	10472526
PEX14	1	10472288	10630758
CASZ1	1	10636604	10796650
C1orf127	1	10946471	10982037
TARDBP	1	11012344	11026420
RP4-635E18.9	1	11012662	11030528
MASP2	1	11026523	11047233
SRM	1	11054584	11060024
EXOSC10	1	11066618	11099881
MTOR	1	11106535	11262507
ANGPTL7	1	11189341	11195981
UBIAD1	1	11273206	11296049
PTCHD2	1	11479166	11537584
FBXO2	1	11648367	11655785
FBXO44	1	11654375	11663327
FBXO6	1	11664124	11674354
MAD2L2	1	11674480	11691650
DRAXIN	1	11691729	11725857
AGTRAP	1	11736084	11754802
C1orf167	1	11761787	11789585
MTHFR	1	11785723	11806920
CLCN6	1	11806096	11843144
NPPA	1	11845709	11848345
NPPB	1	11857464	11858931
KIAA2013	1	11919591	11926428
PLOD1	1	11934205	11975538
MFN2	1	11980181	12013514
MIIP	1	12019466	12032045
TNFRSF8	1	12063377	12144207
TNFRSF1B	1	12167003	12209228
VPS13D	1	12230067	12512047
DHRS3	1	12567910	12617731
AADACL4	1	12644547	12667086
AADACL3	1	12716115	12728759
C1orf158	1	12746215	12763699
PRAMEF12	1	12774841	12777906
PRAMEF1	1	12791397	12796628
PRAMEF11	1	12824605	12831410
HNRNPCL1	1	12847377	12947578
PRAMEF2	1	12857086	12861909
PRAMEF4	1	12879224	12886201
PRAMEF10	1	12892896	12898270
PRAMEF7	1	12916610	12920482
PRAMEF6	1	12938472	13056491
PRAMEF27	1	13049476	13056491
PRAMEF26	1	13049476	13158092
PRAMEF25	1	13060853	13077884
HNRNPCL3	1	13060869	13062229
HNRNPCL2	1	13115496	13116854
HNRNPCL4	1	13164586	13165467
PRAMEF9	1	13172455	13179464
PRAMEF18	1	13222695	13226133
PRAMEF5	1	13254212	13263314
PRAMEF8	1	13281035	13285174
PRAMEF15	1	13303509	13322598
PRAMEF14	1	13342034	13347134
PRAMEF19	1	13369067	13371693
PRAMEF17	1	13389632	13392629
PRAMEF20	1	13410450	13421328
LRRC38	1	13474977	13514048
PDPN	1	13583465	13617957
PRDM2	1	13700198	13825079
KAZN	1	14598704	15118043
TMEM51	1	15152532	15220480
FHAD1	1	15247272	15400283
EFHD2	1	15409895	15430343
CTRC	1	15438439	15449242
CELA2A	1	15456728	15472091
CELA2B	1	15465909	15491400
CASP9	1	15490832	15526534
DNAJC16	1	15526813	15592379
AGMAT	1	15572353	15585110
DDI2	1	15617500	15669044
RSC1A1	1	15659869	15661722
PLEKHM2	1	15684332	15734769
SLC25A34	1	15736405	15741396
TMEM82	1	15742422	15747982
FBLIM1	1	15756607	15786594
UQCRHL	1	15807169	15809348
SPEN	1	15847864	15940460
ZBTB17	1	15941869	15976132
C1orf64	1	16004236	16008807
HSPB7	1	16014028	16019594
CLCNKA	1	16018875	16034050
CLCNKB	1	16043736	16057308
FAM131C	1	16057769	16073632
EPHA2	1	16124337	16156087
ARHGEF19	1	16197854	16212609
RSG1	1	16231700	16237162
FBXO42	1	16246839	16352454
SZRD1	1	16352575	16398145
SPATA21	1	16387117	16437424
NECAP2	1	16440672	16460078
FAM231C	1	16539066	16539575
NBPF1	1	16562319	16613562
FAM231A	1	16673003	16673512
CROCC	1	16740273	16972979
MFAP2	1	16974502	16980835
ATP13A2	1	16985958	17011928
SDHB	1	17018722	17054170
PADI2	1	17066761	17119435
PADI1	1	17205126	17246005
PADI3	1	17249098	17284233
PADI4	1	17308195	17364004
AC004824.2	1	17329012	17331796
PADI6	1	17372196	17401699
RCC2	1	17406760	17439724
ARHGEF10L	1	17539835	17697874
ACTL8	1	17755313	17827063
IGSF21	1	18107746	18378483
KLHDC7A	1	18480982	18486126
PAX7	1	18631006	18748866
TAS1R2	1	18839599	18859682
RP13-279N23.2	1	18849273	18921121
ALDH4A1	1	18871430	18902781
IFFO2	1	18904281	18956686
UBR4	1	19074506	19210276
EMC1	1	19215664	19251552
MRTO4	1	19251539	19260128
AKR7A3	1	19282558	19289250
AKR7A2	1	19303965	19312146
PQLC2	1	19312326	19329300
CAPZB	1	19338776	19485539
MINOS1	1	19596977	19629821
MINOS1-NBL1	1	19596979	19658056
NBL1	1	19640554	19658456
HTR6	1	19665287	19679562
TMCO4	1	19682213	19799945
RNF186	1	19814029	19815278
OTUD3	1	19882513	19912945
PLA2G2E	1	19920009	19923617
PLA2G2A	1	19975431	19980416
PLA2G5	1	20028179	20091190
PLA2G2D	1	20111939	20119566
PLA2G2F	1	20139326	20150386
PLA2G2C	1	20161253	20177424
UBXN10	1	20186085	20196048
VWA5B1	1	20290919	20354894
CAMK2N1	1	20482391	20486220
MUL1	1	20499448	20508161
FAM43B	1	20552439	20555010
CDA	1	20588948	20618908
PINK1	1	20633455	20651511
DDOST	1	20651767	20661544
KIF17	1	20664014	20718017
SH2D5	1	20719732	20732837
HP1BP3	1	20742661	20787323
EIF4G3	1	20806292	21176888
ECE1	1	21217247	21345504
NBPF3	1	21440128	21485005
ALPL	1	21509372	21578412
RAP1GAP	1	21596215	21669363
USP48	1	21678298	21783606
LDLRAD2	1	21812265	21825221
HSPG2	1	21822245	21937297
CELA3B	1	21977021	21998642
CELA3A	1	22001656	22012539
CDC42	1	22052627	22092946
WNT4	1	22117305	22143969
ZBTB40	1	22451851	22531157
EPHA8	1	22563564	22603594
C1QA	1	22636506	22639608
C1QC	1	22643630	22648110
C1QB	1	22652762	22661538
EPHB2	1	22710839	22921500
LACTBL1	1	22953043	22965338
C1orf234	1	23010834	23015850
KDM1A	1	23019448	23083689
LUZP1	1	23084023	23177808
HTR1D	1	23191895	23194729
HNRNPR	1	23303771	23344336
ZNF436	1	23359448	23369442
TCEA3	1	23381061	23424740
ASAP3	1	23428563	23484568
E2F2	1	23506430	23531220
ID3	1	23557918	23559794
MDS2	1	23581495	23640568
RPL11	1	23691779	23696425
TCEB3	1	23743155	23762059
PITHD1	1	23778405	23788232
LYPLA2	1	23790970	23795539
GALE	1	23795599	23800804
HMGCL	1	23801885	23838620
FUCA1	1	23845077	23868294
CNR2	1	23870526	23913362
PNRC2	1	23959109	23963462
SRSF10	1	23964804	23980927
MYOM3	1	24056035	24112175
IL22RA1	1	24119771	24143121
IFNLR1	1	24154157	24187959
GRHL3	1	24319322	24364482
STPG1	1	24356999	24416934
NIPAL3	1	24415794	24472976
RCAN3	1	24502351	24541040
NCMAP	1	24556111	24609328
SRRM1	1	24631716	24673267
CLIC4	1	24745357	24844324
RUNX3	1	24899511	24965121
SYF2	1	25222679	25232502
RSRP1	1	25242237	25338213
RHD	1	25272393	25330445
TMEM50A	1	25337917	25362361
RHCE	1	25362249	25430192
TMEM57	1	25430858	25500209
LDLRAP1	1	25543580	25568886
MAN1C1	1	25617468	25786207
SEPN1	1	25800176	25818224
RP1-317E23.6	1	25811470	25823744
MTFR1L	1	25818640	25832942
AUNIP	1	25831913	25859458
PAQR7	1	25861210	25871253
STMN1	1	25884181	25906991
PAFAH2	1	25959767	25998157
EXTL1	1	26019884	26036464
SLC30A2	1	26037252	26046133
TRIM63	1	26051304	26068436
PDIK1L	1	26111165	26125543
FAM110D	1	26159020	26163962
RP11-96L14.8	1	26164161	26168581
RP11-96L14.7	1	26169516	26171821
ZNF593	1	26169871	26172060
CNKSR1	1	26177403	26189886
CATSPER4	1	26190561	26202968
CEP85	1	26234153	26279038
SH3BGRL3	1	26279176	26281522
UBXN11	1	26281328	26318363
CD52	1	26317957	26320523
AIM1L	1	26321859	26354130
ZNF683	1	26361634	26374522
LIN28A	1	26410778	26429722
DHDDS	1	26432282	26471294
HMGN2	1	26472450	26475972
RPS6KA1	1	26529761	26575030
ARID1A	1	26696033	26782104
PIGV	1	26787472	26798398
ZDHHC18	1	26826710	26857602
SFN	1	26863138	26864457
GPN2	1	26876133	26890297
GPATCH3	1	26890488	26900466
NUDC	1	26900238	26946862
NR0B2	1	26911489	26913966
KDF1	1	26949562	26960406
TRNP1	1	26993707	27000898
FAM46B	1	27005020	27012836
AL137860.1	1	27064991	27065365
SLC9A1	1	27098815	27166981
WDTC1	1	27234516	27308633
TMEM222	1	27322145	27336400
SYTL1	1	27342020	27353937
MAP3K6	1	27355184	27366892
FCN3	1	27369112	27374824
CD164L2	1	27379176	27383380
GPR3	1	27392644	27395814
WASF2	1	27404226	27490158
AHDC1	1	27534035	27604431
FGR	1	27612064	27635277
IFI6	1	27666061	27672218
FAM76A	1	27725979	27763122
STX12	1	27773183	27824452
PPP1R8	1	27830778	27851676
AL109927.1	1	27850574	27850744
THEMIS2	1	27872543	27886685
RPA2	1	27891524	27914746
SMPDL3B	1	27934993	27959157
XKR8	1	27959462	27968096
EYA3	1	27970344	28088696
PTAFR	1	28147166	28193936
DNAJC8	1	28199456	28233025
ATPIF1	1	28236109	28246906
SESN2	1	28259527	28282491
MED18	1	28329002	28335967
PHACTR4	1	28369582	28500369
RCC1	1	28505943	28539300
TRNAU1AP	1	28553085	28578545
TAF12	1	28589323	28643085
RAB42	1	28592200	28595443
GMEB1	1	28668732	28719353
YTHDF2	1	28736621	28769775
OPRD1	1	28812142	28871267
EPB41	1	28887091	29120046
TMEM200B	1	29119428	29123935
SRSF4	1	29147743	29181987
MECR	1	29192873	29230942
PTPRU	1	29236516	29326813
MATN1	1	30711277	30723587
LAPTM5	1	30732469	30757820
SDC3	1	30869467	30908761
PUM1	1	30931506	31065991
NKAIN1	1	31179745	31239554
SNRNP40	1	31259568	31296782
ZCCHC17	1	31296982	31364953
FABP3	1	31365625	31376850
SERINC2	1	31409565	31434680
TINAGL1	1	31576485	31587686
HCRTR1	1	31617686	31632518
PEF1	1	31629862	31644896
COL16A1	1	31652247	31704319
ADGRB2	1	31727117	31764893
SPOCD1	1	31790422	31816051
PTP4A2	1	31906421	31944856
KHDRBS1	1	32013829	32060850
TMEM39B	1	32072031	32102866
KPNA6	1	32108038	32176568
TXLNA	1	32179686	32198285
CCDC28B	1	32200386	32205387
IQCC	1	32205661	32208687
DCDC2B	1	32209094	32216196
TMEM234	1	32214472	32222359
EIF3I	1	32221928	32231604
FAM167B	1	32247233	32248856
LCK	1	32251239	32286165
HDAC1	1	32292086	32333635
MARCKSL1	1	32333832	32336379
TSSK3	1	32351521	32364312
FAM229A	1	32361270	32364278
BSDC1	1	32365103	32394731
RP1-27O5.3	1	32465057	32600792
ZBTB8B	1	32465069	32496686
ZBTB8A	1	32539427	32605939
ZBTB8OS	1	32600172	32650903
RBBP4	1	32651142	32686211
SYNC	1	32680360	32703596
KIAA1522	1	32741885	32774970
YARS	1	32775237	32818153
S100PBP	1	32816767	32858879
FNDC5	1	32862268	32872482
HPCA	1	32885994	32898441
TMEM54	1	32894594	32901438
RNF19B	1	32936445	32964685
AK2	1	33007940	33080996
AZIN2	1	33081104	33120530
TRIM62	1	33145402	33182059
ZNF362	1	33256545	33300719
A3GALT2	1	33306766	33321098
PHC2	1	33323623	33431052
ZSCAN20	1	33472645	33496507
CSMD2	1	33513999	34165842
HMGB4	1	33860475	33864791
C1orf94	1	34166883	34219131
SMIM12	1	34712737	34859816
GJB5	1	34755047	34758512
GJB4	1	34759741	34763724
GJB3	1	34781189	34786369
GJA4	1	34792998	34795747
DLGAP3	1	34865436	34929585
RP11-244H3.4	1	34981533	35031741
ZMYM6NB	1	34981535	34985353
ZMYM6	1	34986165	35031968
ZMYM1	1	35059786	35115859
SFPQ	1	35176378	35193148
ZMYM4	1	35268967	35422058
KIAA0319L	1	35433490	35557950
NCDN	1	35557473	35567274
TFAP2E	1	35573370	35595328
PSMB2	1	35599544	35641844
C1orf216	1	35713875	35719472
CLSPN	1	35720218	35769967
AGO4	1	35808172	35857890
AGO1	1	35869808	35930528
AGO3	1	35930718	36072500
TEKT2	1	36084075	36088275
ADPRHL2	1	36088875	36093932
COL8A2	1	36095236	36125220
TRAPPC3	1	36136570	36156053
MAP7D1	1	36155579	36180849
THRAP3	1	36224416	36305357
SH3D21	1	36306387	36324886
EVA1B	1	36322031	36324154
STK40	1	36339624	36385896
LSM10	1	36391238	36397892
OSCP1	1	36415827	36450451
MRPS15	1	36455718	36464437
CSF3R	1	36466043	36483278
GRIK3	1	36795527	37034129
ZC3H12A	1	37474552	37484379
MEAF6	1	37492575	37514774
SNIP1	1	37534449	37554302
DNALI1	1	37556919	37566857
GNL2	1	37566816	37595935
RSPO1	1	37611350	37634923
C1orf109	1	37681570	37692249
CDCA8	1	37692418	37709719
EPHA10	1	37713880	37765133
MANEAL	1	37793802	37801137
YRDC	1	37802944	37808185
C1orf122	1	37806979	37809454
MTF1	1	37809567	37859620
INPP5B	1	37860697	37947057
SF3A3	1	37956975	37990921
FHL3	1	37996770	38005606
UTP11L	1	38009258	38024824
POU3F1	1	38043827	38046794
RRAGC	1	38838198	38859823
MYCBP	1	38862964	38874105
RP5-864K19.6	1	38864501	38881617
GJA9	1	38874451	38881587
RHBDL2	1	38885807	38941799
AKIRIN1	1	38991223	39006059
NDUFS5	1	39026318	39034636
MACF1	1	39081316	39487177
BMP8A	1	39491646	39525935
PABPC4	1	39560816	39576790
HEYL	1	39624153	39639945
NT5C1A	1	39659121	39672038
HPCAL4	1	39678648	39691689
PPIE	1	39692182	39763914
BMP8B	1	39757182	39788861
OXCT2	1	39769523	39771348
TRIT1	1	39841022	39883511
MYCL	1	39895426	39902256
MFSD2A	1	39955112	39969968
CAP1	1	40040233	40072649
PPT1	1	40072705	40097703
RLF	1	40161373	40240921
TMCO2	1	40245947	40251691
ZMPSTE24	1	40258107	40294184
COL9A2	1	40300487	40317816
SMAP2	1	40344850	40423326
ZFP69B	1	40450102	40463718
ZFP69	1	40477215	40496343
EXO5	1	40508741	40516556
ZNF684	1	40531561	40548169
RIMS3	1	40620679	40665657
NFYC	1	40691570	40771603
KCNQ4	1	40784012	40840452
CITED4	1	40861051	40862366
CTPS1	1	40979335	41012565
SLFNL1	1	41015597	41023237
SCMH1	1	41027200	41242154
FOXO6	1	41361922	41383590
EDN2	1	41478775	41484673
HIVEP3	1	41506365	42035925
GUCA2B	1	42153421	42155824
GUCA2A	1	42162691	42164718
FOXJ3	1	42176539	42335877
RIMKLA	1	42380795	42422578
ZMYND12	1	42430329	42456267
PPCS	1	42456117	42473385
CCDC30	1	42463330	42654664
PPIH	1	42658425	42676758
YBX1	1	42682427	42702349
CLDN19	1	42733093	42740254
P3H1	1	42746335	42767084
C1orf50	1	42767269	42794493
SVBP	1	42807052	42817252
ERMAP	1	42817124	42844989
ZNF691	1	42846573	42852477
SLC2A1	1	42925375	42959173
FAM183A	1	43145153	43156396
EBNA1BP2	1	43164175	43270936
CFAP57	1	43172149	43254358
TMEM125	1	43269994	43274002
C1orf210	1	43281883	43285617
TIE1	1	43300993	43323108
MPL	1	43337807	43352772
CDC20	1	43358955	43363203
ELOVL1	1	43363397	43368074
MED8	1	43383917	43389808
SZT2	1	43389882	43452650
HYI	1	43451003	43453989
PTPRF	1	43525187	43623666
KDM4A	1	43650158	43705515
ST3GAL3	1	43705824	43931165
ARTN	1	43933320	43937241
IPO13	1	43946939	43968022
DPH2	1	43970000	43973369
ATP6V0B	1	43974487	43978295
B4GALT2	1	43978943	43991170
CCDC24	1	43991359	43996528
SLC6A9	1	43991500	44031467
KLF17	1	44118850	44135140
KLF18	1	44137821	44141631
DMAP1	1	44213455	44220681
ERI3	1	44221070	44355260
RNF220	1	44405194	44651724
TMEM53	1	44635238	44674555
C1orf228	1	44674692	44725591
KIF2C	1	44739818	44767767
RPS8	1	44775251	44778779
BEST4	1	44783585	44787705
PLK3	1	44800225	44805990
TCTEX1D4	1	44805913	44806675
BTBD19	1	44808482	44815585
PTCH2	1	44819844	44843063
EIF2B3	1	44850522	44986722
HECTD3	1	45002540	45011329
UROD	1	45012147	45015575
ZSWIM5	1	45016399	45306209
HPDL	1	45326905	45328533
MUTYH	1	45329163	45340470
TOE1	1	45339670	45343975
TESK2	1	45343883	45491166
CCDC163P	1	45493866	45500079
MMACHC	1	45500053	45513382
PRDX1	1	45511036	45523047
AKR1A1	1	45550543	45570049
NASP	1	45583846	45618904
CCDC17	1	45620044	45624057
GPBP1L1	1	45627304	45688113
TMEM69	1	45687214	45694443
IPP	1	45694324	45750650
MAST2	1	45786987	46036124
PIK3R3	1	46040140	46133036
TSPAN1	1	46175073	46185958
RP11-322N21.2	1	46175486	46176478
POMGNT1	1	46188682	46220305
LURAP1	1	46203334	46221261
RAD54L	1	46247688	46278473
LRRC41	1	46261196	46303608
UQCRH	1	46303631	46316776
NSUN4	1	46340177	46365152
FAAH	1	46394265	46413848
DMBX1	1	46506996	46514226
RP11-49P4.7	1	46532166	46533614
KNCN	1	46545644	46551527
MKNK1	1	46557408	46616843
MOB3C	1	46607715	46616891
ATPAF1	1	46632737	46673867
TEX38	1	46668855	46673594
EFCAB14	1	46675159	46719064
CYP4B1	1	46757838	46819413
CYP4A11	1	46929177	46941484
CYP4X1	1	47023568	47050751
CYP4Z1	1	47067488	47118319
CYP4A22	1	47137435	47149741
PDZK1IP1	1	47183593	47191044
TAL1	1	47216290	47232220
STIL	1	47250139	47314147
CMPK1	1	47333797	47378839
FOXE3	1	47416072	47418052
FOXD2	1	47436017	47440691
TRABD2B	1	47760528	47996895
AL356289.1	1	48102068	48104707
SLC5A9	1	48222685	48248644
SPATA6	1	48295372	48472208
AGBL4	1	48532855	50023913
BEND5	1	48727523	48776969
ELAVL4	1	50048014	50203786
DMRTA2	1	50417550	50423500
FAF1	1	50437028	50960263
CDKN2C	1	50960745	50974633
C1orf185	1	51102234	51148086
RNF11	1	51236271	51273455
TTC39A	1	51287258	51345116
EPS15	1	51354263	51519328
OSBPL9	1	51577179	51798427
NRDC	1	51789191	51878937
RAB3B	1	51907956	51990764
TXNDC12	1	52020131	52056171
KTI12	1	52032103	52033816
BTF3L4	1	52056125	52090716
ZFYVE9	1	52142094	52346686
CC2D1B	1	52345723	52366193
ORC1	1	52372829	52404459
PRPF38A	1	52404564	52420839
ZCCHC11	1	52408282	52553487
GPX7	1	52602372	52609051
FAM159A	1	52633344	52669683
COA7	1	52684451	52698366
ZYG11B	1	52726467	52827342
ZYG11A	1	52842511	52894998
ECHDC2	1	52895910	52927212
SCP2	1	52927229	53051703
AL445183.1	1	53053624	53054949
PODN	1	53062052	53085502
SLC1A7	1	53087179	53142632
CPT2	1	53196429	53214197
C1orf123	1	53214099	53220617
MAGOH	1	53226892	53238610
LRP8	1	53242364	53328070
DMRTB1	1	53459399	53467488
GLIS1	1	53506237	53738106
NDC1	1	53765460	53838860
YIPF1	1	53851719	53889834
DIO1	1	53891239	53911086
HSPB11	1	53916574	53945929
LRRC42	1	53946077	53968168
LDLRAD1	1	54007299	54018186
TMEM59	1	54026681	54053504
TCEANC2	1	54053587	54112519
CDCP2	1	54133074	54153770
RP11-446E24.4	1	54141224	54200073
CYB5RL	1	54172336	54200036
MRPL37	1	54184041	54225464
SSBP3	1	54225432	54413479
ACOT11	1	54542257	54639192
FAM151A	1	54609182	54623556
MROH7	1	54641754	54710266
MROH7-TTC4	1	54641786	54742308
TTC4	1	54715822	54742657
PARS2	1	54756898	54764514
TTC22	1	54779712	54801267
LEXM	1	54806063	54842252
DHCR24	1	54849633	54887218
TMEM61	1	54980792	54992293
BSND	1	54998933	55010883
PCSK9	1	55039548	55064852
USP24	1	55066359	55215113
PLPP3	1	56494747	56645301
PRKAA2	1	56645322	56715335
C1orf168	1	56718804	56819696
C8A	1	56854806	56918221
C8B	1	56929210	56966140
DAB1	1	56994778	58546734
OMA1	1	58415384	58546802
TACSTD2	1	58575423	58577773
MYSM1	1	58654739	58700092
JUN	1	58780788	58784327
FGGY	1	59296638	59810647
HOOK1	1	59814786	59876378
CYP2J2	1	59893308	59926790
C1orf87	1	59987269	60073770
NFIA	1	60865259	61462793
TM2D1	1	61681046	61725423
INADL	1	61742477	62178675
L1TD1	1	62194831	62212328
KANK4	1	62236979	62319414
USP1	1	62436297	62451804
DOCK7	1	62454726	62688368
ANGPTL3	1	62597487	62606159
ATG4C	1	62784135	62865513
FOXD3	1	63323041	63325126
ALG6	1	63367590	63438562
ITGB3BP	1	63440770	63593721
EFCAB7	1	63523372	63572693
PGM1	1	63593276	63660245
ROR1	1	63774022	64181498
UBE2U	1	64203627	64267368
CACHD1	1	64470792	64693058
RAVER2	1	64745095	64833232
JAK1	1	64833229	64966504
AK4	1	65147549	65232145
DNAJC6	1	65248219	65415869
LEPROT	1	65420587	65436007
LEPR	1	65420652	65641559
PDE4B	1	65792514	66374579
SGIP1	1	66533383	66748299
TCTEX1D1	1	66752459	66778787
INSL5	1	66797741	66801256
WDR78	1	66812885	66924887
MIER1	1	66924895	66988619
SLC35D1	1	66999332	67054099
C1orf141	1	67092165	67231853
IL23R	1	67166400	67259979
IL12RB2	1	67307364	67396900
SERBP1	1	67407810	67430415
GADD45A	1	67685061	67688338
GNG12	1	67701466	67833467
DIRAS3	1	68045962	68051631
WLS	1	68098473	68233120
RPE65	1	68428822	68449959
DEPDC1	1	68474152	68497221
LRRC7	1	69568398	70151945
LRRC40	1	70144805	70205620
SRSF11	1	70205682	70253052
ANKRD13C	1	70260588	70354734
HHLA3	1	70354805	70385339
AL158839.1	1	70363780	70366135
CTH	1	70411218	70439851
PTGER3	1	70852353	71047808
ZRANB2	1	71063291	71081297
NEGR1	1	71395940	72282734
LRRIQ3	1	74026015	74198187
FPGT	1	74198212	74234086
FPGT-TNNI3K	1	74198235	74543982
TNNI3K	1	74235401	74544428
LRRC53	1	74469878	74512614
ERICH3	1	74568111	74673738
CRYZ	1	74705482	74733408
TYW3	1	74733152	74766678
LHX8	1	75128434	75161533
SLC44A5	1	75202131	75611116
ACADM	1	75724347	75787575
RABGGTB	1	75786197	75795079
MSH4	1	75796882	75913238
ASB17	1	75918873	75932431
ST6GALNAC3	1	76074719	76634601
ST6GALNAC5	1	76867441	77065711
PIGK	1	77088990	77219430
AK5	1	77282051	77559969
ZZZ3	1	77562416	77683419
USP33	1	77695987	77759852
FAM73A	1	77779624	77879539
NEXN	1	77888513	77943895
FUBP1	1	77944055	77979110
DNAJB4	1	77979175	78017964
GIPC2	1	77979542	78138449
PTGFR	1	78303884	78539749
IFI44L	1	78619922	78646145
IFI44	1	78649796	78664078
ADGRL4	1	78889764	79006718
ADGRL2	1	81306160	81992436
TTLL7	1	83865028	83999150
PRKACB	1	84078062	84238498
SAMD13	1	84298366	84389957
DNASE2B	1	84398532	84415018
RPF1	1	84479259	84497790
GNG5	1	84498325	84506565
CTBS	1	84549606	84574480
SSX2IP	1	84643707	84690803
LPAR3	1	84811602	84893213
MCOLN2	1	84925583	84997113
WDR63	1	84999147	85133138
MCOLN3	1	85018082	85048499
SYDE2	1	85156873	85201046
C1orf52	1	85249953	85259672
BCL10	1	85266248	85277090
DDAH1	1	85318481	85578363
CYR61	1	85580761	85583962
ZNHIT6	1	85649423	85708433
COL24A1	1	85729233	86156943
ODF2L	1	86346824	86396342
CLCA2	1	86424086	86456558
CLCA1	1	86468368	86500289
CLCA4	1	86547078	86580754
SH3GLB1	1	86704570	86748184
15-Sep	1	86862445	86914424
HS2ST1	1	86914648	87109998
RP5-1052I5.2	1	86993009	87169204
LMO4	1	87328468	87348923
PKN2	1	88684222	88836255
GTF2B	1	88852932	88891944
CCBL2	1	88935773	88992953
RBMXL1	1	88979456	88992960
GBP3	1	89006666	89022894
GBP1	1	89052319	89065360
GBP2	1	89106132	89150456
GBP7	1	89131751	89176040
GBP4	1	89181148	89198932
GBP5	1	89258950	89272804
GBP6	1	89364058	89386461
LRRC8B	1	89524836	89597864
LRRC8C	1	89633072	89769903
RP11-302M6.4	1	89633140	89933250
LRRC8D	1	89821014	89936611
ZNF326	1	89995112	90035531
BARHL2	1	90711539	90717237
ZNF644	1	90915298	91022272
HFM1	1	91260766	91404869
CDC7	1	91500893	91525764
TGFBR3	1	91680343	91906335
BRDT	1	91949371	92014426
EPHX4	1	92029982	92063536
SETSIP	1	92074533	92075441
BTBD8	1	92080305	92147836
KIAA1107	1	92167052	92184723
C1orf146	1	92217940	92245813
GLMN	1	92246402	92298987
RPAP2	1	92298965	92402056
GFI1	1	92474762	92486876
EVI5	1	92508696	92792404
RPL5	1	92832025	92841924
FAM69A	1	92832737	92961522
MTF2	1	93079235	93139081
TMED5	1	93149742	93180728
CCDC18	1	93179919	93278730
DR1	1	93345888	93369498
FNBP1L	1	93448131	93554661
BCAR3	1	93561786	93847150
DNTTIP2	1	93866283	93879918
GCLM	1	93885205	93909456
ABCA4	1	93992835	94121132
ARHGAP29	1	94148988	94275068
ABCD3	1	94418455	94518666
F3	1	94529225	94541800
SLC44A3	1	94820342	94895246
CNN3	1	94896949	94927278
ALG14	1	94974407	95072945
TMEM56	1	95117338	95197607
TMEM56-RWDD3	1	95117923	95247225
RWDD3	1	95234155	95247225
PTBP2	1	96721665	96823738
DPYD	1	97077743	97921049
SNX7	1	98661701	98760500
PLPPR5	1	98890245	99005032
PLPPR4	1	99263953	99309590
PALMD	1	99645943	99694541
FRRS1	1	99708703	99766631
AGL	1	99850084	99924023
SLC35A3	1	99969789	100026979
MFSD14A	1	100038097	100083377
SASS6	1	100083563	100132955
TRMT13	1	100133150	100150497
LRRC39	1	100148449	100178273
DBT	1	100186919	100249834
RTCA	1	100266207	100292769
CDC14A	1	100345025	100520277
GPR88	1	100538137	100542018
VCAM1	1	100719742	100739045
EXTL2	1	100872372	100895998
SLC30A7	1	100896076	100981753
DPH5	1	100989623	101026088
S1PR1	1	101236888	101241518
OLFM3	1	101802574	101997030
COL11A1	1	102876467	103108496
RNPC3	1	103525691	103555239
AMY2B	1	103553815	103579534
AMY2A	1	103616811	103625780
AMY1A	1	103655290	103664554
AMY1B	1	103687415	103696680
AMY1C	1	103750406	103758690
PRMT6	1	107056679	107059294
NTNG1	1	107140007	107483458
VAV3	1	107571160	107965144
SLC25A24	1	108134036	108200849
NBPF4	1	108223341	108244081
NBPF6	1	108375799	108471002
FAM102B	1	108560089	108644900
HENMT1	1	108648290	108661526
PRPF38B	1	108692323	108701803
FNDC7	1	108712657	108742740
STXBP3	1	108746674	108809526
AKNAD1	1	108815898	108858228
RP11-475E11.9	1	108837660	108963484
GPSM2	1	108875350	108934545
CLCC1	1	108929508	108963457
WDR47	1	108970214	109042113
TAF13	1	109062486	109076002
TMEM167B	1	109089803	109096934
C1orf194	1	109105951	109113857
KIAA1324	1	109113679	109206781
SARS	1	109213918	109238169
CELSR2	1	109250019	109275750
PSRC1	1	109279556	109283186
MYBPHL	1	109292365	109307041
SORT1	1	109309568	109397951
PSMA5	1	109399031	109426427
SYPL2	1	109466628	109482137
ATXN7L2	1	109483479	109492804
CYB561D1	1	109494052	109502932
AMIGO1	1	109504175	109509738
GPR61	1	109539872	109548406
GNAI3	1	109548611	109618321
GNAT2	1	109603267	109619929
AMPD2	1	109616104	109632051
GSTM4	1	109656081	109674836
GSTM2	1	109668022	109709551
GSTM1	1	109687814	109709039
GSTM5	1	109712255	109775428
GSTM3	1	109733932	109741038
EPS8L3	1	109750080	109764027
CSF1	1	109910242	109930992
AHCYL1	1	109984686	110023741
STRIP1	1	110031577	110074641
ALX3	1	110059994	110070700
UBL4B	1	110112468	110113945
SLC6A17	1	110150486	110202202
KCNC4	1	110211343	110283100
RBM15	1	110338506	110346681
SLC16A4	1	110362848	110391082
LAMTOR5	1	110401249	110407942
PROK1	1	110451200	110457354
KCNA10	1	110517251	110518838
KCNA2	1	110593580	110631474
KCNA3	1	110672465	110675033
CD53	1	110873154	110899928
LRIF1	1	110947185	110964079
DRAM2	1	111117333	111140216
CEPT1	1	111139627	111185102
DENND2D	1	111187174	111204535
CHI3L2	1	111200771	111243440
CHIA	1	111290862	111320566
PIFO	1	111346288	111353013
OVGP1	1	111414314	111427777
WDR77	1	111439890	111449376
ATP5F1	1	111448864	111462773
C1orf162	1	111473792	111478512
TMIGD3	1	111483348	111563962
ADORA3	1	111499429	111503760
RAP1A	1	111542218	111716691
FAM212B	1	111680630	111755824
DDX20	1	111755245	111768016
KCND3	1	111770662	111989155
CTTNBP2NL	1	112396181	112463456
WNT2B	1	112466541	112530165
ST7L	1	112523518	112620825
CAPZA1	1	112619173	112671619
MOV10	1	112673141	112700746
RHOC	1	112701106	112707434
RP11-426L16.10	1	112702614	112711433
PPM1J	1	112709994	112715477
FAM19A3	1	112720419	112727235
SLC16A1	1	112911847	112957013
LRIG2	1	113073209	113132260
MAGI3	1	113390749	113685923
PHTF1	1	113696831	113759489
RSBN1	1	113761832	113812476
PTPN22	1	113813811	113871759
BCL2L15	1	113878168	113887547
AP4B1	1	113894748	113905201
DCLRE1B	1	113905141	113914086
HIPK1	1	113929192	113977869
OLFML3	1	113979391	114035572
SYT6	1	114089291	114153919
TRIM33	1	114392777	114511160
BCAS2	1	114567557	114581639
DENND2C	1	114582848	114670422
AMPD1	1	114673098	114695618
NRAS	1	114704469	114716894
CSDE1	1	114716913	114758676
SIKE1	1	114769479	114780685
SYCP1	1	114854803	114995370
TSHB	1	115029824	115034309
TSPAN2	1	115048011	115089500
NGF	1	115285918	115338236
VANGL1	1	115641953	115698224
CASQ2	1	115700007	115768781
NHLH2	1	115836377	115843917
SLC22A15	1	115976498	116070054
MAB21L3	1	116111755	116135240
ATP1A1	1	116372668	116410261
CD58	1	116514535	116571039
IGSF3	1	116574399	116667755
CD2	1	116754385	116769228
PTGFRN	1	116910057	116990358
CD101	1	117001750	117036476
TTF2	1	117060303	117107453
TRIM45	1	117111060	117122587
VTCN1	1	117143587	117210960
MAN1A2	1	117367449	117528872
FAM46C	1	117605934	117628372
GDAP2	1	117863485	117929630
WDR3	1	117929720	117966542
SPAG17	1	117953861	118185223
TBX15	1	118883046	118989556
WARS2	1	119031216	119140671
HAO2	1	119368779	119394130
HSD3B2	1	119414931	119423035
HSD3B1	1	119507198	119515054
ZNF697	1	119619422	119647773
PHGDH	1	119659798	119744215
HMGCS2	1	119747996	119768905
REG4	1	119794018	119811660
ADAM30	1	119893533	119896495
NOTCH2	1	119911553	120069626
SEC22B	1	120150898	120176515
AC253572.1	1	120723923	120793877
NBPF26	1	120805418	120841481
PPIAL4A	1	120889746	120890405
AC241377.2	1	120913151	120914238
FCGR1B	1	121087345	121096310
FAM72B	1	121167646	121185539
SRGAP2C	1	121184810	121392822
HIST2H3PS2	1	143905556	143905966
FAM72C	1	143955364	143971965
PPIAL4E	1	144372875	144373659
NBPF15	1	144421386	144461674
PPIAL4F	1	144592868	144593527
SRGAP2B	1	144887265	145095528
FAM72D	1	145096000	145112696
AC241585.2	1	145214851	145215938
PPIAL4D	1	145241630	145242124
NBPF20	1	145289900	145405778
GPR89A	1	145607990	145670648
PDZK1	1	145670852	145708148
CD160	1	145719471	145739288
RNF115	1	145738868	145824077
POLR3C	1	145824088	145842505
NUDT17	1	145845629	145848953
PIAS3	1	145848522	145859836
ANKRD35	1	145866560	145885866
ITGA10	1	145891208	145910189
PEX11B	1	145911350	145918837
RBM8A	1	145917714	145927678
CH17-270A2.2	1	145927258	145977811
LIX1L	1	145933423	145958001
ANKRD34A	1	145959442	145964582
POLR3GL	1	145964702	145978848
TXNIP	1	145992435	145996600
HFE2	1	146017468	146021918
NBPF10	1	146064699	146144942
RP11-458D21.5	1	146113652	146229000
NOTCH2NL	1	146146203	146229026
AC243756.1	1	146344006	146344790
NBPF12	1	146938744	146996202
PRKAB2	1	147155106	147172550
FMO5	1	147175351	147243050
CHD1L	1	147242641	147295766
BCL9	1	147541412	147626216
ACP6	1	147629652	147670496
GJA5	1	147756199	147773362
GJA8	1	147907956	147909257
GPR89B	1	147928393	147993521
NBPF11	1	148102046	148152322
AC245100.1	1	148458814	148459871
PPIAL4G	1	148479824	148483679
NBPF14	1	148531385	148679751
PDE4DIP	1	148808181	149048286
NBPF9	1	149054027	149103561
NBPF19	1	149390623	149556361
PPIAL4C	1	149583865	149584464
FAM231D	1	149702328	149705721
FCGR1A	1	149782671	149792518
HIST2H2BF	1	149782689	149812373
HIST2H3D	1	149813271	149813681
HIST2H4A	1	149832659	149839767
HIST2H3C	1	149839538	149841193
HIST2H2AA3	1	149842188	149842736
HIST2H2BE	1	149842204	149886652
HIST2H2AA4	1	149851061	149851624
HIST2H3A	1	149852619	149854274
HIST2H4B	1	149854045	149861210
HIST2H2AC	1	149886975	149887364
HIST2H2AB	1	149887524	149887916
BOLA1	1	149887890	149900798
SV2A	1	149903318	149917882
SF3B4	1	149923317	149928344
MTMR11	1	149928651	149936898
OTUD7B	1	149937812	150010676
VPS45	1	150067293	150145327
PLEKHO1	1	150149183	150164720
ANP32E	1	150218417	150236156
CA14	1	150257159	150265078
APH1A	1	150265399	150269580
C1orf54	1	150268200	150280916
CIART	1	150282543	150287093
MRPS21	1	150293720	150308979
AC242988.1	1	150302770	150303291
PRPF3	1	150321476	150353195
RPRD2	1	150363091	150476566
TARS2	1	150487364	150507609
ECM1	1	150508062	150513789
ADAMTSL4	1	150549369	150560937
MCL1	1	150574551	150579738
ENSA	1	150600851	150629612
GOLPH3L	1	150646225	150697144
HORMAD1	1	150698060	150720888
CTSS	1	150730196	150765957
CTSK	1	150796208	150808323
ARNT	1	150809705	150876768
SETDB1	1	150926263	150964744
CERS2	1	150960583	150975004
ANXA9	1	150982017	150995634
FAM63A	1	150996086	151008375
PRUNE	1	151008420	151035713
BNIPL	1	151036570	151047600
C1orf56	1	151047740	151051986
CDC42SE1	1	151050971	151070325
MLLT11	1	151057758	151068497
GABPB2	1	151070578	151125542
SEMA6C	1	151131685	151146664
TNFAIP8L2	1	151156629	151159749
SCNM1	1	151156664	151170297
LYSMD1	1	151159748	151165948
TMOD4	1	151169986	151176284
VPS72	1	151169987	151195321
PIP5K1A	1	151197949	151249536
PSMD4	1	151254703	151267479
ZNF687	1	151281618	151292180
PI4KB	1	151291797	151327715
RFX5	1	151340640	151347357
SELENBP1	1	151364302	151372733
PSMB4	1	151399534	151401944
POGZ	1	151402724	151459465
CGN	1	151510510	151538692
TUFT1	1	151540305	151583583
SNX27	1	151612065	151699091
CELF3	1	151702404	151716814
RIIAD1	1	151710433	151729805
MRPL9	1	151759643	151763564
OAZ3	1	151762899	151771334
TDRKH	1	151770107	151791416
LINGO4	1	151800264	151806154
RORC	1	151806071	151831872
C2CD4D	1	151837819	151840557
THEM5	1	151847263	151853697
THEM4	1	151873584	151909808
S100A10	1	151982915	151994390
S100A11	1	152032506	152047907
TCHHL1	1	152084144	152089064
TCHH	1	152106317	152115454
RPTN	1	152153595	152159228
HRNR	1	152212082	152224193
FLG	1	152302175	152325203
FLG2	1	152348735	152360006
CRNN	1	152409243	152414263
LCE5A	1	152510844	152512177
LCE3C	1	152511535	152601086
AL135842.1	1	152511791	152512783
CRCT1	1	152514502	152516010
LCE3E	1	152565654	152566772
LCE3D	1	152579381	152580504
LCE3B	1	152613811	152614098
LCE3A	1	152622834	152623103
LCE2D	1	152663396	152664659
LCE2C	1	152675295	152676574
LCE2B	1	152686123	152687401
LCE2A	1	152698364	152699442
LCE4A	1	152708160	152709491
C1orf68	1	152719522	152720470
KPRP	1	152759561	152762052
LCE1F	1	152776372	152776728
LCE1E	1	152786214	152788426
LCE1D	1	152796751	152798181
LCE1C	1	152804835	152806628
LCE1B	1	152811971	152813109
LCE1A	1	152827473	152827894
LCE6A	1	152842868	152843983
SMCP	1	152878317	152885047
IVL	1	152908545	152911886
SPRR4	1	152970666	152972574
SPRR1A	1	152985231	152985500
SPRR3	1	153001747	153003856
SPRR1B	1	153031202	153032900
SPRR2D	1	153039725	153041931
SPRR2A	1	153056113	153057537
SPRR2B	1	153070224	153070840
SPRR2E	1	153093135	153106184
SPRR2F	1	153112114	153113515
SPRR2G	1	153149582	153150869
LELP1	1	153203443	153205120
PRR9	1	153217584	153219317
LOR	1	153259700	153262122
PGLYRP3	1	153297862	153310718
PGLYRP4	1	153330120	153348840
S100A9	1	153357854	153361027
S100A12	1	153373706	153375649
S100A8	1	153390032	153391188
S100A7A	1	153416524	153423225
S100A7L2	1	153437058	153439949
S100A7	1	153457744	153460701
S100A6	1	153534599	153536244
S100A5	1	153537147	153541765
S100A4	1	153543613	153550136
S100A3	1	153547329	153549372
S100A2	1	153561108	153567890
S100A16	1	153606886	153613145
S100A14	1	153614255	153616986
S100A13	1	153618787	153631360
S100A1	1	153627926	153632039
CHTOP	1	153633982	153646306
SNAPIN	1	153658654	153661830
ILF2	1	153661788	153671048
NPR1	1	153678637	153693992
INTS3	1	153728067	153774808
AL513523.2	1	153772371	153774079
SLC27A3	1	153774354	153780157
GATAD2B	1	153804725	153922975
DENND4B	1	153929501	153946696
CRTC2	1	153947669	153958625
SLC39A1	1	153959099	153968184
CREB3L4	1	153967534	153974363
JTB	1	153974269	153977688
RAB13	1	153981617	153986358
RPS27	1	153990759	153992150
NUP210L	1	153992685	154155116
TPM3	1	154155304	154194648
C1orf189	1	154199372	154206333
C1orf43	1	154206706	154220628
UBAP2L	1	154220179	154271510
HAX1	1	154272511	154275875
AQP10	1	154321090	154325325
ATP8B2	1	154325553	154351307
IL6R	1	154405193	154469450
SHE	1	154469772	154502113
TDRD10	1	154502219	154548147
UBE2Q1	1	154548577	154559028
CHRNB2	1	154567781	154580026
ADAR	1	154582062	154627999
KCNN3	1	154697455	154870280
PMVK	1	154924734	154936991
PBXIP1	1	154944076	154956123
PYGO2	1	154957026	154963853
SHC1	1	154962298	154974395
CKS1B	1	154974653	154979249
FLAD1	1	154983338	154993111
LENEP	1	154993586	154994315
ZBTB7B	1	155002630	155018522
DCST2	1	155018520	155033781
DCST1	1	155033824	155050930
ADAM15	1	155050566	155062775
EFNA4	1	155063731	155069553
RP11-540D14.8	1	155063748	155086807
EFNA3	1	155078872	155087538
EFNA1	1	155127460	155134857
SLC50A1	1	155135344	155138857
DPM3	1	155139891	155140595
KRTCAP2	1	155169408	155173475
RP11-201K10.3	1	155169409	155187272
TRIM46	1	155173787	155184971
MUC1	1	155185824	155192916
AC234582.2	1	155188587	155189452
AC234582.1	1	155190050	155191339
THBS3	1	155195588	155209051
MTX1	1	155208699	155213824
GBA	1	155234452	155244699
FAM189B	1	155247205	155255483
SCAMP3	1	155255979	155262430
CLK2	1	155262868	155278491
HCN3	1	155277583	155289848
PKLR	1	155289839	155301434
FDPS	1	155308748	155320666
RUSC1	1	155320896	155331114
ASH1L	1	155335268	155562807
MSTO1	1	155610205	155614967
YY1AP1	1	155659443	155689000
DAP3	1	155687960	155739010
GON4L	1	155749662	155859400
SYT11	1	155859509	155885199
RIT1	1	155897808	155911404
KIAA0907	1	155913043	155934400
RXFP4	1	155941710	155942949
ARHGEF2	1	155946851	156007070
SSR2	1	156009048	156020959
UBQLN4	1	156035301	156053794
LAMTOR2	1	156054752	156058510
RAB25	1	156061160	156070514
MEX3A	1	156072013	156081998
LMNA	1	156082573	156140089
SEMA4A	1	156147366	156177752
SLC25A44	1	156193932	156212796
PMF1-BGLAP	1	156212982	156243332
PMF1	1	156212993	156240042
BGLAP	1	156241962	156243321
PAQR6	1	156243321	156248117
SMG5	1	156249224	156282825
TMEM79	1	156282935	156293185
GLMP	1	156290089	156295689
VHLL	1	156298624	156299299
CCT3	1	156308968	156367873
TSACC	1	156337314	156346995
RHBG	1	156369212	156385219
C1orf61	1	156404250	156430701
MEF2D	1	156463727	156500828
IQGAP3	1	156525405	156572604
TTC24	1	156579727	156586770
APOA1BP	1	156591762	156594299
GPATCH4	1	156594487	156601496
AL365181.2	1	156597173	156599410
HAPLN2	1	156619294	156625725
BCAN	1	156641390	156659532
NES	1	156668763	156677397
CRABP2	1	156699606	156705816
ISG20L2	1	156721891	156728799
RRNAD1	1	156728442	156736960
MRPL24	1	156737303	156741590
HDGF	1	156742107	156766925
PRCC	1	156750610	156800817
SH2D2A	1	156806243	156816862
NTRK1	1	156815640	156881850
INSRR	1	156840063	156859018
PEAR1	1	156893698	156916434
LRRC71	1	156920650	156933094
ARHGEF11	1	156934840	157045370
ETV3L	1	157092044	157099808
ETV3	1	157121191	157138474
FCRL5	1	157513377	157552520
FCRL4	1	157573749	157598080
FCRL3	1	157674321	157700857
FCRL2	1	157745733	157777132
FCRL1	1	157794403	157820105
CD5L	1	157830914	157898256
KIRREL	1	157993273	158100262
CD1D	1	158179947	158184896
CD1A	1	158254137	158258269
CD1C	1	158289786	158293630
CD1B	1	158327951	158331531
CD1E	1	158353696	158357553
OR10T2	1	158398522	158399466
OR10K2	1	158419928	158420866
OR10K1	1	158465562	158466503
OR10R2	1	158479878	158480885
OR6Y1	1	158547128	158548105
OR6P1	1	158562651	158563604
OR10X1	1	158578919	158579899
OR10Z1	1	158606439	158607380
SPTA1	1	158610706	158686698
OR6K2	1	158699678	158700652
OR6K3	1	158717168	158718163
OR6K6	1	158754720	158755891
OR6N1	1	158765744	158766682
OR6N2	1	158776682	158777635
MNDA	1	158831317	158849506
PYHIN1	1	158930796	158977054
IFI16	1	158999968	159055155
AIM2	1	159062484	159147096
CADM3	1	159171609	159203313
ACKR1	1	159203307	159206500
FCER1A	1	159289714	159308224
OR10J3	1	159313670	159314659
OR10J1	1	159439722	159440811
OR10J5	1	159535078	159536007
APCS	1	159587825	159588865
CRP	1	159712289	159714589
DUSP23	1	159780932	159782543
FCRL6	1	159800511	159816251
SLAMF8	1	159826750	159837249
C1orf204	1	159834474	159855347
VSIG8	1	159854316	159862657
RP11-190A12.7	1	159857900	159873053
CFAP45	1	159872364	159900163
TAGLN2	1	159918107	159925732
IGSF9	1	159927039	159945604
SLAMF9	1	159951492	159954254
PIGM	1	160027673	160031991
KCNJ10	1	160037467	160070248
KCNJ9	1	160081570	160090563
IGSF8	1	160091340	160098943
ATP1A2	1	160115759	160143591
ATP1A4	1	160151570	160186977
CASQ1	1	160190556	160201886
PEA15	1	160205337	160215376
DCAF8	1	160215715	160262531
RP11-574F21.3	1	160217464	160285130
PEX19	1	160276812	160286348
COPA	1	160289273	160343400
NCSTN	1	160343272	160358952
NHLH1	1	160367067	160372848
VANGL2	1	160400586	160428678
SLAMF6	1	160485030	160523262
CD84	1	160541095	160579516
SLAMF1	1	160608100	160647295
CD48	1	160678746	160711851
SLAMF7	1	160739057	160754821
LY9	1	160796074	160828261
CD244	1	160830160	160862855
ITLN1	1	160876539	160885170
ITLN2	1	160945025	160954799
F11R	1	160995211	161021348
RP11-544M22.13	1	160997957	161038962
TSTD1	1	161037631	161038990
USF1	1	161039251	161045977
ARHGAP30	1	161046946	161069970
AL591806.1	1	161065865	161066153
PVRL4	1	161070995	161089599
KLHDC9	1	161098361	161100346
PFDN2	1	161100556	161118111
NIT1	1	161118086	161125445
DEDD	1	161120974	161132688
UFC1	1	161152776	161158856
USP21	1	161159450	161165723
PPOX	1	161166410	161178013
B4GALT3	1	161171310	161177968
ADAMTS4	1	161184308	161199056
NDUFS2	1	161197104	161214395
FCER1G	1	161215234	161220699
APOA2	1	161222292	161223631
TOMM40L	1	161225939	161230744
NR1I3	1	161229666	161238302
PCP4L1	1	161258727	161285450
MPZ	1	161304735	161309972
SDHC	1	161314257	161375340
CFAP126	1	161364731	161367874
FCGR2A	1	161505430	161524013
HSPA6	1	161524540	161526910
FCGR3A	1	161541759	161550737
FCGR3B	1	161623196	161631963
FCGR2B	1	161663147	161678654
FCRLA	1	161706972	161714352
FCRLB	1	161721563	161728143
DUSP12	1	161749758	161757238
ATF6	1	161766294	161964070
OLFML2B	1	161983192	162023854
NOS1AP	1	162069774	162370475
RP11-565P22.6	1	162365407	162383531
C1orf226	1	162366908	162386818
C1orf111	1	162373203	162376870
SH2D1B	1	162395266	162412138
UHMK1	1	162497251	162529629
UAP1	1	162561506	162599842
DDR2	1	162631373	162787400
HSD17B7	1	162790702	162812817
CCDC190	1	162824458	162868815
RGS4	1	163068775	163076802
RGS5	1	163111121	163321791
NUF2	1	163266576	163355764
PBX1	1	164555584	164899296
LMX1A	1	165201867	165356715
RXRG	1	165400917	165445355
LRRC52	1	165544007	165563961
MGST3	1	165630861	165661796
ALDH9A1	1	165662216	165698863
TMCO1	1	165724293	165827755
UCK2	1	165827531	165911618
FAM78B	1	166057426	166166969
POGK	1	166839447	166856344
TADA1	1	166856510	166876327
ILDR2	1	166895711	166975482
MAEL	1	166975582	167022214
GPA33	1	167052836	167166479
DUSP27	1	167094045	167129165
POU2F1	1	167220829	167427345
CD247	1	167430640	167518610
CREG1	1	167529677	167553767
RCSD1	1	167630093	167706249
MPZL1	1	167721192	167791919
ADCY10	1	167809388	167914215
MPC2	1	167916729	167937040
DCAF6	1	167935783	168075843
GPR161	1	168079543	168137667
TIPRL	1	168178933	168202114
SFT2D2	1	168225938	168253025
TBX19	1	168281040	168314426
XCL2	1	168540765	168543997
XCL1	1	168576473	168582077
DPT	1	168695459	168729264
ATP1B1	1	169105697	169132722
NME7	1	169132531	169367967
BLZF1	1	169367970	169396540
CCDC181	1	169394870	169460669
SLC19A2	1	169463909	169486003
F5	1	169514166	169586588
SELP	1	169588849	169630193
C1orf112	1	169662007	169854080
SELL	1	169690667	169711698
SELE	1	169722641	169764705
METTL18	1	169792529	169794966
SCYL3	1	169849631	169894267
KIFAP3	1	169921326	170085208
METTL11B	1	170146001	170167790
GORAB	1	170532129	170553446
PRRX1	1	170662728	170739419
MROH9	1	170935471	171064765
FMO3	1	171090877	171117819
FMO2	1	171185208	171211230
FMO1	1	171248471	171285978
FMO4	1	171314208	171342084
PRRC2C	1	171485551	171593511
MYOC	1	171635417	171652683
VAMP4	1	171700160	171742247
METTL13	1	171781664	171814023
DNM3	1	171841498	172418466
PIGC	1	172370189	172444086
C1orf105	1	172420688	172468831
SUCO	1	172532349	172611833
FASLG	1	172659018	172666874
TNFSF18	1	173039960	173050963
TNFSF4	1	173183734	173207313
PRDX6	1	173477266	173488807
SLC9C2	1	173500464	173603094
ANKRD45	1	173609561	173669862
KLHL20	1	173714941	173786702
CENPL	1	173799550	173824720
DARS2	1	173824503	173858546
ZBTB37	1	173868082	173903549
SERPINC1	1	173903804	173917378
RC3H1	1	173931214	174022297
RABGAP1L	1	174159410	174995308
GPR52	1	174448111	174449198
CACYBP	1	174999163	175011715
MRPS14	1	175010789	175023425
TNN	1	175067858	175148066
KIAA0040	1	175156987	175192999
TNR	1	175315194	175743770
RFWD2	1	175944831	176207493
PAPPA2	1	176463171	176845605
ASTN1	1	176857302	177164973
BRINP2	1	177171497	177282422
SEC16B	1	177923956	177984303
RASAL2	1	178094141	178484147
TEX35	1	178513077	178548602
RALGPS2	1	178725147	178921841
ANGPTL1	1	178849705	178871052
FAM20B	1	179025804	179076562
TOR3A	1	179081377	179098023
ABL2	1	179099327	179229684
SOAT1	1	179293714	179358680
AXDND1	1	179365720	179554735
NPHS2	1	179550539	179575952
TDRD5	1	179591613	179691272
FAM163A	1	179743163	179816198
TOR1AIP2	1	179839967	179877803
TOR1AIP1	1	179882042	179925000
CEP350	1	179954738	180114880
QSOX1	1	180154834	180204030
LHX4	1	180230286	180278982
ACBD6	1	180269653	180502954
XPR1	1	180632004	180890251
KIAA1614	1	180913154	180951614
STX6	1	180972712	181023121
MR1	1	181033425	181061938
IER5	1	181088712	181092899
CACNA1E	1	181413102	181808084
ZNF648	1	182054570	182061712
GLUL	1	182381704	182392206
TEDDM1	1	182398117	182400616
RGSL1	1	182409192	182560599
RNASEL	1	182573634	182589256
RGS16	1	182598623	182604408
RGS8	1	182641816	182684576
NPL	1	182789293	182830384
DHX9	1	182839369	182887751
SHCBP1L	1	182899865	182953525
LAMC1	1	183023460	183145592
LAMC2	1	183186238	183244900
NMNAT2	1	183248237	183418602
SMG7	1	183472216	183598246
NCF2	1	183555563	183590876
ARPC5	1	183620846	183635757
RGL1	1	183636085	183928531
APOBEC4	1	183646404	183653316
COLGALT2	1	183929854	184037729
TSEN15	1	184051677	184074212
C1orf21	1	184387058	184629020
EDEM3	1	184690231	184754913
FAM129A	1	184790724	184974550
RNF2	1	185045364	185102608
TRMT1L	1	185118098	185157072
SWT1	1	185157080	185291765
IVNS1ABP	1	185296388	185317329
HMCN1	1	185734551	186190949
PRG4	1	186296279	186314562
TPR	1	186311652	186375693
C1orf27	1	186375838	186421378
AL596220.1	1	186394991	186396776
OCLM	1	186400572	186401455
PDC	1	186443566	186461122
PTGS2	1	186671791	186680427
PLA2G4A	1	186828953	186988981
BRINP3	1	190097662	190478404
RGS18	1	192158457	192185815
RGS21	1	192316992	192367285
RGS1	1	192575727	192580031
RGS13	1	192636138	192660306
RGS2	1	192809039	192812283
UCHL5	1	193012250	193060080
TROVE2	1	193059422	193091777
GLRX2	1	193096468	193106114
CDC73	1	193122017	193253901
B3GALT2	1	193179045	193186654
KCNT2	1	196225779	196609225
CFH	1	196651878	196747504
CFHR3	1	196774795	196795406
RP4-608O15.3	1	196819745	196959210
CFHR1	1	196819757	196832189
CFHR4	1	196850241	196918972
CFHR2	1	196943772	196959226
CFHR5	1	196977556	197009674
F13B	1	197039191	197067267
ASPM	1	197084128	197146694
ZBTB41	1	197153680	197200542
CRB1	1	197268204	197478455
DENND1B	1	197504748	197775696
C1orf53	1	197902647	197907367
LHX9	1	197911902	197935478
NEK7	1	198156963	198322420
ATP6V1G3	1	198523222	198540945
PTPRC	1	198638671	198757283
NR5A2	1	200027602	200177424
ZNF281	1	200404940	200410056
KIF14	1	200551497	200620734
DDX59	1	200623896	200669969
CAMSAP2	1	200739558	200860704
GPR25	1	200873038	200874123
C1orf106	1	200891048	200915735
KIF21B	1	200969390	201023700
CACNA1S	1	201039512	201112566
ASCL5	1	201113953	201127184
TMEM9	1	201134772	201171574
IGFN1	1	201190825	201228952
PKP1	1	201283452	201332993
TNNT2	1	201359008	201377762
LAD1	1	201373244	201399915
TNNI1	1	201403768	201429866
PHLDA3	1	201464383	201469237
CSRP1	1	201483530	201509456
NAV1	1	201622885	201826969
IPO9	1	201829141	201884294
SHISA4	1	201888680	201892306
LMOD1	1	201896452	201946588
TIMM17A	1	201955491	201970661
RNPEP	1	201982372	202006147
ELF3	1	202007945	202017188
GPR37L1	1	202122858	202133592
ARL8A	1	202133404	202144743
PTPN7	1	202147013	202161588
LGR6	1	202193901	202319781
UBE2T	1	202331657	202341980
PPP1R12B	1	202348699	202592706
SYT2	1	202590596	202710417
KDM5B	1	202724491	202809470
RABIF	1	202878957	202889135
KLHL12	1	202891100	202928636
ADIPOR1	1	202940823	202958572
CYB5R1	1	202961869	202967280
TMEM183A	1	203007386	203024848
PPFIA4	1	203026498	203078740
MYOG	1	203083132	203086036
ADORA1	1	203090654	203167405
MYBPH	1	203167811	203175813
CHI3L1	1	203178931	203186749
CHIT1	1	203212827	203273641
BTG2	1	203305491	203309602
FMOD	1	203340628	203351489
PRELP	1	203475828	203491352
OPTC	1	203494143	203508864
ATP2B4	1	203626561	203744081
LAX1	1	203765176	203776233
ZC3H11A	1	203795654	203854124
ZBED6	1	203796309	203800558
SNRPE	1	203861603	203870550
SOX13	1	204073115	204127743
ETNK2	1	204131062	204152003
REN	1	204154819	204166322
KISS1	1	204190341	204196486
GOLT1A	1	204198160	204214092
PLEKHA6	1	204218851	204377665
PPP1R15B	1	204403387	204411791
PIK3C2B	1	204422628	204494724
MDM4	1	204516379	204558120
LRRN2	1	204617170	204685733
NFASC	1	204828651	205022822
CNTN2	1	205043197	205078499
TMEM81	1	205083129	205084460
RBBP5	1	205086142	205122015
DSTYK	1	205142505	205211566
TMCC2	1	205228176	205273343
NUAK2	1	205302059	205321791
KLHDC8A	1	205336065	205357090
LEMD1	1	205381378	205457091
CDK18	1	205504595	205532793
MFSD4	1	205568885	205602918
ELK4	1	205597556	205631962
SLC45A3	1	205657851	205680459
NUCKS1	1	205712819	205750276
RAB29	1	205767986	205775460
SLC41A1	1	205789093	205813748
PM20D1	1	205828022	205850132
SLC26A9	1	205913048	205943460
RAB7B	1	205976740	206003461
CTSE	1	206009264	206023909
C1orf186	1	206037231	206102459
AVPR1B	1	206109692	206117699
FAM72A	1	206186179	206204414
SRGAP2	1	206203345	206464443
IKBKE	1	206470476	206496889
RASSF5	1	206507530	206589283
EIF2D	1	206571292	206612463
DYRK3	1	206635536	206684419
MAPKAPK2	1	206684944	206734283
IL10	1	206767602	206772494
IL19	1	206798870	206842981
IL20	1	206865354	206869223
IL24	1	206897443	206904139
FCMR	1	206904386	206923247
PIGR	1	206928518	206946466
FCAMR	1	206957965	206970625
C1orf116	1	207018521	207032756
PFKFB2	1	207034366	207081024
YOD1	1	207043849	207052980
C4BPB	1	207088842	207099993
C4BPA	1	207104262	207144972
CD55	1	207321508	207386804
CR2	1	207454230	207489895
CR1	1	207496147	207640647
CR1L	1	207645113	207738416
CD46	1	207752057	207795513
CD34	1	207880972	207911402
PLXNA2	1	208022242	208244320
CAMK1G	1	209583717	209613938
LAMB3	1	209614870	209652466
G0S2	1	209675420	209676388
HSD11B1	1	209686178	209734950
TRAF3IP3	1	209756032	209782320
C1orf74	1	209779208	209784559
IRF6	1	209785623	209806175
DIEXF	1	209828007	209857565
SYT14	1	209938174	210171315
SERTAD4	1	210232799	210246631
HHAT	1	210328252	210676296
KCNH1	1	210678315	211134115
RCOR3	1	211258377	211316385
TRAF5	1	211326615	211374946
RD3	1	211476522	211492917
SLC30A1	1	211571568	211578742
NEK2	1	211658657	211675630
LPGAT1	1	211743457	211830772
INTS7	1	211940399	212035542
DTL	1	212035553	212107400
PPP2R5A	1	212285537	212361863
TMEM206	1	212363931	212414901
NENF	1	212432887	212446379
ATF3	1	212565334	212620777
FAM71A	1	212624474	212626778
BATF3	1	212686418	212699985
NSL1	1	212726153	212791782
TATDN3	1	212791828	212816626
SPATA45	1	212830141	212847649
FLVCR1	1	212858255	212899363
VASH2	1	212950520	212992037
ANGEL2	1	212992182	213015826
RPS6KC1	1	213051233	213274773
PROX1	1	213983181	214041502
SMYD2	1	214281102	214337131
PTPN14	1	214348696	214552449
CENPF	1	214603195	214664588
KCNK2	1	215005775	215237093
KCTD3	1	215567392	215621807
USH2A	1	215622894	216423396
ESRRG	1	216503246	217137755
GPATCH2	1	217426992	217631082
SPATA17	1	217631324	217871696
RRP15	1	218285287	218337983
TGFB2	1	218346235	218444619
LYPLAL1	1	219173844	219212865
SLC30A10	1	219685427	219958647
EPRS	1	219968601	220046658
BPNT1	1	220057482	220090462
IARS2	1	220094102	220148041
RAB3GAP2	1	220148293	220272454
MARK1	1	220528183	220664461
C1orf115	1	220689845	220699157
2-Mar	1	220748225	220784815
1-Mar	1	220786759	220819657
HLX	1	220879400	220885059
DUSP10	1	221701424	221742176
HHIPL2	1	222522258	222548103
TAF1A	1	222557902	222589933
MIA3	1	222618086	222668012
AIDA	1	222668013	222713210
BROX	1	222712553	222735196
FAM177B	1	222737207	222750805
DISP1	1	222872271	223005995
TLR5	1	223109406	223143282
SUSD4	1	223220819	223364202
CCDC185	1	223393417	223395470
CAPN8	1	223538007	223665734
CAPN2	1	223701593	223776018
TP53BP2	1	223779899	223845972
FBXO28	1	224114087	224162047
DEGS1	1	224175756	224193441
NVL	1	224227334	224330387
CNIH4	1	224356850	224379459
WDR26	1	224385143	224437033
CNIH3	1	224434660	224740549
DNAH14	1	224896262	225399292
LBR	1	225401502	225428925
ENAH	1	225486835	225653142
SRP9	1	225777813	225790466
EPHX1	1	225810092	225845563
TMEM63A	1	225845536	225882369
LEFTY1	1	225886282	225911382
RP4-559A3.7	1	225886696	225924278
PYCR2	1	225919877	225924340
LEFTY2	1	225936598	225941489
SDE2	1	225982702	225999331
H3F3A	1	226061851	226072001
ACBD3	1	226144679	226186730
MIXL1	1	226223618	226227054
LIN9	1	226231149	226309869
PARP1	1	226360691	226408079
C1orf95	1	226548800	226609214
ITPKB	1	226631690	226739323
PSEN2	1	226870184	226896105
ADCK3	1	226897536	226987545
CDC42BPA	1	226989865	227318474
ZNF678	1	227563543	227677443
SNAP47	1	227728539	227781231
JMJD4	1	227730425	227735411
PRSS38	1	227815693	227846470
WNT9A	1	227918656	227947898
WNT3A	1	228007051	228061260
ARF1	1	228082660	228099212
C1orf35	1	228100726	228105411
MRPL55	1	228106679	228109312
GUK1	1	228139962	228148984
GJC2	1	228149852	228159826
IBA57	1	228165815	228182257
C1orf145	1	228203506	228213664
OBSCN	1	228208130	228378876
TRIM11	1	228393673	228406840
TRIM17	1	228407940	228416861
HIST3H3	1	228424845	228425325
HIST3H2A	1	228456979	228457873
HIST3H2BB	1	228458107	228460470
RNF187	1	228487061	228495766
RHOU	1	228735077	228746669
TMEM78	1	229249636	229251810
RAB4A	1	229271062	229305894
SPHAR	1	229304857	229305504
CCSAP	1	229321005	229343294
ACTA1	1	229431245	229434098
NUP133	1	229440260	229508341
ABCB10	1	229516582	229558695
TAF5L	1	229593111	229626047
URB2	1	229626234	229660199
GALNT2	1	230057990	230282124
PGBD5	1	230314482	230425729
COG2	1	230642489	230693982
AGT	1	230702523	230714297
CAPN9	1	230747384	230802003
C1orf198	1	230837119	230869589
TTC13	1	230906243	230978875
ARV1	1	230978981	231000595
FAM89A	1	231018958	231040246
TRIM67	1	231162112	231221556
C1orf131	1	231223763	231241187
GNPAT	1	231241207	231277973
EXOC8	1	231332753	231337852
SPRTN	1	231337104	231355023
EGLN1	1	231363751	231425044
TSNAX	1	231528653	231566524
TSNAX-DISC1	1	231528653	231819244
DISC1	1	231626815	232041272
SIPA1L2	1	232397965	232561558
MAP10	1	232804892	232808407
NTPCR	1	232950605	232983882
PCNXL2	1	232983435	233295713
RP5-862P8.2	1	233327768	233385148
KCNK1	1	233614004	233672512
SLC35F3	1	233904933	234324516
COA6	1	234373456	234384049
TARBP1	1	234391313	234479103
IRF2BP2	1	234604269	234609525
AL360294.1	1	234757621	234760056
TOMM20	1	235109336	235128936
RBM34	1	235131183	235161457
ARID4B	1	235131634	235328219
GGPS1	1	235327350	235344532
TBCE	1	235367360	235448968
B3GALNT2	1	235449923	235504481
GNG4	1	235547687	235650754
LYST	1	235661041	235883640
NID1	1	235975830	236065162
GPR137B	1	236142505	236221865
ERO1B	1	236215555	236281985
EDARADD	1	236348262	236484914
LGALS8	1	236518000	236552981
HEATR1	1	236549005	236604504
ACTN2	1	236686454	236764631
MTR	1	236795281	236903981
MT1HL1	1	237004103	237004418
RYR2	1	237042205	237833988
ZP4	1	237877864	237890922
MTRNR2L11	1	237943724	237945275
CHRM3	1	239386565	239915452
FMN2	1	240014348	240475189
GREM2	1	240489573	240612149
RGS7	1	240775514	241357230
FH	1	241497603	241519761
KMO	1	241532134	241595642
OPN3	1	241590102	241677376
CHML	1	241628853	241635930
WDR64	1	241652278	241802133
EXO1	1	241847967	241895148
BECN2	1	241957767	241959062
MAP1LC3C	1	241995490	241999073
PLD5	1	242082986	242524696
CEP170	1	243124428	243255348
SDCCAG8	1	243256034	243500092
AKT3	1	243488233	243851079
ZBTB18	1	244048939	244057476
C1orf100	1	244352635	244389663
ADSS	1	244408494	244452134
C1orf101	1	244454377	244641177
DESI2	1	244652935	244709033
COX20	1	244835322	244845057
RP11-11N7.5	1	244845167	244855497
HNRNPU	1	244851166	244864542
EFCAB2	1	244969705	245127164
KIF26B	1	245154985	245709431
SMYD3	1	245749342	246507312
TFB2M	1	246540560	246566324
CNST	1	246566444	246668584
SCCPDH	1	246724047	246768137
AHCTF1	1	246839098	246931978
ZNF695	1	246945547	247008093
ZNF670-ZNF695	1	246945547	247078811
ZNF670	1	247036784	247078755
ZNF669	1	247099962	247104372
ZNF124	1	247121975	247172016
ZNF496	1	247297412	247331846
NLRP3	1	247416156	247449108
OR2B11	1	247451029	247451982
GCSAML	1	247507058	247577690
OR2C3	1	247530132	247533839
[truncated: 17,765 more rows]
