# Supplementary material for: Machine learning-driven prediction model for cuproptosis-related genes in spinal cord injury: construction and experimental validation
Source: Front Neurol. 2025 Apr 23;16:1525416. doi: 10.3389/fneur.2025.1525416 (PMC12057486; doi:10.3389/fneur.2025.1525416)
Supplement: Supplementary file 1 [file Data_Sheet_1.zip › data 1/fig.2/fig.2A.heatmap/ssGSEA.result.txt]

id	GSM4576308_con	GSM4576309_con	GSM4576310_con	GSM4576311_con	GSM4576312_con	GSM4576313_con	GSM4576314_con	GSM4576315_con	GSM4576316_con	GSM4576317_con	GSM4576328_treat	GSM4576329_treat	GSM4576330_treat	GSM4576331_treat	GSM4576332_treat	GSM4576333_treat	GSM4576334_treat	GSM4576335_treat	GSM4576336_treat	GSM4576337_treat	GSM4576338_treat	GSM4576339_treat	GSM4576340_treat	GSM4576341_treat	GSM4576342_treat	GSM4576343_treat	GSM4576344_treat	GSM4576345_treat	GSM4576346_treat	GSM4576347_treat	GSM4576348_treat	GSM4576349_treat	GSM4576350_treat	GSM4576351_treat	GSM4576352_treat	GSM4576353_treat	GSM4576354_treat	GSM4576355_treat	GSM4576356_treat	GSM4576357_treat	GSM4576358_treat	GSM4576359_treat	GSM4576360_treat	GSM4576361_treat	GSM4576362_treat	GSM4576363_treat	GSM4576364_treat	GSM4576365_treat
Activated.B.cell	0.388364847028131	0.288064390406824	0.233898167678169	0.29331040506359	0.325050359433495	0.281529724955963	0.329939149623785	0.304371459281865	0.301993397377317	0.25245867839446	0.0242928248017693	0.221202109642983	0.297082182166402	0.256523127088544	0.21460459731511	0.0214541032999233	0.148939539292638	0.115720471139018	0.0515458771151742	0.255244425768137	0.150302581956581	0.280010168697638	0.157137714605817	0.118262844785894	0.0241001275708291	0.180597784039755	0.212422390356193	0.15213572183326	0.202539914162794	0.159608890795822	0.0213168284918239	0.218072806786999	0.228709048939305	0	0.159242758845727	0.099215399390185	0.0885493489995162	0.264632384975941	0.207064659105924	0.136655366948845	0.0587847746691603	0.247822510170497	0.321740713484119	0.221336088497217	0.196286919182001	0.104009781126092	0.237490947486147	0.20078348934323
Activated.CD4.T.cell	0.43013645229596	0.40995221766011	0.3348292798474	0.497404634610687	0.408291515702951	0.401065660964531	0.458824149922562	0.472141098024102	0.468580841623065	0.501298305450933	0.27737206053299	0.383269367278555	0.467436852974907	0.425656698714243	0.480030165091263	0.308552974659301	0.395474760659775	0.474725651050418	0.35753165573692	0.465007917112559	0.384448360256759	0.459792149603222	0.354260201148223	0.318890559768128	0.434474487268417	0.427686699706688	0.410277465097974	0.433234588269384	0.380860948583907	0.422192869635261	0.399242779021308	0.3125558942474	0.403778067155476	0.332518989651306	0.406977529508647	0.467324438158685	0.363092337805294	0.44507984695564	0.419676470845478	0.384299682060805	0.377123956609029	0.433658607674838	0.430675064150905	0.498125012861221	0.380345474346839	0.409812049158637	0.498062628340902	0.465226541639824
Activated.CD8.T.cell	0.535766554061526	0.562648595533347	0.460587556944956	0.543680299887622	0.447727772543689	0.588127760634855	0.572561926294168	0.392938653529626	0.525802988070526	0.587828250473522	0.212420132711923	0.378485802308032	0.531510656308077	0.329137930799418	0.543897293933282	0.211991550883895	0.484716933419602	0.499980622457158	0.278922983146422	0.394127688390382	0.388329319447833	0.399163146409866	0.313951917800544	0.381245604418962	0.488652246642735	0.37552333449615	0.312009462126789	0.402841725053068	0.328679423773958	0.386724985062792	0.299520252837973	0.283695330095429	0.384758775413826	0.24239806214761	0.339708753373819	0.396972328773161	0.319364554903991	0.543153906780244	0.526201487773426	0.438428523259029	0.370804424468833	0.365469137119978	0.477706319672472	0.440151449903949	0.343342236657965	0.355591612371361	0.347027983187091	0.358031394388309
Activated.dendritic.cell	0.63925031607745	0.665516310854202	0.679662567622169	0.652729747129095	0.682998296886837	0.667004473119071	0.630688590821793	0.622722151833552	0.613492333801546	0.589661278938336	0.695262011968824	0.713494456895804	0.638060934991058	0.682205223875767	0.661885392038334	0.725547256490743	0.729709558551937	0.696312192831431	0.677864242712516	0.703319869642403	0.697942932329287	0.740948990549234	0.664710696774535	0.713519906026507	0.701022210997695	0.717341798881649	0.732160703205083	0.752402808963928	0.744526159404171	0.699217501143633	0.71886020392854	0.710160897560219	0.723239449600877	0.761580268580272	0.740727025992199	0.75044487782153	0.694755919040542	0.663348026206032	0.699973259512292	0.737822625629567	0.670422070936823	0.664747017289523	0.707101143986949	0.699025907200899	0.694160733704735	0.717369197624111	0.755863458939913	0.748703494567548
CD56bright.natural.killer.cell	0.207416639654986	0.209306500042084	0.206351669736022	0.251974047568817	0.23564155100786	0.24014414045848	0.22271079740614	0.206153453107399	0.221431504318417	0.250751353641581	0.172901170798021	0.216481904883496	0.263200598267649	0.225343706485977	0.226317142763463	0.210712731565462	0.216863448743761	0.241522355078349	0.246787189514123	0.203508943055031	0.18610107308654	0.257133993392271	0.210461493071423	0.190963288031778	0.245554550903154	0.242128151789076	0.20876664766986	0.209591079522093	0.222425980807883	0.196919674946536	0.229715616303268	0.218328535787076	0.21030148928576	0.191866543285259	0.228558931668679	0.272850929357877	0.189425329091125	0.241663780296909	0.182763116907866	0.205466982011502	0.212765652697302	0.218968249874923	0.179562061225295	0.238513125466109	0.205401972562043	0.214456683673857	0.304083638593138	0.283266735930123
CD56dim.natural.killer.cell	0.383718481486981	0.356353123384927	0.353838453448066	0.317114464527691	0.388820190953863	0.359722520540201	0.327454945883126	0.278598342481543	0.361998547087376	0.341002624660549	0.248674840561836	0.284440095494539	0.34214921807503	0.399150734940855	0.357401911988015	0.2735477995224	0.313281897227993	0.287855903425796	0.319697006093181	0.318052302282284	0.322904798792355	0.301084628137212	0.338083040688522	0.360637265703193	0.397893436133267	0.327832208836819	0.305875824245154	0.359076865963779	0.288002781868547	0.342273641321966	0.250842164694315	0.276498982865572	0.383790379360296	0.244654085144227	0.341275422980221	0.349131152664948	0.330959495406982	0.374775652666511	0.383594055460925	0.327821141527812	0.355896724571358	0.343713733008927	0.395866239470778	0.35875713720086	0.317996219665526	0.348138250196197	0.383799279244549	0.244551630167926
Eosinophil	0.399493251495339	0.383933740925629	0.338700572660797	0.38991285324383	0.565579670866414	0.425101456503926	0.409704430683699	0.377155087819588	0.330359701815541	0.295642036978302	0.372034463370845	0.413296172720483	0.45518392437629	0.331482557486514	0.410741948525002	0.358740479862954	0.410059690354228	0.383550811413236	0.404956092931326	0.452268787534554	0.354187419319532	0.438391358917411	0.308475620871571	0.341537615816317	0.331742572999223	0.489174044194827	0.354772144977858	0.416125935243711	0.362940561500899	0.368786621472221	0.456190835876451	0.41293249732364	0.389383237703774	0.381645817996393	0.356751449101638	0.410014338720204	0.382347290288473	0.404478632815438	0.310254615959197	0.402688513332388	0.351252272337414	0.387523517385457	0.299253835534425	0.488816939575584	0.419663940497578	0.339162104979873	0.446685702104878	0.457763076591009
Gamma.delta.T.cell	0.517146703137462	0.501990534676421	0.458551058763303	0.552941727507414	0.517195578209948	0.507943180228725	0.508114167558854	0.50464569739064	0.51834528468422	0.530249938589041	0.510347157283566	0.540808286581937	0.531860286573227	0.541755189053137	0.542998466854865	0.515162607831952	0.555369726086932	0.581409220720905	0.512692856391827	0.511659433142247	0.508377900698375	0.574421837261371	0.524067961375342	0.5248631613463	0.557277057313794	0.505689876634748	0.585284608769357	0.551375576951418	0.549147581108718	0.563437770405919	0.557044841990655	0.511367549536872	0.567698627459644	0.533623479038244	0.570978246584074	0.588795497136691	0.484433459208428	0.528708356408114	0.527145690192453	0.541125262942647	0.553810129388084	0.531486058922038	0.49934047348479	0.555283515897558	0.538335943100977	0.559543782888953	0.5575351586041	0.538719174334432
Immature.B.cell	0.743881423079011	0.654523591776428	0.611141310515375	0.627324683239755	0.70142106145312	0.689439108017407	0.664754187853741	0.680851330240055	0.633254906577788	0.585249917375279	0.477015434600354	0.624826891169709	0.670000447339148	0.641505142925465	0.615176386892122	0.435359467897602	0.582510253928498	0.547441890603899	0.499891564521935	0.632909177717173	0.571484111948492	0.628926626906629	0.569125927431598	0.534330164176795	0.475097262701001	0.576682345183135	0.571761528023867	0.536418037690038	0.534094531667136	0.531402832832832	0.48875920629745	0.573753068360245	0.609456864193714	0.483913722816134	0.529274001587131	0.514071476733913	0.471233301734667	0.649760137239156	0.591454461004407	0.533690144485461	0.508558892300503	0.595698783523478	0.678318530648766	0.583903255484736	0.567514503760815	0.530626370161801	0.579964888245743	0.582834146456274
Immature.dendritic.cell	0.452244693284182	0.40590899223223	0.371021682993006	0.471771322249981	0.465402545582208	0.441000914191829	0.459341371326609	0.459018631268644	0.471167455825225	0.461205921495589	0.446994293244877	0.438482744066266	0.486361404755685	0.486017367851553	0.476168891552158	0.448620851365591	0.475135283587058	0.448324114610614	0.463469846862162	0.461902180860084	0.432650381436481	0.446313540976675	0.480624943986241	0.425434940335613	0.47585363596441	0.459169172765062	0.48729686200231	0.448272803459231	0.441786167500401	0.460547545338465	0.474672814024848	0.425649876250251	0.428390540921776	0.459548494845936	0.46007378092056	0.467384545395956	0.437016716678411	0.466661778164946	0.423964768952794	0.451065396355206	0.488026225625889	0.477102676371156	0.429856706368925	0.502144945977682	0.471209836859616	0.494840124082473	0.51892092518307	0.504484922939532
MDSC	0.868137020402099	0.853530623568331	0.875278650749439	0.862959523743899	0.857842788536002	0.858723030439904	0.850610893801889	0.812915461345848	0.843584419740168	0.821194185134649	0.814116477917106	0.853759210069364	0.867277137765945	0.866091626092573	0.868521902398009	0.821383376819569	0.877465856469188	0.88061598294698	0.843865357886118	0.856399698730552	0.849271241034699	0.837427881294815	0.85097348904649	0.854044541173673	0.880067804390232	0.852451631415531	0.847411339654687	0.874121709152811	0.843148264350867	0.859833700350246	0.85228983785367	0.831899088305276	0.88815446648102	0.862261063684541	0.857067869085659	0.868850108373198	0.839137731932782	0.862943976499139	0.898502745148197	0.8705875345306	0.858543584151852	0.852848684820367	0.855431131395497	0.86277346078375	0.84761342443857	0.870080110232511	0.840473291706592	0.828209889765653
Macrophage	0.512891139992461	0.489777163776262	0.545517040701565	0.503186951003122	0.560915142955939	0.495501782858669	0.471664579233425	0.516718691044491	0.482709347735897	0.429780220047246	0.587433234197946	0.61001556928229	0.541745238228254	0.611585898051035	0.560370877866011	0.586031626122733	0.61994036164323	0.580568048932169	0.614035608981872	0.577482482575579	0.596099373979082	0.602212252420646	0.606976830835538	0.612827137925026	0.598331119185096	0.6124131427618	0.604197425492495	0.602094533691938	0.591408415534608	0.625130100750111	0.608741602876534	0.610236016598683	0.604187955683585	0.628789423339045	0.594002010492469	0.603006635384824	0.560051399279552	0.576653565279472	0.593134776864986	0.586896563303611	0.613601891300358	0.5864576696352	0.591863805511616	0.583369981545593	0.594124539154215	0.612768509064199	0.592986686696762	0.576938536223096
Mast.cell	0.455965910347311	0.447018705103201	0.528136576409623	0.419976628010244	0.557659442380703	0.494671891726543	0.443007533331193	0.397836781129684	0.413567219100876	0.376419315378956	0.492363867105488	0.431105164606465	0.476354502905363	0.395616675354948	0.444308012400147	0.421510020525108	0.477973649288599	0.494389147715293	0.47221816464363	0.431407643362605	0.436156789338348	0.444063543255896	0.410654718405376	0.476762447500378	0.403083569589803	0.476595741705723	0.443693433945634	0.465355482498391	0.445285175768857	0.43396378499371	0.460148942979581	0.434647574105891	0.477555398897826	0.537965128528275	0.419754997871705	0.484704420858834	0.453701389462982	0.450593181679074	0.409142139136513	0.43210676993412	0.417052050468795	0.383919557175379	0.408939311768192	0.441715377932071	0.435652906095822	0.464862490803778	0.517522504235446	0.463317277240922
Monocyte	0.711537947073596	0.6981718815834	0.752965722005188	0.729708838154893	0.733713786009511	0.709041064761651	0.683266755030616	0.654679258841202	0.687361329011798	0.663756948730889	0.77512499887371	0.736786409286445	0.737140724901082	0.791841390064016	0.75096760688158	0.756491164914049	0.772178550090758	0.741822779270908	0.742171808629903	0.709242014805556	0.760811024913927	0.734423043919862	0.741264525371403	0.795208967413487	0.775531386540924	0.719728246694986	0.763628527120539	0.783713164787752	0.757151845300984	0.760865175450705	0.737471063686589	0.765226579998366	0.824533622391047	0.756257318935164	0.784369201786892	0.763459855931493	0.744077521620361	0.756194195721729	0.794094768140404	0.767629982775032	0.767547364387981	0.732417757949499	0.742128721134122	0.762538657237127	0.751623971307495	0.764275633974289	0.755872610878372	0.71971402254817
Natural.killer.T.cell	0.31762219667126	0.343783711963108	0.301090299728495	0.291181744181032	0.289447282843684	0.316943341928018	0.305141258854027	0.30208168047281	0.28197667206822	0.291149270077957	0.264980770733241	0.270995219705247	0.299781691634914	0.254802560980821	0.285559272188105	0.246466527606557	0.277619849101116	0.296480480199141	0.280970573808556	0.282323734576555	0.269466184459976	0.26196449917654	0.275774496559383	0.284693551266883	0.29854719050844	0.263959431583347	0.240490249528438	0.297972766404308	0.265859288665342	0.261577290603563	0.259864376008485	0.272727708944953	0.277494126118973	0.25855118462781	0.261104067856559	0.256628657780214	0.263811212331052	0.317546576626994	0.324773167994981	0.300108424439966	0.262586227859646	0.25550820002018	0.293482881174395	0.310577642872538	0.270566168534035	0.260224353478015	0.224293411089879	0.265262507252806
Natural.killer.cell	0.48730074777439	0.471636461916331	0.462390254204365	0.465125082576356	0.447783144246011	0.501455877392945	0.472919832820425	0.4563226927281	0.488205562742065	0.472526739742434	0.470759045889516	0.477033371528711	0.49051003794268	0.449090632504408	0.498877062911443	0.417898556734835	0.470551545068747	0.493919378070655	0.484591302022995	0.459424631331229	0.452122487709029	0.431712783023104	0.466288498390531	0.470364083240311	0.481660918052545	0.458051885135642	0.475732065784296	0.465102726458383	0.457412962915809	0.489699597210345	0.475352867903694	0.447277973137971	0.440593273807186	0.424139240284918	0.483956161576137	0.49436144043026	0.455078618103928	0.452579348605819	0.479031397302793	0.474004320199075	0.473686942187526	0.476564062503126	0.471705527217459	0.465382684067129	0.463300417841577	0.468741923389782	0.477903917675007	0.484080648042313
Neutrophil	0.832696480967923	0.807164228003635	0.84346098308715	0.832783230603979	0.90117313421425	0.841977158057073	0.802685482498938	0.877675657020017	0.747480449223506	0.709086129600308	0.990012824212561	0.988085440134627	0.851988660844775	0.899784512331652	0.886080346571213	0.911468694853106	0.935666337088813	0.933837960356574	0.989419172641098	0.930907912353217	1	0.874381412561645	0.931254252199183	0.970978823926414	0.915784761161868	0.914492245386917	0.93532037870565	0.9604817521971	0.945447867481525	0.922417937257928	0.96862816238408	0.935650134150281	0.923317848017071	0.949230666667531	0.936144116304356	0.878881431510796	0.960310235102635	0.859412302662119	0.904681996763792	0.920942434500555	0.953979428143564	0.975814422362614	0.960573406497361	0.890202157247694	0.968523730272081	0.971148095915607	0.865499827110173	0.921725773595862
Plasmacytoid.dendritic.cell	0.719758830644533	0.724313059227649	0.737712247881527	0.726710537465383	0.754049646920941	0.734359997868148	0.700474382222209	0.689637232885136	0.695036094584921	0.659905849071843	0.69766805185313	0.727463601613726	0.722428962468661	0.737733356328643	0.706716420024825	0.73426954578998	0.736966384234795	0.715840866712909	0.699852011014109	0.70457108724609	0.718643312033822	0.757338715131907	0.715314543499619	0.737536160040584	0.744649445944155	0.730964167847074	0.724288085873726	0.726356596290324	0.749972898916369	0.745881949900057	0.717395349906114	0.736740922526384	0.725064282727889	0.712155093510589	0.743480592792424	0.758763148903892	0.684878621489266	0.728610006610983	0.749559231085494	0.739226990741293	0.72608325007061	0.701479067959996	0.726182331605115	0.714490083311203	0.729297315176944	0.720566552664369	0.768511877941269	0.736295643000953
Regulatory.T.cell	0.429339833126223	0.401041231880486	0.415526706523147	0.444443698655755	0.42016062921163	0.443545747886043	0.448894997269479	0.431869135439284	0.450864816476442	0.419377615250675	0.512333556656976	0.552483785017019	0.447183330198705	0.58094926360793	0.473628592009091	0.548583586694291	0.499982845081771	0.481530558922321	0.499770326772296	0.460286212929516	0.477706788475373	0.441999164028524	0.538633585909776	0.469008032974592	0.49986438115102	0.500153714566394	0.555417410919947	0.506182903575096	0.538170149576979	0.509772591515636	0.4944076472686	0.522302238112134	0.475707130439935	0.497141960011899	0.521512793465503	0.523677764926279	0.510544793000181	0.486624861820079	0.492089484959049	0.506647892539055	0.545959319169999	0.526473709342479	0.542106919360228	0.491731884121347	0.556833695508992	0.518977012644248	0.484021569402983	0.485955347701263
T.follicular.helper.cell	0.315030285925832	0.306331391159352	0.301361130239521	0.319274166471861	0.304612685065114	0.331218075203875	0.313413668984532	0.292684382442945	0.311289862113058	0.300524517856174	0.264773313414548	0.315858508434767	0.323744347231903	0.332895491415194	0.299985100836291	0.264773344852314	0.314282502627272	0.322421058975707	0.30125338773387	0.284125394067556	0.274160978267446	0.294718720626158	0.295561483004425	0.30542654290065	0.322256297788979	0.278914918082222	0.308179888790407	0.313806370667813	0.283490503679573	0.296360825941243	0.286707908072941	0.296807400801151	0.343886806770628	0.274141906726477	0.302180857067875	0.311722025149263	0.27645200779591	0.325755115209375	0.317562192719603	0.321094473207966	0.314889473782913	0.315715176948768	0.322064002891057	0.314264470799022	0.31265388495753	0.315315947238055	0.289185079964455	0.27044241663409
Type.1.T.helper.cell	0.385030479828731	0.389088836243747	0.353294504371389	0.366381167585091	0.381667024080919	0.372549212947918	0.389317816902584	0.350695325976436	0.369707474847566	0.381599242813594	0.288498760181493	0.344319740687652	0.362620049539791	0.350210315280083	0.364476909489694	0.296104858920202	0.357579207453274	0.364365700452639	0.317359251253234	0.331575771120497	0.335502393100168	0.344444644547227	0.34147942498039	0.319212242764482	0.362766926288273	0.345705329349718	0.339486697068517	0.346376967854047	0.322873570591235	0.336709354770881	0.347835660671422	0.327763213561594	0.35393197231257	0.310757300528708	0.343644838609826	0.356774499821743	0.310601139431925	0.385074996732368	0.35538362289753	0.358379591035588	0.363380962490663	0.351037536233044	0.341273387843919	0.346380903742129	0.34006249737038	0.339196623788595	0.352055617938825	0.354884085010542
Type.17.T.helper.cell	0.163249281630323	0.127596897197169	0.0919631000328227	0.159002534223175	0.15871998254679	0.131434221802421	0.154300127509383	0.177668694475261	0.174837880855669	0.161093345390317	0.124524789476305	0.173518650601058	0.124256826135754	0.128112525189632	0.173037771530056	0.106222051526277	0.14271516138969	0.156671586499878	0.100631878824844	0.148893241276924	0.126421278372132	0.190026174531544	0.151341896014999	0.130538216874385	0.15074072639271	0.127045601369752	0.171296265299459	0.153228064815332	0.156048428939752	0.142734510255399	0.161872080518057	0.130494639733234	0.177025338719382	0.107055430322575	0.174499620072209	0.163105866982618	0.121025587895389	0.184835368051876	0.134981105932544	0.12974421838868	0.146988975672551	0.136252039011802	0.135833562334531	0.161695639304995	0.143281529499293	0.130500215857895	0.140637681996753	0.184831533013813
Type.2.T.helper.cell	0.117241012232799	0.080789902255393	0.044725056153769	0.129510087603794	0.104385949277162	0.0909844683010651	0.115268280065209	0.155949928313972	0.110755927322211	0.133415179737111	0.0679015112021298	0.0837835967860179	0.109994450551237	0.0833698641090763	0.0966746712553352	0.0698848194401564	0.0823727712456217	0.119723233162863	0.0798612853496164	0.146053518795504	0.0292948395125348	0.0978542641249428	0.0946675403109589	0.0355054123177361	0.0750324532458051	0.134877377691488	0.142438807054069	0.0613881951675489	0.0734635792334177	0.119247549618008	0.117883588188262	0.0644350976825056	0.0464210124784019	0.163108231699969	0.0846036757843787	0.123315814346463	0.0873946220197731	0.0944031912551329	0.0607492166711968	0.0998204330946846	0.0770278941220862	0.117647250621358	0.109927602408431	0.107365359506794	0.0985336414454344	0.126379439745245	0.156644170722426	0.137694689355237
Effector.memory.CD4.T.cell	0.759602941745422	0.820003594172666	0.70475917368659	0.688555836666731	0.68246395332358	0.826256981290456	0.805925147835858	0.696892756196981	0.787685825430286	0.830882324076624	0.0536155268345269	0.405694517282189	0.683912852665813	0.430808656006276	0.710761453661101	0.159030183273836	0.523092412220198	0.526747468134453	0.377433119666494	0.476332891636952	0.424946254653473	0.486030335081578	0.423078899960943	0.418643793177076	0.663730378326959	0.488784938022404	0.173624082738101	0.419291948820286	0.357401685985557	0.491751423277052	0.158211525034359	0.314968844095533	0.465760450804773	0.0473245441640179	0.435271175410721	0.415921288805896	0.394146120087844	0.74148921940266	0.624771324314549	0.490068925552821	0.459421986145416	0.454402459848223	0.651393694438199	0.609164955963706	0.371067423951111	0.355521022735402	0.396513381345046	0.426616297549231
Memory.B.cell	0.668602891863267	0.553786127228489	0.414896723369453	0.541752663087531	0.598877364870873	0.564420597511402	0.608632306728972	0.57856161417132	0.576383598768652	0.571130821573298	0.180427725030299	0.500441044081195	0.536729725334161	0.475294213031625	0.502840406860097	0.235550030647356	0.339824259396125	0.392389975831049	0.225066331276985	0.494419816809097	0.401226804337385	0.525369369818893	0.391129427232051	0.279363451432577	0.215392458671577	0.46269338630682	0.448570334054521	0.358648700649581	0.43299885791323	0.395018445583708	0.219648402462487	0.440160580165831	0.503146747580721	0.212429395123507	0.381641294224108	0.34807436728874	0.285145726937995	0.531141802624344	0.475077021044831	0.337941831634227	0.250900709074224	0.425507861795845	0.524315357827311	0.479228757414641	0.409687896318003	0.310669602644576	0.388098378946006	0.447087346154336
Central.memory.CD4.T.cell	0.660779257483841	0.67273703481663	0.432729140235535	0.680114179747775	0.533370279998032	0.695320036537371	0.716705620180954	0.606446845995487	0.688682321275465	0.776318834035255	0.0886912649370152	0.338763378738274	0.635062850016581	0.346535046814771	0.687062028759007	0.108510807328008	0.487433600769687	0.540268068434113	0.339220902493365	0.437704500659092	0.35098820123679	0.466169018723603	0.312049340633304	0.32084363339205	0.571417216653402	0.358627423624334	0.260635322950373	0.337314872683773	0.240280903501158	0.393944634988636	0.251673712291294	0.168642345652144	0.384710952076792	0.115007150354727	0.388486986058246	0.413702540399771	0.212171408268638	0.653894833072369	0.463653813003991	0.461950131933288	0.392265022089757	0.420057574640312	0.46326488696724	0.54925556125053	0.325216367347224	0.333806690655821	0.339862150663156	0.37442051655828
Central.memory.CD8.T.cell	0.587328939394094	0.66003787012201	0.616686810319234	0.626378747283803	0.544440267865149	0.651116606353184	0.648876961591563	0.576384181910257	0.627835811295794	0.663758936913213	0.447302484409532	0.546692860711216	0.616577512190908	0.538923031197562	0.646268689469951	0.47042544788134	0.587031520071976	0.574622004775244	0.472474952649665	0.538154956680119	0.557239135452462	0.597963270507057	0.506322381449178	0.522000075574361	0.581132532619676	0.511109581722987	0.531988989479256	0.572463230952581	0.573089195284339	0.505437769642204	0.513639811660749	0.512434566294449	0.542862786892389	0.469477046122631	0.512583344630038	0.51564039436649	0.496811853881632	0.644355605519621	0.656330210771451	0.542675478089036	0.53666239359379	0.528285965083529	0.582976112799209	0.613029093977481	0.522899022983483	0.528048621565913	0.550100424371619	0.550200271688768
Effector.memory.CD8.T.cell	0.702394098163021	0.764434155388341	0.733947340677234	0.785272147447994	0.655859678357398	0.752748905426842	0.748570937224798	0.694763396542792	0.831207838293249	0.801237203830666	0.639061224035868	0.665243982851572	0.730809101904907	0.692150200745756	0.769177158229874	0.604757669608669	0.721327552106685	0.733216953869192	0.583744572931251	0.580770685814431	0.683801893313385	0.694105458365683	0.612911691488722	0.666107672888572	0.730083909376919	0.583274378035265	0.639062052747625	0.679086250431658	0.660900477029196	0.668688316720611	0.631669177231554	0.601072356099656	0.666702118379792	0.585680579133859	0.652727550695009	0.672690216609194	0.659882750081054	0.775134802174436	0.76012902732088	0.662333063239263	0.694267504184754	0.675128574588753	0.681285788744121	0.663932998938683	0.628847394552418	0.684428303999285	0.622960757257011	0.603219144734781
