# Supplementary material for: Machine learning-driven prediction model for cuproptosis-related genes in spinal cord injury: construction and experimental validation
Source: Front Neurol. 2025 Apr 23;16:1525416. doi: 10.3389/fneur.2025.1525416 (PMC12057486; doi:10.3389/fneur.2025.1525416)
Supplement: Supplementary file 1 [file Data_Sheet_1.zip › data 1/fig.2/fig.2A.heatmap/wgcnaDiagnostic19.heatmap.R]

######Video source: https://ke.biowolf.cn
######??????ѧ??: https://www.biowolf.cn/
######΢?Ź??ںţ?biowolf_cn
######???????䣺biowolf@foxmail.com
######????΢??: 18520221056

#install.packages("pheatmap")

setwd("C:\\Users\\13407\\Desktop\\新建文件夹 (5)\\zym\\fig.2\\fig.2A.heatmap") 
#???ð?
library(pheatmap)
inputFile="ssGSEA.result.txt"      #ssGSEA?Ľ????ļ?
setwd("C:\\Users\\13407\\Desktop\\新建文件夹 (5)\\zym\\fig.2\\fig.2A.heatmap")     #???ù???Ŀ¼

#??ȡ????ϸ???Ĵ????ļ?
rt=read.table(inputFile, header=T, sep="\t", check.names=F, row.names=1)

#????Ʒ????
con=grepl("_con", colnames(rt), ignore.case=T)
treat=grepl("_treat", colnames(rt), ignore.case=T)
conData=rt[,con]
treatData=rt[,treat]
conNum=ncol(conData)
treatNum=ncol(treatData)
data=cbind(conData,treatData)

#??????ͼ
Type=c(rep("Con",conNum), rep("Treat",treatNum))
names(Type)=colnames(data)
Type=as.data.frame(Type)
pdf(file="heatmap.pdf", width=8, height=5)
pheatmap(data, 
         annotation=Type, 
         color=colorRampPalette(c(rep("#16267F",3), "white", rep("#E5D30D",3)))(50),
         cluster_cols=F,
         show_colnames=F,
         scale="row",
         fontsize = 6,
         fontsize_row=6,
         fontsize_col=6)
dev.off()


######Video source: https://ke.biowolf.cn
######??????ѧ??: https://www.biowolf.cn/
######΢?Ź??ںţ?biowolf_cn
######???????䣺biowolf@foxmail.com
######????΢??: 18520221056
