# Supplementary material for: Machine learning-driven prediction model for cuproptosis-related genes in spinal cord injury: construction and experimental validation
Source: Front Neurol. 2025 Apr 23;16:1525416. doi: 10.3389/fneur.2025.1525416 (PMC12057486; doi:10.3389/fneur.2025.1525416)
Supplement: Supplementary file 1 [file Data_Sheet_1.zip › data 1/fig.2/fig.2B.vioplot/immuneDiff.xls]

Cell	pvalue
Activated.B.cell	1.1894722418318e-06
Activated.CD8.T.cell	2.17175003865968e-05
Activated.dendritic.cell	3.48769161705231e-06
Gamma.delta.T.cell	0.00237650010291779
Immature.B.cell	1.09125669322605e-05
Macrophage	3.66932311104925e-09
Monocyte	1.49035673693784e-06
Natural.killer.T.cell	0.000172412931234278
Neutrophil	8.22539930726874e-08
Regulatory.T.cell	9.17330777762312e-09
Type.1.T.helper.cell	9.11215239243897e-06
Effector.memory.CD4.T.cell	2.96603618143148e-08
Memory.B.cell	3.47668364771916e-07
Central.memory.CD4.T.cell	1.85851215574645e-06
Central.memory.CD8.T.cell	4.80448937083752e-05
Effector.memory.CD8.T.cell	0.000131731451679001
