# Supplementary material for: Machine learning-driven prediction model for cuproptosis-related genes in spinal cord injury: construction and experimental validation
Source: Front Neurol. 2025 Apr 23;16:1525416. doi: 10.3389/fneur.2025.1525416 (PMC12057486; doi:10.3389/fneur.2025.1525416)
Supplement: Supplementary file 1 [file Data_Sheet_1.zip › data 1/fig.2/pre.ssGSEA/normalize.txt]

id	GSM4576308_con	GSM4576309_con	GSM4576310_con	GSM4576311_con	GSM4576312_con	GSM4576313_con	GSM4576314_con	GSM4576315_con	GSM4576316_con	GSM4576317_con	GSM4576328_treat	GSM4576329_treat	GSM4576330_treat	GSM4576331_treat	GSM4576332_treat	GSM4576333_treat	GSM4576334_treat	GSM4576335_treat	GSM4576336_treat	GSM4576337_treat	GSM4576338_treat	GSM4576339_treat	GSM4576340_treat	GSM4576341_treat	GSM4576342_treat	GSM4576343_treat	GSM4576344_treat	GSM4576345_treat	GSM4576346_treat	GSM4576347_treat	GSM4576348_treat	GSM4576349_treat	GSM4576350_treat	GSM4576351_treat	GSM4576352_treat	GSM4576353_treat	GSM4576354_treat	GSM4576355_treat	GSM4576356_treat	GSM4576357_treat	GSM4576358_treat	GSM4576359_treat	GSM4576360_treat	GSM4576361_treat	GSM4576362_treat	GSM4576363_treat	GSM4576364_treat	GSM4576365_treat
LOC729737	6.179111083	6.580657967	6.896762599	5.40568525	6.719946164	5.914300851	5.77574687	5.202204515	4.543025132	4.229597209	6.691153233	6.692997738	5.053185612	5.404735109	5.324604879	7.636892832	5.488217237	5.742828624	6.869121159	7.035260193	7.203774879	6.810629619	6.951525668	7.251531458	5.924755768	7.208921758	5.918190002	7.389476055	7.35434969	6.270497454	5.700004025	7.937289044	7.02470717	7.674269011	6.416558348	6.663851304	7.59961137	5.697989842	7.517644386	7.089551854	5.762364746	5.613562632	7.186556023	5.912203807	6.707851331	5.068908918	6.522918503	6.494057691
MIR6723	6.79101514	6.988023072	6.742032211	5.991098935	6.342261239	6.101931678	6.089785077	6.24669016	5.754683226	6.019671741	5.58568205	5.7272686	6.490701056	5.943427784	5.656563942	5.759877777	5.673535247	6.137112845	5.749021472	6.217797253	5.404473634	7.585177678	5.873561389	5.653935678	5.90124878	6.435229535	6.026975735	5.902340356	5.909964718	6.028608611	5.817356474	5.945318415	6.006773331	6.166538955	5.27780997	5.37795919	5.902116887	6.793004436	6.358808397	6.205958461	5.667971245	5.290182923	5.865155369	5.933163815	6.285234905	6.175201929	5.459306053	5.36303828
LOC100133331	-3.451988035	-2.256428392	0.380932433	-3.91528382	-1.560758611	-2.450924269	-2.863161813	-3.187413829	-1.881633045	-4.134934657	-2.460340969	-2.510267698	-2.922307277	-3.898691842	-4.736325246	-2.457663294	-4.035493121	-3.071271479	-1.241317595	-1.792744047	-2.32691261	-4.948198595	-2.235722561	-2.643688342	-1.869684431	-1.297725593	-3.06471037	-4.48658664	-0.387123612	-0.281726655	-1.269760027	-0.60574564	-4.470649075	-4.017138909	-3.423778853	-4.722866545	-1.112048846	-3.714072762	0.40173294	-0.387862136	-4.575356407	-4.845406486	0.070671239	-1.681567614	-1.280111311	-3.312264607	-4.469044117	-1.431621171
LOC100288069	5.771989686	6.30262066	6.98969288	4.745860083	6.542382853	5.908664528	5.507785054	4.853324704	4.163731355	3.794886652	6.632103879	6.251079134	4.560310026	5.365573532	4.852031112	7.014405744	5.573444928	4.721771633	6.720582453	6.170411087	6.888099283	5.168315593	6.607053728	6.790214767	5.910006892	6.893074067	4.495423562	6.33209749	6.871795741	5.437052342	4.781800702	7.590799818	5.74954294	7.15883594	5.737527884	6.136442461	7.419419602	5.042215048	7.022702648	6.361053691	5.663715867	5.567104032	6.982580666	5.140229867	6.220832256	5.23970008	5.47542296	6.037370436
FAM87B	-0.734787854	0.153967609	-0.336994659	0.125388862	-0.364024598	-0.29141843	-0.236653858	0.003084788	-1.033359039	-0.222889613	-1.586740701	-0.151309456	-0.231247679	-0.153607614	0.225065094	-0.167303519	-0.534742449	-0.93863494	0.041475534	-1.814045033	-0.121466371	-0.585616819	0.118401955	0.464811524	-0.817334049	-0.429107399	-0.382025961	-1.352747744	0.106272994	-1.775588012	0.170906476	-0.559652315	-1.407707455	0.158758251	-0.651333581	-0.674791332	0.827263973	-0.381784345	-1.041764239	-1.288881403	-0.18703757	-0.078935944	-0.410850151	-0.868004522	-0.843609384	-1.647920485	-0.727648283	-1.66329472
LINC00115	0.302288875	0.672718297	0.147936566	0.838903026	0.602431633	0.334574388	0.240915168	0.631434966	0.75861923	-0.204020482	0.657565236	-1.045806841	0.49239699	-0.090480484	-0.069763135	0.092034812	0.799447173	0.491487904	0.643423817	-0.542838775	0.406354622	-0.610392003	0.011558194	0.429065908	0.998859375	-0.870291205	-1.598994678	-0.299889992	0.670576224	-0.137605749	-0.095277845	-0.558947737	0.18064246	-0.095025281	1.026344995	0.173656397	0.69048165	-0.568663739	0.497651184	0.786392497	-0.24976065	0.072503375	0.265270305	-2.167254116	-0.812487378	0.105384648	-0.755511854	0.450837006
LINC01128	2.42813769	2.638812918	2.455317215	3.068576419	2.121034857	2.732158984	2.702048781	2.602772013	2.653267282	2.976419129	1.019093272	1.463963272	2.431675606	2.135008044	2.299111164	0.78345461	1.962477123	1.630802405	1.578853327	0.957087876	1.871361395	0.981692295	1.755293887	1.372433544	1.887310287	1.060742546	1.203251327	1.593685464	0.714838037	1.696919428	1.031647366	1.187485547	1.173088978	1.318040154	1.334655714	2.110185209	1.642165991	2.342614463	1.575511005	1.774279878	1.946305378	2.680641371	2.488382779	2.418200421	1.653630445	1.683919035	2.089937562	0.974436533
FAM41C	3.51724565	3.700878575	2.410546766	3.119461293	3.77142386	3.084068348	3.745806012	4.227617367	2.612968717	3.008721871	4.542554968	4.481512631	2.262937664	3.385352257	3.253578645	3.869355209	4.545817783	3.355021773	5.266692106	4.934770111	4.465441319	2.697015094	5.028552467	3.570589951	3.809637265	3.893116091	3.423282351	3.947995463	4.384643759	3.836237359	3.316537843	5.369966788	2.891391127	5.028629182	3.622897084	3.132771658	4.528377116	3.593459811	2.825630872	3.374764318	4.078721332	3.948280206	4.516096164	3.332028051	4.555732905	3.630294962	2.82943292	4.938358088
SAMD11	-2.572358911	-1.151300597	-0.919406766	-1.76165079	-2.084243865	-1.859035529	-2.014132125	-2.395110182	-3.103093982	-1.557393852	-3.641689406	-2.961612511	-2.615463882	-2.84220742	-1.797681566	-2.909336087	-1.534328536	-2.812482674	-2.457979533	-3.323398905	-2.550440295	-1.503849317	-2.710318434	-3.30521728	-1.477193632	-2.457979533	-4.460479425	-2.457979533	-1.606903226	-2.690510311	-2.344924267	-1.601341617	-1.742578642	-2.842751325	-3.153483872	-1.904257049	-3.304032275	-1.441123405	-1.539002556	-1.155067687	-4.669784796	-2.153453696	-1.85216866	-4.293631782	-2.559708972	-4.439131164	-3.462283067	-3.12883879
NOC2L	2.954671214	2.885798192	4.056626507	3.04336203	2.893040112	3.213085254	2.857802208	1.657810604	2.872356082	2.688079927	2.413567372	2.574572577	2.781110249	3.545025364	2.390299716	2.978679199	3.205000944	2.785964941	2.294541565	1.852421248	2.740371091	3.418414953	2.373101407	3.423210397	3.196266738	2.761147729	2.498908472	3.366671353	2.931132031	2.516613974	1.940900509	3.266535991	3.320091002	2.203803026	3.38870738	3.62442102	2.376910691	3.184082867	3.461729461	2.976261705	3.345273736	2.602229569	2.640313774	2.678994933	2.12040127	3.344936628	2.625025286	2.547509108
KLHL17	0.325799313	1.044502434	1.881852732	0.484234636	0.832613883	0.655910149	0.714165545	0.192717136	-0.234606026	0.112692762	0.369799517	0.913787539	0.900393488	0.323818593	0.077959746	0.221631364	0.784543495	1.240481357	-0.702035815	-0.439933267	1.141025204	1.117122471	0.417979648	1.608226988	0.432049275	0.739634539	0.598692547	0.801796487	0.827451125	1.070442007	-0.131355297	0.997332893	1.012985951	-0.088148689	-0.460786193	0.673767262	0.008355228	1.003135967	1.698902315	-0.143876896	0.331285653	0.502868388	0.593559361	1.285947155	-0.756285293	0.766741946	0.726991712	-1.09795295
HES4	-3.964277054	-2.163559883	-2.390986186	-3.038081867	-1.975982984	-1.973562018	-2.498044794	-0.832778042	-2.925782802	-1.283928848	-3.84223342	-0.289177622	-1.927353598	-4.887742931	-1.270401932	-3.932421973	-1.619006326	-2.973015382	-2.344531906	-2.317016225	-3.027780712	-1.314781246	-1.652861046	-3.107896764	-2.507632564	-2.344531906	-3.789814053	-3.626907919	-2.886423686	-3.704931043	-3.431812324	-3.341917063	-1.357853318	-3.077908089	-2.305459162	-4.153159708	-2.239811195	-1.06058036	-0.730206887	-1.695517813	-0.436486831	-2.552545942	-1.285305681	-2.161516157	-2.436190569	-2.050722344	-2.165953019	-3.386122671
ISG15	2.774822387	2.875461234	4.100350506	2.837428545	3.460717228	4.419836087	2.940865497	2.676702747	1.420709836	2.668176597	1.516251681	5.883378522	4.857766307	2.485203958	4.254758047	2.41966833	3.269373777	4.428846651	2.076149961	2.534149668	3.542604362	3.468857334	2.097845212	3.288758397	3.432089358	3.344190203	1.920438432	3.323454744	3.233028759	3.002875204	3.378028645	2.043785379	3.438405778	2.898214764	2.659126536	3.487519306	3.408428716	3.893718057	3.301853249	3.304995183	3.045352731	2.951067864	3.145008748	3.036365512	2.010153139	2.098067425	3.457273176	0.35371691
AGRN	-0.191921544	-0.29550641	1.141421289	-1.252095252	0.267250733	0.351198981	-0.097721823	-0.619230453	-1.157359782	-2.421116024	-1.383044768	1.180353024	0.214044567	0.027163454	-0.984737594	-0.759816423	-0.465970724	-0.563630102	1.072851673	-1.611648825	0.062680352	-0.649426266	-0.467598073	-1.310991087	-1.082751034	-0.667016633	-0.854948844	-1.748828801	0.263601691	-0.840757339	-2.005553305	0.152510051	0.125313322	-0.696733687	-1.326793443	-0.783209497	0.194745116	-1.161795132	-0.063872936	-0.576386536	0.230119339	-1.652681988	0.272886995	-0.898188762	-0.744339864	-1.172412187	-0.639186276	-1.128891304
C1orf159	-0.845180606	-0.368443312	1.037682502	0.580557496	0.122562811	0.401154544	-0.280186456	-1.045863477	0.077998762	-0.803185698	-0.808154897	0.110924507	0.53949243	0.170252679	-0.352582084	-1.168022818	0.649126817	-0.206515032	-1.093166402	-1.09238788	-0.204579505	0.696351141	-0.413274724	0.030560205	-0.815086638	-1.093166402	-0.618580614	-0.510771678	0.183601409	-0.313959571	-0.067463297	0.167958766	0.358781242	0.439047483	-1.767258393	-0.586169027	-0.046555405	-0.212386887	0.983481667	-0.394100262	0.06751665	-0.086900957	-0.737606992	0.157060058	-1.169707674	0.157022224	-0.696682987	-0.67611765
TNFRSF18	-3.110158693	-0.744952142	0.307738749	-1.254546708	-0.46469429	-1.178624121	-0.681047155	-0.42719561	-1.102649632	0.377868027	-2.459527057	-1.876099884	-0.037075744	-1.475918729	-0.934848677	-3.547695309	-0.086228025	-0.694028731	-1.841498725	-1.906905493	-1.230165078	-1.111651735	-3.316651878	-0.157481901	-1.082166576	-0.521136232	-0.8298556	-3.041210155	-0.67277794	-0.994203659	-1.352678428	-1.821260002	1.036521093	-0.225484229	-0.7100771	-2.619066595	-1.005831353	0.510100981	-0.862121826	-0.009097099	-2.232810479	-1.116185255	-1.281032167	-2.215064475	-1.927248882	-1.372862363	0.107813043	-1.508130047
TNFRSF4	-1.131974111	-0.51698026	0.662083991	-0.277521212	0.354227426	-1.658837145	-1.153689697	-0.799486357	-1.38285898	-0.334129797	-0.083988679	-1.432587113	0.477243737	-0.559186347	-0.458585798	-0.319236234	0.328277067	-0.06632257	-0.851290167	-0.55709347	-0.678643179	-0.158113422	-0.978141733	-1.549406857	-0.774470603	-0.851290167	-1.199986694	0.567769565	0.408836387	0.334620396	-1.432587113	-0.25925782	0.695130856	-2.138734007	-1.200098621	-1.479343645	-0.732822478	0.861991811	0.34023427	0.25265807	-1.429914062	-0.763964839	-0.720442956	0.275197497	-0.935114358	-0.650449283	0.592519651	-0.88539334
SDF4	4.157673984	4.185312263	5.480025123	4.326030868	4.516333747	4.481446635	4.043881321	3.442051959	3.927996213	4.142357101	4.7970438	4.633439246	5.268987586	5.046122863	4.614246174	4.776635742	4.949643454	5.658236271	4.145813306	4.936842744	4.781436724	5.491790012	4.050123182	5.481318249	4.838210538	4.331772032	4.806566793	5.505519862	5.127080653	5.02838594	5.093743416	5.193053714	5.742365747	4.774618961	5.139466559	4.893656795	4.165583619	5.056965223	5.751296564	4.78433326	4.637132879	4.115968872	4.336541671	4.977254878	4.315050335	5.008742321	4.892462842	4.401359556
B3GALT6	1.876919107	2.668345755	2.442593392	2.972594349	2.551355878	2.656392492	2.351221212	2.378382451	2.799222698	3.12360348	2.276049963	2.227605373	2.371805021	3.285195011	2.442312204	2.058320684	3.031595911	2.895265429	2.242018185	2.376813919	2.277692478	2.572838999	2.08810995	2.672723857	2.572415024	1.025426221	2.525244573	2.964319461	3.156610887	2.278636989	2.657802012	2.630720761	3.419801793	2.437297808	2.173176009	1.897142794	1.641146563	3.032457504	2.846684968	2.824931265	2.506408849	1.807903811	1.869507488	2.306097819	2.277370211	2.41271534	2.636490451	2.589442984
FAM132A	-4.563614333	-4.536229754	-1.74369411	-3.420178795	-4.274109872	-4.215122	-3.996641841	-2.574229187	-3.293546007	-4.806493324	-2.596344752	-2.389385971	-2.63968431	-2.596344752	-3.044043053	-2.829254192	-2.025872316	-3.102855008	-2.638104916	-3.344649098	-2.574933538	-4.65897771	-3.239543388	-3.498904785	-2.985449931	-2.638104916	-3.372355039	-2.638104916	-1.18254096	-3.233923558	-3.569587908	-1.629816929	-2.198568972	-2.578592396	-4.563367451	-2.3691415	-2.950898251	-3.485591436	-1.536469072	-1.75144581	-2.651921414	-2.624207997	-3.075929641	-2.379893888	-2.741462785	-3.056307276	-1.56143339	-2.095418509
UBE2J2	3.859440687	4.080905865	4.782376923	4.102562416	4.399778337	4.134916799	3.819610982	3.891266966	3.760758371	3.561520861	4.884994947	4.477146723	4.071960271	4.705480173	3.930293721	4.646623395	4.767407749	4.067341818	4.224522947	3.746821258	4.593594835	4.00104291	4.250851141	4.645665766	4.189068035	4.382904323	4.35497658	4.70065776	4.689423805	4.326007123	4.33021696	5.025624383	4.848018836	4.10462803	4.271034891	4.38960612	4.814357445	4.108878373	4.404009555	4.554376468	4.248271884	4.436236215	4.325569662	3.995735024	4.558934513	4.701146793	4.747147881	4.39784172
SCNN1D	-1.913584835	0.742396104	0.810020592	-0.893604138	-0.579032191	-0.456738379	-0.129492639	0.068249863	-0.497592843	-1.452122672	-3.414989208	-0.46664292	-0.38804004	0.187000349	-1.362467653	-2.031100817	0.121955449	-0.912465401	-0.768849771	-1.372681253	0.015826001	-1.893849327	-0.60841281	-2.661373255	-1.255654398	-0.807726797	-1.192282853	-0.968486125	-1.286605211	-0.694083655	-1.637619073	-0.766112149	-0.330975545	-2.36962207	-1.92431829	-1.460203185	-1.007271103	-2.653172522	-0.379754184	-1.079121341	-1.283543183	-0.920758754	-1.176750599	-0.476630006	-2.088833222	-1.790586218	-0.775318943	-1.175221159
ACAP3	2.666652994	3.320774494	4.381702797	2.920386151	3.588642453	2.961678894	3.047089966	2.197538637	1.885019968	2.072034305	2.937697128	2.987815899	3.265291155	3.697789647	2.529155229	2.916287128	3.903338627	2.541992629	2.651999882	2.943510089	3.635619235	3.04807278	3.379488332	3.751968261	2.593709769	2.408118091	2.844017957	3.69869089	3.357699839	3.274060639	3.095602603	3.835906043	4.04238612	3.376714032	2.739011094	2.536875255	3.452538836	2.988238371	4.011152575	3.330708873	2.990429459	2.724098811	3.046699145	2.896639077	2.700769605	3.403333551	2.384678677	2.077622255
PUSL1	-0.183506057	-0.084057074	1.584493204	0.116961821	0.589432661	-0.039747741	-0.239466725	-0.742285124	0.435323805	-0.116869771	0.626511994	0.322869252	0.012251231	0.305628443	0.103070682	0.740374677	1.182845422	0.859736365	0.918977867	-0.010799936	1.130337945	0.867520611	-0.167596698	0.141000619	0.670119111	0.18600046	0.49139633	0.282172712	0.782285362	0.692635264	0.124667085	0.657152123	1.115251735	0.274708264	0.254532232	0.682604652	0.400963411	0.283263518	0.78206952	0.694747447	0.423274812	0.242515736	0.334941372	0.672027836	-0.843908504	0.602757436	0.124667085	0.738552875
CPSF3L	4.208617892	4.768323405	5.282483229	3.995870328	4.365239269	4.403800094	4.181615869	2.952255819	3.365920644	3.739512133	4.007235408	3.925454669	4.12015555	4.628624213	3.898360548	4.248404603	4.690994042	3.857819771	3.565166485	3.572510273	4.1296529	4.342249963	3.96284201	4.645996193	4.351749779	4.219256273	3.919711289	4.628740859	3.969601469	4.357253712	3.994149989	4.696741756	5.098235774	3.709935914	4.552621215	4.61904949	4.291343788	4.336190262	4.771899169	4.399793925	4.157155703	4.006734167	4.191523725	3.638657871	4.134097883	4.302786968	3.968835036	3.778269339
CPTP	1.005277	1.380602653	2.547801436	0.903597019	1.79818326	1.315591902	0.603399918	-0.578788994	1.216685783	0.456774526	2.05055902	1.645460785	1.53409625	1.811106395	1.16743793	2.134003832	1.747098639	1.135463992	1.073376466	0.795594798	2.104117697	1.794086416	0.622984883	1.707368727	1.028125065	1.042574018	1.232557965	2.109376703	2.514002649	1.203886844	0.89464204	2.749789694	2.528434173	0.988122822	0.694831115	1.283357577	1.419885462	1.071506117	2.33381835	2.076580469	0.730514008	0.979141712	1.556959543	1.153583704	1.286609986	1.24852913	1.520804788	1.78923162
TAS1R3	-0.419247722	0.479992753	1.26378503	0.001321814	0.147550325	-0.333054158	-0.136404735	-0.491676915	-1.042675319	-0.853463625	0.350165706	0.227250521	-0.979055355	0.760093117	-0.251638057	0.605478727	0.622625477	0.731721702	0.717870647	-1.000777002	0.288496735	0.440731016	-0.581264698	-0.007615469	-0.197559741	-0.540605876	-0.430578709	-1.648289003	0.938645362	0.430557108	-0.247697274	1.182549446	1.089544337	-0.880186324	-0.67118004	0.087227046	-0.684829312	0.105772235	1.192464586	-0.10572818	-1.675760726	-1.145522991	0.419799998	-0.808771253	-0.619778251	-0.619761838	-0.10473296	-0.129458223
DVL1	2.094180149	2.768669404	3.519056965	2.807241189	2.42935854	2.597046387	2.651677074	2.214084596	2.822869379	2.46029631	2.67733334	2.584403161	2.729722522	3.462930005	2.439082293	2.656076967	3.601244874	2.766694417	1.518432698	2.076303578	2.996725271	3.273966929	2.803421867	2.910299139	2.6606579	1.755936251	3.103352047	3.218624098	3.071955184	3.082466175	2.96339327	2.824935379	3.835063146	2.391030445	2.779540325	2.873875	2.269404092	3.194498673	3.752851498	2.728714448	2.499222893	2.485927102	2.708768786	3.312152893	1.983717561	3.007883205	2.627484609	2.471687222
MXRA8	0.345856836	0.598244694	0.830728662	-0.017054573	0.008434182	0.047292667	-0.00907737	-1.744445526	0.592259315	0.549896518	-1.983037778	-0.08622731	-0.138863628	1.180893946	-0.214464976	-0.62868336	-0.388504364	0.042641689	0.034508782	-2.696749331	-0.238070871	-0.050403922	-0.110205867	-0.198200052	-0.041752617	-0.542952362	-2.3612087	0.105999309	0.721882718	-0.535167698	-1.293741343	0.542175826	-0.346894092	-2.652238949	0.116441732	0.023133146	-0.182923842	-0.12304617	0.960639763	-1.003484217	-0.472889174	-0.817535091	-0.586836152	-0.86252636	-1.875978106	-0.81804777	-0.97159506	-1.793712534
AURKAIP1	3.229972345	3.205829449	4.947411961	3.872411478	4.15900461	3.838258686	3.414395274	2.232354105	3.243497216	2.979590023	4.900625827	4.876651364	4.556849211	4.733994454	4.14515086	4.963415131	5.184294879	5.231855839	3.759604492	4.003530201	5.05495707	4.8926627	3.606852912	5.513706317	4.786598745	4.265813832	4.958108499	5.282023031	5.371329983	4.394980514	5.453839183	5.088481555	5.924901683	5.038592764	5.055688901	5.337435645	4.46744312	4.293613232	5.504986328	4.803529013	4.088264401	4.105351669	4.048994184	4.247699381	4.410470122	4.872150187	5.230101649	4.352833767
CCNL2	5.965287259	6.148082782	6.393715642	5.958406258	6.04037528	6.282967515	6.111199902	5.723249965	5.883380567	5.773992629	5.570234687	5.484560728	5.800371967	5.983170292	5.715889062	5.274139136	6.121957278	5.065262611	5.749724397	5.040094541	5.770005822	5.326820014	5.94181342	5.803186325	5.70446115	5.154021313	5.102498817	5.756120866	5.258004405	5.338035425	5.286870234	5.557975501	5.816552415	5.249112665	5.524228192	5.29714145	5.685331617	5.775132312	5.701174057	5.642619197	5.863020568	5.825584773	5.858120491	5.523107895	5.210928393	5.911553074	5.311414085	4.934597017
LOC148413	2.965976132	3.107853063	3.409601771	2.774946828	2.959704971	3.235180353	3.044622984	1.573965753	2.439243808	3.245713919	3.166215406	3.040120624	2.893253739	3.591643793	2.564966731	2.866371539	3.475003419	2.721091841	2.46315914	2.151345986	3.199667602	2.441531871	2.184238634	3.549865944	3.005760118	2.639661747	3.008500019	3.309429863	2.802155721	2.647309913	3.042018898	3.215907538	3.309572527	2.407570972	3.142028278	3.131248673	2.544671262	2.941594477	2.808406038	2.74495413	2.887478189	3.123027742	2.647240539	3.110348562	3.195548707	3.472062154	3.303845222	2.891014311
MRPL20	3.148709654	3.095464828	3.739630014	3.260697966	3.130440906	3.223124462	3.048654623	2.951772681	3.181156114	3.534531964	3.007568886	3.046717107	3.441652816	3.693434259	3.254555331	3.266966205	3.567523016	3.73945164	2.839527398	3.029675774	2.934406175	3.386308159	3.288521838	3.468614073	3.373161183	3.726820361	3.409396464	3.329851285	2.820401792	3.187294295	3.372915401	2.787319835	3.542808524	2.295720288	2.738960275	3.48322052	3.168845232	3.780182021	3.456600032	2.818314522	3.43994605	3.506664037	3.06017343	3.436085676	3.316380141	3.669007327	4.030604807	3.346197872
ANKRD65	-1.584108236	-1.129651662	-1.937051859	-0.630286063	-0.468640359	-0.114939246	-1.066904474	-0.2852616	-1.133246737	-0.960887016	-0.302753102	-0.692388834	-1.320167301	-0.214983678	-0.64336784	-1.201028393	-0.64952737	-0.067641869	-0.236777674	-0.199798525	-0.789559678	-2.161335183	0.273010609	-0.218040805	-1.195613204	-0.758583716	-0.869062796	-1.381737696	-1.344527583	-0.702950111	-0.41718251	-0.176252172	-1.329592586	-0.371942107	-1.266905571	-1.352816725	-0.098256649	-1.087942261	-1.33613742	-0.634698958	-0.160735209	-0.131561214	-0.545906904	-1.429505602	-1.449325233	0.047213174	-0.613384501	-3.401214822
ATAD3C	3.760072058	4.106540534	4.782533829	2.666476536	3.631907543	3.491796435	3.174770044	3.462148304	2.687442008	3.023739461	3.979322984	3.835377098	3.207061661	3.282955908	3.114046457	3.232288295	3.032681918	2.636107256	4.068735142	3.433456756	3.534871661	2.746081667	3.701227551	3.678686069	2.925362114	4.166403558	2.590596183	3.218254549	3.161892187	3.023247321	2.600488287	4.154380078	2.66059006	3.664867026	3.37963199	3.230514933	3.990735498	2.700618216	3.575618762	3.842625588	3.446655816	3.224008048	3.84091882	2.720705729	3.855900996	3.217598545	3.056375998	3.195922339
ATAD3B	1.007001203	1.939521512	2.451322431	0.944513135	1.674549754	2.001580501	1.574671931	1.200415039	1.50307104	0.849048028	0.861862082	1.001493216	1.275095782	1.981499821	0.674799103	1.465340742	2.084176491	1.615890448	0.773880922	0.311621428	1.436803408	0.835922819	1.112622425	0.696237178	1.361729929	0.7420572	0.607899434	1.932826567	1.260702311	0.828856887	0.222835502	1.74633058	2.183056242	1.087943734	1.354163565	2.077181942	1.34017805	1.046796362	2.024717958	1.401913943	1.269126602	1.066678376	1.780654683	1.011600077	-0.306623204	1.150270193	2.048257443	0.848704648
ATAD3A	0.862379959	1.127417219	2.245071496	1.316404798	1.04375255	1.26741024	1.054079464	0.863537215	0.79481646	1.306065995	0.690623353	1.167354673	1.262170811	2.093293239	1.272007325	1.276768716	1.795900218	1.994735463	-0.087163638	1.415537468	0.769786817	2.1894014	1.019930529	1.734199173	1.627069136	-0.087163638	1.685231854	2.131352052	0.80649737	2.317009903	1.692377965	1.235966349	2.30618446	1.967266044	2.174692965	2.194946884	0.790204659	1.765120859	2.52989441	1.143852258	1.02339287	0.782028695	1.265412299	1.720764276	0.786825438	1.726831122	1.859965837	0.782416821
SSU72	4.079171673	4.285884036	4.892137444	4.051816902	4.623494113	4.528267158	3.976468338	4.112240715	4.105339479	3.517157251	4.872854046	4.686439448	4.44175928	4.608864132	4.274977055	4.537594561	4.516593988	3.927798866	4.769507713	4.320349398	4.800946542	4.215654042	4.360887552	5.000094907	4.449482932	4.59546568	4.488016236	4.459639087	4.781876804	4.470974555	4.523440887	4.835779665	4.564647019	4.334507193	4.337247882	4.593677345	4.749167606	4.561364542	4.594662142	4.96822025	4.319598939	4.52013846	4.782527989	4.339167882	4.522553804	4.6375668	4.658036494	4.263486236
C1orf233	-2.150433746	-1.553011754	-0.368428391	-2.879923779	-0.365911818	-1.58220225	-4.230828927	-2.059667719	-2.757137137	-2.754476177	-1.382861359	-1.948600336	-1.529416016	-2.406984697	-3.383844813	-1.008902179	-2.497590485	-0.88455759	-2.121603387	-3.395318805	-2.108742548	-3.191750043	-3.353584981	-1.446929002	-3.259757409	-2.121603387	-4.131569148	-3.523740126	-1.109890298	-2.754476177	-2.273084718	-0.948369825	-1.993815345	-2.081075496	-4.564512431	-3.1644331	-3.465874685	-2.28440607	-0.371966791	-1.265009623	-3.952666485	-2.097174823	-1.658098881	-2.169612016	-2.221822026	-1.643761939	-1.776601459	-1.374698277
MIB2	2.076937312	2.700741431	4.14969447	1.521059524	2.539469981	3.126489544	2.465922472	2.532397332	2.322159467	1.391209321	2.547526039	3.252868882	2.871868338	2.912142955	2.34950226	2.583614164	3.874293788	3.157445996	1.170820551	2.523444209	3.21272242	3.265466448	2.531637721	2.989867439	2.564204371	2.704720429	2.783760314	3.094817308	3.48098892	2.456649852	3.459061134	3.288591656	4.186431078	2.77432828	2.580352786	2.530305791	2.715530409	2.740839494	3.585660854	2.808598993	2.253422018	2.173692236	2.344201993	2.902461587	1.119652744	2.99150815	3.127569181	2.662978592
CDK11B	3.159358771	3.876925686	4.586309666	3.568526635	4.067389965	3.729544865	3.496599199	3.487365964	3.287939949	2.629107233	4.256814243	3.900187324	3.699889992	3.737288079	3.128392852	3.799668116	3.663539863	2.973686235	4.090255211	3.083375514	4.165976149	3.317771569	3.759482593	3.825632274	3.668032575	4.005471233	3.383955371	3.028721882	3.449549883	2.921603445	3.834231873	3.50580459	3.206413927	3.170418191	3.446778432	3.467443946	4.259784838	3.141227498	3.506674157	3.834447472	3.852453205	4.019869081	3.788578385	3.042577461	3.659852325	4.425347238	3.381495419	2.853603835
SLC35E2B	5.138383781	5.544107455	5.931517905	4.401390876	5.099411163	4.8106424	4.879069986	3.962914893	3.994816331	3.539135158	4.384250852	4.52904481	3.520022017	4.324732589	3.43143152	5.001382207	4.035284489	3.7391791	4.008706117	4.466914096	4.966562239	4.040786689	4.490889659	4.484424942	4.040646693	5.009004158	3.621292926	4.565155137	5.109651764	4.603116807	3.753299924	5.702410162	4.536788631	4.623282322	4.231935424	4.301320495	5.103614913	4.116739615	5.137267249	5.448991464	3.62314055	4.176982908	4.770002978	3.663206421	4.810822523	3.963829123	3.155287008	4.757009377
CDK11A	2.910236451	2.474166013	3.758283513	2.930925697	3.362906384	3.163987649	2.587787259	2.643137646	2.92744785	1.962999716	3.895865322	3.436581821	2.212756614	3.062437522	1.844281332	2.556432423	3.170251099	2.508547309	4.100911918	3.145785447	3.530699089	2.568408433	3.228492786	2.678129295	3.219579905	3.323894674	2.69228957	2.62151881	3.044099636	2.392975999	3.057843512	3.047241478	2.835305056	2.710551966	2.156602006	2.646671197	3.687526069	2.760131751	2.939087202	3.119835799	3.294519852	3.446341938	3.274702167	2.608977746	2.862582636	3.773085199	2.219602404	2.843435112
SLC35E2	3.945390126	4.26731257	4.833828608	2.835721753	3.993020189	4.750625763	3.710275532	3.378148764	3.348069749	2.742680243	3.237291415	3.194089041	2.965256106	3.098825861	2.739949289	2.857395279	3.751024056	2.861194961	4.283166831	3.797141427	4.202915565	2.843241531	3.536973341	3.601478071	3.220940943	4.196985625	2.884146416	3.130872228	3.80039718	3.301280968	2.820423875	4.319495131	3.346423268	3.948730055	3.238386741	3.19357579	3.777787713	3.606957765	3.748272562	3.843234219	3.353539195	2.831758031	4.548061613	3.485576827	3.839551444	3.140511635	2.769315832	3.011562454
NADK	8.163686519	8.63118497	9.103163621	7.809176925	9.063617969	8.753729922	7.851765722	7.576516522	7.376331748	7.051539778	8.400369081	8.678623129	8.407967907	8.655788965	8.076198543	8.354707653	8.806331547	7.945836138	8.442385088	8.208021358	9.010761365	8.01060165	8.307378774	9.181443088	8.259752269	8.369135787	8.071767024	8.869924429	8.782856422	8.464689039	8.278920268	8.957184052	8.992518213	8.685154185	8.173755034	8.050450428	8.275435645	8.2182353	8.649472265	9.155918082	8.544512516	8.263922595	9.188209093	8.160961188	8.398027914	8.563283238	8.328438232	8.528493987
GNB1	7.759188706	7.809847606	7.828721499	7.314322807	7.919742386	7.951304877	7.627596487	7.329514899	7.501332567	7.155920047	7.786114083	7.587582492	7.572058412	8.086852825	7.608399131	7.892164657	7.565887453	7.292181274	7.642750047	7.209176601	7.596665534	7.407499069	7.716381365	8.092582686	7.862850341	7.752159484	7.473469138	7.705512205	7.636546968	7.635370424	7.371196317	7.96163349	7.656390809	7.303233204	7.839413411	7.851196458	7.728321686	7.580662891	7.571379514	7.823824201	7.848494369	7.766218973	8.010587974	7.415105842	7.671555047	7.757270534	8.062637044	7.478922949
PRKCZ	2.007567425	2.304160258	2.730365634	2.314854321	2.710434839	2.649047043	1.990287525	1.931383601	2.292958889	2.262220837	2.376446709	2.43263059	2.850899659	3.097011196	2.897550031	3.161479361	3.085403278	3.695236698	2.705656392	2.665809571	3.648676275	2.717557093	1.466311834	4.029325812	3.516248178	2.180418745	3.246837765	3.621432163	3.027043144	2.553486528	3.761416675	2.752425841	3.850807712	2.751797642	3.516130715	2.416428741	1.793165222	2.860130473	2.8597195	3.755688143	2.402072694	3.092332445	2.480660654	2.56228425	2.805603221	3.108945841	2.808790604	3.065020582
FAAP20	2.757776187	3.556238857	4.22028955	2.577253605	3.172627876	2.954803692	2.688699287	2.787134707	2.431602129	2.174561939	3.326129482	2.786671492	2.757708491	2.87958825	2.504090002	3.366010485	2.831120482	2.627398754	2.643696031	2.836165925	3.208887413	2.827679801	3.07760212	3.416561711	2.771671718	3.663804872	2.741605199	3.059229098	3.511622267	2.702269587	2.664749159	3.930277923	3.283492814	3.010363318	2.617585355	2.751840363	3.861190411	2.842661824	3.656643914	3.244630342	2.480592857	2.413430327	3.219667031	2.40537939	2.758241275	2.844992239	3.194065986	2.712711323
SKI	5.278547341	5.799040849	6.256686987	4.257825746	5.805646313	5.703323603	4.994197533	4.728092487	4.123654445	3.122798212	4.523518579	4.556905603	4.340373415	3.913952476	3.708759403	4.407240691	4.139385427	3.700846297	5.445195733	4.395996184	5.529775155	4.188018717	4.396568962	5.407218204	4.613025912	3.854962696	3.441248205	4.370491936	5.257655832	4.522425683	4.184018065	6.055032627	5.13992575	5.034407882	4.201555253	4.452398686	5.196548729	4.334336285	4.795945512	5.454514429	3.427631454	3.439859512	4.977667988	3.906352392	4.523921102	3.749031738	3.428384274	4.172743453
MORN1	0.496286811	1.2513545	1.360552525	0.93381113	0.830172124	0.899104395	0.58316597	-0.53629328	0.539705948	0.360805914	0.255843613	0.329291992	1.136534221	0.09808754	0.51330768	-0.096952323	0.128510329	0.023918506	0.119145929	-0.134701474	0.59189296	0.25869848	0.066287948	1.459845849	1.232477209	0.299506673	-0.420481461	-0.271638743	0.178009742	0.238070692	0.82400192	1.137787581	0.968135313	-0.217395587	-0.491880158	-0.371186062	0.341728975	0.463669616	0.202460996	0.386336017	-0.133343293	0.312002842	0.548992119	-0.564047353	-0.618781557	-0.21830662	0.465993923	-0.700765953
LOC100129534	-1.902664717	-2.191634326	-0.595537531	-2.434396874	-1.531823328	-1.436190172	-0.817816125	-1.547863903	-1.657408655	-0.059844279	-3.89552766	-1.687718496	-1.179459432	-1.209219171	-1.025807398	-2.626624292	-1.38562226	-2.28978231	-3.063334595	-3.304800477	-2.076749728	-2.581977938	-2.040074264	-1.258857102	-1.913102213	-3.063334595	-2.832634076	-1.155532729	-1.751843725	-3.664928093	-3.572564244	-1.388289476	-2.573720785	-2.182515798	-1.498087985	-4.420808253	-0.847997094	-1.58839028	-2.772707278	-1.409911995	-1.995641439	-4.535081522	-1.347095823	-3.096369135	-1.670146796	-1.957188375	-1.504545111	-2.465005818
RER1	5.087707043	5.053534066	5.005591836	5.194451007	5.400385743	5.327076127	5.205194489	4.892276974	4.812448983	5.001336442	5.397821215	5.164736596	5.113459872	5.752013316	5.289518423	5.281100237	5.752618195	5.08937741	5.353471876	4.798640888	5.380207	4.983322707	5.247922626	5.63911319	5.371419658	5.291798641	5.420307766	5.548108821	5.274197173	5.202248119	5.564503072	5.585627747	5.424678348	5.001702664	5.197858549	5.14053499	5.075055716	5.344277422	5.065948485	5.272460693	5.312565949	5.521605291	5.134012067	5.042475039	5.267021945	5.579705554	5.585920988	5.800103106
PEX10	0.069440185	0.562033141	1.364750595	0.526301961	0.179798436	0.736328085	0.816822807	0.43762898	0.681935867	0.650887483	0.511373901	0.493444452	0.838871171	1.331450474	0.660267682	1.055805267	0.67151149	1.261553353	0.881785031	-0.583755366	0.099902267	1.147012841	0.126189588	1.427171303	1.150945609	-0.531152686	0.559712813	0.681935867	1.154925795	0.850523314	0.859700103	1.321758167	1.784831002	0.89075485	1.410921723	0.826327149	-0.168593221	1.021103506	1.402190992	0.899710419	0.964657331	0.232373306	0.462961724	0.597225624	0.757468009	0.944657527	1.686947584	0.241051092
PLCH2	1.874841638	3.258140071	3.610633721	1.594666616	2.295708354	2.50288224	2.422111578	2.330862733	2.642138911	1.799401629	0.983713274	1.042198203	2.177840801	1.313848088	1.759816863	1.886885689	2.552843379	0.903421304	1.407188219	0.686425692	2.926398464	1.959129832	1.339922371	1.73771413	2.193830112	1.371780492	0.791024752	1.342967967	2.596534956	2.03219539	1.324260228	2.426133801	2.735215488	0.306408136	0.996736231	1.44167382	1.741245671	2.097222209	2.708391816	2.59219657	0.788011911	0.672809761	2.261656193	0.793293046	0.411741492	1.087124606	0.89782184	1.274564862
PANK4	3.59761221	3.813850358	4.715717117	3.930033209	4.163481193	4.409512583	3.91252588	3.426263422	3.649102765	3.273436132	3.932925647	3.855877658	4.057879231	3.895280057	3.723586467	4.048063332	4.543607272	3.976878443	3.892488012	3.453091798	4.511808812	4.355262886	3.56516633	4.739942674	4.25642552	3.386118329	3.713475903	4.475698146	4.481185915	3.737646931	4.176696625	4.591598333	4.958255862	4.00614735	4.344643035	4.199764872	3.365401154	4.04304572	4.228966321	4.482522526	3.762786818	3.704740442	4.091740995	3.740932073	3.366334068	3.997560598	3.83937786	3.944095657
LOC115110	3.359475725	3.635071578	4.19597613	2.987913778	4.167242046	3.401024535	2.802748646	2.245068354	2.902368097	2.481821695	3.588035506	3.157339412	3.172848889	2.989020578	2.653997838	3.662222378	3.444209916	3.012407257	2.987050524	2.550349822	3.772583748	3.189492807	2.814401433	4.278532377	3.44207976	2.795397556	2.761106244	3.660184409	3.316425551	3.013719089	3.307903659	3.898844557	4.212487965	2.195498374	3.104475459	3.664679163	3.81929504	3.131159087	4.029979989	3.761321888	3.044147528	2.895512878	3.504904043	2.504581566	3.026896296	2.458517058	2.765701366	2.771694781
TNFRSF14	5.341367785	6.070527206	6.778427048	5.269639381	5.773965097	6.060821439	5.403645745	4.693141756	5.107782133	5.308302927	4.850667152	5.730827202	5.871150042	5.124654121	5.430724202	5.14610018	6.153761754	5.518646666	5.292677773	5.168782819	5.658657122	6.014937748	5.076926463	5.663529744	5.5276289	5.417283184	5.544637925	6.11477246	5.93942387	5.34444378	5.653938239	6.36079599	6.457829244	5.414287491	5.377974783	5.647880304	5.149465877	5.749681196	6.55122931	6.12056926	5.091352066	5.465575907	5.506752952	5.662543601	5.412504119	5.224770153	5.581190179	5.675529614
LOC100996583	0.554217074	0.177848477	0.198269121	0.484216459	0.530897514	0.708062367	0.251333894	0.564675681	0.975966281	1.217722116	-0.161083574	0.591309795	0.689024606	0.332049671	1.358155227	0.679774978	1.290305918	1.296108265	1.110198058	0.187847518	0.901638196	1.040694566	-0.486684731	1.693555823	0.168219826	0.264235491	0.380088801	0.322994822	1.182474774	0.87935428	1.285962437	0.331670329	1.037996931	0.504922817	1.535676512	0.17696519	-0.593979882	0.711694133	-0.010584948	0.582240345	-0.355154704	0.580610469	0.377810196	0.503638949	-0.081658341	-0.108336607	-0.495896774	0.783230846
FAM213B	1.315099338	1.733731457	2.463582971	1.918352043	1.624281011	1.991859642	1.272095869	0.866713922	1.880771374	1.534726801	1.083752316	0.400112881	0.988685195	1.379460784	0.951718031	1.799504092	1.724603331	1.482526817	0.99671782	1.360852584	1.575437027	1.337535542	0.859441281	0.553180543	1.268904472	1.384704795	1.312047408	1.228242029	1.817511235	1.830155261	1.269766358	1.557140412	1.099101524	0.22880155	1.062986394	1.513101543	0.688988056	1.911975914	1.289272791	1.245295738	0.721101437	0.961797376	1.155961259	1.547549495	0.91744498	0.983191659	1.568790793	1.458605138
TTC34	-4.782713815	-3.839154069	-1.636541925	-3.763883603	-2.312314064	-3.81278782	-4.170351652	-2.995964792	-3.648931484	-3.147395932	-3.435027079	-3.660614711	-3.056531783	-4.476393234	-2.680144508	-1.817650616	-4.302862742	-4.115718995	-1.562577209	-2.991193883	-2.991193883	-0.917591202	-4.980886534	-3.83534787	-2.420464232	-3.053948593	-2.301534943	-4.366620611	-1.736765941	-4.516864611	-2.407957569	-2.037507413	-4.455959988	-3.928377728	-2.978564787	-0.861594007	-2.399363426	-3.910109186	-0.925203399	-3.323241009	-3.296457577	-4.914747296	-2.362871919	-4.115718995	-3.147772683	-4.889014382	-2.297545113	-1.858480092
MEGF6	4.28396448	5.024944355	5.917243546	4.449920201	5.04640844	4.728434361	4.781537049	5.124548449	4.794293312	4.01063206	5.815287439	5.298632547	4.882554225	4.573414651	4.345331415	4.949545407	5.697479772	4.26683196	5.744000284	4.326578688	5.929183679	5.736829719	5.318936426	5.399231747	4.72774372	3.555639671	4.708294649	4.662613985	5.462217991	4.779254271	4.653134593	5.230647739	5.940429407	3.974577302	4.204053612	3.846803169	5.621988759	4.931246115	5.386265615	5.142635415	5.23173628	4.92510046	5.069988065	4.521738087	4.980528351	5.530252483	4.304674552	4.698923751
TPRG1L	5.175568005	5.692179529	5.664293514	5.051888609	5.791099437	5.832638428	5.215479704	4.877000022	5.177397217	4.751743897	5.813073772	5.32369728	5.23991641	5.671283641	5.782212098	6.050079999	5.958990263	5.095567871	5.555171234	4.66524255	5.669356975	5.280589759	5.074009566	6.427545623	6.333049063	5.287670295	4.965873844	5.725794639	5.490529393	5.613002171	5.333836365	5.903409917	6.046076362	4.785143786	5.968120787	6.019891758	5.234764098	5.803721683	4.802316313	6.060373545	5.548604328	5.53832967	5.759653932	4.938007806	5.581071072	5.478662614	5.977956214	5.684601277
WRAP73	3.178243917	3.097916828	3.94145999	3.50855278	3.534506457	3.604598214	3.150544198	3.132825613	3.283931546	2.834099494	3.972156345	3.486250528	3.363230155	4.248087721	3.410113424	4.24618329	4.134054737	3.661867008	2.948699648	3.599358635	3.780512439	3.802075611	3.757422512	4.477130499	3.254881136	3.683133617	4.137996476	4.296728768	4.220022173	3.577197125	4.097066811	4.272907513	4.581401876	4.189951931	4.066713177	4.243501352	3.478312203	3.451193331	4.122551411	4.09551739	3.867950015	3.410753869	3.528660631	3.732145171	3.819150555	4.088380953	4.329959284	4.042996647
TP73	-0.924666501	-0.037405147	0.218303893	-0.872364555	-0.811613245	-1.108979551	-0.931532906	0.294858023	-1.351762811	-0.729505526	-0.429883618	-0.088872453	-1.089297354	-0.274368988	-0.927956731	-1.45858555	-0.940964218	-1.586976462	-0.374796102	-0.230237492	-0.481774907	-1.856128787	-2.222387208	-0.690205969	-0.510914774	-1.055514836	-0.576090092	-2.017997232	-0.66031475	-1.500873487	-1.510237468	0.085302641	0.395064494	-1.145174565	-1.446141648	-0.515773221	-0.493984399	-1.055529955	0.090776543	-0.451011773	-1.500873487	-1.146742051	-0.693983288	-1.9740245	-0.348822679	-1.597146048	-0.54817032	-0.514753369
TP73.AS1	2.954925777	3.857972586	4.143826857	2.869113404	3.370223067	3.404563345	3.233764231	2.931186495	3.105145999	2.906029176	3.174065037	2.654458684	2.863923663	2.869669383	2.760495243	3.138378947	2.558431537	2.112585953	3.032025483	2.691080519	3.369595339	2.691677216	3.156257085	3.093294421	3.099853874	3.071995297	2.474625262	2.801469237	3.161155273	2.986211338	2.087656009	3.589374928	2.798385176	2.661099242	2.517744244	2.919500546	3.625558204	2.54644313	3.656906454	3.318364262	2.712948101	2.297579642	3.421876392	2.354452637	3.049948703	2.777213747	2.59889392	2.540338275
SMIM1	-1.900613375	-3.974295222	-0.675812634	-2.139328165	-3.253811304	-1.878310602	-1.864878947	-1.384007427	-2.02626189	-2.068062271	-1.697073247	-0.945287126	-1.586764399	-2.280238388	-2.107518291	-0.942779587	-1.714800867	0.583383042	0.025864752	-1.621716037	-2.223061967	0.264282377	-2.078757732	-2.209620027	-1.913084438	-1.441039976	0.535317676	-2.732176987	-0.811006519	-0.405334061	1.451377661	-1.114971596	-0.084913637	-2.133351675	-0.328935872	0.420966216	-2.651443134	-1.661114579	-0.59248015	-2.280238388	-1.97926483	-1.728681605	-2.068062271	-1.231715621	-1.533324837	-2.085484635	-0.102347389	0.556825342
LRRC47	4.11020598	4.269177084	4.790541364	4.249031339	4.270133341	4.108434364	4.105279648	3.785569495	4.245345806	3.79908279	4.091974979	3.758649512	3.873841303	4.524848572	4.190132583	4.042489826	4.418993432	3.496682353	3.76720228	3.288621123	4.059843356	4.165943526	4.032958987	4.449192657	4.457898392	4.045501611	3.707749928	3.956533775	3.801543415	3.878433302	3.368361529	4.377512519	4.571484091	4.06232415	4.104786214	4.272024976	3.968559761	4.155707139	4.056270832	4.275456695	4.046418544	3.999991698	3.86130994	3.519701403	3.751491479	4.228393339	4.294061832	3.687849098
CEP104	4.928002987	5.226672447	5.499289477	4.036743944	4.753719301	4.896646189	4.688150431	4.437549006	4.247371595	4.074755531	4.224838157	4.160910619	4.332384034	4.071634003	4.028761078	4.137355688	4.131247519	3.674397839	4.398600872	4.371784702	4.361316004	3.864005709	4.57235426	4.312924671	4.169772815	4.796729956	3.68542979	3.997769422	3.998761295	4.17857752	3.461386209	4.817173729	3.707531665	4.289118169	4.017419202	4.150526627	4.627056302	4.147244458	4.59307815	4.681340042	4.363199441	4.053097262	4.939749092	4.124048871	4.558787091	3.910324454	3.943811214	3.621171415
DFFB	3.366288904	3.579422124	4.130484426	3.125153963	3.253884765	3.261347621	3.235002048	2.919144853	3.140094517	2.919913103	3.285464548	2.882832792	3.090123375	3.108195049	3.001719955	3.204658686	3.474835466	2.759926652	3.355560114	3.268631161	3.301532879	2.865947962	3.445303594	3.298612677	3.003775438	3.72719522	2.855833349	2.850134488	2.881184841	3.054979753	2.814133393	3.68436263	3.066507287	3.130635575	3.046555364	3.183425298	3.36902499	2.803151258	3.40089399	3.408990268	3.063307038	2.975816462	3.558009022	3.054844549	3.138391707	3.208194973	3.025956777	2.845511666
C1orf174	3.7685142	3.766436939	3.638765333	3.413561275	3.653572136	3.809897334	3.527435936	3.573519339	3.818275057	3.478435832	3.082965595	3.356779073	3.568180653	3.238030147	3.775051834	3.156604104	3.37647954	2.886944062	3.265608934	3.464686547	3.047527255	2.760744001	3.606633064	3.023649336	3.38951708	3.362555633	3.116443983	3.048461745	3.076940692	3.093929407	2.835014409	3.136549587	2.68376216	2.900237135	3.077136368	2.992114626	3.560397999	3.464906482	3.526580832	3.538718685	3.766648855	3.422622647	3.472861568	3.353952857	3.478500287	3.72795944	3.349935288	3.096023887
LINC01134	1.708677792	1.834370246	2.592249003	1.03834115	1.37383524	1.407122633	1.436421653	0.513591728	0.848159021	1.045117242	2.465006121	1.94779252	1.425411455	1.711191915	1.099772454	2.071896626	1.916781473	1.36189386	1.987603316	1.821623837	1.881048361	1.341701276	2.114075712	2.192809465	1.354118933	2.338190736	1.94294995	2.076259344	1.630477955	2.163016242	1.574120931	2.504838878	1.822205279	2.841014872	1.695877895	1.783830351	2.304555458	1.576056681	1.799698496	2.240650522	1.466231881	1.494039254	1.705112821	1.358770266	2.191229421	1.659266979	1.070565798	1.279394723
AJAP1	-3.062033469	-2.174505958	-2.079698888	-2.688285487	-0.439589514	-2.484426028	-1.082091626	-1.188437923	-0.894428133	-2.781905201	-4.104577559	-4.639940172	-4.940106369	-1.700186253	-0.999898376	-4.042567078	-4.083740609	-4.870008048	-1.646060792	-2.681316891	-2.109658879	-2.561744952	-4.713151147	-4.572214631	-2.090302409	-2.910062457	-4.074089669	-4.968900813	-4.124558757	-4.51373436	-1.887339501	-4.791985979	-4.45970252	-3.991655282	-2.119943588	-1.110856294	-2.9399853	-1.319956166	-2.003806792	-2.494241225	-4.5677662	-3.619491333	-2.602808983	-1.682511749	-2.100634841	-3.162943794	-3.038232071	-0.625536467
NPHP4	1.416782729	2.298455082	2.916512021	1.321624563	2.385681678	1.951689852	2.06589567	0.933305383	0.762737031	0.829057856	2.165468371	1.407498326	1.731202694	1.402331943	1.082478109	2.984176741	1.723843032	1.507340095	1.895632384	1.331372722	2.305393695	1.570391514	1.869323268	2.449083412	1.738402272	2.156362804	0.694982632	1.622181373	2.59331803	1.532266249	1.136097715	3.162802823	2.092384119	1.808661566	1.408588772	1.83192262	3.244918954	1.410893937	2.070673188	2.055114562	0.986669791	1.468125958	1.962716916	0.832227501	1.732593234	1.417415023	1.79867537	2.025112815
KCNAB2	5.929699223	7.184231873	7.325743103	5.597312539	6.562022397	6.50616938	5.785085486	4.75698034	5.219997991	4.856219078	5.302807428	5.560738085	5.74014513	6.321480375	5.46916888	6.372795677	5.862934398	5.079270235	5.394021224	5.634198826	5.890505266	6.130118366	5.477495187	6.339959691	6.287790948	6.342999806	5.31963131	6.486495727	6.293407212	6.012648229	4.997814219	7.310627308	6.479510172	5.920420154	5.615609383	6.22550253	6.171748545	5.935699349	6.456125425	6.704052342	5.870946301	5.271371289	6.334882483	5.485328923	5.858448132	5.93263907	6.298814272	5.647809414
CHD5	-0.695102649	0.432158257	0.401245723	-0.935527842	-0.285662669	-0.524600598	-0.289083181	-0.193095475	-1.445874564	-1.89494982	-0.837772544	0.065078796	-0.717151194	-1.653001623	0.542642244	0.33892805	-0.623748702	-0.345241782	0.211336607	-0.075568322	-1.961531779	0.711137057	-0.14525522	-0.114866029	-0.440457734	-0.255784719	0.603719721	0.957673284	-1.54064211	0.460757619	-0.524861479	0.853915591	1.347026107	-0.653656193	0.845248255	0.568118956	-1.827815073	0.490655783	1.258573505	1.300835965	0.268627998	-0.230311659	-0.799884271	0.466883623	-0.857939523	-1.844950209	0.780522388	-1.08368353
RPL22	7.512144291	7.391103823	6.419998929	7.584810604	6.275181356	7.198911435	7.556370955	7.328099823	8.258945625	8.437615799	5.412453267	6.125741502	7.504475243	7.017314871	7.805770298	5.233547092	6.858567294	6.981881079	6.049186973	6.266007243	5.862035663	7.194618277	6.811313958	5.813143791	7.071712669	6.323699488	6.816387916	6.189731119	5.398521783	6.738296563	6.32640864	5.122521433	6.293669116	5.408080132	6.06589872	6.430511458	5.778719591	7.492670522	7.000700618	5.932982685	6.860763894	6.948719995	6.027624681	7.669234576	6.07626339	6.698514829	6.578838265	6.244751693
RNF207	1.453733369	1.684262454	2.329712322	0.277413688	1.814871118	1.369915193	1.640635778	1.03013127	1.346032604	1.137396254	1.098419778	1.04694821	1.228914333	0.178336745	1.0427522	1.62874976	1.298980041	1.060919998	0.986224664	1.310961246	1.21409236	1.244418678	1.547999668	1.763442541	1.033495236	2.027331264	0.303280677	1.16264523	0.861346205	1.892143201	0.26662823	1.502305464	0.751068289	1.427080618	1.382827464	1.239176365	1.825188984	0.975104882	1.816771053	1.681179301	1.625084079	1.147031379	1.428348206	1.817746241	1.545262624	1.230750404	0.967174621	1.034914091
ICMT	4.115017097	4.4513478	3.895400724	4.356146538	4.003228555	4.37648924	4.400311073	4.037189984	4.366729698	4.47099247	3.938456304	3.571745383	3.822238147	4.241231096	4.335421107	3.706292999	4.316077038	3.761294085	3.799753922	3.805892524	3.685026646	3.298096426	4.247980677	3.66719311	3.781423495	3.668567143	3.800809528	3.910896008	3.494704257	3.922240285	3.558377347	4.194561555	3.902016204	4.195086303	3.588391832	3.621627748	3.597883886	4.221698591	3.855298248	4.283813133	4.121195007	3.952707435	4.127296053	3.827025638	3.803261358	4.203539384	4.020678184	3.681893583
LINC00337	-1.430729814	-2.395449086	-1.25685262	-1.697005837	-0.992077785	-2.502187858	-2.363150379	-3.248084518	-1.627522305	-1.12154084	-1.912507329	-1.409012856	-2.063952123	-1.832407616	-2.332660674	-1.009614813	-1.941038503	-1.239913115	-1.927617531	-1.010840218	-2.712967825	-3.278914476	-1.354537573	-1.604078658	-2.279303952	-1.411480371	-1.213811391	-1.506884296	-1.475373305	-0.448597854	-0.957931714	-1.635877768	-3.222810548	-1.644949989	-1.853034425	-2.106098098	-0.962101765	-2.346799443	-1.795287283	-1.60339352	-2.284904044	-1.950345795	-1.349806633	-1.435261258	-0.971979824	-1.429719744	-1.527811868	-1.528276009
GPR153	-0.336558889	0.359663871	0.290384978	-0.097881104	-0.295852977	0.54808992	-0.061953052	-2.605540753	-0.220412888	-1.266589332	-0.442039922	-2.035364638	-0.880014693	-2.539631655	-2.005494286	-2.578740817	-0.610045188	-1.010718406	-2.656821399	-1.087244438	-0.365401057	-1.239747714	-1.73869062	-2.098213749	-1.558610614	-1.379149309	-1.256808262	-1.25209269	-0.304542247	-1.930636435	-2.00509252	-0.351068586	-1.332723698	-2.606564047	-2.024430758	-4.331586692	-0.614597015	-1.852187605	-0.763702885	-0.339865573	0.569285462	-2.830689654	-0.623904855	-2.158998255	-0.420421607	-1.300870544	-0.806731138	-4.101517282
ACOT7	0.687839465	0.333316098	0.867705702	1.49355788	0.278892059	0.535792215	0.147260778	0.193024449	0.530273843	-0.466687292	-0.91059971	0.613543383	0.219801152	0.411738818	1.039560083	0.940304427	-0.01787878	1.535660941	-1.915068642	-0.581888053	-0.829571758	2.028329018	-1.678508295	0.208053256	1.403656046	-0.182730802	-0.151369916	0.281012024	1.105623108	-0.567115121	1.512144388	0.494573118	1.726368594	-0.803355869	0.853822726	2.496655173	-0.597879946	0.993765665	0.619796142	0.749555519	0.42995862	-0.255347454	-0.032184604	0.488238799	-0.713871917	-0.78861109	1.451683974	0.886739211
HES2	2.253797406	2.160151057	3.339332548	1.281635308	1.852416688	2.104590536	1.752144949	1.555322158	1.283327643	1.358370245	2.559527076	2.521323669	1.978824654	1.984890749	1.899468771	1.771601043	1.491016039	1.22763935	2.560312483	2.296297116	2.500803302	1.038448317	1.898395738	2.051322	1.683557522	3.107784126	1.918399103	1.628200333	1.619974223	1.963758112	1.834926799	2.733728153	1.737361937	3.061410719	1.628020431	1.81424476	2.812826175	1.462045294	2.275900281	2.082928328	2.074928469	1.863301151	2.434972318	1.477882745	2.132047709	1.692166872	1.296959942	1.420734864
ESPN	-2.336102951	-2.399212232	-0.283719382	-2.191696394	-3.137591871	-0.760291497	-3.802414961	-2.827930884	-3.539016264	-2.066384605	-3.565680602	-2.482552551	-1.133740116	-3.473505605	-2.486170901	-2.990849634	-3.606454619	-1.277397376	-2.891075656	-2.78424845	-2.78424845	-0.098862198	-3.137591871	-2.203230313	-3.884458131	-1.317805404	-0.850097811	-2.113635735	-0.741573881	-0.10309328	-1.460109858	-3.175956016	-4.603481993	-4.152009945	-0.585093317	-0.095311895	-4.419972905	-3.670468893	-0.532667187	-1.881664868	-4.70771876	-4.668324879	-1.231604187	-2.787040993	-2.993250758	-4.614544799	0.60855103	-0.905097168
TNFRSF25	3.407183099	3.668268185	4.395406665	3.50946217	3.512005671	3.564415394	3.373143263	2.433832121	3.464759523	3.748043578	0.288552614	2.006148393	3.125248521	2.658868423	2.270939839	0.820896723	2.689364349	2.409208448	1.595969801	2.422896541	1.965786451	2.514339795	1.897451286	2.234823196	2.465532365	1.923519111	1.182258567	2.918410542	1.989981492	2.186607819	1.20747299	1.328142255	2.745965072	0.041842062	2.120421349	2.270311088	1.577576675	3.057569767	2.889250286	2.119291861	2.481199389	2.438519565	2.804948186	3.505503482	0.726465388	2.49952204	2.263846394	2.43411382
PLEKHG5	0.099676516	0.442246177	1.034783103	-0.943942163	-0.22185537	-0.173891726	-0.257779693	-0.452853256	-1.35775313	-0.223182856	-2.225105361	-0.68954995	-0.445940798	-0.099608146	-0.485781925	-0.941590788	-0.591292912	-0.705836522	-0.338478466	-0.310906881	-0.836791294	-0.247640715	-0.816581458	-0.718479597	-0.01099461	-0.141056344	-0.713698937	0.131822879	-0.927913893	-0.868100631	-1.295746283	-0.825557258	0.068769429	-0.993732095	-0.873114464	-0.893452489	-1.001757513	0.291653493	0.746575427	-0.465614186	-1.52794909	-0.945618517	-0.402036999	-0.855272743	-0.315965116	-0.531417182	-1.401088119	-1.440456197
NOL9	5.663338043	6.102639159	6.23463582	5.140638943	5.437241914	5.525695681	5.44928012	5.105574472	5.265702582	5.163338208	4.464911022	4.659543927	4.790810104	4.821566574	4.585609831	4.170918951	4.748782256	4.173337586	4.615592808	4.813275065	4.956146428	4.143684563	5.146995153	4.669257102	4.391321715	5.066622695	4.102932238	4.515648177	4.361475192	4.459466675	3.769724887	5.311378885	4.564199505	4.854310421	4.226663663	4.344571797	5.217760167	4.702572066	5.182846723	5.060409447	4.821022334	4.595666823	5.290297254	4.318088694	4.620051284	4.429097753	4.246402663	4.308824373
TAS1R1	-0.446802346	0.073324061	0.958432497	-0.609416126	0.944458789	-0.151972961	-0.131163468	-0.472158646	-0.546719089	-1.544317706	0.63836035	-0.345903705	-0.522563006	-0.743909732	0.358815595	0.921879524	0.325374106	0.515366081	0.743729668	0.230184923	-0.126841741	0.731074069	-0.910293555	1.396582248	-0.100912735	-1.503647273	0.974010664	1.393908538	-0.421382321	-0.162312498	0.468320397	1.79431794	1.6252943	1.06051431	0.799871015	-0.156787414	-0.62308283	1.013910502	1.022684942	1.327183912	-0.250976602	-0.09306819	0.447244957	0.147533562	0.181916389	-1.515730611	0.434985092	-0.567051326
ZBTB48	4.288650339	4.620751772	5.48701314	3.850698576	4.772292648	4.526232443	3.918478857	3.26226209	3.327706415	3.306697377	4.696072343	4.406488779	4.341216492	4.105409604	3.861691229	5.001745114	4.661359739	4.26551326	4.158038051	3.894473358	4.800680913	5.111052149	3.975019289	5.2403811	4.45244634	4.455537462	4.22198768	4.818278429	4.988142246	4.49110874	4.198977274	5.470169942	5.552491265	4.258796662	4.661184416	4.673707113	4.363154628	4.361314885	4.87927086	4.872620952	4.111611259	4.387264054	4.608917986	3.798908504	4.388106881	3.983369299	4.616564209	4.502872
KLHL21	5.419716097	5.928411725	6.635059072	5.360254389	6.139270364	6.030621411	5.13195046	4.797868433	4.800058535	4.366522547	5.765149465	5.706807816	5.518282307	5.268040192	5.127558638	5.528678203	6.151900744	5.458642403	5.677663467	5.251389956	6.344966064	6.351730615	5.08607425	6.621144977	5.93238972	4.953871296	5.373532445	6.125875808	6.215532044	5.958966161	5.782826594	6.661927227	6.751173944	5.366949332	5.988227575	5.637349703	4.792578028	5.532468698	6.237029695	6.299132396	5.367835354	5.235547606	5.953047066	5.136870607	5.545490237	5.209953645	5.699505917	5.236112287
PHF13	3.212662094	3.126214762	3.159780759	2.883955495	3.588311894	3.11699773	2.765301475	2.734283453	2.690860259	2.127194695	3.806992661	2.581917307	2.496358644	3.066131379	2.875748419	4.140121309	2.946671274	2.093125903	3.684283307	1.978294524	3.789299821	2.917649168	3.022241995	3.91633026	3.338851338	2.918057168	2.082850581	3.044729081	3.810059259	3.341309043	3.015179219	3.814055855	3.248633731	2.281842941	3.373251785	3.516398981	4.100359042	2.895586636	2.581614013	3.523726265	2.947933932	3.227750589	3.416407043	2.403043751	2.925801922	2.966362538	3.085060237	3.053228174
THAP3	1.898596828	2.406506209	2.35786259	1.754594142	1.957569144	2.315852665	1.889235037	1.156965729	1.780453742	2.208977921	2.446453964	2.124016456	2.106560117	2.021833326	2.003534251	2.790038725	2.878434641	2.368020543	1.635525116	1.483589873	2.189080643	2.774526465	1.745838954	2.489547602	2.461193703	2.546692259	2.87707635	2.796396656	2.437585656	2.613059061	2.5989571	2.94090576	3.197466004	2.294546069	2.691604588	2.696065505	1.951074859	2.128232041	2.484672661	1.980882588	1.917021035	2.03272076	1.811906638	2.520284041	2.152075572	2.474504171	2.571426448	2.886853449
DNAJC11	2.776316895	3.299571244	2.932583377	2.769268631	2.718368785	3.317032184	3.012666827	2.686177064	2.717844918	2.932379588	2.196343607	2.086747125	2.480394277	3.07300134	2.556285503	2.6997213	2.709638175	2.223180002	2.329788054	2.416342499	2.253818606	2.389038503	2.614760844	3.052902918	2.780080757	2.097163799	2.281936531	2.520161398	2.620617262	2.348790571	1.807934438	2.666398838	2.12115586	1.919309313	2.722336159	2.18978826	2.500069606	2.895053617	2.721132026	2.7429721	2.850815628	2.489090524	2.661570626	2.221980333	2.619203135	2.556294042	2.38571415	1.888085455
CAMTA1	3.128503638	2.667785409	1.808819627	3.80139507	2.971906558	2.298436035	2.820305354	3.248858305	3.496312636	3.399423665	2.727376944	2.549508479	2.772486381	2.778632625	3.110786252	2.467150523	2.532779294	3.524547751	2.351720519	2.76878222	1.875526519	3.867477	2.779015414	2.149590826	3.055425501	2.192602497	3.569914425	2.839073784	2.804945797	3.002266343	3.637757478	2.13091049	3.740561946	2.376198306	2.883282551	3.227291731	2.122210932	3.678328844	2.888946656	2.159694938	2.708905115	2.676686571	2.30354637	3.112268546	2.691918989	2.590615106	3.016433065	3.010739026
VAMP3	5.90585521	5.558588529	5.37539634	5.97019828	5.97259035	5.804961549	5.725142841	6.130913061	6.029166714	6.134570319	6.899377413	6.816762995	6.998964081	6.728584464	6.910606715	7.011773217	6.620009224	7.13409005	6.713256761	7.074152985	6.563496959	7.265545366	6.315931966	7.013063927	6.72997737	6.506473859	7.025961669	7.346288448	6.948972698	7.172027761	7.288549388	6.132129861	7.196002658	6.839392637	6.814760061	6.475278772	6.564950734	6.31455655	7.183825	6.741832554	6.64029802	6.731441143	6.458789319	6.900703868	6.876690494	6.69254884	6.271636467	6.582546415
PER3	2.683305677	2.804833278	1.186194527	2.529242702	2.197262185	3.435877856	2.606018956	2.747543175	2.46852946	2.224069255	0.89808906	1.517382576	2.626684242	0.944707073	3.134563916	0.732972563	2.335354094	2.561586728	2.058360856	2.307393712	1.33704506	1.931038555	0.736726344	0.903644646	1.832629424	2.53062045	1.733756714	1.27536531	1.655235487	1.430143842	3.002129205	1.597551255	1.080705892	1.057883348	0.021065669	1.232283178	1.864999268	1.987267001	1.87676099	1.671022727	2.292916205	1.33313776	1.781329852	1.669112241	0.941727799	1.819744683	2.104441084	1.821574272
UTS2	1.951184496	-0.704589655	-3.25112201	2.918957287	-0.960123265	2.878565974	1.53521219	-0.424319998	-0.68513857	-0.249126724	2.226382997	1.905934707	1.952475755	-4.087656372	4.501075201	-3.745507183	-4.432739867	3.070858954	-2.402447235	3.003462001	-3.217868665	-3.56213339	-1.288020306	-2.071539809	-0.369043857	3.467473115	-2.767204514	-1.972131859	3.665417371	-1.121862554	4.429287111	2.082119879	-4.781220017	-2.72231559	-2.314964523	1.521190968	1.910421413	-4.119642933	-3.222557884	-1.626130134	3.349700822	-1.589951565	-1.846874893	-2.535081417	-1.857045759	-1.87049687	2.302270944	-1.282150416
TNFRSF9	3.75548678	4.314752444	4.83125085	3.091421766	4.332484213	3.796540519	3.968067925	3.714354727	3.023171454	3.265010155	4.262661547	3.76608235	3.681652688	3.476654345	2.921725699	3.484288776	4.050530174	3.259823091	4.641960212	4.578024638	4.385134065	2.812110923	3.883229263	4.529981639	3.875818638	4.362936966	3.495597887	3.98347493	3.345645245	3.835255768	3.84164558	4.144672356	3.852701157	3.683145914	3.726799715	3.157829374	4.022452115	3.373281093	4.108470032	3.938887205	4.029088206	3.90609241	4.263081729	4.022970463	4.125207443	3.706535756	2.753855927	3.584805787
PARK7	4.853493444	4.325660888	4.361805893	5.187525188	4.768136749	4.920031475	4.905240063	4.588933003	5.215369103	5.185002891	4.657152618	5.090765296	4.979414282	5.352505275	5.428445529	4.806203439	5.196465198	5.514375918	4.697283813	4.947253284	4.666898793	5.215638285	4.867012892	5.027040368	5.521785464	5.087802351	5.666328638	5.639479344	4.833874476	4.997952026	5.595333032	4.394855243	5.254891261	4.525249303	5.494846834	5.769806704	4.34443243	5.614043088	5.415441759	5.254746489	5.323435899	5.317929823	4.770172416	5.513735488	4.987274071	5.317424352	6.087193978	5.339457584
ERRFI1	-0.258065816	-1.165631645	-1.622434218	-0.649492764	-2.26826559	-0.626459935	-1.086108065	0.008740702	0.136726571	-0.309488451	-0.423339159	-0.9384834	-1.559938855	-1.585320667	-0.710688302	-2.329806239	-0.527083649	-1.590357346	-0.332277438	-2.582022827	-0.984886807	-2.342704652	-1.506236842	-2.029382904	-0.878345209	-1.739294681	0.257902773	-1.765293843	-1.957272611	-1.995522496	-0.028423403	-1.166440544	-3.178138372	0.069736503	-1.06071911	-0.676775566	-2.12123446	0.081657525	-1.024065398	-1.585320667	-0.866547392	-0.74823966	-0.799874353	0.08903225	-1.135036839	-1.831082247	-1.442817497	-1.178449267
SLC45A1	-4.069759082	-2.754592404	-0.931967259	-2.735207598	-2.401723555	-3.254219735	-1.861947507	-1.844534299	-3.952483847	-2.311587186	-3.955215921	-3.074140155	-4.217520609	-4.948202492	-2.799971488	-3.018524982	-3.215744758	-2.355902004	-3.367082615	-3.469641398	-2.66222178	-3.352566893	-2.764903424	-2.011804257	-4.272726399	-3.367082615	-3.666507868	-3.367082615	-2.442446113	-2.133597954	-2.41806576	-1.940352628	-4.468917216	-4.051549888	-2.073659479	-3.217186972	-2.967666928	-2.878877687	-2.538361226	-1.688958326	-2.03694821	-4.200913364	-4.70982372	-2.358932337	-3.459395753	-4.63511663	-2.285879129	-4.348463965
RERE	6.909543695	7.239302968	7.222452904	5.924250785	6.909467929	7.016596984	6.700474488	5.94382557	5.130366892	5.332233253	6.084968953	6.271558575	6.44467391	5.252270776	5.446972805	5.996376175	5.717919592	5.883771164	6.880383517	6.563841531	6.539118302	5.856729271	6.013243038	6.633677697	6.102483829	6.183685012	5.315828619	6.274720843	6.526754177	6.052660414	5.8581189	6.947654086	6.265575356	6.194383555	5.854069772	5.275776809	6.407007937	5.955990382	6.481275174	6.771186116	5.402379745	5.200094491	6.412467715	5.811873174	6.128559228	5.399510418	5.02444446	5.951937824
LOC102724552	1.094131742	0.377227768	-0.186553592	0.045051445	0.982986656	0.805901418	0.965410615	1.336463417	0.815885957	-0.20251942	1.319604994	1.293624487	0.021837492	0.419020508	0.854719288	0.092570432	-0.037240613	0.536422349	1.487799677	0.721243079	1.081300176	-0.329734999	0.525496328	0.710127245	0.076140794	-0.353397403	0.467629917	-0.181476475	0.806812214	-0.837991855	1.318581432	-0.026092272	0.867956339	0.917261899	0.493322014	-0.209739703	0.569813328	0.671502541	0.080847782	0.178732888	0.805635391	0.606110166	0.746889022	0.072753878	0.874378761	0.695874335	-0.582197995	0.860929024
ENO1	7.996027122	7.828198041	8.151464816	8.327625806	7.701996637	8.102971996	8.117302395	6.959983428	7.872091539	8.582219111	8.217669838	8.082113076	8.0820565	9.534399627	8.802205964	8.992418975	8.827142697	8.763274501	7.70659076	7.801531289	7.532618836	8.646169954	8.410269412	8.836123568	8.89346677	8.774872852	9.139949622	9.486122001	8.473675838	8.994400558	8.803831757	8.901900496	8.910935868	9.253879326	9.100253323	9.333283898	8.117792449	8.77462876	8.796038689	8.442995236	8.611396942	8.445192875	8.51291162	8.52798687	8.582544735	9.012430395	9.719464514	9.389338236
CA6	-0.420890173	1.296919037	0.405976787	1.021856795	-0.024243728	1.170307296	0.462542684	-0.022498858	1.528046214	0.595356864	-2.392327165	-1.642212868	0.456966518	0.459410425	-2.923099046	-1.309896676	-1.859329943	-2.997894493	-1.152631004	-1.10179347	-0.26550286	0.692342207	-1.994281615	-1.445908344	0.389784274	-1.85421755	-3.796010761	-2.56002229	-0.139621832	-4.116211759	-3.41774689	-0.976576886	-1.225560562	-3.666662345	-1.563769502	-0.303017502	-0.385631315	-1.130646534	-0.315349464	-1.147355682	0.203414702	0.107257067	-0.367111772	-0.38706069	-0.296282153	-0.805137912	0.108383481	-0.348412265
SLC2A5	-0.310353242	-0.227928731	-0.097826145	0.101709815	0.614891595	1.37785789	0.271441568	0.641759538	0.883549137	-0.100284641	0.957894678	0.832996082	0.368063683	1.845448011	0.4841047	0.972668564	0.857677667	2.265282822	0.004895933	0.978718132	0.065600022	1.540362932	-0.65973697	0.719488578	0.608715752	0.941603519	1.807294802	2.253969955	1.636045138	0.797367674	1.893766569	0.366749832	1.665282901	2.241419371	1.463070108	1.792700753	0.957511693	0.155116779	0.980476513	0.103341376	-0.271815082	0.922991989	1.951680688	1.385601526	1.056144327	2.376343412	2.773031063	1.697103485
GPR157	-2.214678871	-0.743758027	-0.457236484	-2.222897719	0.384700586	-0.743445227	-0.315879213	-1.506544829	-2.115664661	-2.957437924	-2.358332976	-1.201505979	-0.355423226	-1.266642978	-0.906250279	-1.025912597	-1.048205556	-1.719899161	-1.560635005	-1.331570803	-1.03730015	-0.398986085	-1.680344951	-0.27567071	-1.733104112	-1.560635005	-1.544866928	-1.560635005	-2.242544192	-1.744144365	-0.444152502	-1.850545624	-1.265021825	-0.427418922	-1.301599311	-1.619851393	-2.71932356	-1.345903736	-1.307372737	-1.298104879	-0.752052509	-1.412591919	-0.758358547	-2.137952346	-1.648158786	-0.813481485	-1.557832773	-2.39185111
H6PD	6.007405287	6.775806873	7.040037561	5.024063132	6.30234448	5.961904722	5.904368825	4.775854139	4.851248355	4.947884588	6.509738997	5.801133517	5.500029969	6.029367323	4.910977987	6.462932111	5.576223416	5.465696255	6.143588953	5.755459101	6.80340365	5.438995927	6.135012113	6.667776917	5.532117721	6.087162087	5.226656517	6.396654068	6.659484911	6.104646171	4.829795293	7.329042087	5.586539874	6.28575703	5.22699205	5.477075524	6.880080358	5.642190004	5.878145913	5.713437563	5.48123698	5.504202992	6.383674214	4.594238176	6.037971165	4.972702542	5.351919909	5.958423362
SPSB1	0.117647003	-0.122221293	-0.298323973	-0.230862773	0.054938469	-0.476353943	-0.286313113	-0.45694394	0.80107996	-0.532156734	-0.457679871	-0.701812685	0.142083125	0.739597198	-0.327291748	0.356361483	-0.529744546	-0.255343234	-1.029444974	-1.266397497	-0.352181855	-0.46401554	-0.130671803	-0.688635198	0.613971797	-0.194191692	0.7589182	0.760097006	0.628699422	-1.454008109	1.00637445	-0.07656616	-0.053002573	-0.467685355	1.072734857	0.872059523	1.049534335	-0.071033569	-0.049250871	-0.807323753	0.00307643	0.180829041	1.21916029	0.053400446	0.063987732	0.006890589	1.089810738	0.05784226
LOC100506022	1.529769517	2.055248113	2.584343778	0.553930477	1.606735845	1.422166452	1.564444432	0.139301156	0.696739938	1.393557975	1.8226163	1.662042547	1.183096126	1.595990838	-0.198974675	0.794044534	0.874897474	0.525211776	1.926104043	1.43536072	1.491101303	0.217235018	1.984181514	1.481754798	0.722512515	2.46874247	1.471926016	1.27305018	0.957796459	0.970160111	1.268903973	2.051277288	0.832442432	1.98848839	0.604454717	1.480653722	2.318367076	0.94752853	1.850444776	1.822456936	1.728857191	1.375213702	1.643659558	0.38242904	1.630968681	1.135665329	1.095982852	0.918245936
SLC25A33	0.839415437	0.387434642	-0.609120733	1.581859645	0.903575473	0.957837581	0.948692597	1.495428215	1.862191583	1.618022068	0.849120112	0.507096149	0.946730312	1.378974848	1.127818202	1.18067912	0.898122706	1.206649541	0.935687558	0.923968585	0.375483259	0.942125156	1.25089838	0.284656515	0.669945829	1.060671935	1.546543097	0.819915718	0.854331518	1.019357561	1.811681792	0.313565161	1.181726852	0.334553851	1.029872517	1.023567674	1.194087754	1.473340997	1.070558609	0.855079308	1.425079342	1.374179005	0.533970922	1.243779304	0.746534671	1.327029985	1.76919379	1.150267058
TMEM201	-0.05243588	0.25538994	1.185388187	-0.686531788	-0.347367775	-0.086991197	-0.20248699	-0.460510891	-0.185280803	-1.671022332	-3.586888682	-1.003298348	-0.001875966	-1.853427045	-1.121690874	0.038604407	-2.61912295	-0.735060873	-1.53201462	-3.151737433	-1.118900333	-0.162195446	-1.752880373	-0.185280803	-0.302779841	-1.581777965	-1.32582738	-1.428650641	0.297669287	-0.519184138	-1.967639232	0.12359728	-1.38090705	-1.042890899	-1.956082151	-1.049941494	-0.209942725	0.198215025	0.670711827	-0.060568871	-2.421537356	-2.083531097	0.546836208	-1.528464049	-0.915029696	-1.829540157	-1.859679216	-1.571516068
PIK3CD	8.53983429	8.911159114	9.46721611	7.864010746	8.900908499	8.895431917	8.424806584	7.256355701	7.356526707	7.051121828	8.498174213	8.414543299	8.077511959	8.243106609	7.822461335	8.501637625	8.403987447	7.610800132	8.363045485	7.914050213	8.90901597	8.244919759	8.238400754	9.308998828	8.478574344	8.365175929	7.507478699	8.823130964	8.818968003	8.249592246	7.550763645	9.285306279	8.841962465	8.30114325	8.263907581	8.228298111	8.502495685	8.077511959	8.843063109	9.045036887	8.245128213	7.879239182	9.187468445	7.517371578	8.402299634	8.190972811	7.915751422	7.768229381
PIK3CD.AS1	4.285779281	4.072295418	4.659050936	2.626866978	3.995116511	3.773304433	3.141839352	2.792004481	2.049748347	1.73389317	2.778193611	2.935193608	2.32969937	2.138163197	1.95265641	3.233430463	2.550583961	1.754292196	3.325137409	3.143040964	3.53945516	2.60154422	2.990288659	4.03087985	2.544599671	3.025117513	2.093773192	3.119116819	3.584194898	2.542058286	2.913349833	4.697085101	2.59739587	3.572001886	2.744358108	2.719421439	3.460534723	2.198419828	3.093720456	3.363512542	2.172957563	2.417380894	4.001887977	2.393225677	3.175699053	2.192429094	1.857459805	3.295905079
PIK3CD.AS2	2.981486637	3.244669076	3.920668608	0.719227791	2.939867158	2.495909646	2.45744417	1.611761049	0.66892301	0.463561553	2.13458024	1.880003883	1.547852883	1.122755162	0.059909575	2.705583088	1.275408951	0.446850592	2.875767867	2.785479361	2.883781774	1.453303089	2.571022344	2.860720885	1.825070773	2.56489325	0.050538116	1.624685375	2.243021862	1.226873	-0.317610132	4.098760956	1.254559679	3.334103933	1.070923103	0.713486637	2.827385993	1.604353128	1.844661278	2.296882122	0.936874545	1.099266644	3.179640163	0.842064325	1.993876633	0.599851033	0.721416564	1.122986906
CLSTN1	6.04670754	6.694676919	6.690108522	5.130321265	6.093066612	6.381307949	6.126198562	4.794349515	4.741744416	4.976866887	5.199299166	4.890953755	5.268421486	5.125605736	4.898587834	5.09603354	5.1948409	4.041176619	5.302863801	4.87970197	5.547210309	4.62179358	5.431280499	6.145132236	5.586508483	4.966794206	3.942609012	5.211092248	5.056498788	5.043284484	3.645880486	6.233654934	5.292918524	4.799689944	5.023905763	4.955946446	5.431682608	5.568926825	5.446339159	5.83303716	4.934257991	4.457754867	5.867783967	4.460412233	5.313042901	4.540873578	4.540850497	4.268997224
CTNNBIP1	2.136394173	2.759201224	3.377827514	2.60624322	2.956082857	2.474818592	2.483316039	2.025889106	2.761429606	2.509667977	2.486371558	2.318734198	2.284035405	2.553174772	1.977655178	3.038708928	2.556679469	2.634073009	2.376762793	1.689862261	2.875531099	3.125567719	2.448092656	2.835011641	2.511806818	2.588368186	2.338814802	2.480597058	2.380699204	2.72687221	2.437191066	3.041930291	2.990035127	1.266156649	2.706384031	2.91867503	2.622919336	2.613316644	2.291295385	2.599553545	2.581101763	1.961363925	2.472976153	1.972861661	2.096762773	2.477979611	2.477123348	2.694607386
LZIC	4.030398485	3.938022562	3.086896065	4.889788641	3.710558224	3.86487805	3.951645719	4.210128609	4.456937	4.73939453	4.133318272	4.820968722	5.172222085	4.306410345	4.972849582	4.481053111	4.250166966	5.731052063	4.089978528	5.169507225	4.016747945	5.814935097	3.949690386	4.570339977	4.615916038	4.173527051	5.448666711	5.325656622	5.03289187	5.328925983	5.868574658	3.926352216	5.718247145	4.308075451	4.985764041	4.974071447	3.723724746	4.543774828	5.457223492	4.519173203	4.038287538	4.351265749	3.726416862	5.274649063	4.621159152	4.329385593	4.434497132	4.961495512
NMNAT1	4.510207476	4.708940894	5.406859646	4.008123562	4.541393918	4.401752014	4.141821951	4.156506901	3.831712006	3.764755438	4.650388908	4.78373726	4.263761917	4.577840446	3.792566077	4.133290142	4.535150208	4.039051318	4.909428438	4.71360772	4.699905223	3.962462572	4.766699788	4.600538473	4.283086584	5.169528459	4.481556751	4.724972237	4.476949528	4.483035419	4.594786306	4.986659659	4.155631875	4.810604951	4.322254985	4.535126925	4.75916681	3.815154177	4.797326843	4.764950062	4.426204955	4.552085267	4.890891948	4.578690116	4.814550603	4.500087931	4.526932723	5.031986664
RBP7	2.934247583	2.388670479	2.473039675	3.34394291	3.244509943	2.840059536	2.504127367	3.309413391	3.070852219	2.879526797	3.856782853	4.722546391	3.842671787	4.818335618	3.58914652	3.180532032	4.52990631	3.81530279	4.783403214	2.997698939	4.748533875	4.770093536	4.137837353	4.547147303	4.168182896	3.335450308	5.067563259	4.422733643	4.457960129	4.226315838	4.777441333	2.993339281	4.416165823	2.553848717	4.282112154	3.847191416	3.990633188	3.925137879	3.988784501	4.111995827	4.123307379	4.156118045	3.994001707	4.136334561	3.97073952	4.41228502	2.806937007	3.392099679
UBE4B	5.65699656	5.82652036	6.01171464	5.239017023	6.092039598	5.895031404	5.527739086	5.317457599	4.744618439	4.643672277	5.825391798	5.487310857	5.461646491	5.200802408	5.024033102	6.026718828	5.196395765	4.938912901	5.964551462	5.520878331	6.040459502	5.435209882	5.664876861	5.977284545	5.690201653	5.844121494	5.037849652	5.570955811	5.640431495	5.350563577	4.943734382	5.91736059	5.644905497	5.60129751	5.885820035	5.838742721	5.603634188	5.419393213	5.618442862	5.798512154	5.483775433	5.055775924	6.031547683	5.076976696	5.695864192	4.932649544	5.297678774	5.215822675
KIF1B	6.402965781	6.71021665	6.686178504	6.107591546	7.179139375	6.73292048	6.588124699	6.727571247	6.292396761	5.987429807	8.242470908	8.030597304	6.301301583	7.855715293	6.8218619	8.946606582	7.253602924	6.428356615	7.987605446	7.825325106	8.222985044	6.943068476	8.212321384	7.753728625	7.592390408	8.36891031	7.062856665	7.914044515	8.329593041	7.822981806	7.003959969	8.611629396	6.565849152	8.328362539	7.436092675	8.1502476	8.92470076	6.844854288	7.543475558	7.669064945	7.593133928	7.799852697	8.522748263	7.019373477	8.260020319	7.35794335	7.704113908	7.987709489
MIR1273D	-3.181390575	-1.945934609	-1.078584374	-1.973157013	-3.281250813	-2.147998957	-3.548236808	-3.077765994	-3.639694279	-3.54257156	-1.892245852	-1.884538321	-2.962593587	-1.477229773	-0.69958204	-1.010582493	-1.508259019	-1.541101832	-1.844225239	-1.497606891	-1.205047801	-1.264249971	-1.871094972	-1.235378904	-2.679609106	-0.981937763	-0.563125296	-0.486832934	-1.762333486	-0.63932016	-0.490414764	-0.567080757	-0.211212625	-2.856001816	-1.980555089	-1.841701512	-1.177053833	-3.813255245	-1.001669215	-2.736420321	-3.675186978	-1.505385356	-1.071792411	-1.120694963	-1.903404818	-0.713507648	-4.042166037	-1.561431394
PGD	7.069979597	6.848631443	7.328301472	7.304474484	8.284814906	7.595998282	7.193698227	6.993055561	6.847192895	6.297990968	9.661429859	8.924065316	7.512121489	9.767516506	8.174443577	9.785037707	8.80159743	7.589042691	8.431611109	8.128325777	8.819927301	8.110297814	8.858724556	9.513518938	8.590157218	9.34673829	9.43667703	9.544473568	9.347296968	8.576493274	8.659047984	9.54269135	8.671529846	9.613290129	9.193704763	9.801668525	9.218607192	7.931596316	8.631580319	9.095099463	9.325537982	9.388807559	9.126840776	8.409183392	9.245155269	9.284593389	10.22489209	8.630489459
DFFA	4.152730966	4.446053578	4.972702663	3.543603487	3.798068702	4.151322249	3.79940379	3.542408527	3.497342842	3.423170195	3.694486654	3.874803013	3.830299886	3.977072311	3.152689362	3.333376363	3.665462966	3.424931047	3.609125455	3.728186156	3.900358456	3.032403369	4.011017344	3.914987881	3.459027343	4.372411697	3.327632119	3.657447073	3.567908224	3.615976359	3.312783026	4.117691165	3.351990218	3.989914901	3.358659607	3.364109506	4.19372619	3.628176267	4.231943369	3.977594701	3.774921506	3.786917648	4.023741421	3.755506	3.876982541	3.810045181	3.480468393	3.684526079
PEX14	0.973665228	0.797946843	1.786232504	0.895975294	0.862324613	0.98280462	0.874177112	0.148514965	0.15666635	0.578871268	1.00215394	-0.605529782	0.42929224	1.073334261	0.365396863	1.640302878	0.421772603	0.321414144	-0.979424639	0.593617019	-0.169686015	0.036904558	0.427955392	0.787768543	0.99795815	1.106543089	-0.101481487	0.654638948	0.401165935	0.889872646	0.23173319	0.773742676	0.937845001	-0.753353794	0.163371407	1.972903674	1.353078035	0.955183461	1.031752683	1.08297311	0.159890282	-0.384291182	0.901952315	-0.017371109	0.982784424	0.560395189	0.409992613	0.93483961
CASZ1	2.327598118	2.813087573	3.227484607	1.826467594	3.033736335	2.698553975	2.339762914	2.419537727	2.045950459	0.826791481	2.938700005	2.551874927	2.240998372	1.165691072	1.301851319	3.594997687	1.636529724	1.489288387	2.407578126	1.740175878	2.811579747	1.154787811	2.434068483	2.443688771	2.25983941	1.349824638	1.155840682	1.785090433	2.949777416	2.266320916	1.509437781	3.630734483	1.950249053	1.697296915	1.332302165	2.15184932	3.177264689	1.682164116	2.151631036	2.996999101	0.961849522	1.059770762	2.768357068	1.240638789	2.248503521	1.251285657	1.596139772	2.699823886
C1orf127	-2.917566877	-3.95888732	-1.064939901	-2.308987064	-2.76665809	-4.81201485	-4.197956719	-3.757137974	-3.111698298	-2.48716807	-2.496709185	-2.702305619	-4.4989259	-3.788424988	-3.601853076	-4.31740948	-3.353732193	-1.214830556	-1.358429792	-3.165740942	-2.476055845	-4.730938032	-4.334413868	-4.479082973	-2.502761423	-3.807009262	-3.214821182	-2.730500008	-3.214821182	-1.872160895	-2.027380383	-2.836714227	-1.860726443	-4.038617085	-4.25774418	-4.25774418	-2.880758928	-4.354216868	-3.629887674	-3.062860012	-4.618909722	-2.846578654	-3.95888732	-2.262251202	-3.887706424	-1.065961111	-3.25025703	-4.374001578
TARDBP	5.641850262	5.796200535	4.887523309	5.789667904	5.267134627	5.710744584	5.926262022	5.868004978	5.942472214	5.545989345	5.194621371	5.264699946	5.725372569	5.651544057	5.374703734	5.137388784	5.369217757	5.177910902	5.443708246	5.443749762	5.051115487	5.087237633	5.655206332	5.262140781	5.457156841	5.238656782	5.392501969	4.755166847	5.039611512	5.157152403	5.154372288	4.781588101	4.729592605	4.977825819	5.283112889	5.293137028	5.266035182	5.508204611	5.355262927	4.785939533	5.625099858	5.713442314	5.477596724	5.728994542	5.136976859	5.506727453	4.813585378	4.895347282
MASP2	2.078824089	2.011887716	0.784556179	1.417246709	0.987755766	2.018882126	2.079551289	2.386818154	1.904747353	1.733836568	1.771061259	1.841540213	1.823261413	1.379276565	1.454894579	0.251874471	1.588754717	1.136079166	2.083433986	1.549813427	0.896954339	0.903209649	1.533296251	0.953362923	0.900262901	0.659308032	1.382195699	0.85837872	1.392567132	1.051070107	1.183438069	0.571205691	0.943642021	0.694843373	0.643823758	0.336076661	1.48925595	1.359793675	0.960179606	0.206225531	1.811697396	2.631383992	2.113604912	1.419155245	1.619778229	1.317656591	0.378412824	1.409877217
SRM	1.170187735	1.697564006	2.795291374	1.61358079	1.240327356	1.566236276	0.984173174	0.787841796	1.124678278	0.735403974	0.545565195	0.527482093	1.551803834	1.634892677	0.393884661	0.633316877	0.638085931	0.078442113	-1.225747287	-0.43468039	1.020979758	1.108543359	0.136701493	1.365916526	0.968314221	-0.263255088	0.504697274	1.355773317	1.366508311	1.151942489	0.417594805	1.813740802	1.521861888	0.902346718	-0.44005428	0.747717044	0.491004614	1.302805273	2.040564352	1.705566541	1.054649455	0.891771505	1.937725878	1.021132556	1.042827234	1.12218685	1.407410563	-1.22360462
EXOSC10	4.555535395	4.513609044	4.560507637	4.70531699	4.304960674	4.714920929	4.90695598	4.520993711	4.744447339	5.090151255	3.83702712	3.964903062	4.726345851	4.72885078	4.603964852	3.807394114	4.617716502	4.445625361	4.171811846	4.601159197	3.950576155	4.427735276	4.315566249	4.080087868	4.166319427	3.882472437	4.008671275	4.238509207	3.675873568	4.137233514	4.000600363	3.423497774	3.831277586	3.896585432	3.928915029	3.970483246	4.271535485	4.795057044	4.395408402	4.21699351	4.595975254	4.52073711	4.300496226	4.49722676	4.231949072	4.557295944	4.352776677	4.138856872
MTOR	6.184247559	6.510961138	6.214144164	5.716809504	5.93728938	6.259769542	6.192568178	5.364934121	5.586951468	5.928838629	5.474658001	5.31177391	5.849633571	6.007582545	5.655429413	5.944910021	5.524990793	4.911023667	5.803910649	5.109216371	5.474890533	5.347596323	5.666513768	6.321962162	5.947933381	5.312065346	4.821068548	5.59333687	5.112570589	5.343538705	4.676367662	5.634558477	5.646270538	5.199100162	5.771849429	5.863595406	5.856656269	6.239680379	5.483941453	5.680923905	5.656398102	5.626163357	5.704194893	5.115092073	5.313606425	5.441880853	5.757234612	5.236326501
MTOR.AS1	-1.379191698	-1.644815472	-1.323780815	-1.598899163	-1.70297423	-1.15737984	-0.057340025	-0.318213328	-0.793037461	-1.080128156	-0.84396669	-1.646974416	-2.102267748	-1.876186548	-1.084789448	-1.310020879	-2.729911682	-1.206554418	-0.417744049	-2.279389222	-0.443240812	-2.707797692	-0.409962732	-1.971350004	-1.179576101	-1.679010012	-1.692895165	-1.824901694	-3.636615124	-1.765882667	-1.97704153	-1.265942341	-2.80011674	-2.463906056	-0.765050839	-1.186175198	-0.605848795	-2.036528908	-1.72776184	-1.61735681	-3.201199793	-1.44370164	-1.140625019	-1.859126405	-2.163159027	-1.403372661	-1.472016309	-1.654847449
ANGPTL7	0.797407268	0.524820074	0.290187875	0.223172835	0.556356554	0.416636639	1.03735088	1.223171926	0.757856026	0.878153429	0.220459823	-0.317277271	0.021082546	0.512419034	-0.493447842	0.252869372	-0.626371717	-0.415217679	0.479874423	-0.080112382	0.553722438	-1.347192028	0.23865145	-1.05262915	0.055866678	-1.440463676	-1.511478681	-0.378190669	-0.327997556	-1.529152153	-1.91517516	0.576581613	0.027267643	-0.191548684	-1.87556616	-0.936700656	0.590774362	0.118002888	-0.768327166	-0.135180225	0.48263243	-0.532135905	-0.014646666	-2.508961029	-0.30629013	-1.414812062	-0.493577733	0.379819637
UBIAD1	3.419531679	3.64701891	4.030812584	3.248218887	3.250866923	3.559184412	3.205956046	3.300397667	3.650757195	3.00796369	2.627533627	2.696059889	2.877474478	3.156244959	3.034386113	2.947012742	3.079428362	2.304752174	2.623894858	2.660955143	2.992751512	2.71134147	2.786959295	2.79863422	3.169042503	3.004978499	2.317017965	2.709034517	2.924753452	3.011805914	2.200629872	3.288459235	2.600932413	2.456359218	2.748934659	3.125980414	2.776443432	3.381051072	2.844012067	3.245168178	2.98997422	2.741099608	3.410757421	2.608985354	2.494590233	2.528715656	2.933256116	2.355996909
LOC101929181	1.056992183	1.487431121	1.326327198	0.980741336	1.606072423	1.237954806	1.006049249	1.843553119	1.212125302	1.663568498	1.504688946	1.715374662	1.188871568	0.853093789	1.718709739	1.546495005	1.3976708	1.81866956	1.95758809	1.622455159	1.813428041	2.085269723	1.52285033	1.702426508	1.761428655	0.51018465	1.597355082	1.599531392	1.28214922	0.886427751	1.842279348	1.246666824	1.566714853	1.705151373	1.302869103	0.994110146	1.298680342	1.859668247	1.295946235	0.980816546	1.251142772	1.486978565	1.4977073	0.850211694	1.449407898	1.467480064	0.7013384	1.653610306
FBXO2	-2.487432034	-2.252523639	-2.886141312	0.005520208	-1.714950141	-1.589971668	-0.675956576	-2.478394402	-0.77739776	-0.534171034	-3.71020402	-0.567007924	-0.998137783	-1.045222154	-0.080147518	-1.104236048	-1.951316356	-0.145632815	-2.526432338	-1.114093869	-0.639955802	-1.449108737	-2.941990878	-3.173799488	-1.015010442	-1.329553295	-1.238037726	-0.709040104	-0.503841306	-0.583287758	-1.057233018	-2.32853866	-0.42249881	-1.609043542	-1.538752254	-1.150474565	-2.661094085	-1.583975417	-1.094240452	-1.881421837	-3.350040792	-3.250784013	-4.484486637	-0.360008932	-2.604162936	-0.181264657	-1.32693782	-0.346701513
FBXO44	2.732177452	2.585603709	3.482641544	2.912998484	2.736128873	2.830933178	2.922956487	1.541438417	2.171062212	2.448913391	1.846233672	2.435410832	2.974909105	2.653495015	2.485523728	1.899450119	2.54205422	2.579360763	2.141145347	2.407442889	2.494162431	3.159760518	2.050354348	2.68812226	2.341979592	2.892740352	2.118750141	2.598002617	2.694266121	2.429922153	2.108393181	2.832462504	3.027696822	2.083616457	2.040269401	2.27726897	2.138176578	2.587832218	3.390504432	2.877688854	1.655412743	2.245637566	2.644274553	2.717800602	2.078703556	2.197366881	2.225050997	2.034000598
FBXO6	2.91258519	2.922016265	4.006308509	3.171312464	3.283091968	3.530031397	3.042111165	2.205999554	2.762178141	2.795934674	3.872406237	4.585125019	3.357509378	3.887495517	3.460524053	4.209524008	3.447614818	3.995821013	3.508791298	3.531338331	3.595451751	3.648101564	3.322189776	3.969220994	3.847963854	3.819500391	3.768914406	4.411984908	4.132797413	3.640990596	3.775802858	4.687283168	4.234096754	4.894988846	3.594468676	3.96153496	3.929786267	2.933630908	3.973595257	4.620997965	3.643353277	3.857516936	3.628603414	3.001820492	3.850988199	3.861550212	4.512799885	3.603689228
MAD2L2	2.584089445	2.544923887	2.709454942	2.989843343	2.298957444	2.724037575	2.520791875	2.145223938	2.105363685	2.713720764	3.905846897	3.747387785	2.756454526	4.24157602	3.467716137	4.383874297	4.02463001	3.585750868	3.315558216	2.829536184	3.792930067	3.949583112	3.648862796	4.02131515	3.678535636	3.933348811	4.169165236	4.330259388	4.35096536	3.73252365	3.962197699	4.223383684	4.182079904	4.473369566	3.731033327	4.121068999	3.84217277	3.079015092	4.307611097	3.650299285	3.552951128	3.924847985	3.213981904	3.371602106	3.620079123	4.085119641	4.273307046	4.28031459
DRAXIN	-2.300556938	-0.735346829	-0.416038051	-0.525802322	-2.622765565	-0.376530792	-1.398088202	-0.196033191	-0.249225984	-0.019227425	-1.597207943	-0.823873326	-0.337041689	-1.251718894	-0.629659965	-0.145410577	0.754286905	-0.155871183	-1.290843146	-4.054935081	-0.831231972	-1.42265047	-0.776554924	-2.008376577	-0.89843999	-0.917062446	-1.066500144	-2.131441529	0.029132968	-0.881878146	0.579236065	-0.61627048	0.047308563	-2.131157886	-0.731684263	0.061901352	-3.273018998	-1.054892414	-0.489470769	0.012511724	-1.951269122	-0.55065155	-2.054935739	-1.499624975	-0.882469309	-0.56877873	-1.414683817	-0.768716021
AGTRAP	4.227687514	4.178775987	5.876777263	4.391018174	5.187790116	4.612349126	4.196448615	3.624336121	4.009646843	3.8320681	5.335541308	5.728420592	4.870741866	5.711142518	4.698060834	5.809521893	5.576376795	5.74226306	4.705002254	5.272625078	5.79804756	5.64004414	4.600124037	5.916548818	5.126321031	5.959146435	6.042128043	6.371430357	6.375502144	5.84328748	6.098612734	6.705336747	6.261725136	6.185441215	5.603403991	5.895128595	4.686628302	4.766935754	6.485161478	6.347087872	4.986282433	5.159350874	5.433935755	5.696036089	5.385792317	5.808446773	6.097832371	6.125542207
C1orf167	-3.576872703	-3.872491529	-1.483908165	-3.731822604	-4.76736271	-4.978058735	-3.419254031	-1.492832417	-3.617808154	-3.160140843	-0.681657798	-1.977276807	-4.489883942	-2.335306637	-1.056148578	-1.93337612	-2.745424216	-4.53669475	-3.027678558	-2.105799872	-4.304905918	-2.335306637	-2.903377766	-3.802703935	-4.23995905	-3.027678558	-3.040296785	-3.027678558	-1.73129561	-1.467770899	-1.977276807	-0.911057617	-4.507658788	-3.964371236	-2.539793633	-4.258661412	-2.527521104	-1.905060038	-2.041155349	-1.324704614	-2.44628368	-2.641426148	-2.913663772	-2.035232047	-1.616678709	-4.1661724	-0.629157104	-4.350864646
LOC102724659	1.208651579	1.084061946	2.085203899	-0.362727523	1.174571829	0.838188956	0.816611599	0.150039154	0.576697728	0.641400116	1.464445126	1.29301487	0.600644702	0.390621743	0.306603314	1.199305564	0.652765326	-0.517165285	1.452842785	1.042469271	1.343401616	0.291830228	1.17831448	1.266452228	0.820027553	1.910012787	0.412442161	0.499317971	1.011298631	0.761272258	-0.289500839	1.527373973	0.47561657	2.240367679	0.418033008	0.62570207	1.688122122	0.496507491	0.785411167	1.286113534	0.47561657	-0.237095799	1.408504554	0.626330624	1.115549433	0.662874072	0.576468773	0.876039128
MTHFR	5.413542973	5.495903916	5.958471368	4.217968536	5.460030937	5.343103006	5.00284742	4.043326397	4.523102833	4.292977402	4.441649725	4.378347117	4.634409319	5.196438088	4.424834172	4.744921707	4.925366669	4.214774079	4.49511075	4.525747582	4.62499874	4.97152452	4.917491965	5.682903123	4.940241149	5.009194432	4.194259064	5.071768296	5.156534594	4.944017419	3.969414677	5.888972955	5.363503745	4.614589068	5.034547113	5.156094592	5.146521239	4.681107023	5.258326298	5.161573418	4.428595219	4.069676945	5.445723655	4.269912082	4.893663971	4.244539232	4.853863185	4.480955055
CLCN6	3.659653674	3.417351944	3.532157623	2.756847942	3.618091228	3.427632155	3.552054619	2.995953005	2.90639507	2.445486348	2.754851011	2.64217463	3.168833451	3.243778044	2.140295453	2.867025751	2.769779696	1.700665176	2.631197659	2.610320948	2.490973846	2.616684237	3.516383508	3.480742942	2.423646933	2.349059399	2.380074938	2.52106895	2.82524121	2.871234859	1.639570743	3.556738446	2.940333908	3.334897118	2.653509532	2.554491872	3.520591041	2.556692192	2.996440833	2.816010956	2.855964523	2.630788382	3.589362667	2.201580549	3.005243443	2.719957312	2.4647273	1.377651084
NPPA.AS1	-2.515820223	-1.49156915	-1.222679552	-0.481894257	-1.207193763	-1.589223601	-1.430975546	-2.255234265	-1.369646564	-1.265445892	-3.673592122	-2.303359588	-1.681712935	-1.712749146	-0.8756933	-1.200271854	-2.153669103	-0.757608592	-1.120025174	-2.035090587	-2.371246356	-4.475092781	-2.79188349	-3.055340612	-1.172339633	-3.607147187	-3.649447538	-1.905245587	-0.08365953	-2.460407601	-1.609092243	-1.944463709	-1.183518441	-3.979514739	-1.982508054	-0.789922924	-1.402857701	-0.180634496	-1.684495037	-1.119232789	-1.437003128	-2.161624785	-1.576309445	-1.076988181	-1.397975669	-2.694368201	-1.003924716	-2.168423949
NPPA	-2.239384952	-1.277198285	-1.161238033	-2.697603341	-2.739334086	-2.769788582	-3.589020888	-2.897720082	-3.012964976	-2.787635468	-2.398529518	-4.196335864	-5.014062887	-2.028820981	-2.450517806	-2.338568686	-3.7204398	-2.946846154	-2.316961833	-3.54897568	-2.791054728	-4.631408222	-2.568080337	-3.841295577	-4.374477306	-1.923187731	-4.603124853	-3.756532496	-1.940187252	-4.399617739	-3.131580267	-1.860420457	-4.349325037	-1.967508829	-1.192955192	-2.157442767	-1.188422983	-2.994428596	-4.24443085	-2.96433822	-4.449910441	-2.46196251	-3.071115351	-4.44423538	-2.359129406	-3.265052215	-4.100145892	-2.20442572
RNU5E.1	2.908204644	3.113200657	3.222631856	5.12587899	4.226410684	3.459668429	3.717473761	3.202381092	5.503770695	3.721274305	4.5697307	5.168680747	4.775584877	3.476894236	4.597856739	5.493220137	3.676195956	5.897249342	3.223264237	5.17544126	4.367980451	5.264984191	3.101782868	4.910887399	4.760959736	6.469166088	5.234779931	5.658314029	6.282525014	4.713637982	5.141630828	4.414219636	5.778308193	5.684932574	5.278125309	4.718061356	3.455617037	3.83647315	5.091109708	4.629144383	2.938690489	3.496537429	3.573957953	5.986993394	3.778332184	3.375836843	3.244439835	4.455430293
KIAA2013	4.583571541	5.121960428	5.93670217	5.156999709	5.205370314	5.330651784	4.524384904	4.319475117	4.621786118	4.367194307	5.695448691	5.393695086	5.279555523	5.775270657	5.137619664	5.851057095	5.895833857	5.554007004	5.253671805	4.658919683	5.660482783	5.667011852	4.642804207	5.890923851	5.39374615	5.108917477	5.885424078	6.198508444	5.671406286	5.069702598	5.826025496	6.297701923	6.621392061	5.827445021	5.474798293	5.414169189	4.370652693	5.738273518	5.681905572	5.868532176	5.112038127	5.050912244	5.229624316	5.244990353	5.123568606	5.582331534	6.166951703	5.835642064
PLOD1	5.048430088	4.853715791	5.512817564	4.881425831	4.998441072	5.29629656	3.973267393	2.754703293	4.105450834	3.901263993	5.817938749	5.334896963	4.995754473	6.100793866	4.539215524	6.304249132	5.998447851	4.857111803	5.392001116	4.329619496	5.890680227	5.790889113	5.29082292	6.331777106	5.1256303	5.661396972	6.55131465	6.423038562	5.319937608	5.419785802	5.564800354	6.877170333	6.620689093	6.125168478	5.907490506	5.686004088	4.670684859	5.721010154	5.391417666	6.264785208	5.36047257	4.65423998	5.510299784	4.804722513	5.359402242	5.743926697	6.556880268	5.910216492
MFN2	6.615800627	6.638342724	7.45365704	6.132823593	6.633773316	6.832785155	5.595377081	5.488671734	6.063371262	5.791824828	7.538585166	7.022824918	6.379921206	7.486262571	6.601851293	8.149299839	6.958171561	6.615348443	7.277760311	5.780977057	6.970516006	6.392070976	6.837754772	7.188141748	6.710797283	7.42982753	6.744633691	7.713657883	6.523149867	6.498797795	7.124148928	7.770829448	7.443991997	7.574025988	7.690448024	7.733719208	6.878851558	7.369404852	6.157302642	7.587618321	6.309463552	6.213368103	7.634667703	6.07333685	6.431186868	7.212754746	7.773371688	7.07365287
MIIP	2.836169359	3.243625055	4.918132268	3.874504668	3.239934163	3.015401299	3.000540137	1.199323538	3.06643887	3.084246425	4.88074204	5.12039464	3.887067484	5.245867506	3.723254942	5.508656954	5.204863746	4.682278798	4.30275457	4.096559178	4.896561383	5.152536729	4.175306483	5.026989912	4.062428291	4.92479926	5.470488223	5.690373554	5.620304622	4.73656136	5.304639349	5.991485238	5.962963044	5.535216713	5.176322559	5.252100704	4.543159578	3.898354828	5.511500096	5.233951635	4.152050325	4.173547375	4.758808564	4.856345013	4.423532467	5.186185567	5.51719176	5.882722564
TNFRSF8	2.987489629	2.628323833	3.845385551	2.978214997	3.122503104	2.992260408	2.38517202	2.043792137	2.603367763	2.526254254	3.332791333	3.648044113	3.768237752	3.345933132	3.085596971	3.103183395	3.613874299	3.963716836	2.988040996	3.327691776	3.68833153	4.089640251	3.612508756	4.383899064	3.275364602	2.484652903	3.395777915	3.835510476	3.385964691	3.780856697	3.973428153	3.503435167	4.619242737	2.975031531	4.052812559	2.924416782	3.008606415	3.391907878	4.076596581	3.867340723	4.105165868	2.539526482	2.850900574	3.425867156	3.519358345	3.451944685	3.61403654	2.827827757
TNFRSF1B	8.528951146	9.040021687	9.673956179	7.855184004	8.897659308	8.701890338	8.213441248	7.036240861	7.261821558	7.26052916	8.083221227	8.205558531	8.443180092	8.729087871	8.143290344	8.04764467	8.639533554	7.72553338	8.105887236	7.810546989	8.565692972	8.321533608	8.256167625	9.34191654	8.59496492	8.165395778	7.469879782	8.940817489	8.564904351	8.349387967	7.62185899	8.796621213	9.469106289	8.433415147	8.41742101	8.09894909	8.734029287	8.612672519	8.999754335	9.08378462	8.462470579	7.789695529	8.913860894	7.681236106	8.174980077	8.028846475	8.164777961	7.590961083
MIR4632	-1.938295609	-3.451020001	-0.810126004	-2.109657912	-1.687453721	-1.672612709	-2.261636798	-1.32341566	-1.991962902	-2.25213697	-0.564783221	-1.35076855	-0.796336097	-1.815029695	-1.444187514	-1.751700578	-1.114360111	-1.773635412	-1.382783023	-2.058498539	-0.170880266	-1.027768948	-0.550040676	-2.182827401	-2.046037373	-1.382783023	-0.909204041	-2.726776932	-1.444187514	-2.896341635	-0.125759432	-1.772930108	-2.089593878	-1.148677215	-1.085800533	-1.56404894	-0.742070913	-2.176666756	-0.300402004	-0.364457811	-3.055972504	-3.033316365	-0.925851959	-3.186937724	-1.478845865	-1.547008455	-2.2376455	-1.101549796
VPS13D	7.896253044	8.15727928	7.526574614	7.109095094	7.781999759	7.761387105	8.030587507	7.619076129	7.314968086	7.737334639	7.358334825	6.893128906	7.14890974	7.392162889	7.062570368	7.525228151	6.901939663	6.305777626	7.568789219	7.253455311	7.234515194	6.537522832	7.808202175	7.556480969	7.223583368	7.029136014	6.093461734	6.661875554	6.864802494	6.966435411	6.272841656	7.206013075	6.687453528	6.922297438	7.14890974	7.043604302	7.729347439	7.537849337	7.075607068	7.046524281	7.103050125	6.935286056	7.852200802	6.860793053	7.137832805	6.541473917	6.601157005	6.630512199
DHRS3	3.003125851	3.233202598	2.915934277	3.501975068	2.808809781	3.185579801	2.483219633	2.31239103	3.021732608	3.480297766	1.19975467	2.242179403	2.635822027	2.406573526	2.702394157	1.747649569	2.175881418	3.217719974	1.475354031	1.518510994	2.405555106	3.175981836	0.822419492	2.720040379	2.738997848	1.603295282	2.4221653	2.278122765	3.183720679	2.924853289	2.757782521	2.03253049	3.165875304	0.559681609	3.464938999	3.42812429	0.823216283	2.915838146	2.766205684	3.015889657	1.698491557	2.142256711	1.736182133	2.182583799	1.471522528	1.921126977	2.978665651	2.590566225
PDPN	-0.679512786	-2.502460488	-0.494015953	-3.390243528	-1.656109508	-1.779114729	-1.847602633	-2.81529492	-1.097308461	-1.865596575	-2.356123217	-1.459877498	-1.729776456	-1.73970119	-2.303393982	-1.574392832	-2.901596508	-2.142101971	-0.727214435	-0.788354889	-1.403131987	-2.022813725	-0.589254028	-1.479151209	-3.750084385	-0.991905032	-1.431837341	-2.858707981	-0.755542376	-1.900815304	-3.137724739	-0.947454818	-1.223134627	-1.477923796	-1.909840273	-1.522850754	0.002142332	-1.299708936	-1.535169468	-1.339835693	-1.018746319	-0.789526553	-0.506499769	-4.200422482	-0.148477189	-0.641743761	-0.490252647	-1.404592548
PRDM2	7.108348374	7.125345196	6.879814708	6.054291241	6.801959784	6.991791623	6.865739931	6.64567269	6.291156202	6.306490735	6.273720756	6.410414216	6.713229391	5.967314911	6.411096857	6.450773755	6.034091682	6.622386412	6.739266282	6.787618277	6.555574108	6.915217034	6.362714911	6.839832034	6.554543282	6.526207155	6.264373501	6.760798514	6.678827165	6.686663872	6.504614445	6.32743655	6.410107982	6.527107413	6.592067744	6.342560112	6.279002029	6.418210419	6.866899975	6.520238069	6.023287581	5.703436656	7.033403796	6.540112424	6.546089299	5.769526487	5.976514308	6.246840537
KAZN	0.348092298	1.604707493	3.272375588	0.050444945	1.218907902	1.112757323	1.079827531	1.153508809	0.733314545	-0.47273626	2.518005586	0.146849975	0.238993773	0.983171297	1.497498297	3.444177282	2.255733122	1.957360804	3.139502633	1.969635017	2.445145893	1.607094419	2.185513781	3.198420829	2.529451463	1.477223034	1.036048687	2.258712423	3.56311777	2.558593208	2.15709018	4.221060284	0.261797859	2.121747009	2.45652306	1.779746788	3.153041236	1.971286816	2.851924558	3.722029526	2.876195673	1.193893275	2.529351824	1.258770384	2.86442613	2.178816162	0.111419449	2.029028884
TMEM51.AS1	-0.410244325	-0.702814534	-0.497425839	-0.816435127	-1.716590105	-0.901071068	-1.021913363	-0.357029963	-1.241766157	-0.30904888	-0.595461625	-1.432564251	-0.407324851	-0.772189835	-0.821402698	-1.384509316	-1.432564251	-3.038853301	0.177596947	-0.743365712	-0.29053426	-1.675032459	-0.888079838	-2.899675763	-0.760202331	-0.779148631	-3.723493689	-1.364201663	-0.16072032	-0.886038016	-1.004394953	-0.813381377	-1.893876344	0.434652091	-0.754543138	-2.976503875	-0.275318834	-2.690306927	-0.829173598	-2.101017242	-2.618910097	-0.992415512	-0.522485784	-1.355994499	-1.663585877	-1.569898302	-3.160492868	-1.196596208
TMEM51	-1.473052131	-2.114501459	-1.853570167	-1.447529269	-0.697845608	-1.563891784	-2.221270455	-0.510677679	-0.648836002	-0.828699781	-0.931453601	-0.664192457	-3.763113357	-0.87382709	-1.100964406	-0.650607839	-3.139240027	-2.093433694	-0.607852348	-1.260273421	-1.974797691	-0.87382709	-0.98424419	-3.138978292	-2.242911649	-1.638028214	-0.924316098	-2.077634977	-2.22737256	-2.354637269	-1.314144985	-1.172483141	-1.231776105	-1.188288559	-1.234195988	-0.634793545	-0.517947187	-0.044848826	-1.38418032	-1.300673253	-0.22210791	-1.890905742	-1.577185697	-1.58465763	-1.34250721	-1.552820039	-2.229614229	-3.979278004
FHAD1	1.043539221	1.387232856	1.883959709	0.303071419	0.907901756	0.886177948	1.227840449	-0.285534582	0.665595627	0.099388207	1.778996283	0.794870114	0.685742474	0.199165767	0.38588215	0.747845873	0.668686688	-0.185699287	1.580714725	1.083591703	1.175246827	0.391861379	1.58550443	1.043228351	0.992012827	1.886091406	0.752202185	0.589820995	0.840897678	0.832865888	0.939908448	1.340911867	-0.446023476	1.769586699	0.332807525	0.599301193	2.008373382	0.96972268	0.605402758	1.239124826	1.331271954	0.989606267	1.380380426	0.5018917	1.505266977	1.052756977	0.29512714	0.939264366
EFHD2	7.235946248	7.756586372	8.59262546	6.826377521	7.99156415	7.855022444	7.16733624	6.248298873	6.292640911	6.072421325	7.376985145	7.251191319	7.345188726	7.607996596	7.019917828	7.692075211	7.747369718	7.08982616	7.371229584	6.774580101	7.794099866	7.212443455	7.068844524	8.095871675	7.561877542	7.961979051	6.930006857	7.856787844	8.132451599	7.799947833	7.315692009	8.575148472	8.162032524	7.529500351	7.442365528	7.838054442	7.513931788	7.455250408	8.391287277	8.138174023	7.237058222	7.285919706	7.842886396	6.809751162	7.40282716	7.21615005	8.049756036	7.647391609
CTRC	-1.104992261	-1.220785671	-1.167854645	-2.486947987	-1.103131681	-1.475166017	-1.335125801	-1.911058902	-2.400741386	-2.32265717	-0.265164001	-1.650881869	-3.057175929	-2.41965965	-1.496734947	-0.754009437	-2.156901266	-2.960536552	-1.954542976	-0.586833873	-2.499786951	-2.054967436	-0.774803596	-1.480864532	0.334111908	-0.41594186	-1.324256384	-0.309434439	-1.237758893	-1.141046677	-1.650881869	0.282856591	-0.098581908	0.061671535	-0.468949255	-1.921510408	-0.879643159	-1.076135967	-0.247511031	-0.961156628	-0.853062917	-1.49092698	-2.32265717	-0.62860807	-0.058159396	-1.550748805	0.583366553	-1.77791249
CELA2B	-3.736754557	-0.956539187	-1.31906985	-2.257614484	-3.457603744	-3.172020469	-0.901971421	-3.765222251	-1.710635594	-4.380943515	-1.378177734	-2.823046523	-3.003613754	-3.069408496	-2.19311402	-1.248115301	-2.114067341	-3.037430597	-1.007786432	-3.137864207	-1.594130298	-3.278290862	-1.573442482	-3.251581314	-3.726852786	-1.980091225	-2.53061368	-3.177914913	-4.017790621	-3.527763395	-2.220948241	-0.732572166	-3.284648086	-2.227947653	-4.232371946	-1.50372333	-0.792625346	-2.632085823	-2.907679975	-3.05604448	-1.753952116	-2.714090249	-1.190775585	-3.069408496	-1.552908229	-4.135677999	-3.311871929	-0.822941421
CASP9	3.460427	3.337765072	3.844671962	3.51188598	3.827767195	3.455113028	3.212711408	2.915313533	3.054583581	2.989207079	4.100578643	3.696176394	3.392137843	3.780068559	3.559730416	4.401292192	3.777067589	3.699566142	3.623166443	3.039942288	3.962130422	3.878693781	3.49262482	4.474501084	4.056574727	4.19454456	3.801958223	4.202511066	4.309285026	3.610679702	4.170449055	4.819072836	4.195089781	4.323289552	4.040221262	4.488971733	4.817816884	3.531820588	3.695235395	3.962020646	3.614193809	4.374728409	3.419361123	3.198890644	3.982815784	3.949765005	4.710532278	4.364972241
DNAJC16	4.851477772	4.776451295	4.254354078	4.970242975	4.691972161	4.712335322	4.731748012	4.670400692	4.89845326	4.848699222	4.280385949	4.356423359	4.38047599	4.402239091	4.685742015	4.761384543	4.185362219	4.896409487	4.271092215	4.532569569	4.333349934	4.775071545	4.615216356	4.267802608	4.521170331	4.653138113	4.439942544	4.398976627	4.264887311	4.68014916	4.629869899	4.637883825	4.601010597	4.064007811	4.567155265	4.738884857	4.888789929	4.617596357	4.121834087	4.250151193	4.517217588	4.572724733	4.672778392	4.492942276	4.56581195	4.046902426	4.524690074	4.412814257
AGMAT	3.759844288	3.744497811	4.66816555	2.902976995	3.494121278	3.5893425	3.401144948	3.187804988	3.553050948	3.13496111	3.664329545	3.323591683	3.168010587	3.16859081	2.77239576	2.945609443	2.921444014	2.334471038	3.34891661	3.491444971	3.70933083	2.928722949	3.693012537	3.282884432	3.109317604	3.972021906	2.584966846	2.856452879	3.02338882	2.827780061	2.336565559	3.861892808	2.707076988	3.572437091	2.863698603	2.907030532	3.66463938	2.72984642	3.508941363	3.520368721	3.421888791	3.102767327	3.81694864	2.889803361	3.334781288	2.842720192	3.119663786	3.020080311
DDI2	2.999935829	3.017525316	2.842611255	3.20620444	2.788730892	2.972761046	3.100180096	2.891248364	2.99993627	3.328111131	2.73959844	2.968399511	3.069111461	3.150122789	3.191578295	2.956030729	2.634225882	3.627768188	2.45105226	2.976583725	2.433596482	3.496199883	2.890053926	2.912816459	3.018098805	3.704757392	3.153758057	3.392614875	3.624985197	3.177877259	3.614925948	2.469545623	3.625007849	2.425499568	3.434254346	3.934023153	2.594396505	3.2555384	3.33650381	2.625931427	2.908658093	2.835624237	2.611283745	3.428657808	3.056740775	2.821312595	3.483115717	3.406962912
RSC1A1	1.828093132	1.495290096	0.404762262	1.827818341	1.432727683	1.249848857	2.190546539	2.615102855	2.232534394	2.539339099	0.666001818	1.467599829	1.510445788	2.311864452	1.703112764	1.088550392	1.533007442	0.855700157	1.750450825	1.662488938	1.128802932	1.32861413	1.722018237	0.993171234	1.603880778	0.476549768	1.858695228	0.756716123	0.007488205	1.207690432	1.279427903	0.147514913	0.723931093	0.851782078	0.790691303	1.048275638	1.169236761	2.205810266	-0.575788041	1.185112575	2.258626583	2.165814867	1.39580387	1.38789798	1.108822057	2.161118939	1.721594815	1.659119255
PLEKHM2	4.817203925	5.149589527	6.073387828	4.721941159	5.22298788	5.222571311	4.547066518	3.557736933	4.235999128	3.758177206	4.978242065	4.890187951	5.153942959	5.028088511	4.314768437	5.466776396	5.173106299	4.756202626	4.480187427	4.534048412	5.299616672	5.513616429	4.819671473	5.796228321	4.962322914	4.972576514	4.61666009	5.537467273	5.57350548	5.051420781	4.685722013	5.998654633	5.863497204	4.699206783	4.852399014	5.228988087	5.244661258	5.000755104	5.963488841	5.455985362	4.868942183	4.584673419	5.444092148	4.3508702	4.607560631	4.757364591	4.967618333	4.396129201
SLC25A34	2.744765025	3.061399335	3.854276199	1.763183539	2.563918728	2.566380232	2.38178066	1.75516011	1.722416234	1.738616285	2.86239882	2.520352908	2.19888032	2.181176722	1.811974743	2.351770439	2.268731791	2.016022122	2.766670104	2.349829688	2.989969277	2.210118347	2.989952672	2.921921084	1.867015739	3.310291731	2.06339694	2.75504086	2.929268912	2.496227882	2.378368414	3.239313073	2.695962021	2.707506435	2.239016216	2.088136956	3.249215688	2.192602097	2.651800615	2.759193656	2.211893137	2.225113617	3.139243216	2.073870641	2.7354266	2.507889507	1.97215183	2.670071933
FBLIM1	4.204618024	4.312506618	5.340911915	2.415139212	3.829180715	3.63247421	3.442504076	2.783190445	2.874519363	2.977297515	3.890233905	3.806969141	3.288540679	3.188913423	2.493607385	3.419147699	3.161824344	2.73228473	3.815924812	3.812604044	4.000496401	2.981722166	3.695121909	4.026978098	3.037526343	4.610505827	3.101344848	3.377890882	3.590302513	3.181905161	2.662244233	4.389141373	3.046679044	4.287187093	2.997378758	3.160826867	4.326733254	3.00046205	4.101290389	3.885380748	3.550324953	3.216777937	3.917866715	2.927744548	3.74046271	3.173928995	2.807678745	2.969166186
FLJ37453	3.175664665	3.39581629	4.10986198	3.162589683	3.279381413	3.418175931	2.900827019	3.16885887	3.249369778	2.641510866	3.743820765	3.69410357	4.257698723	3.360687691	3.982770865	3.912264956	3.558804219	4.43674457	3.425783197	3.504080272	3.776928391	4.641436198	3.186478714	4.442562644	3.79434256	3.867979543	3.896841987	4.086537457	4.236266478	3.834100054	4.24552208	3.852592769	4.28127104	3.685055532	4.283165419	4.076797689	3.319981531	3.491062852	4.64514539	3.891367042	3.105809021	3.327121574	3.655757392	3.906112371	3.510691644	3.28431985	3.703710114	3.660140691
SPEN	7.859727454	7.818532884	7.952685657	6.738491296	7.802499852	7.87910815	7.679751106	7.622084371	6.834470432	6.537343367	7.215389474	7.111772786	7.340355002	6.796867616	6.474355082	6.727383194	6.873267861	6.272422284	7.710373367	7.216060611	7.414676047	6.231656011	7.562802457	7.455739703	6.954058733	6.680863965	6.14443451	6.596317089	6.897886657	6.62663852	6.105835572	6.74984773	6.600934612	6.878486622	6.480302804	6.275142719	6.971431547	7.199017597	6.900344778	7.34402235	7.211366546	6.771705795	7.847619867	6.911921105	7.212894812	6.811740218	6.2534571	6.563754542
MIR5096	-1.158774438	-0.292821857	-0.700023402	-2.024342254	-0.760994395	-1.336719773	-1.083032561	-0.734873546	-1.659492262	-2.392878095	-0.372967684	-0.996025978	-1.340466147	-0.183182893	-1.244624503	-1.956904448	-0.469528788	-1.455750988	-0.646517348	-0.751740425	-0.37538621	-2.113509007	-0.464379561	-0.94007378	-0.340083434	0.349549345	-1.135502137	-2.093331934	-1.946145795	-0.839817779	-1.521150497	-0.650903034	-2.876229795	-0.406693218	-1.472231739	-1.106306146	-0.847359183	-1.306893818	-1.595750689	-0.656880113	-1.019476892	-1.659604255	-1.374202824	-2.257384944	-0.859497816	-0.258163554	-0.724834185	-1.126671095
ZBTB17	3.496090365	3.621232166	5.012127476	3.803569691	4.038757106	3.859553487	3.655054772	3.019641003	3.104700785	3.080164292	4.522685709	4.198557289	4.236724388	4.21920485	3.699267738	4.761385927	4.775551695	4.159277038	3.783484451	3.792523986	4.72532916	4.333686666	3.991611503	4.935009642	4.146368637	4.082036362	4.21069937	4.589704824	4.604873662	3.867678633	4.507849506	4.895187566	5.019465537	4.123505112	4.393768326	4.571638033	4.498177082	4.084468609	4.420230253	4.465309362	4.115152068	3.784079019	4.152480312	3.695579387	3.668071677	4.210262217	4.63303497	4.118027691
ARHGEF19	0.495589431	0.996969687	0.836844129	1.06161433	0.531779785	1.22781033	0.883959497	0.567077609	0.574368763	1.037627643	0.070383255	0.897255207	0.734528197	1.166658777	1.113234967	1.062401191	0.627277156	1.470743657	-1.424626588	0.472336054	0.659094648	1.06782375	-0.341465947	0.529051965	-0.018820692	0.428875886	0.260567811	0.504601342	1.041302145	0.575428664	-0.96015729	-0.199997229	0.90197026	-0.324721962	0.289583946	1.601787831	0.220096194	1.197330758	1.079321261	0.016077435	0.869709273	0.059651306	0.738798874	0.17261389	0.819291713	0.043790637	0.254818544	0.146557132
RSG1	-0.343714549	-0.495524431	-0.001288662	0.106358678	-0.757688863	-1.435540875	-0.801162048	0.293907	-1.130204171	-0.266009832	-1.21553318	-1.260962133	-0.731156723	0.467427877	-0.056524118	-0.280363389	0.582345831	0.763708396	-0.639044676	-0.884809627	-1.429411476	0.224588376	-1.28132447	-0.386468086	-0.342360154	-0.672621368	0.447133333	0.675534857	-0.308672226	-0.293930219	-0.54798948	-0.029522365	1.150545267	0.475406539	-0.58034587	0.33882159	-0.618095453	0.915458557	0.280868124	0.206066439	-1.138177124	-0.689257768	-0.463203049	-0.734159873	-1.779067013	0.131748432	0.793100707	-0.621372465
FBXO42	5.145133484	4.959474448	5.324021007	4.767252277	5.24454251	5.230941923	5.06597736	4.88378934	4.878234186	4.844248163	5.136597348	4.875619881	4.938162574	5.07890832	4.665486733	5.115064064	4.807957483	4.469744326	5.226633687	4.607642909	5.095737095	4.377160851	5.153112261	5.267099565	4.869680617	5.001418492	4.530205301	4.75737247	4.747855981	4.510114028	4.633915744	5.42131541	4.694462856	4.952919241	4.996940372	5.069373072	4.978693305	4.735094516	4.497198572	5.039706663	5.022491762	4.997431604	5.084854607	4.549566127	4.904740267	4.907777461	5.068675628	5.279817641
SZRD1	5.538283281	5.993900843	6.101903283	5.042525957	5.94805032	5.999560814	5.315602284	4.664726899	5.042822438	4.421117738	5.515877816	5.232949641	5.28738027	5.619800114	5.296989197	5.838054709	4.922122387	4.67581789	5.27003706	4.502291942	5.488230889	5.108272885	5.148341611	5.912357838	5.664423225	5.799127958	4.770399238	5.312331512	5.390965752	5.343887803	4.602584884	6.082767709	5.608580305	5.138587999	5.731606338	5.943012353	5.808077625	5.352499809	5.361558963	5.751603696	5.366177677	5.035198204	5.514916934	4.826519189	5.186880796	5.102156508	6.021861626	4.664318698
SPATA21	0.505555167	0.793010311	1.272280176	-1.33520623	0.582700824	0.485441714	0.398139619	-0.631806434	-1.249900508	-0.559409748	-0.113635978	-0.194588884	0.249252301	-0.367828714	-1.480635595	0.364994556	-0.657804584	-1.164081167	-0.637226948	-0.511181609	-0.099761706	-2.713536222	-0.502802866	0.316083959	-0.162612567	1.119477206	-1.075333274	-0.193094997	0.326150985	-0.631890191	-2.962752366	1.458814238	-0.967549626	0.331810211	-0.426095675	-0.036280435	0.525105643	-0.511181609	0.214437475	-0.11180688	-0.15830818	-1.40917781	-0.498290909	-0.842190844	-0.258517513	-1.281661435	-0.423772781	-0.675637186
NECAP2	5.42333854	5.543944637	5.484252752	5.392805661	5.518158887	5.584661924	5.571936096	5.141559122	5.498530262	5.623049192	5.51794012	5.4931179	5.617868238	6.023850612	5.504398816	5.681177308	5.568039244	5.480595943	5.087342987	5.152487977	5.294176554	5.64113968	5.237396099	5.808835585	5.982838826	5.773520983	5.832624423	5.736643789	5.543912919	5.608646509	5.448533221	5.822804962	5.958474875	5.331402735	5.886241677	6.070732318	5.34167061	5.613776605	6.063620811	5.632998265	5.734932067	5.498413444	5.467620938	5.601203041	5.471707351	5.429654036	5.813315209	5.236470591
CROCCP3	4.780632652	4.898172	5.23826242	3.589599685	4.463985583	4.193397262	4.54002848	4.404076502	3.696826867	4.10934502	4.126973681	4.194355548	3.968317936	3.68638118	3.651896579	3.720240343	4.041920743	4.002141449	4.357587204	4.328502707	4.256775699	4.104244251	4.372551431	4.101645025	3.753259386	4.331328034	3.666033047	4.170430425	3.771508605	3.727014544	3.34610347	4.527583668	4.504249821	4.198522356	3.958685971	3.741799213	4.125507157	3.931631681	4.520622119	4.213463657	3.897831127	3.782442516	4.197703175	4.078759963	4.434226203	3.510416974	3.448604689	4.00514427
FAM231B	-1.01113339	-0.623422651	-0.214802338	-3.061540448	0.118485501	0.179049763	-0.499275463	-0.990656538	-1.949318272	0.01942216	0.220510502	-1.486932168	-0.636183682	-0.560873012	-2.514897615	-1.074298671	-1.486932168	-1.363764464	-0.456098437	-1.13921231	0.544371559	-2.838930856	-0.812147411	0.456087646	-0.664941754	-1.038628107	-1.475253784	-1.11448963	-1.010856598	-0.526401995	-1.020902871	-1.605720122	-4.200150956	-0.274217058	-0.34685792	-1.700299013	-0.644592221	-1.381431142	-0.830187924	-0.271725148	-1.045120726	-1.688902821	-0.799345208	-1.282361369	-0.047205052	-1.381431142	-0.876120184	-0.663085481
NBPF1	3.280622218	2.93193793	3.381551188	3.150618215	4.360957886	2.959172242	3.34148338	3.301503796	3.038913736	3.287354232	3.804375449	3.640643332	2.983526265	3.417447615	3.424545297	3.131492684	3.785393741	2.7744563	3.64165895	3.628164572	3.656507787	2.51985574	3.583811198	3.650986305	3.254532405	3.28820058	2.689548294	3.320075992	2.887622559	3.261488031	3.609918685	2.732243161	2.625973994	3.604754229	3.638527044	3.450803472	3.38516539	3.296733505	2.122094664	3.474737706	3.723605367	3.811365075	3.812761576	3.874646065	3.912510328	3.941282346	3.345285476	3.55477598
CROCCP2	2.266686087	2.551345091	3.792652191	2.481974783	3.179905026	2.794971038	3.015108017	3.32840299	2.585168615	2.491982215	2.117398992	1.567999972	1.877550239	2.790010181	1.800560735	2.305866116	3.279046933	2.226636296	2.650365935	0.928535664	2.038573851	1.018871082	2.367505166	1.340963846	2.203344833	1.660190941	1.873860845	1.976352042	1.519635952	2.537943602	1.455472606	2.118726541	1.882861052	1.362774887	1.698342382	1.967257823	2.53503794	1.974473647	1.387768694	1.783295534	2.298274844	2.363014662	2.396653557	2.263144766	2.517012182	2.966294494	2.80787237	2.767632737
MST1P2	-1.332510634	-0.342178586	0.131223673	-0.901942076	0.04521357	-0.216873796	-0.246279661	-1.055214345	0.008979105	-1.401396619	-1.91853361	-1.313769049	-0.715100333	0.352066582	-0.297113565	-0.170069379	-0.628167926	-0.328076254	-2.276332878	-1.044066956	-1.186084303	-1.46122311	-1.623014133	-0.541199158	-0.753397368	-0.65736439	-0.519300077	-1.288667663	-1.137547807	-0.701962788	-1.872114746	-0.08143926	0.492259812	-0.923782922	-0.5136071	-0.397937981	-1.298722458	-0.099988609	-0.126691905	-0.887860947	-1.503160143	-1.957677012	-1.280559412	-0.161779939	-0.019554821	-1.085852134	-0.061354599	-1.368443457
MST1L	0.088854083	-1.393976554	-3.159981116	0.585687184	-0.186163524	-0.062022696	1.49E-05	0.168255123	-0.165239108	-0.737787172	-1.651653234	-1.427081334	-0.578767356	-2.323809205	0.407882488	-3.338840906	-0.349270957	0.366748887	-0.514268281	-2.816554921	-0.82801637	-0.001567157	-0.991302606	-1.381182745	-1.222020857	-2.095051558	-1.564990523	-2.457297176	-0.601685368	-1.874911102	-1.200173427	-1.3977498	-1.874911102	-1.874911102	-1.291787672	-1.133482936	-1.446411734	0.261464391	-2.842810343	-1.067213817	-0.557020718	0.141802764	-0.34241799	-1.115282168	-1.228289622	-1.129101832	-0.108990539	-0.316377682
CROCC	2.262659257	3.012208759	3.8844354	2.413098409	2.919762801	2.971388761	2.543744122	1.049289131	2.595298184	2.193270458	1.288180281	2.465092731	2.623147831	2.518584984	2.114333761	1.50367885	2.769380194	2.001397377	1.755219487	1.497653447	2.221417074	1.970968481	2.392075981	2.534447822	2.250470083	1.408016902	1.744377898	2.517591349	2.703785857	1.859875109	1.654454304	3.0940476	2.393382236	1.858104422	1.398025148	1.832274028	2.002354506	2.141686241	3.222361061	2.362807097	1.972277241	1.549148295	2.850649514	2.719844514	0.960446447	1.915211275	2.079667178	1.167739475
ATP13A2	2.959436161	3.652071579	4.290102014	2.322588846	2.979428781	3.37172096	2.836184863	1.564977358	1.96942076	1.97046313	2.754788703	2.710027797	3.032706434	2.836586926	1.74217964	3.162425757	2.903519558	2.650790398	1.609819048	2.260641731	2.924751248	3.041363432	2.315653394	3.173897436	2.778262237	1.804331738	2.45161969	3.5573716	3.452407489	3.369490028	2.1388978	4.273477409	3.223888745	3.070113427	1.756101624	2.278025526	2.777337829	2.696393932	4.146164539	3.550121136	2.534017393	1.880248431	3.419059608	2.43994243	3.346330634	2.305268151	2.428640794	1.643075506
SDHB	4.801145234	4.454075641	4.479936522	4.909136396	4.634064727	4.802422637	4.716529232	4.684253821	4.993411381	5.309229735	5.262411858	5.338849421	5.402263738	5.342653902	5.522262962	5.334530573	5.55934903	5.658341819	5.408831249	5.462734259	5.067461679	5.364121327	5.067946751	5.307814848	5.504734307	5.64130908	5.862651887	5.64971497	5.329375416	5.500381957	6.001015222	4.989977338	5.197486034	5.289544247	5.528211905	5.708929887	4.989303725	5.27935119	5.216147548	5.318197041	5.24962911	5.523571427	5.136838049	5.814318354	5.383910052	5.59274836	6.102361002	6.263155441
PADI2	6.688724972	7.873330522	8.814937565	6.664079664	8.913049742	8.103382937	7.088195736	6.131325666	5.739594834	4.456412626	8.053165731	8.076204189	7.166455341	8.092207015	7.868595026	8.760552459	7.969132517	6.420000864	7.948404643	7.241158573	8.221387834	7.697280059	6.382790992	7.836829244	7.109512274	8.78244728	7.449202196	8.35998297	8.247557517	7.146003869	6.42619149	8.704286575	8.477733225	8.236320461	8.64400194	8.260450348	7.825922166	7.822237176	8.624375059	8.762301344	7.839974623	7.458875299	8.251436406	6.777326146	8.479574106	7.411912484	7.64038026	8.194550365
PADI4	5.229997204	5.652750572	6.390036835	5.6288978	6.975249166	5.940669847	5.629767109	4.903538667	4.807555678	4.000453809	7.680297168	7.716302715	5.798856114	8.228775493	5.882535977	8.583112531	6.550623253	5.595731086	6.919068695	7.054474061	7.040571564	7.288406671	7.058256829	8.087570631	7.097130536	7.953232355	7.138198564	7.914249277	8.509319954	7.146634893	6.379218488	8.423973196	7.084022151	8.002518342	7.196696762	8.010458545	8.824042521	6.39435321	7.750109738	7.362802607	6.9144229	6.699169593	8.020139555	6.326568921	7.258842641	6.3244561	7.916245593	7.050936793
PADI6	-1.230784171	-2.459567199	-2.622460327	-3.341344751	-4.088387332	-3.339246635	-1.426124216	-1.34032236	-0.626651823	-3.17307396	-2.092563902	-1.717301176	-1.011514878	-3.940394058	-0.913017378	-1.832961424	-4.043451707	-1.214615662	-2.712039625	-0.970105032	-4.28322211	-0.77240802	-2.349994579	-2.152149566	-0.195769238	-2.712039625	-2.06921165	-0.985206654	-2.028830178	-2.067578625	-1.445693279	-3.434351822	-2.552114561	-2.138052031	-1.912999917	-2.236471043	-0.90810302	-1.739707601	-1.511992799	-2.328230066	-0.613070679	-1.791000954	-1.037632198	-0.723640622	-2.795207774	-2.161278281	-1.910554466	-3.335384469
RCC2	5.622028941	5.769861819	5.980979171	5.209079526	5.594221628	5.939396542	5.552445492	4.90259835	5.383327285	5.406547128	4.67525	4.803823399	5.147434729	5.533411367	4.911699356	4.787053508	5.320537948	4.565473029	4.648569811	3.996065939	4.92139465	4.589957122	5.23082479	5.674900395	5.330457159	4.415652511	4.724118466	5.244732828	4.601939585	5.020532384	4.425450443	5.187306387	5.308867089	5.094700565	5.09433675	5.298480482	4.62340824	5.544224775	4.938557314	5.457664461	5.480284078	4.917708451	5.431187143	4.787884031	4.864898883	5.437280314	5.027541091	4.070374806
ARHGEF10L	3.410337155	3.479464151	4.881922843	4.060422928	3.040234128	3.093352157	3.551619517	3.343663871	3.562736614	2.986648552	3.341099894	3.883190082	4.404127865	4.286174757	3.231438104	3.679416324	4.304394243	4.863085558	3.007234965	3.42841207	3.491552547	5.068551274	3.97850331	4.719925358	4.207077304	2.16799252	4.050788496	4.536068514	3.9904402	4.564965015	3.839301481	3.779239391	5.422228567	3.93388608	4.834612326	3.471815045	2.839200398	4.450755632	5.135552915	3.926769013	4.11852486	3.400650582	3.732157196	4.057356636	3.210497632	3.967053667	1.745851301	1.815796647
KLHDC7A	-2.779419037	-2.941075525	-3.268756881	-1.367600839	-0.730302373	-1.951562025	-2.933014607	-1.902932882	-2.49857978	-4.806356736	-3.851086442	-4.633477534	-0.945467066	-3.093532167	-3.308997966	-4.055058787	-1.353775428	-2.328936312	-3.753293946	-4.786581916	-4.786581916	-4.644271895	-4.085534106	-4.43623147	-2.143928256	-3.753293946	-4.303360347	-4.900560145	-4.358297975	-4.589839556	-1.968215496	-2.296130911	-3.060022501	-4.066818827	-3.354840607	-3.283873478	-4.682244756	-2.372940814	-4.687904614	-4.796163341	-4.643968851	-1.847014091	-4.806356736	-4.468838615	-3.835295547	-3.236528328	-4.524623374	-1.788853917
ALDH4A1	0.511216498	0.321947817	1.084776704	1.551450165	1.001920418	0.664138813	0.681625073	0.459978989	-0.021559383	0.308622853	2.175389368	1.331397977	1.025261623	2.488634838	0.710827296	2.677060473	1.614331296	2.066804382	0.490424617	0.922225997	0.943135826	1.471845851	1.307317441	2.105100305	0.850855567	1.659049857	2.214281567	2.891608968	2.189584881	2.220839129	1.858478292	2.340188075	2.759051578	2.228618676	2.383730496	2.410887547	2.292541273	1.056928499	2.488474396	1.277729877	1.763294328	1.692915847	1.252858453	1.489109405	0.482704393	1.973024833	2.143315143	1.140566989
IFFO2	4.575243029	4.976538987	4.682851593	4.66806051	4.42284011	5.256251974	4.835725958	3.833884458	4.692379597	4.454714813	3.540162334	3.571203345	4.166052681	4.530871885	4.52001697	3.42754637	4.360962548	3.13582271	3.587001364	2.5910606	3.805646475	3.292582781	3.610695981	4.14740268	4.47988629	2.901018705	2.951980346	3.904085507	3.02878759	3.24926255	2.499272822	4.024022447	3.963031055	3.362421927	3.667280174	4.071737914	3.897280836	4.500725073	3.599536143	3.808842624	3.8385304	3.767320079	4.264445208	3.772277738	3.234439966	3.843248105	3.48042561	2.883521605
UBR4	8.74116191	9.004022648	8.592326403	7.911720678	8.834273913	8.922682308	8.775791155	7.675768544	7.822205707	7.824269154	8.409402858	7.900088856	8.075721524	8.388279193	7.942593138	8.644849828	7.949721776	7.11764258	8.231768515	7.90345563	8.156780317	7.680643011	8.51034939	9.083593304	8.193288549	7.817230738	6.994367601	8.230796566	8.048367261	7.550129825	6.870142073	8.692779677	8.175282871	7.889534027	7.948229393	8.212015676	8.612836158	8.453955681	7.89850298	8.335858083	8.187183958	7.731521475	8.756287685	7.422275105	8.123130738	7.639892375	7.850360985	7.258732915
EMC1	4.845826269	5.227661391	5.183962253	4.068701592	4.69375896	4.812986505	4.772578793	4.485448703	4.276491777	4.372019282	3.476727875	3.604322337	3.987586543	4.240697766	3.734815942	4.043139314	3.893483918	3.467718959	4.548434525	3.82987318	4.247109401	3.662391415	4.205045159	4.182307188	3.880196538	3.922007633	3.16616592	3.660598519	4.046978128	3.956789878	2.984723117	4.612608455	4.029213683	3.604444973	3.516747802	3.930229903	4.109843742	4.24361206	4.135388929	4.235171793	4.174305285	3.709902101	4.474236115	3.531885901	3.783282317	3.867361527	3.367472079	3.049986266
MRTO4	2.8879235	3.156428067	3.364670026	2.683412785	2.821978633	2.805010816	2.649221219	2.190369385	3.227247036	3.24560712	2.151901198	2.272939323	2.749316711	3.337360759	3.138583186	2.301754398	2.735460716	2.665966603	2.297609395	2.112411181	2.334316102	2.786159098	2.470126181	2.831161437	2.896840071	3.126821123	2.278469275	2.701432244	2.549748029	2.416640976	2.184563968	2.748169402	2.267683004	2.165014257	2.403319313	3.326308206	2.16784329	2.6897685	3.152890596	2.363563704	2.506980081	2.848944063	2.82615641	2.572292804	2.544523812	2.695810519	3.191569022	2.413741748
LOC100506730	2.305033304	2.263565771	3.206262303	0.718026763	1.574484686	1.652152711	1.476825167	1.437240849	1.481304053	1.033253169	1.648319153	1.800126648	1.255067603	1.606544127	0.696185521	1.739031754	1.651392466	0.640212258	2.110057846	2.091390712	2.019205396	1.118599167	1.869069232	1.71887293	1.005148413	2.751828292	1.645204274	1.34206249	1.209538579	1.70711481	1.242569243	2.045417956	1.359538008	2.187009365	1.138659617	1.825814202	2.83423807	0.639278021	1.869420611	1.888368246	1.086336717	1.662542584	2.076009786	1.117097229	1.37582147	1.79423125	1.360808528	0.785936954
AKR7A2	3.676386405	3.457908711	4.303236477	4.024700914	3.566873916	3.453334093	3.468001812	2.797122012	3.451210767	3.233915387	3.10994426	3.578665472	3.458965028	3.541777388	3.744101278	3.587363134	3.747861232	4.324762023	3.325195735	3.333783637	3.417302742	4.36887139	3.230261846	3.925194003	3.936850323	3.905233638	3.523806864	4.462183067	3.900396696	3.872904147	4.717970613	3.993493411	4.819625417	4.114084015	4.483535353	4.263572893	3.367244992	4.054879744	4.287818509	3.761341747	3.610901182	3.264705625	3.301455786	4.226950461	3.331207653	3.531458628	3.92769293	3.444048628
PQLC2	3.171066266	3.588228394	4.45578601	2.048042387	3.201716873	3.212348006	3.004042167	2.394479386	2.111975071	1.904349992	3.350129644	2.680544629	2.618099467	2.807182971	1.927184717	3.281163407	3.044005689	2.686238401	3.211522849	2.782035902	3.331175632	1.827741166	3.030148858	3.320756226	2.593631638	3.685290085	2.276900551	2.814933309	3.3671606	2.398785268	2.079784632	4.343715934	2.900408874	3.556575205	2.632823277	2.411354618	3.571582975	2.445433412	3.371825139	3.622149617	2.498956486	2.637824003	3.528653201	2.276252432	3.280380076	2.805937869	2.102632362	2.890035724
CAPZB	6.456605457	6.769252499	7.160172882	5.445867526	6.917358265	6.628227858	6.076689001	5.592898168	5.760972545	5.201269969	6.690836657	6.178350497	5.991964157	6.21247676	6.040437156	6.924067587	5.587993871	5.323412273	6.370107863	5.781941342	6.351929032	5.799401602	6.019109178	6.883806043	6.550839683	7.246309254	5.725189304	6.099232149	6.629990291	6.334698994	5.797835494	7.184160666	5.678929777	6.097132027	6.634683432	7.294623535	6.963241357	5.93875072	6.76577134	6.872631221	6.391683012	6.138637493	6.612443515	5.817926785	6.518445629	5.967983196	7.0840431	6.299454588
MINOS1	3.926760555	4.060690352	4.103592299	3.680470984	3.587315232	3.604565665	3.746409693	3.89832919	3.993029041	3.643222274	3.425284067	3.569760741	3.707166433	3.629614521	3.494735519	3.126504781	3.451525598	3.226037834	3.482822627	3.554623548	3.607524487	3.75433943	3.767205478	3.592820018	3.656232323	4.061853818	4.020947201	3.347949065	3.250192614	3.520873691	3.568510374	3.85220619	3.584609969	3.203816512	3.193801321	3.297004809	3.72804528	3.719752531	4.062494463	3.49810331	3.942111726	3.73591268	3.672251295	3.834463318	3.573637162	3.712103681	3.668628395	3.705194778
RPS14P3	0.478405365	1.156532515	0.236134464	0.482133969	0.389296363	0.605883825	0.92751869	1.420285437	0.636037975	1.155623204	-2.120445513	-0.400584206	0.038125013	-0.465130114	-0.194562406	0.623872607	-0.408664202	-0.254916057	0.680753242	-0.197357587	-0.426365205	-0.824722333	0.634959964	-0.352989916	0.436920833	-0.658031162	-1.904647111	-0.233925754	-0.454505191	-0.34291814	-0.495377966	0.44002181	-0.89662542	-0.795078654	-1.403809333	-2.033263978	0.432571076	0.421292837	-0.433832733	-0.374892132	0.723517731	-0.349242792	-0.703745528	0.695749103	-1.274883135	0.337350911	-1.341149307	0.157153284
HTR6	-1.474274469	0.190041439	0.161807941	-1.432316331	-1.426199838	-0.74712675	-0.343541073	-1.006134401	-0.944367594	-0.760489257	-3.735770001	-3.452240091	-1.480324193	-1.345115431	-1.839651188	-1.545348672	-3.270415464	-4.412192418	-3.397135401	-3.524402327	-1.415446758	-1.933261014	-1.045823971	-1.632536845	-2.178855397	-3.397135401	-2.5310046	-2.198481157	-3.847739326	-1.35793419	-3.502416924	0.195898454	-4.812073675	-2.312208532	-3.346575452	-2.039180228	-1.275170621	-2.307408363	-1.415128844	-1.3740046	-2.147714188	-4.351405053	-1.009460036	-2.906267951	-2.034737041	-1.977750356	-1.45438482	-1.747988068
TMCO4	2.907790785	3.185142423	3.560065748	2.70959423	2.662288367	3.084682898	2.988160795	2.534378605	2.846041065	2.880316191	1.293953721	2.424249288	2.988258912	2.885312885	2.773860408	2.307065144	2.693097572	2.421730887	2.00017031	1.861657969	2.367988365	2.421850281	2.027501825	2.495215207	2.738014047	2.26948459	2.18619773	2.650267611	2.091219851	1.908348611	1.795498874	2.725112089	2.483707518	2.502893537	2.542551838	2.901994346	2.017892965	3.092669624	3.027968174	2.711374275	2.724130365	2.146073611	2.861176887	2.773047444	1.770521577	2.048147933	2.031793745	1.375572182
OTUD3	3.864987342	3.971323207	3.790807652	3.744424718	3.565111643	3.78854703	4.129361032	4.025397461	3.876776211	3.897628605	3.29597636	3.02997351	3.172329353	3.494141052	3.007872001	2.813028059	3.440734828	2.68425426	3.192849414	3.314690955	3.306839465	2.289313894	3.974773186	2.865056567	3.044681154	3.278320758	2.450076048	2.823055123	3.065009895	2.599058411	2.619898624	3.296809308	2.796513885	3.274667545	2.828106862	2.842233799	3.649704148	3.104278356	2.9374259	2.939497877	3.618983884	3.441315243	3.577816353	3.318407514	3.147208408	3.379378971	2.811278014	3.063395094
UBXN10	0.22717365	0.784301145	-0.023229909	0.983505489	0.786353726	0.135325454	1.2439983	0.643932779	1.2122959	1.928611526	-1.555001384	-2.249894746	-0.5084374	1.238942452	2.691773003	-2.200963728	0.724891418	-0.593362322	0.921640526	-1.817507181	-0.59295669	-0.360432047	-0.727296525	1.251282523	0.368058908	-0.358889662	-1.644839972	-2.380909175	-0.20506545	-0.100192466	1.041075906	-0.581926455	-1.696062211	-0.542634822	1.795900322	0.903808492	-1.194836184	0.515016452	-0.367048518	0.051154718	1.999423194	-0.189909978	1.105491113	-0.035789838	-0.842757862	0.325264575	0.527922187	0.062402551
LINC01141	0.846044623	-0.421519248	1.045664896	0.045985135	0.359625385	0.367316504	0.488308263	0.322011308	-0.470395961	0.449645592	0.962687337	1.058805271	0.362526007	0.213785446	-0.21727229	-0.521314148	-0.15183667	-0.761490076	1.274180525	0.731455468	0.620031952	-0.628073406	0.488578596	-0.062054319	0.541371478	0.853613754	-0.221558538	-0.220391633	-0.500258703	-0.210927395	-0.177216346	0.446852753	-0.444698112	0.86463152	-0.029736822	-0.408015083	1.274843615	-1.528176277	0.095658564	0.185795558	0.567099956	0.227336658	0.676729527	-0.669559474	0.527911021	0.922975707	0.081303415	-0.037632962
CAMK2N1	-1.146697975	-0.680011507	-2.642724067	-1.751344983	-1.006672044	-1.129123461	-1.168909999	-0.834231394	-0.921131423	-1.427219757	-2.33433738	-3.282215466	-1.430451043	-1.194911125	-2.256531196	-2.519463779	-2.215375546	-1.667986812	-2.062814987	-2.042061939	-1.373027872	-3.094785152	-1.929713347	-2.95768597	-2.851715649	-3.098027349	-2.598511318	-2.748137213	-4.105431215	-3.321242843	-0.791051856	-2.508216031	-4.589813353	-2.675838345	-3.082274449	-3.015797825	-0.96654108	-3.370776636	-4.47095686	-3.589259082	-2.748056608	-1.512670411	-1.577354628	-4.342509805	-2.327477735	-4.273189913	-3.018443182	-2.19998336
MUL1	3.575822823	3.494479228	3.882230334	3.885807197	3.946767227	3.888492433	3.41144768	2.944118374	3.311721939	3.330556756	4.40349622	3.697523171	3.915245541	3.937043267	4.060253769	4.554625157	4.048447062	3.716205108	3.835228068	3.702620926	4.075724667	4.06928777	3.219163461	4.532612406	3.990944036	3.818721467	3.842174323	4.402905632	4.301687347	4.01792623	3.84578962	4.591500039	4.939340796	3.966896664	4.271311736	4.327187843	4.226080882	4.015669568	4.494627166	4.340955268	4.022588088	4.052509022	3.715236478	3.581987536	4.029068989	3.844674325	4.633673954	3.281767582
CDA	3.709412291	4.431340648	5.331158715	3.844313662	5.740760458	4.55135522	3.426165792	3.35699901	3.187553627	2.247390844	5.422912795	5.354093236	3.880698707	4.626888526	3.366156348	5.660969213	4.473963478	4.16919625	5.074075614	4.849888599	6.108295871	4.951879346	4.414922259	6.028252487	4.738017015	5.555691678	5.282947418	5.431515446	6.211161088	5.038898131	4.637660547	6.422894278	5.158400221	5.632547606	4.382219425	4.529809496	5.908906389	4.84573575	5.469834607	5.656439419	5.220828037	4.455681523	5.797153249	4.018951138	5.411205001	4.797311734	5.47236215	4.901132235
PINK1	3.036899961	3.089511133	3.620688197	3.339665832	3.606582045	3.447409938	2.915801654	1.810399402	3.063623175	2.612845976	5.450132878	4.535188602	3.867986225	4.088742177	3.82607795	4.81594292	4.839182794	4.851373643	4.077950172	4.101232045	5.069619517	4.649513771	3.779261023	5.481412453	4.293131243	4.292288754	4.826420472	5.09379686	4.834134914	4.49269936	5.247274844	4.899584273	5.490495193	4.832817404	5.126695407	5.127624689	3.886885641	3.687405146	4.401677967	4.372810269	4.082741218	4.623403964	3.93530784	3.705120118	4.335146726	4.579497665	5.368702284	5.297076172
PINK1.AS	2.910978564	2.796252132	3.587998853	2.497970883	3.047899041	2.906420081	2.639374353	2.533026933	2.588510117	1.846215663	3.54639157	2.992385776	2.402167546	2.53615991	2.477236806	2.948857143	2.671308433	2.60694794	3.152130519	2.907820008	3.089529406	2.346208398	2.750092994	3.38951711	2.570792684	2.69435903	2.852061493	2.911340175	2.972111257	2.57193173	2.637768018	3.557826883	2.765491292	3.599740323	2.718138442	2.906410378	2.931470273	2.670905908	2.599512884	3.01258669	2.585369406	2.559638518	3.056483881	2.714320987	2.795965312	2.313767826	2.641005422	2.961795294
DDOST	5.620588093	5.434817388	5.457499734	5.449308087	5.390367294	5.928069217	5.627457285	4.747272756	5.36906856	5.800221672	5.412274352	5.24370421	5.560110813	6.446330702	6.191146627	5.679927343	6.019372402	5.280247749	5.080817499	5.148895238	5.366421581	5.76269647	5.543146454	6.133352335	6.095226723	5.646064467	5.560342224	6.083151239	5.057007284	5.445974951	5.204131504	5.757452739	6.190206741	5.898266088	6.056154176	6.339135921	5.242509645	5.991570303	5.741310692	5.761591201	6.039602242	5.6535766	5.273554719	5.676667693	5.537613451	5.883520173	6.568570343	5.093338861
SH2D5	-4.715330019	-1.944927281	-0.972446547	-3.85906101	-1.204667433	-2.286411482	-2.213075935	-3.009049205	-2.17839282	-3.387583012	-1.204178305	-4.715330019	-3.216456252	-3.849779462	-2.774736389	-2.114830493	-2.978553351	-3.098731097	-3.073231661	-2.549294842	-1.528260144	-3.327644595	-3.341613704	-2.374082675	-4.740298005	-3.073231661	-3.042496376	-3.073231661	-1.256559174	-4.648734525	-3.623939767	-2.048463317	-1.455770715	-4.1067936	-4.688190302	-4.688190302	-4.84338915	-2.131663113	-1.573206941	-1.852690521	-4.704821939	-4.673682914	-3.167162446	-4.613117826	-3.177085848	-3.067093344	-2.188990847	-2.994449575
HP1BP3	7.280835457	7.395819475	7.033460811	7.15906876	7.212675112	7.256298103	7.371785943	6.971748104	7.429041483	7.466192291	6.585328444	6.604099303	7.287676941	6.980014124	7.060802985	6.383538656	6.701751483	7.304529754	6.826800777	6.906023113	6.63182503	7.238862744	6.928206779	7.02495327	6.716412621	7.110994587	6.731351863	7.005304705	6.834635686	7.302912697	6.927542569	6.232562086	6.879556805	6.555218422	7.026521339	6.926953311	6.822876353	6.870231845	7.26760403	6.602844864	6.554558069	6.571781709	6.831153313	7.280505122	6.530684098	6.838404181	6.990308125	6.765259577
EIF4G3	6.514226267	5.988559978	6.097473944	6.054469743	6.131224942	6.116677988	6.439163209	6.099296672	5.753609641	5.867495178	7.03836405	6.672711253	6.288447579	6.246800101	5.844462379	6.737569946	5.899384434	6.470574246	6.718971996	6.97879769	6.463591893	6.415620194	6.758053859	6.462032468	6.025559004	6.733337055	6.443785796	6.433996542	6.809782182	6.331321308	6.481619306	6.356936909	6.207202751	6.731409218	6.194557258	6.361073016	7.16937152	6.01436773	6.595310551	6.079298713	6.122183573	6.271468764	6.61023367	6.300963954	6.784281257	6.201481848	6.494465365	6.799735849
ECE1	7.542989847	7.647270367	8.259493236	7.036807011	8.009210113	7.748168207	7.188174923	6.684576124	6.435034046	6.008095816	8.431134269	8.257867738	7.372452167	8.302597051	7.526394562	8.606144822	7.675049415	7.254758181	7.952079684	7.55319933	8.768831873	7.417143746	7.629069402	8.873346011	8.136448878	8.005635799	7.178943106	8.468015001	8.537099847	8.036613156	7.392243082	8.733615202	8.151777823	8.415702953	7.906362102	7.712201413	8.603593927	7.416069965	8.088871881	8.522131881	7.962962547	7.890735941	8.863948574	6.940105954	8.041274033	8.146196463	7.874731542	7.647270367
LOC100506801	3.161832884	2.478611714	3.352879863	2.13612976	3.33257217	2.971822541	2.548140744	2.488501943	2.092019934	1.55335672	3.611393234	3.468007421	3.289029637	2.446110434	3.171902626	3.703245385	2.976278262	3.794273949	3.380417401	3.148345485	4.308281657	2.307302462	2.191932449	4.363469759	2.45604965	3.194007224	3.093203618	3.674839947	3.651243413	3.026857418	3.432012585	3.671322719	3.708553326	3.798509952	3.306709142	2.440790819	4.114332367	1.949332851	2.720901526	3.481678939	2.723917895	2.229497622	3.367108353	2.320653112	2.746208163	2.654767586	1.30522872	2.663192904
NBPF3	2.199220173	2.953723643	2.571284684	2.814725684	1.964157892	2.854766344	2.966334808	2.943970399	3.270962391	3.687526709	1.253721316	2.899308711	2.897775053	2.63344488	2.399665585	3.189512213	2.812082369	2.754501614	2.769649121	2.96636417	2.037296422	2.630325822	2.517220146	2.296330939	3.438895519	2.049473746	2.51392818	2.369871763	1.430735481	1.876724281	1.477642456	2.085447498	1.902726483	2.379423914	2.071091279	2.809678031	3.502106898	3.263925346	1.536413069	2.125564644	2.900575644	3.264970565	2.563972567	2.572447106	2.595954605	3.002377116	3.007038481	2.787373782
ALPL	6.387874598	6.84146556	7.321808935	6.246181651	8.359584504	5.803379429	6.619215956	6.177293797	5.501592879	4.665100056	9.164575172	8.648139888	6.631891871	7.884074091	7.433631923	9.928790578	8.108507813	7.919665819	8.369320954	8.701796383	8.983711751	7.841572585	7.951635241	9.690328172	8.424085356	9.022110353	7.938213169	9.242321188	10.05239833	8.874287176	8.54385876	10.30391836	8.586276358	9.497363021	8.867299287	9.399770342	7.877576693	7.335675825	9.156847644	9.471725234	8.306553673	8.428819241	9.349349574	7.739842543	8.775020988	7.762618641	9.407692964	8.520705729
RAP1GAP	-0.565452298	0.254758175	1.97918135	0.135042923	1.967970891	-0.194012209	-0.327615256	0.023055885	-1.79050322	-0.925500282	2.198936653	1.525944876	-0.422323288	-0.371277637	1.303691097	3.025920585	1.164298941	0.041105963	1.961627573	2.102075305	2.265325033	0.870548033	1.170522919	1.464868254	0.887116216	2.565191853	0.251540521	1.761889567	1.79437112	0.398520456	1.517092083	3.314080309	1.407208773	2.45632835	1.483326649	2.179849076	2.28254074	-0.217957915	1.237060472	2.874444861	-0.222944441	0.542168385	1.679069864	0.707498842	1.56788612	0.726451725	1.4239207	1.742451558
USP48	6.07669127	5.870959442	5.223349115	6.120236099	5.893119324	5.972858452	6.112208484	6.260702576	5.993217328	5.861620767	5.649573728	5.805462033	5.981561429	6.071987169	5.727472577	5.337307917	5.742940212	5.842714039	6.05753419	6.090621132	5.87707314	5.92683367	6.180741337	5.504827449	5.662599763	5.678973061	5.836357886	5.70922727	5.640200466	5.517816497	5.778541969	5.437321959	5.471247352	5.91555735	5.552885629	5.516187262	5.523969106	5.765967412	5.754199252	5.501273012	5.895136083	5.970862663	5.834266928	5.939465811	5.739013638	5.83258956	5.542529514	5.657210833
HSPG2	0.021388738	1.322397101	0.867642565	-0.350214979	-0.09771255	-0.041163738	-0.571822835	-0.148433467	-0.872641086	-1.684539337	-2.798104197	-1.160987832	-0.401265029	-0.506167273	-0.762394914	-1.785427931	-2.184228563	-2.024088705	-1.664819569	-3.51968159	-0.076370613	-1.324962506	-1.697188143	-2.430523491	-0.643206868	-0.24915463	-2.79165705	-1.664819569	0.139023745	-1.311197945	-3.321290293	-0.441597074	-0.312570027	-0.950079684	-2.231511953	-0.881058202	-0.592832289	-0.243779493	-0.692730998	0.365167034	-1.613372737	-2.930946109	-0.300283361	-0.727744662	-1.756759088	-0.927206303	-0.339482797	-1.204370955
LOC101928043	-0.594941055	-1.952600071	-1.61432766	-1.520664438	-2.355645013	-3.846139103	-1.770202876	-2.766236095	-1.494074962	-1.406940277	-1.224664966	-2.43997852	-2.435012929	-1.770904828	-0.734252345	-3.82377755	-1.759061281	0.349155195	-1.090908214	-1.957583835	-2.889003	-0.112131603	-1.185024703	-1.494074962	-4.192631575	-1.769624198	-0.057150356	-0.679558765	-1.738597751	-1.638355714	-0.881235966	-0.835691871	-0.200150833	-2.179474728	-0.605783077	-2.196721421	-2.680311205	-0.62352129	-1.96774069	-1.393077778	-1.610230556	-1.282642673	-2.44056847	-0.986494184	-1.732355002	-1.752865569	-0.304553001	-0.93228758
LINC00339	1.961501816	1.812015249	1.787892692	2.067748325	1.840371742	1.788097951	2.033362666	2.149891599	2.483408328	2.353701706	2.21410885	2.234817876	2.671004656	2.786953491	2.419856282	2.088978447	2.391491448	2.97939192	1.658069293	1.773021571	1.776805636	1.630141123	2.573278597	1.863671405	1.855419059	3.09313475	2.22151004	2.466202139	1.773386659	2.402595633	2.995654329	2.104528871	2.234205419	1.559446206	2.480252539	1.655003005	1.708680104	2.088803489	1.296662288	2.240064392	2.571512865	2.750952822	1.540501631	2.367949879	2.067273537	2.441025181	2.956052829	2.898203541
CDC42	8.424491898	8.374857445	7.693097964	8.65718716	8.404902572	8.197055684	8.327887968	8.542823094	9.109855447	8.725109422	8.121561454	8.219213432	8.504047546	8.935978163	8.579051985	8.397147528	8.593661415	8.846714809	8.238355629	8.332536968	8.021357158	8.484031517	8.571913105	7.997876325	8.346414835	8.991936183	8.926316636	8.352356701	8.150054181	8.572722429	9.097892723	8.25022495	7.921910999	8.130841457	8.349112003	8.801083157	8.256452496	8.48801892	8.117682331	8.514434802	8.737928044	8.940829399	8.258207012	8.749074522	8.412852326	8.758490864	8.721205225	9.160023636
WNT4	2.770631203	3.015085012	3.413195987	2.057743583	3.215732651	2.704878896	2.542391438	1.996442439	1.894228134	1.799768438	3.42144111	3.140225829	2.049607034	1.618790529	1.879393963	3.376322249	2.758603737	2.267040201	2.65579206	2.662144697	2.870409708	2.540378996	2.956679535	3.364983701	2.706639782	3.038292583	1.748944304	3.107168483	3.076878396	2.730137866	1.873137191	4.190838191	2.921024832	3.931377596	3.193514856	2.799785263	2.989213464	2.098576708	2.54642826	3.279350262	2.206986127	2.476400766	2.979386185	1.482842041	3.015870585	1.754290419	2.609482554	2.361634604
ZBTB40	5.660942423	6.102707063	5.749830895	5.265271956	5.390670514	6.057490879	5.954303954	5.374885172	5.567459857	5.814738553	4.605715452	4.601326516	5.398616305	5.619056967	5.295826047	4.976227407	4.930176307	4.257230361	4.817143084	4.575983823	4.825568629	4.217745567	5.50658216	5.154175031	5.16982019	4.813997019	3.901417042	4.50316882	4.441237633	4.721842743	3.586208215	4.735258608	4.633080201	4.727728363	4.840378967	4.675848749	5.139567226	5.73819108	5.32565886	4.898309587	5.348079657	4.89505918	5.234780506	4.970071235	5.002196131	4.706093089	4.973313477	3.907758293
C1QA	-0.139401249	-0.6392167	0.656460749	1.23953341	-0.749544436	0.544093862	0.96489647	-0.470554357	0.433826009	1.020271137	-0.584731364	2.9017559	0.408594596	0.250711727	2.201432222	3.008441568	2.223723451	3.379858887	0.032350694	2.033645212	-0.317173769	1.649489447	0.547307826	0.60666197	2.870205939	2.292685391	3.581018796	4.029153106	1.638940276	1.987935417	3.378366152	1.945318468	1.678888943	4.418854224	3.491661727	2.881481422	-1.018188435	0.906348667	1.745293194	3.764364432	3.460979489	0.989880296	-0.094486384	1.805322889	1.186753517	2.951447753	1.827446108	1.206969281
C1QC	-2.853576699	-2.647938701	-1.394853178	-3.293968747	-2.599139153	-3.449873453	-4.534119804	-0.764852018	-1.47655549	-2.889645993	-2.288976465	-1.294874115	-2.817753348	-1.905120991	-1.239359724	1.059403671	-2.006902913	-0.958850888	-1.7330867	-0.925964344	-3.467616714	-4.60729652	-3.783687284	-2.51270588	0.270461859	-1.796323226	-0.441591918	-0.715637653	0.006854102	-0.154050202	0.159925163	-0.107030099	-3.091913183	1.510300069	0.09401613	0.274714583	-2.124093384	-2.948458884	-1.879569072	1.08078606	-1.306880945	-1.919181744	-1.677688093	-1.563273406	-1.289377651	-0.117261838	-0.475067005	-1.838520145
C1QB	-1.485245572	-2.403921424	-1.508576511	-0.154095447	-1.32492335	-0.002629909	-0.650201203	-1.049675735	-1.724800956	-1.236299203	-0.001868467	2.315384379	-0.255752175	0.288732981	1.211544233	2.316594318	1.140974428	1.169001523	-0.534745055	1.125058498	-2.603488097	-1.377481157	-1.158449329	-0.780093319	1.1480213	0.972020331	2.872484151	3.095017281	2.027296277	0.50178215	2.285923931	1.838391765	-0.191952332	4.38367988	2.002634052	1.019255816	-1.258134164	-1.545748854	0.789853383	3.638897795	2.156395456	0.053844375	-0.631096359	0.271226257	1.187697096	2.647340016	1.508654507	0.58492606
EPHB2	-0.828317274	-0.756475766	0.129183521	-0.005496087	-0.389139898	-1.134136946	0.32265216	-0.039116031	-0.194427139	-1.422583674	0.197131422	1.247498034	-0.919466141	1.096524592	0.769723592	-0.072576055	0.34004223	1.481537322	0.007196	-0.096575626	0.373876443	0.627229365	0.487123681	1.187714713	1.001557057	-0.042676428	0.69769737	0.425355032	1.059077354	0.764645758	1.085116206	0.763582996	0.633538267	0.984213524	0.758734378	0.647614356	-0.716118668	0.568041621	-0.244409344	0.85951792	1.142541594	-1.938368346	0.939606283	-0.184454109	-0.004547534	1.629683616	-0.812153383	-0.614802269
KDM1A	4.716171728	4.765599796	4.041932961	5.112227155	4.357319202	4.734853594	4.962814324	4.836866521	5.293469704	5.607434081	4.125156338	4.511395219	4.947692818	4.894503474	5.232090974	3.924905768	4.59220511	4.925085406	4.347979684	4.729386636	4.227882765	5.353967985	4.735294022	4.450810702	4.638603782	4.172606721	4.694226288	4.886709483	4.382857542	4.906941764	4.923874589	3.870270359	4.777771169	4.006506043	4.616050721	4.525397934	3.91635278	4.872961082	5.042617496	4.464485988	4.705644959	4.628050745	4.397830691	5.055434113	4.411140458	4.746943692	4.830196891	4.610459125
LUZP1	4.776721451	4.604727985	4.151749134	4.187867295	4.348582364	4.71668976	4.906351679	4.449083308	4.760337561	4.633173593	4.155602115	3.964013276	4.712637745	4.438236755	4.777373881	3.901248461	4.020074791	3.893992694	4.418880497	4.09462188	4.156132455	3.090477207	4.955624241	4.08713623	4.093814046	4.010312435	3.942629691	3.57441023	3.582464838	4.084427755	3.077814334	3.116560189	3.629712132	3.934718496	4.201317496	4.542078894	4.586906666	4.436635852	4.198593542	4.6653908	4.306540847	4.007394556	4.663242163	4.032033601	4.198464314	4.033270265	4.523972632	3.025315432
HTR1D	-0.744181942	-0.824385209	0.034098565	-1.157342345	-0.592257767	-0.754635984	-0.954131069	-1.700530532	-1.134962385	-1.10780096	-0.492814076	-0.47152212	-0.592194238	-1.452152363	-0.220125012	-0.339006454	-0.744181942	-0.481118367	-0.23371175	-0.399562538	-1.029365398	-1.968452066	-0.668937194	-0.481348048	-1.471214583	0.01191936	-1.336686879	-0.747632098	-0.454947933	-1.517462754	-0.938154253	-0.440096409	-0.365961254	0.208934081	-1.094296237	-1.152010211	0.270120734	-0.736627724	-0.25427477	-0.119249539	-1.222409277	-1.279729315	-0.416148016	-1.324792196	-0.367879326	-1.147588824	-2.162218576	-0.284093072
LINC01355	2.68926199	2.96550593	2.539023638	3.797719398	2.720984853	2.530618049	2.918346354	4.309703964	3.85433184	3.57835634	3.432106086	4.021572645	3.900879466	3.108337843	4.189907906	3.97952274	3.430854455	4.587383091	2.982002998	4.563828543	3.509034837	4.75789509	2.931990069	3.284629868	3.230761471	3.07506089	4.519085275	4.467687541	4.445676076	4.585084199	5.063453212	2.994181953	4.616356876	3.991903642	4.320811281	4.110841282	2.220534631	3.498182149	4.559400514	3.401026502	2.600525546	3.346710095	2.868610665	4.456438096	2.44944657	2.8432311	4.07613424	4.403114063
HNRNPR	6.182963315	6.047805334	4.895415307	6.208365879	5.370457894	6.195642252	6.509259638	6.357308868	6.473800854	6.704419347	4.988473116	5.302104683	6.135654437	5.889199377	5.846392271	4.644458788	5.74209504	5.23592483	5.364257314	5.443107968	5.080100768	5.1869425	5.919737307	4.749575176	5.648632077	5.026475699	5.382586583	4.835536081	4.426638964	4.858709144	4.913467533	4.342196559	4.587470394	4.747680474	4.589503219	4.546936665	5.178858088	5.898402853	4.784761468	4.57423009	5.987550029	6.170931439	5.276638292	5.870433985	5.088227686	5.689776699	5.052610383	4.740823312
ZNF436	3.434234288	3.126052784	2.505406631	3.100357047	3.045613588	3.069809511	3.411143214	3.438936994	3.690272643	3.844194116	3.703731804	2.930358467	2.965266485	3.437866731	3.456869342	3.781790058	3.295431499	3.083623401	3.460861261	3.030599406	2.943111789	2.873111352	3.256485446	3.015970893	3.578068438	3.147961952	3.335515667	2.686588591	2.481484753	2.8203506	3.079475255	2.406098565	2.651059674	3.168142279	3.556221752	3.335552794	3.066315542	3.121536353	2.445792651	3.209509607	3.431815169	3.599221209	3.177369208	2.829604707	3.419799405	3.35106342	3.406821845	3.376090634
ZNF436.AS1	-1.038125849	-1.821769478	-1.087897595	-1.149578611	-1.114498176	-2.301521453	-1.362263626	-0.291008464	-0.610632708	-0.281903617	-0.642873321	-0.883132914	-0.733454846	-1.926109829	0.529637003	-1.798222216	-0.732092483	-1.282884327	-1.056594446	-2.75553268	-3.746969023	0.111494082	-1.583257468	-1.195065611	-0.626469184	-2.029966098	-1.541616908	-0.796698215	-1.972382641	-1.156636127	-0.379436697	-0.891409043	-0.000840136	-1.379429893	-1.44547655	-0.631777711	-1.804968914	-1.29521779	-1.190964427	-2.31030419	-0.764445644	-0.120273895	-1.430073171	-0.225659307	-1.981962238	-1.931177537	-0.20529564	-1.643859643
TCEA3	1.530804209	1.578146783	1.626959899	2.065771313	0.927282296	1.65630917	1.630712697	1.686526579	2.096595076	2.819065271	-0.198578514	-0.226200312	1.737435821	0.952391443	1.72083387	-0.223248861	0.69890783	1.037488056	0.733209749	1.236467783	0.756425337	3.035513553	-0.202039882	0.162662375	2.881963539	0.32298753	-0.052157929	2.231529786	0.956228054	1.375624906	0.433684798	0.2626771	2.395328095	-1.814849706	2.148607536	1.629572828	-1.367097499	2.093425937	2.265712127	1.141383211	0.836380294	0.88199662	0.252604848	2.597279665	0.595540913	-0.558630856	2.31450879	1.10112985
ASAP3	-0.995619426	-1.382336108	-0.557831879	-0.728024183	-1.188281044	-1.209590282	-1.088364379	-0.928774492	-0.343222811	-0.192067164	-0.24595865	-1.332586934	-1.764005462	0.155056618	-1.272105535	-0.765497091	-0.893114474	-0.932422886	-0.174909552	-0.773313661	-0.88139175	-1.144911546	-0.897130221	-2.535765305	0.017625959	-1.835202151	-1.157537033	-1.189845719	-2.822643639	-1.544525487	-1.57574833	-1.2006055	-1.235092692	-0.181705206	-0.369622922	-1.803653359	-2.833348754	-0.165553553	-0.39380883	-0.243861304	0.120969567	-0.660433294	-1.508748929	-1.081360764	-0.90114219	-2.801635581	0.816849895	-0.362149299
E2F2	3.015184256	3.107127639	3.762757495	2.76940587	4.044882081	3.04691523	2.866313742	2.309235354	2.774342021	2.692913401	4.978661947	3.807294937	2.596427776	4.626972288	2.795262498	5.597342234	3.254754472	3.115858409	3.934089641	3.410878254	3.596584358	3.544671905	4.635383002	4.337869108	3.184540729	4.673314356	3.510484947	4.420432627	5.760438861	4.017086733	2.879817112	5.57604099	3.86054539	5.505177828	4.8041838	5.350183895	5.212646016	2.58445936	4.373646179	3.992022862	3.798686299	3.019649669	4.920440609	3.273789243	4.55625999	3.553692594	5.356643814	4.533280341
LOC101928163	0.31101462	0.269068063	1.357044715	0.25157995	0.342493483	0.275902894	-0.141464232	-0.447863853	-0.294941992	-0.314618863	1.280626146	1.086276542	0.156360441	1.130782882	0.971012447	1.572444888	0.301025146	0.587317144	0.500146637	0.505054804	1.027953392	0.759638531	0.89881006	1.517195566	0.809376932	1.474731393	1.301997186	1.774320685	1.995894674	1.097572696	1.120970785	2.18672582	0.768673035	2.448383833	1.420916555	1.152730442	1.52467145	-0.312857656	1.736663884	0.159430318	0.653647818	0.482773081	1.566503147	1.21187775	1.546793021	0.532595094	1.170644886	1.267973478
ID3	0.920947881	0.996671101	1.611476731	1.549558622	0.974964612	1.253317887	1.145654471	0.9100568	1.651574308	1.463175433	0.039876462	1.073981979	1.484662381	-0.235262851	1.777378827	-0.321968743	0.743663733	1.141735879	-0.072829241	0.677720619	0.182651842	2.100038614	-0.253354254	0.379824428	0.360014068	1.023786624	1.11366799	1.546109201	1.259988301	1.233919615	0.626492086	0.883948491	2.392214206	-0.482359298	1.117676786	1.008377748	0.620037303	1.386531634	2.312188809	0.71487863	0.446679479	1.18838333	0.279195339	1.479943777	-0.884850518	-0.550363392	1.416875113	0.669794652
MDS2	0.427646723	0.414488103	0.968583944	0.075789868	0.380473333	0.150110422	0.293895344	0.316341489	0.957779262	1.095805293	-0.301911701	-0.413834151	-0.06704948	-0.510577577	-1.695014472	-0.968103434	-0.106178252	0.215396545	-0.483139839	-0.333709695	-0.431597523	-0.74345056	0.095604591	-1.251636174	-0.080282461	0.543654489	-0.575705882	-0.040785854	-0.135720375	0.264844523	-0.919609443	0.281852944	-0.221113831	-0.36395384	-1.051923734	-0.06704948	0.642124439	-0.239072444	-0.178363137	0.137929306	-0.380327172	-0.287560416	0.04622034	0.308038131	-0.473172042	0.245289734	-0.313614368	0.157389555
RPL11	8.736607083	8.617586982	7.844412942	8.484521823	7.69136479	8.58475171	8.959041853	7.964419819	9.290165298	9.75236433	6.737969254	7.365390627	8.759919379	8.202607352	9.010500397	6.449081098	8.255033706	8.373657142	7.013554326	7.469203122	7.120821972	8.226157791	8.127143699	7.500756889	8.26031882	7.463572552	8.23039685	7.815546054	6.49525783	7.727229605	7.541879508	6.390797074	7.506906336	6.733907459	7.33322544	7.372482732	6.959966478	8.969358576	8.051042735	7.249383113	8.226737444	8.255556374	7.449358447	8.908983546	7.439309029	8.183630151	8.04587789	7.790189347
TCEB3	4.756899297	4.499622419	4.363291117	3.739009532	4.271340603	4.756496049	4.559685278	4.231892397	4.448639708	4.270046826	4.344397963	3.934168357	4.079016665	4.495601905	4.111334199	3.649893783	4.054276001	3.306796503	4.345901159	3.614729567	3.785614767	3.211888893	4.636662902	4.202534524	4.066107885	4.344371079	3.359291902	3.363822307	3.644854047	4.146218135	3.414530913	3.535176366	3.30013058	3.372762595	4.320364081	4.283520304	4.049454406	4.496683646	3.825588975	4.420657636	4.593770755	4.132760603	4.397048219	4.081869487	4.121009542	4.056508423	4.130680647	3.70758293
PITHD1	4.285851952	4.207808679	3.414689392	4.745551107	4.308649258	4.726727891	4.406979278	4.368179637	5.068534887	5.047461702	4.004757994	4.172437274	4.027630375	4.389202467	4.600453285	3.656996282	4.509235546	4.563358858	4.145813613	3.939409474	3.839045143	5.081514991	4.26039287	4.00959347	4.260591609	3.902018276	4.231664687	4.550672977	4.55673767	4.367727547	4.651639134	3.979001659	4.67248697	3.229183037	5.31660144	5.53894831	3.938581859	3.999190194	3.871304072	4.004757994	4.233945409	4.532199885	3.90779296	3.973846074	3.892996578	4.262045153	5.256077047	5.223395343
LYPLA2	3.08700263	3.721462981	4.6425469	3.179204699	3.793273719	3.460148595	2.972817916	2.138112493	3.017201099	2.810554141	4.230110041	3.636124477	3.560439863	4.155609603	3.154016836	4.272704066	3.961985874	3.327788726	3.041498139	2.872629077	4.108034129	3.645180069	3.113545418	4.381759958	3.278211435	3.907597344	3.530682125	3.981497838	4.209993121	3.661889531	3.310427401	4.802137921	4.243382172	3.004594411	3.366918121	3.985560193	4.40216739	3.832944874	4.480742136	3.868670068	3.727877069	3.425314805	3.925167555	3.222503049	3.545142387	3.642881418	4.216866528	3.815804139
GALE	1.357858742	1.469356405	2.076964467	1.811121051	1.399336571	1.537207686	1.410294386	-0.32193951	1.538269504	1.690635596	2.444127618	1.707928205	1.5253679	2.605128342	1.996658355	2.843516454	2.70195656	2.183469763	1.749761712	1.049378812	2.280482169	2.330220764	1.765046111	2.629369933	1.940577261	2.408660162	1.924913757	2.666651555	2.159940289	2.110704246	2.013274164	2.600066465	3.069750412	2.455406117	2.413574621	3.055810843	2.553568162	1.980022679	2.831101118	2.55894943	2.316677427	2.386709172	2.016615696	1.574200625	2.248349756	2.545008564	3.017392547	2.55668704
HMGCL	3.26104949	3.226381729	3.075382708	3.549157749	3.4173646	3.317903102	3.303666605	3.028799247	3.562563181	3.595317396	3.750083779	3.534645786	3.572808637	3.915889597	3.791359229	3.777616392	4.146687721	4.112192154	3.331071006	3.327152836	3.423267183	4.181459087	3.294633976	3.856730452	3.682463326	3.729478207	3.836839644	4.350344433	3.773086308	4.230850883	4.207909253	3.877098126	4.390736461	3.536849664	4.063961156	4.13196384	3.188344196	3.733784952	3.534475818	4.033218444	3.715178637	4.116468858	3.437177434	3.705297159	3.845682185	3.84961994	4.377172377	4.021159324
FUCA1	3.560176014	3.083269128	3.232947782	3.822436028	3.48186657	3.311163839	3.666799172	3.603196556	4.655802871	4.010340463	3.145882906	3.492827639	3.583453688	4.575100432	4.188912866	3.1267332	4.637061123	3.440043444	4.282950039	3.30832418	3.062354517	3.689524823	4.535138075	3.730454404	3.613739749	3.561158807	4.047742564	3.692193237	3.054656757	4.607483081	4.04951332	3.277017659	3.43970609	3.384098309	4.194984267	4.93140797	3.13608096	4.233172365	3.709960326	4.017270241	4.597414703	4.273348947	4.051394991	4.163846276	3.780683856	4.696431038	5.287008327	4.70286901
CNR2	2.332088353	2.180886786	1.433962497	1.796292303	3.40198342	2.278912093	2.448616115	1.137642933	1.886734328	0.465031301	-1.983486946	0.856953049	2.035311799	1.370125836	1.332147146	-0.813614049	0.954098561	-0.421821224	-0.311285828	0.393958099	0.019665137	1.142788887	-0.200178089	-0.05772687	-1.179829287	2.103220383	0.276170594	0.575624943	0.658776294	0.54013521	-1.627619565	1.297054139	0.671478921	-2.560207243	0.072704738	1.798345328	0.405032493	1.51319239	1.425039034	0.899293348	-0.043812333	1.002996919	1.656735282	-0.096708597	-0.072111959	0.2305941	2.50206897	1.307321491
PNRC2	6.83171123	6.33013659	5.211108973	7.018627545	5.901324108	6.509890022	6.888845284	6.947043252	7.277592531	7.289639116	6.194377946	6.332458698	6.925501232	6.69060715	7.117304153	5.82039359	6.662439165	6.855876588	6.410194049	6.474299147	6.184791565	6.68895224	6.572667667	5.771287678	6.549434782	5.887133951	6.887732951	5.916657974	5.806192242	6.434995754	6.508461386	5.126385831	5.761303909	5.923131484	6.323094085	5.887352022	6.046832177	6.888284703	5.731788019	5.852632747	6.822801839	6.818877089	6.287318679	6.899646299	6.409148974	6.794739345	5.861787385	6.28929634
SRSF10	6.214402804	6.061242128	5.743577041	6.316484845	5.630623213	6.069561329	6.402296555	6.566296806	6.617900332	6.833465922	5.320841011	5.644475041	6.07501677	6.155301388	6.274091305	5.004154051	6.048870225	5.859739528	5.928795608	5.914513217	5.685482973	5.473413762	6.203326715	5.284265147	5.580729392	5.558805633	5.776588443	5.285198974	5.12478122	5.723200591	5.502560951	5.132156337	5.21791178	5.478370492	5.368408403	5.027165963	5.553995696	5.95130709	5.462471463	5.277639326	6.160635455	6.215284172	5.6326144	6.139485191	5.577487921	6.087935659	5.207659308	5.495388975
MYOM3	-0.552909726	-0.737631718	0.576302986	-1.11297111	-1.037855242	-0.895590728	-0.032519593	-1.142682677	-1.790016592	-1.110462612	-0.264409014	-1.250235923	-1.81688035	-1.238058579	-1.587182331	-0.80712898	-0.343926489	-3.337053446	-0.11379606	-0.042627695	-0.736057053	-0.74100671	-1.001340532	-0.508585446	-2.014751714	-0.138116744	-0.634482762	-2.328726712	-1.380284632	-1.691485418	-1.552439266	-0.029252144	-1.373626352	-0.041925654	-1.131475543	-1.417721946	-0.16998829	-2.026271364	-0.372091394	-0.304111649	-3.100536749	-0.610921165	-0.583156146	-3.337053446	-0.796642466	-0.981604587	-1.679304051	-0.772952606
IFNLR1	3.584463615	3.500674623	4.215117852	2.835047594	3.36284562	3.273242138	3.263849197	2.447323779	2.787250414	2.839412553	2.776308078	3.097521032	2.856247544	2.821960877	3.085125449	2.810002308	2.720582418	2.209373545	2.511207701	3.030118355	2.941153685	2.439666681	3.042107286	3.314594124	2.410619052	3.663303407	2.35796026	2.757250066	2.514533012	2.584943899	2.212443597	3.475731675	2.238307381	2.872533978	2.542975582	3.006842125	3.421123891	2.573098804	3.539909466	3.149434148	2.904659728	2.929753321	3.244472665	2.263625082	2.851663265	2.463488951	2.190851582	2.682311939
LOC284632	-2.19040979	-2.648789335	-2.951113949	-4.218871165	-2.951113949	-2.122327071	-2.034400726	-2.40157677	-3.067495982	-2.562890721	-2.538759817	-3.127885453	-4.004305092	-2.538759817	-2.273237072	-2.30056534	-3.835300602	-4.588640566	-1.343150277	-1.890932024	-1.556880165	-3.315001553	-2.463900848	-2.384134384	-4.623672933	-2.404813602	-2.593426819	-2.299458666	-1.005057972	-2.562890721	-3.18130076	-0.364140962	-4.572929085	-1.548426147	-2.658767729	-3.14612945	-1.750054599	-4.556338614	-4.417256134	-3.105723225	-1.524339973	-1.576773796	-4.025257387	-2.303965323	-2.045601562	-2.038361702	-2.841784328	-4.437733649
STPG1	-0.720364244	-0.28118102	-0.657309959	-0.149914147	-0.42310057	0.822437887	0.036322341	0.391985595	0.311242089	0.099439564	-0.691017895	-0.19234257	0.030183498	0.120865039	0.233269502	-1.265095745	0.518978848	-0.612945398	-0.642934143	0.435486594	-0.546756367	-0.969451021	-0.251029957	-1.002659954	-0.688916828	-0.256356966	-0.029497378	-1.022090272	-1.176432899	-0.906004954	-0.636139829	-0.802821624	-1.107792303	-1.055319377	-0.913551243	-0.312121824	-1.219711047	0.245113046	-0.754793189	-0.463455475	0.265278296	0.201387602	-0.717302883	0.278459382	0.063637342	-0.648083194	0.129241214	-0.407019041
NIPAL3	4.790863454	5.04888135	4.717968368	4.681514705	4.511775534	5.408482984	5.205283939	4.734852567	5.404092531	5.247821844	3.74468991	3.848971585	4.508706087	4.362981221	4.992262009	4.01800407	4.209468957	3.910730303	3.734448555	3.833072813	3.938169275	3.824444896	4.266826816	4.072844065	4.930461253	4.179264336	3.370503629	4.052981602	3.738841205	3.845203563	4.087025023	4.104213319	4.056281634	3.657130589	4.850781771	4.783571412	3.787528372	4.527117849	3.649433112	4.39345943	4.425574605	4.392973261	4.58524247	4.664226741	4.23997285	3.81051819	4.830917853	3.809325505
RCAN3AS	-1.92406728	-0.607161096	-0.715706891	-0.793419788	-1.789391314	-2.240919113	-1.439663511	-0.602469256	-0.533749909	-1.481580824	-3.540685089	-3.373776999	-1.276517451	-0.711068938	-2.301331405	-1.84647848	-1.275398131	-0.848630902	-2.068558882	-3.432467598	-3.432467598	-0.557140549	-1.566283928	-3.08962818	-2.998082879	-3.525532289	-1.775440887	-1.730595821	-2.701669742	-1.716669531	-2.041497829	-3.063120477	-1.382958223	-3.11331865	-1.741151669	-0.867003397	-3.222644901	-1.064876421	-4.618776667	-3.439840552	-2.066471549	-2.229883898	-3.099826604	-1.238704792	-3.590283104	-3.142445045	-1.118572385	-2.049097787
RCAN3	4.813116282	5.206510668	4.82189622	4.852466773	4.934095764	4.678767639	4.70629426	5.051088643	5.2171992	5.430770632	2.590451228	3.372446507	4.946660828	4.038387738	3.946432932	3.143023656	3.182920574	4.305417935	3.616103514	4.013990207	3.828481426	5.205854446	3.574818185	3.403912109	4.521180918	3.693737203	3.410728848	4.081302989	4.220071598	4.257233929	3.848831434	3.375965359	4.926265109	2.639317195	3.955614178	3.85685995	3.59773589	4.519316488	4.988306528	3.645768427	3.227869175	3.495897081	4.132695278	5.051944126	3.698227036	3.192941749	4.148287912	3.792676531
LOC100506985	2.501219289	2.319478832	1.410018294	2.278418832	2.468545532	2.102892068	2.697338621	3.171022126	3.229586446	3.691404118	-0.024481548	0.845585427	2.156073879	2.498388446	1.692541302	0.99453099	1.41068169	1.301846208	1.732754805	1.769010915	1.634941689	1.578913994	1.697715716	0.626846452	2.086636017	0.923999195	0.309633627	0.968700326	1.00614203	1.99365477	0.208823902	0.909726311	1.500351093	-0.366412463	0.978213198	0.856791276	1.565966192	1.789996316	0.517548244	0.990070193	1.381652822	2.002676295	1.990430981	2.733438545	1.66855058	0.897094226	1.404868891	2.156945101
NCMAP	2.90145446	3.3409097	4.187786922	1.753317974	2.720477027	3.065873572	2.724513488	1.70669079	1.753650298	2.212123697	2.89245656	2.714214848	2.381444352	2.187784057	2.152504225	2.488352854	2.298839475	1.928623975	2.984206132	3.016282358	3.08892552	1.713756957	2.706882094	3.085318428	2.095996572	3.422750598	1.97154523	2.757847146	2.400116605	2.528401674	1.37142745	3.257337474	2.104684783	3.125080012	2.43167632	2.472963152	3.411725673	2.117435826	3.202600338	2.699857275	2.614131856	2.155968505	3.117734694	2.104098868	2.81968458	2.421413868	1.839410872	2.218945063
SRRM1	5.123896411	5.283056805	5.247154814	4.351459763	5.170211824	5.155502269	4.953741756	5.13093414	4.746418235	4.540103604	4.443452396	4.352130198	5.032940928	4.284087502	4.169246164	4.538058524	4.15556169	4.325717298	5.049618815	4.886411181	4.513700751	4.518961676	4.75544481	4.64180904	4.470716028	4.851110616	3.974203565	3.998488375	4.73523064	4.383849447	3.975921078	4.277164917	3.67896769	4.207468603	4.171957347	4.14511136	5.036666964	4.761579533	4.746142873	4.543359353	4.758339545	3.979150283	4.935751689	4.554080412	4.421534221	4.291626786	3.983548058	4.123947237
CLIC4	4.823923499	4.207994047	3.361186624	5.523319919	5.01196362	4.459160998	5.533109956	5.614904622	5.683362524	5.719375023	4.436590541	5.611592153	5.163476392	5.369759232	5.10056906	4.268589727	4.613940917	6.434700962	4.65822332	5.539796271	4.312426499	5.584042506	5.247492576	4.098888299	5.169510477	4.524038732	5.784972231	4.764340508	5.149700964	5.524332585	5.948646738	4.708744526	4.477721984	4.94904708	5.13222418	5.004526509	4.603554294	5.602029202	4.193365889	4.381279756	5.33378263	5.300660617	4.535062753	5.302636675	5.001385924	4.959830907	4.52378231	5.136552074
RUNX3	5.402181207	6.302023029	5.96243568	4.180025261	5.120287455	6.212415372	5.281009034	4.204759659	4.435548104	4.312811691	2.896973108	3.913242228	4.799722731	2.831717126	3.857587369	2.90566419	3.654242693	3.224480223	3.517384847	3.222735889	4.017278724	3.285117611	3.582754425	4.282502053	4.175435368	3.766780838	1.992452526	2.832121049	4.148390217	3.723282094	2.084692244	3.923757383	3.453743625	2.924220304	2.879589598	3.347298381	4.280898832	4.281660461	4.71253941	4.693805944	3.388169394	3.005033413	4.909350914	3.077765681	3.628978344	2.392183482	2.913337172	2.946138476
SYF2	5.120358118	4.726491266	4.321000348	5.699846216	4.884973208	4.986241851	5.15902033	5.703704358	5.684654263	5.658143423	5.713758885	5.62416856	5.638189613	5.459710076	5.7682163	4.886557741	5.858795188	5.848811638	5.874401328	5.307713517	5.648484374	5.608781575	5.490844385	4.939538815	5.42398904	4.963718657	6.070815104	5.127559658	4.958875272	5.360952663	6.192825288	4.353011767	4.963485726	4.924056525	5.009013768	4.742613105	5.257340417	5.406085632	4.498703656	4.98188354	5.887287033	6.240166477	4.77960947	5.802683786	5.479682259	6.258074243	5.529878347	5.998866516
RSRP1	6.885742943	6.971566218	7.49781983	7.212781336	7.127306276	6.897850091	6.811067266	7.238116644	6.933539332	6.688741606	7.166545121	7.54041179	7.339800918	7.003593673	7.7566463	7.193026465	7.454003828	8.018683072	7.677082571	7.700304356	7.0284649	7.930639502	6.916567035	7.557783816	7.634855421	6.544738338	7.664780331	7.606130691	7.694858637	7.626060027	7.97846352	7.299726457	8.114573357	7.488084135	7.960096581	7.993984739	6.594318252	7.145217778	8.117432149	7.469337092	6.862836794	6.859011381	7.210079226	7.607552673	7.275037813	7.229480376	7.777587156	7.690393823
RHD	4.011865965	3.699471589	3.34917277	2.743562611	3.014727759	4.002915351	3.588125793	3.447577235	2.471364058	1.756516098	3.215552144	3.873365587	2.804481492	2.894558077	1.976753689	2.954989346	2.864261187	2.729424035	3.874996533	3.481858772	3.316365502	3.046218932	3.914718981	3.260922841	2.087381411	3.188781483	2.820805271	3.613562077	3.466585393	2.700680616	3.676384554	3.908808278	3.418465162	3.679740995	3.486884265	3.550183618	3.510666079	3.053938504	3.347508769	3.354796689	3.007761787	3.893157462	2.762008753	2.7909635	3.746512628	2.97238922	2.915502297	3.567330863
TMEM50A	6.163003051	5.922262989	5.287924008	6.604814374	6.090142632	6.228809321	6.280458774	6.677090274	6.865151267	5.792473554	6.288529019	6.570087295	6.396178359	6.229353008	6.469465896	5.828062788	6.499894179	6.560129687	6.307430888	6.2510796	6.189267188	6.871513357	6.389497654	5.796474397	6.10802556	5.991615785	6.66624288	6.109958285	6.203794576	6.024807613	6.988006716	5.692444049	6.382276382	5.833645479	6.235159787	6.30680167	6.380368785	6.753355069	6.099128552	5.815518391	6.532704931	6.877856771	5.972247935	6.575791322	6.295451729	6.836425878	6.817942116	6.570759064
RHCE	-1.612843274	-2.597973852	-3.862874323	-2.531857891	-3.425286501	-2.177015601	-1.57039919	-3.048861735	-1.829762526	-3.389913357	-1.95464739	-1.591633973	-4.531215402	-3.356463958	-1.765273207	-2.011866415	-2.111222953	-1.496964309	-3.100173147	-1.822204128	-1.975871211	-1.137119133	-1.593883678	-2.541230348	-1.444833837	-0.357282647	-0.451894412	-0.275799121	-0.601166181	-2.508728928	-0.575153567	-1.542646297	-1.862019362	-1.110322757	-0.844560234	-0.01943203	-1.736167404	-1.851998632	-1.396935507	-3.341561611	-2.10797681	-3.425286501	-4.028064292	-1.062274818	-1.841272854	0.696488674	-0.174313332	0.177391512
TMEM57	3.943611012	3.996211481	3.055633596	3.548846837	3.838590599	3.552053044	3.847253573	4.054382663	4.238426763	4.090404998	4.04357486	3.435903764	3.430618097	3.142625341	3.566279424	3.408140216	3.357137897	3.119274961	3.540145564	2.643039128	3.519086403	3.349615649	3.911391538	3.006738163	3.362657085	3.739007705	3.364328319	2.865877889	3.125608658	3.486491955	3.04517067	2.783845876	3.097649328	2.801506556	3.592252403	3.773010913	4.326155709	3.442751363	2.706752298	3.010851758	3.713709795	3.682519531	3.453051906	3.068098296	3.625895026	3.768828391	3.91165847	3.731888798
LDLRAP1	4.914908756	5.737738703	5.927216469	4.564494397	4.811168802	5.265497476	4.685359047	4.159762858	4.465346771	4.58149823	2.501454198	4.079471899	4.011329102	4.291500768	3.958419598	4.196525188	3.758928991	4.202644051	3.209614073	3.012922824	4.009616557	4.706384136	3.610339829	4.456091095	4.959063293	3.688219005	3.699022915	4.682683558	4.567380095	4.298771212	3.846451943	4.617246212	4.599792409	2.626221092	4.588681	4.827714408	3.463697707	4.488843006	4.882256967	4.443204926	3.495244709	3.379631685	4.614379439	4.111521723	3.353788295	3.478697567	3.873733308	3.803162765
MAN1C1	2.894641094	3.317254907	3.983783609	3.163061005	2.967034015	3.324162108	3.160872353	3.103882703	3.22944911	3.394957741	2.138677331	1.935246174	2.866474036	3.062488264	2.11863286	1.751520057	2.638439461	1.377554501	2.564222539	2.04003487	2.542990074	2.151903295	2.476523398	2.415256482	2.581161854	2.245410101	1.860283077	1.841270906	2.386764175	2.114697798	1.789227497	2.734188756	1.784285383	2.130545652	2.09041294	2.178234936	2.819301429	2.703878977	2.489070869	2.753307179	2.946809015	2.565857376	2.843661513	2.581703457	2.316554516	2.707828611	2.375194488	1.790879403
SEPN1	4.306255983	4.463679592	5.095247064	2.774672407	4.219604326	4.056698025	3.48522496	2.45195732	2.503180371	2.538101263	3.304293834	3.413528006	3.51151365	3.536573203	2.417024618	3.251553931	2.951565731	2.33971354	3.6642147	3.300741262	3.880738082	2.532455412	3.446612274	3.914379519	3.226547083	4.344978416	2.608499412	3.621150768	3.844186353	3.82182506	2.199700906	4.703311406	3.563923081	3.457013271	2.841044125	3.219526618	4.279564172	2.876590136	4.046088218	3.635692191	3.120597195	2.75093468	3.796041367	2.5500031	3.454379392	2.590505202	2.792306912	2.346449739
MTFR1L	3.643708289	3.562386252	3.351510876	3.935984978	4.334418541	3.601692108	3.704061322	3.317870685	3.788463026	3.422864172	3.540798131	3.543726871	3.617038797	4.083618043	3.924845528	3.724523708	3.675631635	3.998548417	3.177881169	3.416039933	2.968501089	3.844043318	3.649840989	3.519758789	4.132190882	3.72175965	3.859667854	4.172671081	3.214987326	3.299714086	3.854744448	3.630166094	3.82743017	3.391446973	4.208305259	3.914296293	3.224040234	3.986797812	3.097747622	3.660698844	3.920909133	3.869421584	3.292308716	3.709232591	3.738668322	4.084852646	4.556082529	4.05857831
LOC646471	2.629463645	3.047782322	3.683714583	2.538001921	3.342039454	3.073054821	2.798526304	2.188129478	2.38889059	2.33183294	2.946533696	2.780332919	2.954000129	2.148190743	2.716568837	2.541985743	2.696447934	2.395639256	2.973724261	2.70308728	2.704724461	2.618275738	2.827065291	3.014535207	2.406357186	3.42947473	2.187734272	2.636551886	2.065919841	2.619556187	2.351570219	2.950921828	3.184671831	3.001216682	2.800592504	2.437739837	3.024411495	2.284187347	3.225321212	2.806298839	2.879816249	2.529414826	2.464437549	2.526935745	2.505881688	2.622649533	2.337238502	2.448877819
AUNIP	-0.475880442	0.141130501	0.579236665	-0.505590074	0.333590341	0.344391805	-0.065705174	0.517578166	0.460274374	-0.098417089	0.696230517	-0.278736479	-0.007908912	-0.32969859	-0.745303169	-0.099976002	-0.286912432	-0.879026869	0.223583094	0.234310767	0.519820154	0.164892801	0.413514468	0.188937824	-1.033078426	0.381870587	-0.093668065	-0.645037581	-1.023873652	0.205919147	-0.131867181	0.057565731	0.355392026	0.920840907	-0.489901299	0.056868549	0.610483157	0.36523372	0.217739781	0.16056571	-0.870204382	0.334514717	0.270907161	0.111998419	0.494320418	0.386269349	1.050300969	0.565757196
PAQR7	2.969360454	2.683292243	3.464016639	2.852202714	3.079703998	3.048099664	2.804408604	2.519643816	2.327861133	2.486954854	2.688413412	2.656968872	2.963364961	3.038443046	2.632026815	2.423048593	2.971027982	2.923658759	3.244224349	2.693558756	2.969244647	2.999385282	3.013842187	2.748582278	2.337251344	2.745556269	2.790597952	2.746119728	2.441140032	2.502810161	3.07586954	2.903384068	3.152714621	2.760880634	2.411998699	2.381093232	3.215997161	2.696071976	2.884634071	2.453990988	3.252571836	2.838096479	1.97039365	2.54337446	2.775706505	3.016209376	2.41339765	2.392522458
STMN1	3.243575008	3.292373214	3.054686989	3.562725901	3.062699876	3.348769243	3.18990954	3.644169773	3.896936275	3.285192488	2.83734102	2.888846033	3.144152314	2.786883749	2.92000196	3.036133916	2.742152999	2.698445853	2.466134407	2.859453353	2.721571696	2.956411814	3.933797419	2.402315028	3.066712434	2.872364102	2.699974761	2.846356508	2.769992424	2.300080549	2.585621485	2.753211351	2.237371558	3.992286429	2.735803201	3.068004028	2.992400516	3.315797268	2.458383667	2.735366455	2.755334167	3.00587093	3.774789981	3.809660264	2.930927498	3.038952607	4.29900702	2.772764902
PAFAH2	4.25531442	4.381599152	4.190839365	3.818967203	4.551171047	4.609078393	4.250686593	3.791771471	4.192829636	3.927523292	3.415969627	3.637977093	3.981006051	3.480583813	4.121258581	3.090990915	3.697367757	3.659153273	3.376018515	3.218123527	3.73096271	3.284143181	3.603317957	3.779186301	3.708912505	4.016501039	3.127678132	3.142906191	3.038833382	3.228138079	3.333782959	3.473611606	3.048177168	3.57244637	3.763188959	3.930546465	3.609680279	3.919604946	3.541624741	3.629045844	3.740307223	3.550808061	3.870708257	3.438322147	3.5818995	3.422687736	3.786321336	3.511480022
PDIK1L	3.414157258	3.278061243	1.544364186	3.51931027	2.586485924	3.051942844	3.638562898	3.488964186	3.543477749	4.291078684	1.546737564	2.11588683	3.509383117	2.560091851	3.369072565	2.082064955	2.486440454	3.289404787	2.398175406	2.603573424	2.174677305	3.147772313	3.076043844	1.826050634	2.789654423	2.619804952	3.285805573	2.041023624	1.708365492	3.110909274	2.533887319	1.115654481	2.023998621	2.161047554	2.762585653	2.24666448	2.115328655	3.482393285	2.37461981	2.478176074	2.984934807	3.069327025	2.445424627	3.281315732	2.704459458	2.670422052	2.299639892	2.518611256
ZNF593	-0.589040681	-0.462789105	-0.321274033	0.0128455	-0.593147953	-0.258550996	-0.218643986	-1.503396131	0.058105958	0.771800834	-1.468258336	0.431424073	0.84357299	1.21635179	1.015349729	0.525076363	1.414471081	1.234817906	-0.413260828	-0.08974074	-0.290373856	1.973652659	0.069007977	0.857530841	1.207427068	1.531238178	0.903813592	1.198864464	0.685417147	1.155599268	0.909798202	0.75615273	1.893065289	0.508224504	1.480586775	1.231846262	-0.655397745	0.595011859	1.651075393	-0.051989082	0.135821468	-0.091070965	-0.198361503	1.201970324	0.375683092	0.990877719	1.439833588	0.554884651
CNKSR1	-1.753555348	-1.509987837	-0.86708797	-3.254664474	-1.255097783	-2.973384267	-1.710185945	-2.601958875	-3.156958975	-2.540893869	-1.960947624	-2.408735753	-2.844450273	-3.188612695	-4.368469389	-2.969008882	-3.647562708	-4.713481906	-0.492645383	-2.77975921	-1.288253639	-0.554815953	-3.089612878	-3.315406739	-4.541320461	-1.423310271	-2.779156192	-3.766971003	-1.149991869	-1.477181552	-2.377522286	-2.092233741	-1.8882155	-4.157320953	-2.219198379	-2.136880475	-1.330017307	-3.689577362	-2.117352797	-2.58756907	-2.784808425	-2.930238078	-2.197541749	-2.344065818	-2.730990563	-4.658791516	-2.692789923	-4.506752081
LOC101928303	0.934855022	0.940285601	1.785479046	0.17701334	0.553518143	0.622371225	0.404210404	0.609826209	0.494335135	0.27951263	1.421626	0.680451902	0.381494035	0.595663944	-0.249253995	1.024362567	0.289150721	0.254364023	1.177215701	1.0417804	0.751972751	0.093775238	1.070859554	-0.323158599	-0.057204959	1.227384618	0.274116735	0.622064485	0.004972343	0.622303285	0.103086422	1.127669589	-0.014892791	1.558349961	-0.173164272	0.298704186	1.635657911	0.033844856	0.876882305	0.014679384	0.680319822	0.951784154	1.079776082	0.155335377	0.918539924	0.731954547	0.083560646	-0.130479867
CEP85	4.195844605	4.094403665	3.865132972	4.058647265	4.430095141	3.975676057	4.279147896	3.73724531	3.997408897	4.190315443	3.619924556	3.68534675	4.111792355	4.532860721	4.319536929	4.129948306	4.031147819	3.785256151	3.83181933	3.959469774	3.614782628	4.389873359	4.033601778	4.592027508	4.191582875	3.895522314	4.001369586	4.358016479	3.770177446	4.085442447	4.083935925	3.997916974	4.500227737	4.13312461	4.521661042	3.940449827	3.516270921	4.345037915	4.254361854	4.029834563	4.272134598	3.860106367	3.852113525	4.000006134	3.847560491	4.38537458	4.360864048	3.776842003
SH3BGRL3	6.066656762	6.901032733	7.464541601	5.32202222	6.563254724	6.174938871	5.347239533	4.212149137	4.520814849	4.30468987	5.458549996	5.704620976	5.882250805	5.613080171	4.973610514	5.969835673	5.019240702	5.196614026	5.415758271	5.140827161	5.814759559	6.200725125	5.194148005	6.334753653	5.796482923	6.592282579	5.364938426	6.322545675	6.781373176	6.154858792	5.193116513	7.427751416	6.064982461	5.580105364	5.339089758	6.096080366	6.434713054	5.761285363	7.342004423	6.354477063	5.338211806	5.108481549	6.12599835	4.912915252	5.493043865	5.197342448	5.785587519	5.653148422
UBXN11	4.34822537	4.456521311	5.55309983	4.04980225	4.52038805	4.12049799	4.140139748	3.201783306	3.298870997	3.587228252	4.314501181	4.231217775	4.745916723	4.816135996	3.933466594	4.791574065	4.503555508	4.737262929	3.915019792	3.988598654	4.744258578	5.17221518	4.808277812	5.387204338	4.461243811	4.771176361	4.264510493	5.008168117	5.235938041	4.85444165	4.240340436	5.033088046	5.800504379	4.332599188	4.98806435	4.870329832	5.138983138	4.823608297	6.117672908	4.350239248	4.770783539	3.786581522	4.452496069	4.19182319	4.331332013	4.27372856	3.958969386	3.252231425
CD52	6.832424479	6.526469858	6.144117544	6.750585277	6.328641017	6.455132916	7.162405405	4.623378287	6.609979676	7.767970746	5.27467416	5.871257993	7.360048308	5.505725297	7.468149124	4.453303344	6.502442734	7.132394059	5.317340442	6.359969389	4.727193625	6.561832229	6.141423774	5.549764642	6.627213756	6.735706037	6.567572043	6.334366771	3.98205344	6.466685282	6.406330849	4.778673102	6.985337993	3.839907324	6.236585304	6.123017091	4.038803516	7.350857046	6.14196761	6.348372318	6.221374122	5.980165934	6.114206811	7.225842955	5.867211662	5.710142799	6.359064621	5.961411353
AIM1L	0.198543033	0.766271638	0.947465423	-0.247245747	0.559748955	-0.420118897	-0.064422148	0.522151878	0.68526207	-0.177634397	0.595570507	1.413145512	0.229958763	0.23554332	1.003055331	0.890857094	1.033959523	0.437369068	-0.603073643	0.50875716	1.014832954	1.46985725	-0.519131045	0.576001156	0.544081574	0.928749934	0.903841785	0.902971081	1.469718089	0.217494678	1.743907363	0.355457631	1.016759683	-0.220312537	0.014037424	0.114062332	1.09359117	-0.335875806	0.424697815	0.857375768	-0.075617426	0.451232072	1.128823256	0.647359329	0.29273934	0.927145062	0.091039149	-0.57780211
ZNF683	-0.033144874	0.789258297	0.226141759	-0.506034092	0.235306254	-0.396986774	2.263070875	-2.498167298	-0.205332631	-1.306193258	-3.517329419	-0.43202079	-0.004370164	-2.679331253	0.355651071	-4.112203025	-1.64193378	0.632407697	-2.55610662	-0.984009425	-4.112623207	-2.882849986	-0.155301126	-1.179702155	0.41989013	0.254378532	-2.231018021	-2.55610662	-2.70585668	-0.849570907	-1.64193378	-2.702840051	-2.814146921	-4.660636359	-2.873074545	-4.066339708	-4.436747561	1.939930974	-0.051572097	-0.910911165	-0.527480835	-3.087173117	0.462227621	-0.955619719	-2.649858737	-2.108847744	-2.478201238	-1.826269535
LIN28A	2.830697465	2.321166561	3.778599008	1.656784632	2.625226926	2.271931382	2.431697489	1.865268253	1.890053934	2.075726877	2.882728394	2.711409832	1.909311851	2.088276201	1.654961707	2.4294366	2.083921437	1.534463141	2.791471321	2.625823504	2.586987407	1.483270146	2.537279442	2.420497825	2.095386993	3.320691471	1.818545713	2.431546226	2.515204436	1.889521751	1.886063358	3.04459075	1.523080541	3.135711105	2.087353641	2.410212267	3.208840593	1.711641382	2.602082215	2.592689065	2.301374108	2.19257197	2.903229094	2.375049603	2.72892614	2.046725076	1.701713795	2.37069112
DHDDS	3.921679037	3.608203317	4.177366233	3.398669998	3.901634896	4.099600412	3.922585378	3.606161857	3.490567734	3.370616265	3.760311155	3.744957533	3.847128968	4.026023076	3.938646834	4.244805202	3.533116219	3.596789816	3.85239084	3.712539516	3.653375497	3.553120502	3.979915374	4.536102894	4.040716749	4.100350009	3.423118033	3.941682297	4.017627885	3.746788081	3.869030384	4.236899125	4.393731558	3.700123716	4.494776788	4.014784383	3.809621011	3.933246506	4.117289773	3.904336644	3.856309946	3.354721033	4.10826938	3.768956958	3.860291706	3.552366395	3.685464157	3.675860873
LOC101928324	1.353413861	0.646851168	0.730682507	1.089002906	1.076532679	0.798050624	1.0399053	1.729556345	1.396338915	0.636006944	1.778986737	1.274145211	1.349531558	1.151866558	1.702079039	1.609088949	0.940259674	1.611726026	1.978643068	0.980174291	0.854170633	1.395626851	1.12686063	1.578346077	1.158161121	1.05163208	1.316019903	1.356124823	1.723148818	1.670287491	1.83676145	1.855206058	1.014494485	1.697917199	1.673370784	1.291476497	0.697178695	0.968044907	0.873539737	1.671198061	1.387349778	1.27581884	1.435470913	1.720043367	1.040866614	0.776683115	1.114707391	2.165233119
HMGN2	6.815321588	6.774396732	6.347936833	7.000943555	6.962565687	6.927976208	6.798232735	6.705600233	7.331578789	6.941565782	5.929879771	6.541049931	6.448079756	7.09816862	6.86924636	6.584327403	6.971347477	6.482250673	6.274357744	5.999958752	6.318225616	6.594242978	6.602441547	6.679601812	7.063164029	6.89680348	6.383432532	6.527432424	6.189373455	6.330120445	6.197264641	6.482817769	6.744590905	6.304274729	6.549496181	6.524575405	6.548852846	6.92193304	5.760049315	6.565809604	6.80403336	6.886215124	6.726858985	6.76636167	6.14378403	7.024674466	7.41392439	6.723686599
RPS6KA1	7.684680036	8.041763949	8.415525805	7.675254665	8.281904577	8.087618718	7.604983839	6.731201346	6.961175715	6.950148333	8.562624098	8.337494094	7.764211862	8.367711913	7.876526095	8.832121485	8.707200609	8.087618718	7.913913761	7.51235285	8.655970523	8.734382805	7.607643568	9.070592005	8.31841399	8.455126024	8.130480862	9.000702298	8.92838124	8.358213496	8.260834566	9.232363886	9.264256317	8.665433103	8.508123464	8.848010772	8.752109237	8.072385053	8.44729436	8.602156925	8.113306397	8.224200783	8.374668971	7.324874306	8.220682726	8.346454484	8.857990103	8.537288989
MIR1976	-2.893523541	-2.728339982	-1.810276452	-2.815294823	-3.010934295	-1.403776978	-2.445409949	-2.055867959	-2.70161389	-4.694022554	-0.980029333	-1.239013445	-1.675820064	-3.577825457	-3.058321549	-2.679346472	-0.736740531	0.338943466	-2.113210552	-2.288261396	-0.773781292	-0.69718744	-2.417411216	0.061330978	-1.291755279	-2.113210552	-0.111136515	-1.407207194	-1.670919527	-0.576138794	1.30938353	-0.45302232	-0.771974368	0.134998247	0.038490354	-0.948338554	-1.116757045	-2.070589896	-1.72413985	-1.068195081	-2.859762716	-1.686354234	-1.202333293	-2.698265725	-2.205997099	-2.501897922	-1.179476089	-0.447080641
ARID1A	7.222836821	7.629720708	7.693936202	5.4268138	7.304094739	7.29464906	7.010900505	5.790241665	5.04639445	5.020383262	6.494982292	6.091684636	6.241516001	5.582516167	5.097936179	6.662295489	5.53634904	5.040194581	6.856486214	6.104797456	6.882136912	5.24113025	6.437453918	7.321887597	6.267104021	6.690231118	4.780783867	6.066367886	6.827170945	6.361676638	4.970972769	7.410094674	6.112692711	6.559019548	5.662044341	5.713007369	6.996844749	6.002252864	6.72682294	6.971516548	5.40357663	5.255512957	7.407315497	5.37715391	6.482476459	5.13883516	5.29010832	5.876960782
PIGV	3.32349694	3.294435898	3.373458868	3.751783401	3.397011098	3.25739118	3.236725733	3.024689765	3.422262681	3.412555268	4.295456649	3.522727109	3.400263272	3.504127446	3.639348077	3.962790988	3.476952993	3.58793113	3.752894039	3.593800353	3.659251322	3.231380696	3.230750342	3.795706311	3.406435488	3.600745829	3.75044346	3.823179703	3.613047323	2.884752246	4.003379866	4.173881992	3.708690811	4.190638531	3.696312391	3.411236057	3.123417907	3.37254281	3.657395069	3.731951293	3.668778458	3.942404406	3.473498035	3.536927561	3.492553214	3.614457475	4.05926661	4.010713342
ZDHHC18	7.704822226	8.202614093	8.72721214	7.514797178	8.56032302	8.316047288	7.567810536	6.998284193	6.621041029	6.277143527	8.185679072	8.122028221	7.701125308	7.970094705	7.37328907	7.957121839	8.451942483	7.369332009	8.031789487	7.539868703	8.828470141	7.789750129	7.473778877	8.780571931	7.847968491	7.7614225	7.425505933	8.535203556	8.40108716	7.889231768	7.42630166	8.617222585	8.808228563	7.869750477	7.742755295	7.514173488	8.096562054	7.904459963	8.235990433	8.477815569	8.050009207	7.708912368	8.32978342	7.294311065	7.862841043	7.950958058	7.548958965	7.654060357
SFN	-0.586718027	-0.063309496	1.393557039	-0.773716412	0.341400498	0.168663039	-0.813212125	0.627895855	-0.17405941	-1.944265843	-0.456231584	0.238162856	-0.557743449	-1.394257468	-0.579643669	-0.888605547	0.220229257	-0.150581364	-0.131915146	-0.257064415	0.801245154	0.299345197	-0.027430755	0.981612873	0.026979865	-1.259112329	-0.951631197	0.398889876	0.012315186	-0.035385106	0.633056515	1.599321572	0.810316495	0.245499184	0.140333257	-1.218286044	0.320608879	0.682040992	0.269343832	0.579717532	-0.330742021	0.407761928	0.828415065	-0.461585631	-1.330025752	-0.652542961	-0.245137038	1.086608312
GPN2	1.616089741	1.666580246	2.429171671	2.218287962	1.998835816	2.265227952	1.723760769	1.027418322	1.864542232	1.666107552	1.865442173	2.352187508	2.30902822	2.604225721	2.153671201	2.38133621	2.346714033	1.800451611	2.194339181	1.62460307	2.317097141	2.298467423	1.564861185	2.490808866	1.797337802	1.758887054	1.829639995	2.347989655	2.397682399	1.559943713	2.188394459	2.218060735	2.745308282	1.666107552	2.026768394	2.257049351	2.301953211	2.176276181	2.684773159	1.647118883	2.463624639	2.092238453	1.899965351	1.957660478	2.003079841	2.702679874	2.487315289	1.470180982
GPATCH3	2.331579082	2.600325027	3.250121065	2.986111776	2.745073394	2.810569298	2.470131707	1.92281447	2.330349761	2.164486166	3.510498561	2.634358789	2.772509996	3.464710011	2.23798205	3.637638016	2.967087758	3.084143415	2.935439992	2.426675288	3.456007738	3.120126385	2.875498353	3.691482824	3.566017786	3.000033101	2.811486342	3.181330087	3.212668614	2.959113838	2.885476622	3.373495064	3.378260271	2.488618525	3.532997768	3.534326185	3.238251748	2.949957074	2.676778378	2.808697805	3.086354657	2.685452265	2.430957157	2.441972541	2.529669492	2.982128404	3.642708775	2.522358556
NUDC	3.843528034	3.771458606	4.427265278	3.982270241	3.763351085	4.283937544	3.766893374	3.565870439	3.984795877	3.346883422	4.175426214	3.862930119	4.22816032	3.900746927	4.261381535	3.352696699	4.042915944	3.814617217	3.804405707	3.636942866	3.577386602	3.960817996	3.857056546	4.294635156	3.968353458	3.549949949	4.040951842	4.011725597	3.675750065	3.463337492	4.019673069	3.707600964	3.742355016	3.807511869	3.916072579	3.748252368	3.814211733	3.665956044	4.602228302	3.690209097	4.259739687	4.238448697	3.83890045	4.327702248	3.538221035	4.23702606	4.063388239	3.124154313
KDF1	-0.961028642	0.067501797	-0.21669948	-0.930745011	-0.166452808	-0.549209022	-0.306643175	-1.422200335	0.011782921	-0.058207035	-3.262594916	-2.628256671	-0.83289851	-1.679115874	-1.428462183	-0.631767262	-1.66432782	-1.400438556	-1.426995853	-2.882342267	-2.286430203	-1.314012052	-1.241377071	-1.103402346	-1.539103791	-3.120902678	-2.138285681	-1.034073147	-2.919413885	-1.311702904	-3.422414871	-1.691208617	-0.868112996	-1.881254899	-0.411594635	-1.245250865	-4.062102053	-0.285533477	-0.905946229	-2.522566246	-2.577626197	-0.976250186	-2.315425955	-1.801183782	-3.196183288	-2.581568494	-2.332300152	-2.676665629
TRNP1	-2.521278227	-3.46422842	-1.551326524	-0.52945331	-2.749259362	-4.710310876	-2.162000941	-1.490587167	-1.594971551	-2.341756269	-1.620151843	-2.951554606	-1.848796963	-1.867280499	-1.551326524	-2.041781823	-0.610981497	-2.007455552	-1.39539031	-3.185507866	-4.352297496	-0.510434804	-3.610284745	-2.465756299	-2.617722952	-3.988770235	-0.70327256	-2.954219281	-0.312243754	-1.800665291	-0.776563465	-0.729841561	-0.828391916	-0.735767666	-1.175946877	-1.517143018	-2.090710961	-3.314736422	-0.919751512	-1.289983375	0.170567665	-2.549014638	-0.920647437	-2.871675071	-0.833309629	-0.488495503	-1.713908168	-4.392735287
FAM46B	-2.259587019	-4.162519028	-1.622419929	-3.838619655	-2.013622255	-2.697861899	-4.180545841	-3.032345799	-3.717926052	-2.967182117	-3.752645988	-3.657702902	-2.247329288	-4.800119756	-2.069769212	-4.280028937	-2.580138522	-4.437330162	-3.093225703	-4.440021927	-4.440021927	-2.372568914	-4.267739951	-2.430051916	-4.255800982	-3.093225703	-4.471354537	-4.471461414	-3.158369117	-2.617736543	-3.70744445	-1.445441803	-1.960195335	-4.246206964	-3.157146806	-4.392120661	-1.807021235	-2.277340652	-2.146555987	-2.312186248	-4.855308123	-2.452810446	-2.777830187	-4.437330162	-3.191736	-4.296318131	-1.914404318	-4.59824156
SLC9A1	3.630879499	4.299821838	5.507827163	3.141406571	4.770336762	4.129284701	3.184047633	2.608225226	1.509769022	1.469188532	3.820803137	3.867382384	3.070727796	3.083581259	2.662641048	4.536009285	2.835177935	2.53410734	3.735498649	3.956294387	4.567690185	3.547761204	3.188819324	4.566087347	3.613357071	4.458693679	2.860171722	4.159998125	4.829674445	3.776016359	3.422885531	5.783999475	3.990963654	4.687805171	3.266190635	3.73724482	3.796149291	3.41086744	5.060246612	4.991778365	2.792010508	2.650494405	4.768697224	2.523083816	3.939489012	2.682863514	3.811566566	3.911142962
WDTC1	6.472962152	6.682315939	7.170427943	5.30621338	6.718186241	6.510097043	5.796237813	4.798866529	4.710428395	4.217035439	6.429883205	6.23460656	5.940575051	5.132493444	5.352630116	6.845418134	5.535453012	5.613177582	5.899492924	5.85517143	6.844392547	6.053836254	5.743076568	7.280381155	6.056783398	6.362792176	5.308008672	6.793227993	7.127634395	6.461449968	5.285569978	7.697034084	6.667224532	6.5571103	6.010907634	6.060649518	6.570838582	5.656601596	7.028564094	6.795511106	5.212428293	5.079421618	7.033033087	5.145537285	6.25026617	4.996832955	6.223169473	5.675864214
TMEM222	2.413300062	2.808290291	3.651176913	2.59796789	2.850063993	3.279246185	2.5341849	1.605103455	2.024538358	2.168519159	2.505752289	2.514604255	3.109291581	2.910411223	2.447934656	2.5771855	3.211045158	3.167407469	2.14600841	2.356446154	3.040811878	3.356672254	1.787098771	3.338551164	2.740445547	2.634109817	2.761685164	3.488855569	2.766424779	2.712721099	3.483873502	3.231636782	3.539022142	1.896078184	2.446129147	2.481779351	1.51423016	2.74128422	3.201546044	3.038053245	2.671986924	2.794767005	2.554502807	2.673307755	2.082966551	2.974033173	2.209171714	2.787402363
ACTG1P20	4.181861725	3.115159096	3.547479165	2.52242036	3.327313542	2.997097054	2.89121228	3.008145223	2.881314897	2.680218105	3.315386013	2.837077407	2.721420214	2.918511484	2.455037578	2.858722722	2.607316881	2.235533414	3.750775383	2.580306402	4.214534222	2.005668112	3.007899399	3.456663695	2.960629656	2.747034401	1.972821831	2.281443564	2.803023666	2.176579929	2.713450997	3.231485635	2.708555582	2.843169343	3.838925922	2.52250759	3.529760654	2.258769499	2.282275359	3.232753696	2.555515154	2.612742765	3.046220565	2.235907329	3.022903085	2.995711305	2.592864827	2.906124908
SYTL1	4.665243128	5.461085748	6.55726439	4.552321147	5.827034598	5.197966004	4.930307626	3.769727417	4.366981175	4.109104308	5.083571788	5.461258289	4.955061254	5.425423202	5.230747532	6.044304311	5.729786749	4.984606431	4.701655005	5.077836988	5.413923148	5.948398438	4.749485599	5.967982369	5.028151032	5.444341073	5.313123493	5.89769219	6.223672904	5.088615696	5.40009149	6.549872264	6.227886169	5.711714762	5.443230367	5.697140397	5.260642494	5.065563848	6.465157623	5.96698619	5.027110308	4.547201057	5.610232312	5.853401953	4.954544275	5.699129535	6.229632	6.369447745
MAP3K6	1.979529498	1.887935305	3.077223627	2.231510388	2.617755384	1.809545791	1.818712905	0.662261454	1.803831344	1.299388837	2.80113865	3.077047397	1.997945528	3.55515425	2.090058877	3.280482144	2.854038811	2.22626506	2.454862963	1.709765529	2.61628032	3.123361216	2.592584624	3.026385028	2.403451402	2.560353583	2.290389262	3.346876965	3.435651078	2.74180113	2.216096234	3.924411213	3.384209381	2.99199925	3.158030025	2.979395379	2.63698377	2.21723721	3.519909997	3.318026672	3.267641716	2.482573815	3.092578644	2.7581861	2.687708369	2.679307768	2.307755473	1.936887026
GPR3	0.952796001	1.103729914	2.002060995	0.093381742	1.550907873	0.422551882	0.650044012	1.274378936	0.948493006	0.056768019	2.140072022	0.489069674	-0.456964072	1.00228521	0.594210657	1.429940443	0.798695071	-0.255412882	1.490447371	0.91738943	1.530590916	0.627291821	1.245059942	0.547111161	0.378753286	0.52038914	0.617062822	1.538516556	0.608838316	1.056713966	-0.911300418	2.090752976	1.528981372	0.676558561	0.754851199	0.824806052	0.716271975	0.796773426	1.48974222	1.956400671	1.535402066	0.330936406	0.437748798	1.103501556	1.853971647	1.290149813	2.051526967	0.267990776
WASF2	7.875619058	8.079448915	8.256335918	6.381579966	7.965107771	7.91920681	7.370625776	6.467483753	6.347694306	6.170577617	7.452726053	6.929615791	7.047048244	6.758245867	6.525747339	7.648431361	6.548268834	6.053591337	7.492644074	6.741480993	7.388786103	6.585832292	7.28676738	8.038397108	7.330162769	7.428940543	6.059198557	6.990952668	7.610970406	7.556672059	5.808640462	8.171195023	7.250917123	7.103793427	7.301783823	7.257582923	7.653265564	6.793069426	7.331448197	7.85445609	6.641858865	6.141796321	7.50103141	6.255779208	7.492644074	5.833957813	6.888138053	6.588911403
AHDC1	1.904635257	2.308612236	3.063861801	-0.993463238	1.796126371	2.216576769	1.213277715	1.125774481	1.247766159	0.387122359	0.52621477	0.463061355	1.20590472	-0.122753933	0.16332181	0.149607274	0.019147786	-0.885929117	0.42483365	-0.325801158	1.511120054	0.547916365	0.614647349	1.598103385	0.769130759	0.885975267	-0.479834208	0.193038514	1.330953131	1.235770608	-0.313772983	1.777987247	0.478902805	-1.484366077	-0.247874071	0.330025413	0.990930847	0.348206771	1.833721226	1.878061581	-0.29941194	-0.271100325	2.134891491	-0.784698312	0.125073216	-0.309158059	-0.063352422	0.332693671
FGR	8.506275937	8.766663044	9.33486614	8.691153785	8.928466144	8.82691318	8.526643252	7.80644511	7.760779335	7.798985081	9.674828474	9.196293363	8.617657797	9.924630514	8.552848639	10.35123656	9.451689543	8.790089574	8.942562488	9.202293276	9.782751465	8.819961251	9.27963345	9.954865367	8.928466144	9.562233929	9.586383545	9.993439606	9.976227043	9.40285789	9.166684995	10.07182253	9.665317696	10.17362771	9.570597411	9.430051654	9.263092996	8.759948687	9.509161047	9.617724693	9.737607544	9.240303731	9.69506869	8.812282869	9.405424154	9.400041068	9.772442844	9.381916107
IFI6	3.456445688	2.883155049	3.063405789	4.170177795	3.493048705	4.33829033	3.118187282	3.281803741	3.994739754	2.819837177	2.455913433	6.531205696	4.842603135	2.466833905	4.666162443	2.202242983	3.368335887	5.182437128	2.50973659	2.063945335	3.846715342	3.101160696	3.05379263	3.087765108	3.360696279	1.999354383	3.10626134	4.356499355	3.719741893	2.426467954	3.321463612	2.393112619	2.238151034	2.862983072	1.887542165	2.941701569	4.221443455	3.793158701	2.695439864	2.730521777	3.283996729	4.244167095	3.526879075	2.418084582	2.610094214	3.338839845	3.432630122	2.542558743
FAM76A	2.93123236	3.168349606	2.862043399	2.994057779	2.843113093	3.008317004	2.783852739	3.197622679	3.275782181	3.125548189	2.294064665	2.632251906	2.818295996	3.105640798	3.228123028	2.62426219	2.739717596	2.912250093	2.845362892	3.037581085	2.231120785	2.813088382	2.924430365	2.394514726	2.643781319	3.221776223	2.524276041	2.318822748	2.150074424	2.887302784	3.155382429	2.268614102	2.178519708	2.424677075	2.754215992	2.780523465	2.667077049	2.907411405	2.407919069	2.437620388	2.923021819	3.214731935	3.026012013	2.62127505	2.697765747	2.825555397	2.45676098	2.657888259
STX12	4.756743806	4.496439203	4.280621194	4.796371491	4.832142094	4.890938423	4.781150927	5.155206929	5.228303809	5.201728363	5.371099132	5.382089479	5.010075656	5.399292138	5.428630062	5.525396545	5.337358994	5.349222936	5.625630829	5.569345018	5.006104482	4.822233805	5.575151418	5.039988728	5.281480317	5.30274221	5.499201895	5.211953833	5.077081663	5.456845629	5.685191433	4.966894813	4.749294812	5.099519653	5.628043405	5.331015139	5.856150806	5.125419396	4.754871427	5.315498071	5.622867066	5.715407115	5.061698064	5.042748189	5.579781688	5.697762348	5.197164371	5.609873096
PPP1R8	4.227718207	4.208817277	3.763307008	4.557422958	4.185644929	4.435753108	4.422635955	4.425113329	4.824963406	4.908936407	4.150439703	3.962931869	4.424862733	4.522476924	4.464399701	4.143028345	4.448252328	4.313971726	4.188559926	3.997307981	3.912713663	3.708848887	4.254442653	4.018837851	4.354729266	4.035595404	4.450984815	3.801121377	3.424218128	4.072157856	4.379790287	3.578666166	3.808185376	3.812060057	4.097792404	4.006737827	4.102304157	4.615548485	3.663770483	4.087507194	4.599378203	4.617862213	3.955441817	4.296084594	4.03612076	4.544464109	4.591062274	4.429898739
SCARNA1	2.697235466	2.537424741	2.461329303	4.213952417	2.948893936	2.279682286	1.92053606	1.888523876	4.283165702	3.095099691	3.945986864	4.644748717	4.16117152	2.928826611	3.567709738	4.497743577	2.981202322	5.558276794	2.397672588	4.848968347	3.608572177	5.140668552	1.62579836	4.403671885	4.3822963	4.444659033	4.949004562	5.388633851	5.25004212	4.28168282	5.874221746	3.420957756	5.397232281	4.210199211	5.02001477	4.294384146	2.446649774	3.531802382	3.62687955	3.982164942	2.194978387	2.566609178	2.907007998	5.295215626	3.064230356	1.97791733	3.517919002	4.027248352
THEMIS2	8.215631115	8.433203785	9.014829839	8.060074461	8.612811413	8.529942402	7.820375788	7.577726299	7.529069209	7.616057903	8.795910681	8.427154039	8.375555399	9.087314116	7.962894656	8.627873169	9.002872757	7.950506121	8.380097493	7.848567146	8.928312721	7.95740333	8.537704904	9.101724205	8.102353869	8.289933425	8.220483278	8.865743412	8.670382632	8.288357542	8.443534728	9.010447488	8.749435543	8.734257451	8.434248312	8.593307497	8.858818882	8.151442099	8.224859416	8.807810061	8.678043843	8.751947939	8.791812038	8.023545131	8.468340745	8.852027356	8.722220531	8.710243856
RPA2	5.728885747	5.593048324	5.087983108	5.293075723	5.753942028	5.73728849	5.465945977	5.632847559	5.575174038	5.85905304	5.785067629	5.53315619	5.367014099	5.513543039	5.645194033	5.491231033	5.586367805	5.205520519	6.106662846	5.846324581	5.716439157	5.014819179	5.570976148	5.590352541	5.913236628	5.206689606	5.353369944	5.298030087	5.159601299	5.447914241	5.325780432	5.318477501	4.839331021	5.513011083	5.253596041	6.064944738	5.825036468	5.582443302	4.815412367	5.604589741	5.586349081	5.940951204	5.703421543	5.505539174	5.938722302	5.180059103	5.556385799	5.728221116
SMPDL3B	0.191135614	0.309061404	0.772576855	0.815260613	1.452170383	0.511844255	-0.070633755	0.008161962	0.114968916	-0.903193626	0.934972796	0.685390454	0.595076115	0.499585457	0.551812858	0.284342681	0.465531009	0.265976826	1.392085248	0.874190754	1.46913509	0.088300047	0.657771596	1.446674383	-0.177340037	-0.665608625	1.130024763	1.051181168	0.017078995	0.504273659	1.418838879	0.547000686	1.511443735	1.260568576	0.221358974	1.866949538	0.104324875	0.804133795	0.806622597	1.580148749	0.687295338	0.831592753	0.49333562	1.017946308	0.684447119	0.979118745	0.287887716	0.257823897
XKR8	4.277824482	4.439548276	5.537369877	3.839941193	5.21579116	4.645260312	3.867774479	3.378565157	3.446498442	2.820831575	4.795881242	4.307731282	4.482750633	3.913410468	3.741914399	4.615319592	4.470157708	4.058858167	4.709057677	3.78798578	5.390111504	4.117295157	3.94021503	5.280178704	4.13344847	4.498009626	3.889672621	4.402415575	5.279191913	4.376555156	4.407054791	5.351190717	5.102436441	3.760197861	3.913991204	4.611436743	5.003627186	4.07108635	4.835619227	5.178659616	3.790793088	3.897450307	4.664583045	3.68728658	4.429006911	4.002590497	4.147254678	4.719492927
EYA3	5.547377308	5.568407281	5.694067069	5.155579728	5.472459443	5.519364907	5.407073625	5.115455869	4.697988354	4.895879512	5.212967245	5.350198638	5.393490373	4.910144978	4.838177861	5.166603929	5.010681748	5.120781835	5.474264497	5.475639178	5.20043915	5.000870406	5.522931679	5.248104018	4.991949929	5.5257399	5.079023134	5.290449086	5.071669609	5.243623211	5.205501775	5.342168542	4.855479864	5.319604127	4.945090771	4.950347779	5.242142849	4.931173095	5.196611652	5.227577911	4.920482539	5.261253961	5.477103532	5.176145954	5.788620791	4.873343426	5.19305782	5.451059091
PTAFR	8.339092841	8.205970123	8.522137763	7.692681627	8.986278555	8.961340922	7.90909347	7.272867359	7.510384457	7.424818201	8.210803266	8.047110035	8.320046292	8.593976065	8.311691247	8.257182641	8.656159845	7.949936968	8.30263966	7.543663555	8.095201531	7.655404889	8.062082429	9.01992787	8.741870828	8.646868135	7.506408183	8.494153607	7.849827062	8.157588995	8.092582697	8.796943882	8.642398151	8.067512242	8.356562009	8.726244904	7.807561091	8.19139614	7.384989009	8.397788382	8.200416821	8.564281504	8.188792169	7.917672866	8.262699934	8.194300022	9.01721061	8.252178563
DNAJC8	4.889327802	4.395840017	4.42713101	5.138200749	4.510159066	4.837253923	4.904130401	5.097614281	5.546119683	5.392527419	5.168857084	4.72752749	5.083171162	4.58349565	5.336278047	4.214993125	5.056929301	5.072914208	4.783126753	4.805320342	4.495504443	4.811644413	5.12655766	4.518888894	4.885241213	4.968849447	5.238892117	4.328402983	4.273738651	4.922139943	5.206259462	4.147801693	4.269525391	4.508466435	5.044129569	5.343045486	5.071887316	5.024755929	5.096237597	4.761907727	5.233548038	5.269585673	4.378516357	5.247310842	4.840608238	5.237367787	5.561294031	4.79213141
ATPIF1	3.269185061	3.157108933	3.354531392	3.533342197	3.30607906	3.374548161	3.223811156	3.691953209	3.801213792	3.130673612	3.671106612	3.593469688	3.906715766	2.939035071	3.260054508	3.180153479	3.471317494	3.847824441	3.52424177	2.886048329	3.734899174	3.337249272	3.161159153	2.977935313	3.310683588	3.241896176	3.66620897	3.160082804	3.64508557	3.509907505	4.132633685	3.276321116	3.146290217	2.962653931	2.836109078	3.125579698	3.730708188	3.353718067	3.321376643	3.052936191	3.358797095	3.755110365	3.661081902	3.591579494	3.285389975	3.54168936	4.03977115	3.096742425
SESN2	2.50882926	2.985362366	4.053665169	2.878866508	3.477340545	3.308935967	2.423482139	1.86689949	1.847064007	1.713131802	4.453491308	3.638011114	2.955059193	3.011636073	2.866707011	5.131638679	3.328219615	2.960328702	3.22114849	3.028345243	3.976781407	3.109887978	2.414212896	3.673761805	2.830012299	4.328479066	2.813179895	3.997459191	5.131123971	3.392662562	3.808058191	4.845751003	3.689288763	3.807081814	2.601894506	3.559082074	5.542371981	3.058203172	3.607175829	3.561928819	2.89853064	3.165715139	3.489820899	1.944694443	3.303626692	2.856798736	3.329290193	2.924026853
MED18	4.134562351	4.083855993	4.583094603	4.250113488	3.859881386	3.695346406	3.762549623	3.499872703	3.993905168	3.547726461	4.51777654	4.329803804	4.113981198	4.281844023	3.670246853	4.146955438	4.568507151	4.46978441	3.95523346	4.150282209	4.207784348	4.128556093	3.939359487	4.320688899	3.825017003	4.694288211	4.761144099	4.862523907	4.561364444	4.245217151	4.707660048	4.826690377	4.453769173	4.732462963	3.970696768	4.073579107	4.697806394	4.123456624	4.549834224	4.073836651	4.20533768	4.418620121	4.035374619	4.114248164	4.090053246	4.125139779	4.610315707	4.349295316
PHACTR4	4.81436428	4.943450277	5.338201301	4.142491411	4.625248202	4.519909267	4.470422585	3.875812464	3.835890062	3.386372138	4.346089234	4.023301774	4.453569083	3.648842743	3.659299344	4.190485671	3.575599882	3.945209014	4.364290013	4.097418502	4.252542333	4.321839609	4.328133023	3.984097274	3.803651973	5.023493968	3.484185325	4.048914586	4.466764883	4.033709728	3.986213377	4.535697143	3.967186187	4.550860005	3.677601481	3.762027142	5.100408138	3.885632289	4.654359439	4.265184661	3.921783224	3.672049479	4.622968773	3.533279482	4.222815797	3.794243528	3.622857088	3.614170939
SNHG3	3.45442978	3.697487163	3.735491173	3.439414234	3.172295092	3.49459377	3.191453258	3.248988512	3.520456424	3.689533764	3.437671381	3.139181643	3.028642654	3.834384194	3.884906424	2.571149179	3.374843739	2.616977685	3.583918019	2.924140851	3.460045725	3.664069462	3.270898164	3.474500032	3.560535563	2.784927872	2.772600411	3.515013843	3.07652574	3.142359398	2.962510088	3.220767587	3.891730763	2.702288763	3.004152937	3.050157518	3.267350068	3.633578807	3.406371636	2.730405705	3.135800078	3.300405649	3.04462168	3.539899991	3.226729069	3.560545161	4.008116465	3.54753141
RCC1	2.397922346	2.176354742	2.449020124	2.3790748	2.203414319	2.718424551	2.61472783	2.468460741	3.273777509	2.351699654	2.772220393	2.552652412	2.551610478	2.799134528	2.826922453	2.853576687	2.805879815	2.662784812	1.931719597	2.410570272	2.082261526	2.629076619	2.712293854	2.657420236	2.923200074	2.875304749	2.946271455	2.34287499	2.700376497	2.298866952	2.940468488	2.667883003	2.093795288	3.174149236	3.40626191	3.260402685	2.203315982	2.637379004	2.742703735	3.170569917	2.691720068	2.720248383	2.00678779	2.686401182	2.85513623	3.005236434	3.194448558	2.569701278
SNORA73A	10.72885054	11.10485749	10.31441342	11.14634101	10.67785113	10.79915285	10.55952033	8.266831648	10.57713258	11.28612541	10.84933423	11.91007138	12.30195105	10.90584925	11.42519484	11.81106953	10.66601145	12.56473062	9.747431932	11.99594477	11.13135589	12.56473062	9.765075428	12.18755105	11.80067343	11.70964148	12.16471026	12.43468702	12.31147579	12.17003727	12.64868517	11.37905105	12.9150398	11.68292588	11.99594477	11.99594477	9.397584968	11.19028575	12.16194211	11.63045247	9.88778528	10.11452879	10.63941513	12.07478724	11.62330031	9.897824409	11.60921016	11.22147174
SNORA73B	10.38135955	11.13902631	10.39583438	10.83325061	10.16263656	10.22739658	9.93178415	7.584413039	9.655463067	10.31217511	10.12598452	11.2997723	11.89147334	10.30850257	10.72583132	11.2997723	9.8706797	12.02779591	9.145067639	11.31735556	10.5937158	11.91665556	9.110679012	11.7598065	11.47571462	11.69019224	11.20134708	11.95623831	11.89826016	11.6945764	11.89007239	10.63172287	12.24212375	10.97132386	11.67550881	11.10172343	8.848497758	10.61271934	12.41313765	11.03607508	9.142214858	9.088775978	9.91915037	11.81076147	10.77377547	8.737605013	10.6716237	10.31217511
TRNAU1AP	3.135546078	3.034544673	2.549038287	3.476291837	3.267480844	2.885911017	3.160100895	3.226072922	3.548566656	3.55596553	4.176890215	3.627079008	3.270094871	4.245181561	4.344724591	4.356307388	3.602264796	3.664232807	3.449052401	3.097949093	3.27466964	3.915359069	3.716372224	3.892284275	3.818579166	3.300686734	3.787364606	4.177244755	3.554350369	3.823930117	3.821646247	3.993394328	3.761222144	3.831401126	3.904355229	4.241243396	3.799617882	3.842010131	3.406974285	3.407958887	3.817959988	4.159214715	3.359854392	3.663006695	4.159000984	3.917037075	4.770947695	4.564289949
SNHG12	2.455042235	2.565227522	1.68810295	3.136071684	2.065199427	2.220579472	2.426364866	2.758480031	3.041095648	2.550232721	2.393769626	3.385985888	2.51288113	2.791077079	5.206329446	3.163428529	2.156420123	3.52887934	2.37550897	2.877556682	2.00065395	5.060085285	2.319529941	2.505414938	2.709856588	2.285344092	3.621733832	4.272610909	3.093978741	3.859147412	2.94919176	2.59000196	5.359837662	2.291575174	3.071517129	3.492449967	1.773580969	4.499283768	4.585309916	2.433793917	2.465814651	2.928765669	2.691974145	3.150109608	2.988724307	2.269294253	4.673985017	2.276622336
SNORD99	-1.210433744	-1.38448438	-1.344764874	-0.637415514	-2.530872143	-0.756163678	-0.608457378	-0.881918844	0.271635849	-0.034017261	-0.394198179	-1.068210284	0.016831744	-1.736747562	1.222544154	0.748034442	-0.809529359	0.732469198	-2.044358775	-1.466276336	-1.388237238	0.353781907	-1.320504257	0.214951599	0.45970892	0.870540504	-0.254658977	0.135259435	-0.669988583	-1.705819444	0.235272635	-1.392064328	0.959048337	-0.760982448	0.844969406	0.130987369	-1.931725209	0.568362363	-0.166918188	-0.587740232	-0.909036881	-0.166131242	-1.573729782	0.51739545	-0.919306223	-2.006141741	0.574565269	-0.206809602
SNORA61	4.133450099	5.430125989	5.065034361	6.070449533	5.278467328	4.752425102	4.917120127	4.779674353	6.575541754	5.869048887	5.830546958	6.470882481	6.494115724	4.999675999	6.111211605	5.949276709	5.193296178	7.144698572	4.423250899	6.785816999	5.546201469	6.691211221	4.118357889	6.266924793	6.060119744	6.765051629	6.548725393	7.399703125	7.319214643	6.429465105	7.018893731	5.509216492	7.396781734	6.30122553	6.88079373	5.833271503	4.5178935	5.494960742	6.853165948	6.170025938	4.167610025	4.829520005	5.365869681	7.012511918	4.946000281	3.860565167	5.77675686	5.78359775
SNORA44	2.193412668	3.631028523	2.484406301	3.707107019	3.330463644	2.976516661	2.79516835	2.003761192	4.423363587	3.301374517	4.233987624	4.601947851	4.56384154	2.788866542	4.502394895	4.448290053	2.926251371	5.662168835	2.712897643	4.69089807	3.571242371	5.278990073	2.14017087	4.920191283	4.122314576	5.766021579	4.800485863	5.646201458	5.397539509	4.949300665	5.098385124	3.435688893	5.970707742	4.242886263	5.222641088	4.218865174	2.655116578	3.668319635	5.687806403	4.078742664	2.22593173	2.863560816	3.34127997	5.022960882	3.087226178	2.520468594	4.178842947	3.592717538
SNORA16A	2.494738419	3.9914546	2.317976826	3.536824793	2.802414168	2.557602706	2.918050868	1.447210044	4.357177173	3.847565435	3.951332989	4.700300577	5.13688368	2.864679474	4.29996473	4.989867293	3.480295689	6.061807296	2.225148933	5.603723563	2.374761144	5.395963528	1.634502494	5.18208255	4.830606106	5.652063816	5.312004482	5.732355095	5.60712237	6.0630338	5.993804739	3.52942939	6.45986851	4.880073139	4.960624433	4.502882522	1.674591773	3.823434352	6.53186046	4.617191603	1.962734912	2.985360632	3.436416129	5.302273705	3.429692933	2.765447466	4.389209893	4.383956338
RAB42	2.52926839	2.908892877	3.476300051	1.240261018	2.262941932	2.237646413	2.34901258	1.588644682	1.260653519	1.425084105	2.789215779	2.155631142	1.740198254	2.088496599	1.101666087	2.238755048	1.748897214	1.578085397	2.488628689	2.480351408	2.468434359	1.350546051	3.046113351	2.636339884	1.385415472	3.082153633	1.806293173	1.903993415	2.008430195	1.902646474	1.036162763	2.959497568	1.564466981	2.707448496	2.060652829	1.976207148	3.137620721	1.745826367	2.49239621	2.135721864	2.171168944	1.620167305	2.77504356	1.687465683	2.593016404	1.860069051	1.598291374	1.966713414
TAF12	3.637620793	3.18497017	2.937819256	3.820402627	3.481973774	3.616822306	3.411946532	3.831065815	3.690426187	4.133289574	4.729261466	4.380470338	4.360521996	4.268641674	4.37093091	4.207841548	4.492290111	4.509248285	4.693636765	4.319121899	4.360883635	3.785026021	4.097193633	4.283775899	4.088920354	4.321728589	4.877708778	4.29817656	4.227560381	4.115664593	5.018907071	3.974487927	3.876305798	4.444460813	4.124114847	3.919913576	4.184168576	3.901818684	3.574840698	4.321716478	4.3482813	4.826645147	3.979822522	4.597181423	4.533001436	4.75489095	4.399824239	5.293352292
RNU11	4.029336632	4.962827836	2.974820138	5.637521037	4.690538408	4.302774783	3.82829516	3.440997405	5.19323856	5.647411641	5.197673599	6.002588947	5.894386975	5.108694348	6.300830935	6.264066217	4.275701896	7.160462555	4.000191258	6.346376785	4.940387781	7.267415816	4.456517992	6.478831507	5.605941037	6.848486039	6.51926058	7.305791134	6.496253419	6.574466023	6.511034512	5.027197658	7.7513795	5.741518806	6.298431506	5.885557814	3.855913502	5.703530719	6.674723201	5.710078679	4.177628135	4.566456514	3.948882259	6.99031719	5.261130922	4.002620462	5.525111606	5.217358415
GMEB1	3.84244975	3.870305267	4.152893856	3.368431807	3.621328886	3.961932284	3.614644714	3.781965895	3.656793045	3.22746312	3.864002922	3.820448808	3.845043022	3.871267433	3.648827419	3.71664337	3.655206646	3.45964041	3.997988804	3.652128776	3.747582915	3.75602322	3.667871418	4.173948807	3.585031682	3.854315261	3.461769166	3.698920877	3.662940719	3.909388052	3.823276142	3.905636908	3.687673873	3.455574603	3.348775453	3.85242209	4.032835383	3.383940964	3.885837233	3.797713899	3.684077709	3.892936298	4.012587188	3.407201111	3.790835394	3.875819667	3.760872025	3.601575305
YTHDF2	5.416767409	5.20480133	4.422374548	5.364896191	5.050985193	5.347035088	5.554926726	5.315053747	5.878633194	5.558819083	5.213389824	5.013270029	5.266793012	5.591126142	5.565395916	4.695947298	5.186385562	4.558914993	5.115117631	4.877772274	5.122050037	4.533637977	5.286641842	4.779803492	5.029137008	4.96969158	5.222947161	4.673507576	4.764114152	5.170363267	4.858581221	4.339128139	4.464831021	4.514371961	4.815416864	4.797487959	5.261530083	5.159593647	4.548606593	5.112763501	5.433489956	5.479009677	5.221619754	4.967530764	5.12092874	5.588754644	5.356680743	5.024244203
EPB41	8.525804132	8.521062155	8.247898918	8.360324407	8.353437233	8.747138319	8.557600644	8.225750097	8.75926863	8.524637845	6.706109691	7.522355792	8.025763949	7.197829384	8.061312839	6.59737107	8.07030357	7.936736683	7.270562998	7.934084861	7.181227962	8.045978512	7.686207729	7.596840349	8.124835511	8.270733865	7.265055464	7.215922968	7.023239273	7.79296151	7.623894791	6.706496209	7.633414064	6.463572456	8.768124123	8.968306712	7.134388234	8.096903914	7.42127301	7.680752104	7.456372492	7.475104561	7.734582123	8.105789684	7.175238922	7.597447918	8.482502047	8.240426986
TMEM200B	-0.718879749	-1.268768927	-0.032775108	-1.441597715	-1.369824266	-2.032687246	-1.23840592	-0.42924339	-1.409877464	-1.14483606	-2.040173107	-0.809318084	-2.138739762	-3.183598417	-3.12408051	-2.964462763	-0.988089424	-2.525835834	-1.430384107	-1.512362191	-3.17537587	-1.71270966	-2.591357161	-0.144300821	-0.818849396	-1.89511703	-1.510674489	-1.993745978	-1.114183243	-1.709752596	-1.219357207	-0.4899721	-0.897234285	-2.218833755	-0.934032114	-1.946068912	-2.965991829	-0.80650584	-1.760960141	-0.392644122	-0.950147294	-2.340436007	-0.509019444	-0.839998322	-2.494193001	-2.924552417	-1.294244462	-0.455845051
SRSF4	5.214816198	4.954991554	5.044441629	5.384446449	5.183308613	5.573232221	5.305100176	5.18328932	5.257294244	4.874118358	6.002386491	5.636643283	5.605632354	5.998172172	5.698906535	5.224914706	5.976507186	5.0667305	5.705252355	5.150618446	5.644154187	5.120036773	5.789910338	5.746656568	5.509364818	5.284335155	5.746235987	5.644576206	5.196253379	4.994485303	5.751984632	5.311287156	5.225010045	5.168288504	5.475163906	5.171042013	5.510243829	5.287380658	5.200161064	5.418796965	5.896717672	6.013579846	5.455173881	5.527027015	5.558548754	6.217077894	5.597787336	5.163980107
MECR	1.33531176	1.819138809	1.613160889	1.087566022	0.999561469	1.173324953	1.149946461	1.032903652	0.945945185	0.892012466	-0.000757169	1.151728948	1.334460654	0.936058492	1.286880059	0.582270618	0.687752624	0.546099247	0.082805599	0.465439257	0.999249502	1.795891727	0.69300952	0.868219792	1.116348178	1.524132945	0.720188212	0.851927885	0.748073934	1.202290288	0.059285326	1.004697084	1.12250063	0.634115464	1.156247003	0.967805348	0.17853484	1.558166271	1.370589503	0.952508468	0.621867187	0.807926049	1.495710661	0.802199991	0.861353841	0.145555642	1.246339019	0.180417546
MATN1.AS1	0.488523483	0.876695966	1.341159153	-0.105950657	0.297218287	-0.514621899	0.372319589	0.156671913	0.795284517	0.219683038	0.329855835	0.174966752	0.304789625	-0.702998429	0.528570292	-0.720665797	0.730375052	0.901675454	-0.469951458	0.80247367	0.775632351	0.915204584	-0.984422407	0.751747628	0.512599335	-0.813820988	0.321327415	1.156135369	0.955584447	0.779510722	-0.193537066	1.141273154	1.439928474	-0.147465914	0.827296955	0.171990507	-0.137119436	0.73908987	1.857038851	0.767295448	0.419548746	-0.175114847	-0.067594574	0.545206691	1.336192707	-1.297338219	0.892316322	-0.329825261
LAPTM5	9.379444863	9.459895068	9.429018976	8.505004617	9.576160144	9.519768778	9.334985832	9.01748686	9.098212865	8.593072743	9.152395574	9.18119237	9.481315689	8.970424167	8.791466323	8.605490796	8.865937166	8.81474054	9.357033023	8.99434814	9.17511204	8.731000486	9.269345964	9.41664147	9.285144444	9.055450445	8.769607874	8.736790241	9.085287337	9.601788752	8.38380451	8.783553388	9.006805403	8.711480614	8.595800733	8.589807842	9.598812438	9.2361112	9.202735395	9.519768778	9.056954055	8.58423247	9.64647282	8.778889225	9.277594464	8.919538985	9.000782106	9.04806909
MIR4420	-1.108710767	-0.999662663	-1.034676369	-0.646115829	-0.382306573	-1.578765505	-1.770657267	-1.633300007	-1.726707339	-1.355195549	0.594607099	-0.99350711	-0.378883573	-0.334581902	-1.282344152	-0.072900629	-1.884152043	-0.046134508	-0.30551034	0.025435484	-0.367238231	0.115998471	-0.663657885	0.109735704	-0.132971255	0.684189326	-0.594368989	-0.065477042	0.127481658	0.383273536	0.984697234	0.038255786	0.420737369	0.486780502	0.274155758	0.734830536	0.282580767	-0.543128829	0.120084559	1.121514045	-0.674439343	-0.897693985	-1.985212469	-0.972108432	-0.28657952	-1.066674187	-0.758634845	-0.921273364
SDC3	0.545449849	0.379463513	1.261565797	0.073975258	0.515748531	0.35551158	-0.135493264	0.020695721	-0.646810062	-0.310871293	0.258088271	-0.094512718	0.131902951	0.135957217	-0.330133622	0.598696318	-0.425223009	-1.021711953	0.777065364	-0.526927716	0.28217642	-0.421128097	0.602582294	0.228232486	-0.047130836	0.501394718	-0.673448138	-0.214687563	-0.365821038	0.665775055	-0.874899958	0.283348851	-1.092754565	0.50090896	0.348928878	0.660816906	1.234831884	-0.277084143	0.088934497	0.608891601	0.12463355	-0.036205333	0.767299059	0.021615177	0.416969543	-0.116809766	-0.150160331	0.078785471
PUM1	6.487044563	6.376530795	5.949415193	6.169387845	5.998432641	6.605959423	6.486425682	6.300475789	6.418968714	6.413873096	6.175954269	5.921502931	6.322899151	6.367210494	6.273491356	6.303450294	5.844554892	5.792244845	6.213963147	6.220558102	6.003952621	6.087752438	6.432494664	6.331620724	6.155349406	5.828860013	5.944160792	5.845524486	5.848562772	6.031008246	5.660290952	5.908002242	5.696415945	6.101001874	6.001994499	6.234661945	5.972987231	6.310998932	6.178968158	6.104155419	6.081368159	5.887158527	6.373244908	5.96715985	6.014398217	5.931580026	6.039576597	5.742918746
SNORD85	-1.343635288	-1.474007919	-2.495837627	-0.697955985	-1.337122226	-1.865602104	-0.945432327	-1.997032284	0.028048448	-0.798638696	-2.949057589	-0.325334636	-1.045655893	-0.970710017	-1.935973587	-0.498150103	-1.790889373	0.234921321	-1.45141556	-0.52972478	-0.889836969	0.297004505	-1.080019762	-0.709443609	-0.387070927	-0.21629587	0.196821733	-0.496159034	-0.792602779	-0.059421245	0.863113043	-1.529609341	0.32152014	-0.51370045	-0.544622341	-0.223387939	-2.68394649	-0.239008798	-0.964921164	-1.161829597	-1.058080286	-1.416072342	-1.094647084	0.033405956	-0.925382162	-1.271069201	-1.428721719	-1.187234753
SNRNP40	4.178675936	4.008250561	3.36592549	4.459078884	3.91211458	4.127250492	4.11707989	3.78721457	4.494598199	4.801131099	3.186278709	3.563829853	3.732922269	4.37115751	4.652801019	3.903073028	3.96824926	4.139484	3.536450362	3.142431497	3.535574055	4.211332945	3.762333318	3.876861939	4.426143054	3.760683568	4.184079688	4.168294069	3.417906023	3.991541454	3.821841532	3.477904131	4.226788608	3.521809054	4.598665541	4.408763394	3.566483959	4.414666199	3.684791078	3.971408905	3.841439991	3.951671986	3.609936914	4.002583351	3.681188642	3.953510377	4.354014706	3.946311944
ZCCHC17	3.866628652	3.085085693	2.689775204	4.436136543	3.19012024	3.623967777	3.749285409	3.752259941	4.420676549	4.439027854	3.765618821	3.762422698	4.127582708	3.804259116	4.398548885	3.907540133	3.596953012	4.765708993	3.196714138	3.952915345	3.189099016	4.56850679	3.710969898	3.320647968	4.035945612	3.831123529	4.542691342	4.114082329	3.847246727	4.030630438	4.965577637	2.955837506	3.599185443	3.7865377	4.324556076	4.605808129	3.604762399	4.269284188	3.502490041	3.515058465	3.79725453	4.192545034	3.205915672	4.258403077	3.761979574	3.946480448	4.720178677	4.589643901
FABP3	0.391252082	-0.593305441	-0.219571971	0.011838744	0.518168666	-0.871703456	0.34518499	0.038725987	0.500405413	0.865909209	0.425786861	0.084791413	0.274067049	-0.420829232	-1.426508917	0.561674692	-0.307800859	-0.542063533	0.100176698	-0.973495587	-0.705223727	-1.349401821	0.175882083	-0.703692711	0.512552816	-0.821754837	-1.81323039	-1.879529057	-0.671803775	-0.684005925	-2.568005697	-0.317070909	0.037709149	-1.402001698	-1.155302838	-1.965448475	0.112338188	0.085713465	-2.02344259	-0.64235312	-0.242813628	-1.294213187	0.129137273	-0.966594544	-0.098174314	-0.649001174	-0.246670924	-0.916481305
SERINC2	0.132536113	-1.224461749	-0.091119968	-1.027001787	-0.429065856	-0.696061022	-1.725999133	0.226284369	-0.279444482	-1.65188415	1.100493586	-0.035978374	-0.679101904	-0.289077601	-1.215527321	1.011730304	-0.178023053	-0.891988844	-0.508268912	-0.588405416	0.498615944	0.182795402	0.338522149	0.504037341	-0.783613934	-0.557451705	0.181150798	-0.636854464	1.54671264	-0.483635622	-0.951853752	0.689901478	0.418955738	1.415260716	-0.035234776	-0.462136196	0.91800918	-1.466766244	1.116246471	0.237377439	-0.678648044	-0.705690781	1.048606096	-1.928793817	0.151417519	0.583116057	0.83968318	-0.905216347
LINC01226	2.55644245	2.238889421	2.684815282	1.803240152	2.33818297	2.241903433	2.466075875	2.288109076	1.894888598	2.354286495	3.059303437	2.424121745	1.885252995	2.460548545	2.088104047	2.855894945	2.02228473	1.796694053	3.170246322	3.088439602	2.853687211	1.483113223	2.768592978	2.627499935	2.026349518	2.43177136	2.286605868	2.079607739	1.570231219	1.882368003	1.994732645	2.977943312	1.610619792	2.942298655	1.715800454	2.121283986	2.722769985	1.961108422	2.183170929	2.294155627	2.353663298	2.417297479	2.212375968	2.346802608	2.618636456	2.314423741	1.511125332	2.476946631
TINAGL1	-1.411445195	-0.097166025	0.390199005	-1.938184079	-0.803792586	-1.056846686	-1.234277175	-1.36349761	-0.890942685	-0.542971996	-0.307509555	0.23814988	-1.014802343	-0.210032429	-0.899039798	0.52391757	-0.672677325	-1.08258712	0.381805447	-0.046939066	-0.136218701	-0.566969626	-0.515210718	-0.344821628	-1.028833969	0.270783698	-1.041455668	-0.256503316	-0.03247345	-2.489426076	-0.449674715	-0.183670507	-1.025976226	0.097221115	-0.84653578	-0.54009676	0.519452861	-0.870628987	-0.816388708	-1.110185994	-1.506140585	0.301432499	-0.317885258	-1.25075088	-0.590613048	-0.761070332	-1.251918591	-0.041603014
HCRTR1	0.311988004	0.13979577	0.926995572	-0.918375422	0.587289773	0.528135257	0.11763127	0.254985118	-0.495937703	0.221842843	1.232159865	-0.249413528	-0.473877763	-0.374933487	-0.449541993	1.688441861	0.03590717	-1.210509286	0.930845663	-0.140501219	0.062484959	0.751631487	0.206131343	1.254132398	1.240237659	-0.444054395	-1.180089318	-0.103603602	0.609705324	0.040451074	-1.77457867	1.418204451	0.332348825	-0.808379188	0.762691759	0.705135843	1.358478713	0.063039906	-0.174230057	-0.224904139	0.27257691	-1.028772946	0.423185537	-0.911900631	-0.13185048	-1.201995047	0.287204675	-1.649099324
PEF1	4.310641302	4.616639692	5.066018264	4.624284922	4.762668487	4.611043607	4.275260038	3.77110186	4.225987725	3.585139114	5.631317811	5.003816966	4.697460627	5.070393051	4.910681695	5.631358604	4.952170622	4.981208277	4.745233215	4.450021448	5.176268424	5.266398202	4.298825004	5.501237153	5.420628716	5.407696617	5.107804452	5.430732933	5.075316158	5.016628562	4.841877031	5.616254481	5.666047333	5.353438977	5.118639039	5.664872444	6.030836345	5.062339789	5.331098529	4.751990659	4.942016983	4.83950921	4.753728505	4.456893618	4.784258944	4.798156851	6.006377706	4.396599647
ADGRB2	-0.946414814	-0.981415392	-0.551364754	-2.39060256	-2.269754027	-2.52834298	-1.351131765	-0.967524129	-2.230244805	-1.813526421	-2.135162587	-2.03942568	-1.827157168	-3.502322251	-2.71715131	-3.788759159	-2.650065083	-4.301659011	-3.010247847	-1.99136206	-2.490187891	-2.196720221	-3.334461569	-3.764183231	-3.084205478	-3.010247847	-1.422571692	-3.010247847	-3.465267474	-1.139813373	-3.255983384	-1.5795838	-1.099177893	-2.473075395	-4.406010805	-4.406010805	-3.242136521	-2.689184513	-2.110063286	-1.166521846	-1.753466079	-3.641053839	-2.695983396	-4.301659011	-3.100774295	-2.95398346	-4.188063923	-3.490072032
SPOCD1	0.360882659	0.895008972	-0.351315765	0.608202496	0.840483231	1.095626684	0.082838341	-0.570219668	-0.681721932	1.167818544	-0.786779197	-0.058575524	-0.088838872	-0.73347258	-0.934129401	1.583396835	-0.038920404	1.750019917	-0.626138917	-0.835653733	-1.896309888	1.305437061	-0.466776617	-0.276048455	0.516689849	0.372664301	1.052633304	1.749730827	2.582167328	0.593810958	2.070698339	1.45892197	1.368613593	-1.74902182	2.027030517	1.96070549	-1.735915406	1.432006644	0.074248882	0.571215704	-1.031660755	0.390663115	-1.123118542	0.048289591	-2.206297023	-0.42027698	2.666796497	2.824954072
PTP4A2	8.077270329	7.974039783	6.799593687	8.294455925	7.600485757	8.012389625	8.270551492	8.014776486	8.586527325	8.623094199	7.011436982	7.349687801	8.039031911	7.743144569	8.141784452	6.899561509	7.688151649	7.868084493	7.233637303	7.692687386	6.990561146	7.80049121	7.958960241	7.080626917	7.734290028	7.560385953	7.932967593	7.418313542	7.110120577	7.631164463	7.664432202	6.452355278	7.382808471	6.932283871	7.584753814	7.630901969	6.999268146	7.974594111	7.443227808	7.473351529	7.847653171	7.842455283	7.45344601	8.191092981	7.44763627	7.899359451	7.933109349	7.852714565
KHDRBS1	6.151097706	6.30510066	5.88984397	5.678494251	5.956047223	6.045765349	6.050683471	6.104982527	6.247654575	6.02230821	5.52918835	5.482099321	5.779107865	5.660825468	5.707668447	5.296786873	5.445169079	4.991564152	5.849987904	5.27457319	5.583127766	5.14500378	5.837951662	5.38117179	5.523337116	5.28917494	4.937337801	5.025010488	5.321907971	5.581970827	4.874519821	5.180468752	5.131717978	4.940278388	4.938396449	5.120510628	6.055310594	5.691689769	5.337521437	5.459988622	5.651552628	5.577784873	5.965953214	5.367408137	5.337133651	5.399337934	5.370000243	5.28170289
TMEM39B	1.559405997	1.7753757	1.974307748	1.622176772	1.832145978	1.838723332	1.457435718	0.850684131	1.492862583	1.087697461	1.78603653	1.733148747	1.314801749	1.704121922	1.081730334	1.681046733	1.753464991	1.593496318	0.810097172	0.82347843	1.695434654	1.730793352	1.319227227	1.563567659	1.352709592	1.289516384	1.676092178	1.943527374	1.808721253	1.576107547	1.194022018	1.94523822	1.183539225	1.019176134	1.268476443	1.497073182	1.952053678	1.994068869	1.898821964	1.85339383	1.581372452	1.600081158	1.210819445	1.260396512	1.365057636	1.698254794	1.80476531	1.027534825
KPNA6	6.210733359	6.537988851	6.346285144	5.440122617	6.26654011	6.491155467	6.116291498	5.810790397	6.052588963	5.985953254	6.205127134	5.759589522	5.787826377	5.982657542	5.969925365	6.616522814	5.684605865	5.304793258	5.897406745	5.74831763	5.730919329	5.552681984	6.144328615	6.370634793	6.312634544	6.459511738	5.268625123	5.626843315	5.741599138	6.06777464	5.098938978	6.20181951	5.769217445	5.592310787	6.208921465	6.684632428	6.269433123	5.904635055	5.874946216	6.181284818	5.728947998	5.702080758	6.352343389	5.379180111	6.037578115	5.565170572	6.239392668	5.7265741
TXLNA	5.140399784	5.500416242	5.48594697	4.844527159	5.161302624	5.376788967	5.096853071	4.372626627	4.851727122	4.983872269	4.678601757	4.468976771	4.71964786	5.345899463	4.918600968	4.846096458	4.85321698	4.307236727	4.669916193	4.128258311	4.632564431	4.678292673	4.841499293	5.502678613	5.137095368	4.52720866	4.04077562	4.919150336	4.615414182	4.678627161	3.93742549	5.223657516	4.929012169	4.389792834	4.845639662	5.138887315	5.107049779	5.202083103	5.124297493	4.796875935	4.895838495	4.655504927	4.973698667	4.122559334	4.558559696	4.730928013	4.847400513	4.223618831
CCDC28B	1.84350036	1.8269692	2.348912318	1.979102698	1.794812295	1.671269719	1.657238361	1.455090561	1.430035419	2.090088999	1.703224167	1.107789455	1.439001018	1.534592621	1.464540611	1.707630721	1.402176918	1.328765648	1.031694215	1.2884796	1.909712915	1.155757872	1.347792794	1.60572952	1.826246301	1.010731672	1.150418742	1.685400857	1.164965552	1.207672642	1.449427672	2.029013928	1.844632654	1.257092977	1.451125937	1.472758403	1.463201545	1.617596582	1.841109912	1.959225794	0.827434945	1.466537042	1.709368181	1.053975821	1.798903344	0.814078803	1.382493049	1.236559058
IQCC	2.881012931	3.6150039	3.781158025	2.578929925	3.07479275	3.023440906	2.639159306	1.42418451	2.141387721	2.090115781	3.158291589	2.568465956	2.213247794	2.386022896	2.086962987	3.309124031	2.033295806	2.067560112	2.481966801	2.715167814	3.178593991	2.15759541	2.854967059	3.273442886	2.560833129	3.308091315	1.485285058	2.638944603	2.78389709	2.559126229	2.043715216	3.655142823	2.725586959	3.24508484	2.032082422	2.568994758	3.613829666	2.412659966	3.126176953	3.014285925	2.005193334	2.20141974	3.274958588	1.788169711	3.060200817	2.149978878	2.015054341	2.683270761
DCDC2B	2.2903927	2.133382849	2.799064914	1.164355328	2.329514662	1.844397677	1.608959628	0.924641454	1.127776527	0.804167771	2.242987468	2.029596882	2.009159966	1.277006055	1.359142581	3.21999856	1.807791642	1.819970775	2.03093054	1.621352681	2.447284951	1.971790835	1.924301345	2.841479175	1.722731882	2.603619987	1.535419506	2.094900706	2.749538652	2.041147039	1.820289014	3.520836893	1.915531646	2.606124508	1.906196595	1.265342551	3.181494151	1.539934038	1.62075675	2.041196948	1.3951506	1.305082566	2.514029532	1.202038399	2.150786205	1.4051835	1.892695175	2.126435232
TMEM234	2.105971484	1.738945312	2.896977399	2.280103504	2.255840354	2.069322784	2.104494577	1.684503666	1.855759539	1.593140051	3.579534734	2.749806321	2.272415174	2.577975435	2.079210916	3.496111204	2.870756109	2.725565289	2.911329831	2.557489546	3.36276295	2.676932062	2.339975282	3.323377131	2.735610445	2.858161987	2.681216849	3.091901456	3.62046758	2.883591482	3.082349325	3.532857687	3.196339792	2.781911804	2.593112736	2.979726087	3.7082845	2.433525911	2.496468038	2.777157863	2.655682994	2.946764389	2.595970053	2.295285109	3.177104501	3.037591698	2.847654326	3.013507434
EIF3I	4.850543915	4.736060864	4.953364739	4.805533312	4.817625082	5.189152125	4.96109468	4.26580731	5.102706833	5.59815221	4.915888941	4.581354754	4.900487814	5.548245873	5.735576422	5.010693674	5.384640031	4.732545291	4.471669611	4.497943597	4.4372583	4.614716741	5.075464255	5.343838122	5.545201157	5.482120554	4.844322501	5.419758066	4.59846034	5.150346103	4.796114783	4.757431543	5.071059952	4.654634257	5.602334884	5.601403797	5.502962443	4.963974469	5.090298269	5.237966982	5.111421137	5.229559486	4.828935523	4.999164837	4.986214674	5.403920053	5.803737519	5.010280198
MTMR9LP	-1.297704482	-0.775198347	-0.880579063	-1.001518612	-1.151298799	-1.52671621	-2.035962387	-1.223964881	-0.711484099	-1.224368144	-0.727741876	-2.742945177	-0.859236476	-0.758600898	-1.447250815	-0.63400441	-2.357666749	-2.918506787	-1.592029167	-3.885052864	-0.716544602	-2.465430322	-2.445862762	-3.004630194	-1.053738601	-1.64884866	-2.300577714	-0.560418712	-0.860287466	-1.337476432	-1.522761291	-0.708495036	-0.584787112	-2.984132844	-2.277650403	-0.894304727	0.480192483	-1.423292731	-1.59219138	-2.077635325	-0.840859652	-1.359908116	-2.421742866	-0.398344747	-1.631105883	-0.683315192	-0.154945397	-2.457467668
LCK	6.456782915	7.05633019	6.463457994	7.092418956	5.791591725	6.930920541	7.029844346	5.175654818	6.369042175	7.264394044	3.665711456	5.003421098	6.309557132	5.485587343	6.742479215	4.157273285	6.29531476	6.147353102	4.399437446	5.14295469	5.445488752	5.985033518	4.642026452	5.67923014	6.224092001	4.99962704	4.484167365	6.276768939	4.962081192	5.372208807	4.342192759	4.80116175	6.236974651	4.310711643	5.556273468	5.739509159	4.439125744	6.891721505	6.274707267	5.81890327	4.752062437	5.323057881	6.013497806	6.354485513	4.758402856	4.937694067	5.815735554	5.173835787
HDAC1	5.787354176	5.666842108	5.481009254	5.899918275	5.70256274	6.099627319	5.935315826	5.362838939	6.040676018	6.233797895	5.35784247	5.404102616	5.773395562	6.004131294	6.173019117	5.723240563	5.927175521	5.409780204	5.443725156	5.452435221	5.194838447	5.438980949	5.700068322	5.684222226	5.862836526	5.779006565	5.553458981	5.82200342	5.086634087	5.42227872	5.491543779	5.404806847	5.676075728	5.205209549	5.80820811	5.714063899	5.169111096	6.038513394	5.368346391	5.785295909	5.860878909	5.892494923	5.856368644	6.034114685	5.598103281	5.985871166	6.407828123	5.952385035
MARCKSL1	2.779823746	3.484140457	4.504894624	3.258521621	4.208622174	3.302503881	2.944245998	3.249231735	2.869154184	2.312807914	2.414798647	3.23626675	2.919426802	2.862343516	4.226152824	2.046375044	3.338247827	3.242076551	3.3393662	3.088044485	3.633407534	4.401784159	1.940912789	3.883865654	3.068417746	2.279283532	3.396924252	3.747602755	2.598389372	3.058684126	2.577846573	2.681070477	5.206924376	1.980254059	3.135365495	1.44976547	2.89911242	4.232085292	4.586518104	3.200125013	3.212659967	2.81194401	3.825939874	3.483907004	2.835404488	3.040683594	3.911712655	2.930152831
FAM229A	-4.335811581	-4.433993312	-0.653468926	-3.512313848	-2.243795742	-2.952325661	-4.193345315	-2.719097177	-1.943942657	-4.701249578	-0.974925706	-2.887721464	-2.410271809	-3.872737034	-2.8445851	-1.346597219	-3.014886503	-1.901422253	-2.778991162	-2.795062624	-3.496940675	-3.356049892	-2.56220799	-3.586132392	-4.187358227	-2.778991162	-4.393064183	-4.134907067	-2.455045388	-3.146178263	-2.298547634	-1.315131258	-2.122344376	-3.932539883	-3.342650872	-1.569370062	-2.421836507	-4.706427689	-2.406576451	-2.580769801	-3.348763881	-2.791851856	-1.987931694	-4.628111062	-2.875906137	-4.510071229	-1.365586787	-2.816684281
TSSK3	1.536416744	1.888943805	2.086830985	0.502450069	2.14379765	1.845820456	1.69430078	1.642219633	0.88607232	0.865409911	1.728452044	0.864054878	1.169119507	0.992183847	0.367101602	1.480020627	0.876584018	0.160244299	1.65633456	0.765086999	2.106346527	0.178230287	1.459809127	1.589097276	0.884363778	1.386498884	-0.206626012	0.413845142	1.36927541	0.880627613	0.999508552	2.169020106	0.079097345	1.125406247	0.119608444	0.573571192	2.073247049	0.590901781	0.749630599	1.148665331	0.467042416	1.50149091	1.858693828	0.303839176	1.326022231	0.831979915	-0.042931645	1.440312517
BSDC1	5.772185216	6.082926185	6.415372867	5.618447931	6.337779156	6.005555457	5.883252013	5.193107438	5.396860805	5.840971399	6.150582424	5.573528834	5.767111816	5.822197732	5.818778858	5.991436261	5.788933851	5.450001529	5.553918853	5.433072592	5.810078353	5.602260633	5.501158395	6.197823436	5.711686247	5.970918154	5.581222967	6.118600636	5.678295559	5.600139944	5.82335596	6.126278562	5.99066666	5.733392364	5.957510793	6.286878052	6.055246078	5.665101201	5.669773945	5.776789865	5.566020981	5.819818819	5.777482998	5.470970957	5.741676262	5.731905469	6.59570961	6.167765309
ZBTB8B	-1.363976631	-0.788908547	-0.574819777	-2.342363972	-0.70819809	-1.776698483	-2.413281884	-0.413783197	-2.271229754	-1.775751507	-0.06581164	-1.487818495	-1.226514957	-2.238435066	-1.538294882	-1.1636714	-1.022351705	-1.061258194	-0.984126637	-0.832153658	-1.960606359	-1.817731693	-2.639063929	-0.834407184	-0.704855498	-0.295467444	-1.459793758	-1.883664517	-1.413913629	-1.805766198	-1.210237884	-0.54893303	-2.231939799	-0.515286868	-1.97001078	-1.894629519	-0.063255421	-2.672295134	-0.625536632	-1.451414857	0.155398265	-1.97597647	-0.983742558	-1.214824831	-0.781782549	-0.737230959	-2.8846457	-1.681145047
ZBTB8A	4.926982909	5.311917359	5.989261789	3.47267452	4.685190553	4.619235033	4.621915219	3.839995538	3.661462195	3.628294134	4.417106365	4.368255283	4.231343234	3.983631721	3.707187386	4.067768194	3.830329865	3.488810493	4.575210393	4.638416575	4.601726237	3.833921351	4.732980104	4.643630869	3.95076768	5.17285149	3.795929416	4.269182889	4.03196305	3.966352809	3.555504922	4.898345387	4.04567452	4.878074412	3.893725821	4.202641717	4.964217088	3.852333237	4.99185186	4.495316007	4.305721201	3.903075311	4.787621712	3.704807394	4.37213305	3.942187426	3.703339938	3.929889713
ZBTB8OS	3.484449541	3.384290727	2.75532629	4.086672288	3.186543554	3.315758539	3.139877078	3.821104545	3.73218325	3.957410743	3.765434893	4.188143986	4.352474631	3.635330974	4.32900551	3.773886663	4.009287469	4.851976626	3.657409128	4.696094572	3.663330253	4.849426947	3.404590203	3.734441212	3.901418044	3.875018314	4.78048165	4.809121231	4.139812097	4.643936615	4.990920968	3.477680784	4.724416247	3.39237212	3.995344362	3.929015455	3.332412436	3.888480086	4.528806601	3.791158475	3.64413997	3.810411829	3.67219021	4.541072842	4.058142632	3.998450336	4.151466618	4.426402222
RBBP4	6.359390653	6.576130722	6.081896255	5.951034541	6.122933103	6.286530305	6.265543333	6.166486635	6.241842268	6.417510596	5.106066749	5.321345144	5.68468971	5.780530486	5.443844611	5.517394956	5.413341176	5.261896834	5.562601527	5.657809568	5.4593886	5.346751049	6.104071491	5.254214254	5.724424909	5.861080838	5.16049549	5.18734551	5.154885454	5.511237902	4.842213897	5.632298763	5.250162207	5.492162751	5.325867118	5.529620123	5.604194467	5.833198712	5.701720103	5.622563898	5.650704896	5.417761012	5.893132874	5.598788145	5.508377035	5.259352377	5.546513613	5.513182397
KIAA1522	0.769934292	0.66345503	1.58635528	-0.817428556	0.576976266	0.758793509	1.113593316	0.860720749	0.535264934	0.795319911	0.141780585	0.605855014	0.981292415	0.422011441	0.119227058	0.906934424	0.403639572	0.16081378	0.838645017	0.260306715	0.273688037	-0.338275573	1.159564194	0.624926962	0.040964651	-0.022929103	0.217522233	0.591480442	-0.057535568	0.641327488	-2.111334858	1.097457672	0.263503008	1.272381422	-0.57051755	0.660360944	0.455804969	-0.302103582	0.608875643	1.128723438	0.717343853	0.592705338	1.350420933	-0.200144362	0.916497746	-0.784402422	0.4691747	-0.895063325
YARS	4.579248467	4.20871504	4.221378981	4.27034887	4.287014012	4.646395636	4.248957762	3.934564536	4.384701912	3.883389648	3.866438163	4.024952304	4.215860507	4.688205862	4.510490075	4.437294966	4.172919323	3.635696589	3.861667694	3.366140148	3.640206751	3.810232706	4.13284323	4.592826434	4.637758746	3.85558348	3.927279178	4.437394178	3.621153333	3.898386835	3.245227979	4.018105686	4.05172074	3.823614558	4.612956301	4.80064578	3.872901323	4.492846873	4.279736328	4.598617637	4.486126213	4.48154049	4.698582643	4.07076963	4.084585317	4.442469983	4.85244757	3.235109196
S100PBP	5.22153112	4.89520784	4.682453196	5.099491425	5.106965395	5.112024487	5.280726349	5.328447789	5.499286511	5.145686005	4.82932074	4.855912656	4.555591852	5.086271085	4.928904524	5.00939301	4.967897088	4.599978369	5.065256932	5.070993045	4.96216607	4.193134129	5.17747988	4.781224842	4.6743973	4.747732961	4.766078961	4.669306508	4.66533408	4.757284402	4.493572852	4.876234457	4.156241717	4.85189633	4.953260248	5.053112001	5.086271085	4.745005491	4.520784833	4.903091695	4.892883565	5.246239411	5.303818374	4.836622239	4.963065899	5.201238024	5.177693685	5.4669588
FNDC5	0.140830685	0.68287372	0.71229748	-0.286089389	0.835772048	0.160484428	0.021021697	0.351366696	-0.447916733	-1.333324927	0.581794766	0.470009105	0.080373753	-0.620402972	-1.250216038	-0.641383018	-0.912949952	-1.104837756	0.58092604	0.240890743	-0.108215554	-1.047711119	0.705076373	0.544437364	-0.621378044	-0.748788658	-0.9228322	-0.333912251	-0.623900062	0.333362199	-0.287211915	0.819143365	0.316464772	-0.35071047	-0.729244228	-0.350282608	0.659310435	-0.600110608	0.171267501	0.1432723	0.627288653	-0.07066853	0.171950394	-1.017226776	0.537171968	-0.534993921	0.598098569	0.141865479
RNF19B	6.34959662	6.888183843	6.365798924	6.020092949	7.076562823	6.581973095	6.034292221	5.669734776	5.310191585	5.200283454	6.099864818	6.308329896	6.452397825	5.52893283	6.404325037	6.879576392	6.192326649	6.772130233	6.697351671	6.62184414	6.755795188	6.593768773	5.783636478	7.294210357	6.714614823	6.672727763	6.091797429	6.895003776	6.845643082	6.734460073	6.970430189	6.536178887	7.061400443	6.234052708	6.945380798	6.510292078	6.393064128	6.399268695	6.940925555	7.172204682	5.632308179	5.378243815	7.035026662	6.354968413	6.588112632	5.270903979	5.997950605	6.56222207
AK2	5.975995581	5.825134038	5.430957093	6.030457989	5.781948264	5.923367067	5.806140749	5.80689768	6.355279798	6.355923192	4.86229306	5.074119115	5.606857235	6.031596971	6.01835075	5.305517095	5.752040838	5.512016656	5.239740536	5.27832752	4.96903456	5.5498481	5.623027377	5.53164909	6.006080857	5.349499983	5.578480166	5.467603257	4.681973525	5.706863699	5.315657262	5.195151437	5.200767889	5.249826494	6.008580064	6.085105934	5.191007132	6.018422339	5.359784458	5.560135647	5.801043895	5.61287361	5.485512496	5.642601462	5.261165077	5.766144629	6.100200429	5.452442934
AZIN2	-0.61933264	0.268052214	0.077124458	0.016081508	-0.42473197	0.048917414	-0.004395599	0.184282927	-0.66228227	0.169242146	-2.368359912	-1.934411668	0.248777557	-0.099048089	-0.689862387	-2.969087536	-0.817370538	-0.508700147	-1.492607264	-1.717202	-0.794600932	0.424064272	-0.456699529	0.118401915	-0.034105677	-1.537621284	-1.337009255	-0.422897057	-0.049958114	-0.771427085	-1.070086634	-0.681425074	0.636178942	-1.961219532	-0.830043561	0.500541783	-1.581435371	-0.4207975	0.467624664	-0.62829873	-0.840577661	-0.593818306	0.240205993	0.084727647	-0.934506295	-0.900675923	-0.032144856	-0.832713474
TRIM62	2.817228446	3.312040146	3.649996477	1.909120845	3.163438361	2.927146046	2.71477661	1.889725799	1.614212363	1.669873652	1.85654771	2.006495265	2.535241036	1.645579889	1.289170005	2.150464083	1.756202913	1.464110946	1.621574469	1.232835249	3.105389584	1.451421502	2.225797386	3.069873186	1.937299587	2.098073091	0.934350833	1.789057347	2.508804759	2.193239009	1.412952395	3.065639099	2.656771947	1.078546169	1.465430092	1.450140754	2.991277781	1.726547614	2.38039795	2.721518938	1.32400171	1.247502921	2.869350794	0.958434225	2.584235465	1.5406142	1.121273912	1.953332152
ZNF362	2.991056359	3.230048464	3.909326429	2.381667861	3.078654021	2.687753088	2.42413521	2.703679837	2.709126743	2.367267327	2.889359493	2.341850925	2.851958082	2.685212602	2.723991235	2.690194048	2.346563801	2.260018663	2.978060317	2.897764137	3.094297162	2.895270719	2.586345966	3.152771544	2.810951636	2.682506846	2.459276907	2.872552582	3.396614644	2.965368082	2.884096083	3.588272469	3.371719843	2.444104075	2.102023299	2.359948685	2.236568189	2.979476276	3.222741076	3.694017069	2.340351182	2.213010719	3.109489612	2.954451184	2.619647295	2.461006502	2.522750878	3.036776527
A3GALT2	-0.749096052	-1.476253823	0.429094541	-1.241592368	-0.036984242	-0.906546582	-1.44238825	-2.213760395	-1.17035184	-1.961139861	1.146612228	0.176776654	-1.307866837	-0.153764015	-0.801574472	0.454365783	-1.354483427	-0.851916843	0.598579913	0.73812776	0.73066806	-0.894831656	-0.115693934	0.688621042	0.108811825	0.914865573	-2.202942465	-0.143758772	1.514330796	-0.479694783	1.02607422	1.330405507	1.030026717	1.228707395	0.217052265	-0.295518098	1.252256301	-1.321322064	-0.241650011	0.404042768	0.37275516	-0.141426021	-0.263331721	-1.602147466	0.321321332	-0.368659441	-1.015071828	-0.340218736
PHC2	7.095417582	7.208048401	7.872374945	6.591252482	7.547982032	7.215312042	6.664242331	5.840230528	5.812733063	5.847984624	8.276402729	8.200168051	6.907774612	8.322568774	6.356421399	8.104935269	7.282504088	7.378292887	7.71856242	6.387903561	8.931773191	7.051627784	7.027364995	8.481648775	7.52701731	8.006737372	7.589003552	8.293600571	8.847586366	7.998846079	7.587746305	8.589000809	8.755753686	7.813723918	7.464842613	7.31111453	8.381346505	6.845689146	8.374314781	8.018681133	7.741261215	7.550747091	7.912753114	6.025440774	7.65132841	8.117268184	6.770610693	7.559643161
MIR3605	0.410176366	-0.792895524	-0.705481411	0.896046005	0.703502855	-0.572074273	0.23002714	-0.099571741	-0.792182531	-1.061865113	2.76800338	2.55109529	0.255615768	1.898165908	1.797075099	1.977191674	0.579094705	2.613903199	1.812054871	0.979494971	1.578443956	1.675059997	0.378050667	3.076406066	1.679894097	0.444074795	2.925513375	2.814418105	1.832460948	2.7158549	3.687328402	2.132589366	2.783527006	2.258792675	2.903002142	2.330499205	1.804972571	1.325293828	1.160639465	2.281253216	1.617792983	2.863179248	1.124855136	0.074062716	2.138273814	1.848261644	0.850441717	1.674510436
ZSCAN20	1.249000297	1.202170337	-0.036853503	1.293995141	0.535819332	1.116936527	1.525720517	1.333005522	1.657074443	1.358848577	1.571282854	0.691061326	0.640644031	1.461601183	1.586543897	0.547357238	0.900242986	0.190794513	0.690614698	0.513729649	0.204244924	0.004977193	1.096839359	0.513892949	1.531603648	0.603697499	1.25331285	0.15586894	0.175633463	1.32744274	0.235852704	0.287035497	0.210133472	-0.051130198	1.645422196	1.290854094	0.612111456	1.004800506	0.867790833	0.647446526	0.960263896	0.738933276	1.396130561	0.572073508	0.844108655	1.045216402	0.435914419	1.146232016
GJA4	-1.844227389	-1.14379466	-1.378109568	-2.590799076	-1.987015863	-3.300558575	-3.599206398	-1.832008557	-3.627832157	-2.482268004	-1.286137256	-1.673964835	-4.260843072	-2.494189797	-3.076905523	-1.775865347	-2.137081745	-2.210508647	-3.129111801	-2.030131273	-3.583622616	-3.419896431	-3.803333052	-1.974510704	-1.211452608	-1.039154689	-1.223657199	-0.453842286	-1.974754545	-2.246551725	-0.609366208	-0.844106772	-1.770612716	-2.317399468	-1.709522378	-1.361525879	-2.952845448	-2.138735056	-2.533402884	-1.677133954	-4.124507668	-4.580769731	-0.613193012	-2.214185758	-3.207756051	-1.357644847	-4.082154534	-1.63535939
SMIM12	4.660306796	4.677533341	4.834642191	4.544401786	4.84084753	4.765930061	4.744493495	4.258000008	4.520208476	4.484048765	5.085800251	4.625553192	4.509278982	5.008648767	4.706820071	5.229261087	4.895547052	4.426171109	4.620729959	4.267485235	4.716577449	4.552713443	4.617563387	5.106919531	4.772422637	4.88810805	5.009510552	5.054872546	4.68582428	4.762189544	4.694669237	5.210979885	5.015926967	4.713875458	4.951891857	5.073653902	5.038789713	4.412524477	4.650510451	4.716330921	4.867670406	4.910542067	4.63642443	4.522800919	4.969592131	4.843418979	5.467419612	5.001983469
LOC653160	0.478247476	0.551185802	1.145031754	-0.013175257	0.1269797	1.005732504	1.23664735	1.098435874	0.247404496	0.026023205	0.49411495	-0.374736494	0.043197751	-0.99355551	-0.481096931	-0.717636938	-0.731802405	-1.046183711	-0.510088673	-1.136756447	-0.325339809	-1.292681889	-0.330682803	-0.913966233	-0.168492595	-0.392189434	-1.316201234	-0.880167914	-0.341145541	-0.533701046	-0.618242214	-0.515784181	-0.23627755	-0.953215936	-2.051853043	-1.5406826	-0.134436968	-0.959663684	-0.414805461	-0.69121858	0.170684434	-0.614624368	0.376401442	-0.967040203	-0.608497415	0.493261662	-0.434818887	-0.156721109
ZMYM6NB	2.605318261	2.313561124	2.130222783	3.086475788	2.643239656	2.747821909	2.865573869	3.052122716	3.49374192	3.702936801	3.351912073	2.960523425	3.067483737	3.019734524	3.589528287	3.255981655	2.939191651	3.377304094	3.015384516	2.757235311	2.764265173	2.433539925	2.581289351	2.465748862	2.933964018	2.202758111	3.501546481	2.732429305	2.621355714	2.499262654	3.051812186	2.102337626	2.969617049	2.607753843	2.585255416	2.467153895	2.898591857	3.037147767	2.638744596	2.592984612	2.831704984	3.134040349	2.780798383	3.090149825	3.200402961	3.313899621	3.142857386	2.995098118
ZMYM6	5.165632592	4.911325404	4.180290665	5.130419214	4.830853196	4.635476814	5.317727492	5.455326944	5.215104079	5.232073492	5.107489601	4.670971225	4.918290746	4.851768913	4.789253976	4.810629673	4.943035667	4.749019404	4.929159646	5.095356704	4.7778383	4.653760095	5.304150388	4.349342252	4.505532837	4.771277316	4.688350917	4.408586231	4.626850559	4.884892904	4.391862736	4.468940059	4.396562815	4.458472835	4.438551295	4.283738482	5.012977472	4.932874843	4.267423434	4.568540709	5.168347651	5.217320269	4.643187366	5.062673161	4.893359012	4.932631818	4.32903359	4.51652406
ZMYM1	3.904922038	3.787920925	2.795098401	4.502132592	3.396739507	3.400094	4.219343021	4.293607259	4.342792144	4.621417024	3.471420465	3.670184195	4.349664041	3.482070446	3.799921784	3.821237758	3.812656293	4.504514643	3.755622465	4.619939732	3.481590092	4.284210086	4.035286657	3.066941091	3.495165101	3.822332915	3.816650171	3.508720654	3.952367342	4.211574313	4.057259493	3.468163222	3.522909182	3.748620202	3.469250907	3.45748388	3.527320649	4.155092818	3.498714988	3.458280686	3.721776767	3.89893234	3.513916869	4.417006113	3.733847717	3.551535348	2.614571511	3.402788142
SFPQ	6.89919098	6.886081348	6.223367062	6.866128125	6.448176595	6.798641695	7.133651769	7.16789781	7.34349368	7.26215155	6.367560953	6.154352042	6.601878435	7.17420942	6.591878224	5.803787524	6.442834678	5.660123041	6.362727978	6.017792528	6.294651928	5.720489835	6.99145307	5.979027548	6.323210512	5.952215291	6.238820199	5.974568726	5.629665907	5.870660589	5.795630248	5.792389779	5.691545153	5.913444309	5.690194635	5.762982531	6.435242672	6.761946349	6.607407341	5.890719557	6.936273114	6.9193697	6.304369164	6.541549667	6.213453537	6.655964876	6.3931889	6.028521263
ZMYM4	5.6974469	5.491520936	4.560692184	6.392538469	5.271569225	5.23137647	5.64969655	5.896320842	6.067159359	6.288200784	5.304054371	5.486998682	6.07700664	5.607923042	5.863683755	5.331970779	5.480629401	6.226944851	5.356008762	6.012956421	5.231524008	6.573985171	5.748897562	5.225780361	5.557751506	5.206867337	6.091157547	5.822579941	5.658561317	6.325022098	6.144015472	4.948082206	5.984067481	5.341606566	5.819536588	5.362320369	5.142244828	5.885147009	6.174955177	5.444326151	5.440767723	5.344982487	5.117428973	6.085160529	5.414816333	5.281476234	5.355229592	5.540434142
KIAA0319L	6.003406403	6.007199102	6.468972509	5.268103772	6.252316751	5.937046893	5.748127895	5.161583869	5.033013676	4.919148794	6.201957468	6.003406403	5.570522184	5.946479453	5.307511477	6.350506543	5.297045603	5.364481131	6.083116365	5.419433336	6.40339931	5.224624875	5.949927839	6.643896344	6.036975457	6.205264393	5.761624642	5.84276302	6.131366148	5.928218372	4.950439551	6.400235181	5.591646068	6.014391586	6.423156408	5.997417924	5.532490181	5.518021395	5.899781544	6.714957944	5.876031532	5.180144376	6.126275152	5.321299198	6.05256414	5.32437535	5.774000582	5.849823401
NCDN	2.314061278	2.479430873	3.115293015	1.647412332	1.890149858	2.073575145	2.23644023	1.925957257	1.651418111	1.468909526	1.324349659	1.355488081	1.973250043	2.334882229	1.689705116	1.527473984	1.893474827	1.529767055	1.992111795	1.341071528	2.053359459	1.914535276	1.53556102	2.01264686	1.87888477	0.882018189	1.399644365	1.731879617	2.543639465	2.36154284	0.911825528	2.95216385	2.235009903	1.127126521	1.241974209	1.400380828	1.670477408	1.967302035	2.616249669	2.196918705	1.426519468	1.467068189	2.115855194	1.410165636	1.866191885	1.759209752	1.441426281	1.757661446
TFAP2E	0.596462521	0.667932664	0.906559659	0.364261815	0.382616132	0.832163738	0.663934473	0.527523846	0.54326212	0.42543819	-0.18420813	0.224945546	0.113003029	0.437450721	0.593585578	0.412863292	0.60802115	0.211524502	0.182999692	-0.621897467	-0.097650404	-0.621441899	-0.240650827	0.66798714	-0.168200104	-0.029440767	0.653322598	-0.763602813	-0.075478489	-0.484472258	-1.337267879	0.316059861	0.928114198	-1.146641644	0.441710088	0.584937362	0.052703011	0.6168721	0.445694952	-0.07932579	0.604436244	0.609239527	0.422291875	-0.018484223	0.227805928	0.569338581	0.652941873	-1.059793274
PSMB2	4.71732265	4.881850194	5.069045723	4.645424066	4.34044707	4.657777576	4.51426852	4.329851894	4.570701416	4.145073196	4.066947002	4.374658921	4.457231965	4.864457624	4.245489211	4.124865834	4.388122952	4.037423755	4.442358754	4.480130698	4.249649123	4.072547479	4.525864625	3.895531438	4.156233466	4.598431603	4.401805621	4.358189387	4.019343678	4.265886478	3.741488816	4.737817929	4.152881713	4.422842064	3.68388901	4.117996623	4.76139388	4.642918271	4.722840201	4.370305019	4.760262293	4.581744423	4.826378263	4.333833889	4.369042727	4.444090584	4.633348197	3.725993545
C1orf216	1.93425405	1.686086044	0.816678154	2.642502188	1.282172042	2.249557081	2.637836933	1.830876083	2.479459509	2.677896837	2.206869617	2.311854976	2.278588504	2.751557004	2.980789383	1.897845086	2.7556828	2.773219874	1.731261288	1.664030872	1.673234039	2.328557816	2.22221947	2.402250523	2.771844394	1.125117993	2.544129822	2.870901044	1.752076861	2.542482331	1.720873482	1.543535851	2.200053743	2.360487194	2.89834421	2.798509458	1.05784718	2.643761849	2.257041317	1.780101575	2.600179771	1.887369513	1.562539495	1.738307219	1.833247228	1.992703563	1.921564689	1.754239528
CLSPN	3.945072435	3.936644176	4.692523733	2.917648064	3.502959198	3.808318755	3.238944992	3.26414509	2.904819744	2.862610036	3.721607353	3.218404789	3.274254443	2.993666894	2.806381439	3.283272258	3.154736985	2.640450625	3.583207955	3.874894828	3.630419357	3.39076899	3.760936159	3.52076749	3.066700569	4.364395262	2.980028966	3.517508003	3.341159815	3.114800868	3.163335907	4.080373232	3.027874934	4.418852031	3.09545602	3.488202426	4.228374358	3.150718779	3.733198653	3.496276238	3.29709166	3.465456571	4.102611534	3.272659307	3.647783568	3.401348055	3.814153987	3.352143825
AGO4	8.229598775	8.098246387	7.652069378	7.97423466	8.486883023	8.327540654	8.147264798	8.343919146	7.906545139	7.777570748	8.955239913	8.657117628	7.877229252	8.865838419	8.263826067	9.151923359	8.69829862	7.851298761	8.852325181	8.518771805	8.745258472	7.875094564	8.988841984	8.687361581	8.517398868	8.728527365	8.312244672	8.647190824	8.434043221	8.312990697	8.367079784	8.321461954	8.037259425	8.692706467	8.483979032	8.475180511	8.57913454	8.138364726	7.85764665	8.596869431	8.952050383	9.0402603	8.803983822	8.343796245	8.897883855	9.007306191	8.509099845	9.016670153
AGO1	6.343435464	6.121311584	6.320500239	5.654465841	6.29382118	6.493517649	6.352579887	5.551411047	5.64237778	5.580293396	6.057172166	5.642707397	5.744807823	6.260566937	5.645477901	6.14232179	5.926033986	5.255184543	6.299769016	5.686513436	6.184028157	5.478936211	6.40831715	6.686900345	6.302078677	6.174044341	5.210879122	5.680288423	5.807749501	5.785981099	5.252754572	6.38158232	6.255129534	6.4539584	6.119501675	5.831498525	6.142904531	5.948830846	5.732706015	6.291416377	6.286372657	5.911177051	6.296189397	5.467133657	6.112094067	5.925285453	5.776046434	5.499618032
AGO3	4.971321262	4.525632626	4.33894389	4.680486129	4.96428661	4.909022537	4.967379517	5.039844845	4.575366149	5.120834203	4.609576745	4.589770826	4.729846372	4.660144513	4.654610124	4.808200534	4.682173763	4.456985709	5.175137677	4.944341516	4.824681968	4.696632929	4.999614718	4.807245774	4.665262308	4.700739977	4.422624292	4.392843585	4.483826966	4.543258411	4.597486841	4.422376901	4.605526401	4.604799086	4.662389982	4.151018812	4.613794985	4.785330996	4.193036608	4.75988142	4.589801983	4.822901616	4.951174331	4.715949968	4.76286128	4.635341932	4.710943907	5.074827629
TEKT2	-3.669323537	-3.75777945	-2.134564018	-1.469325765	-3.160921733	-0.711702121	-1.917469405	-3.221779952	-1.390821234	-2.808280133	-1.531095649	-3.536420303	-1.047590087	-3.536940622	-3.201429754	-4.171526804	-2.436726404	-2.212062306	-1.729877621	-4.548127687	-1.187761365	-2.53780532	-1.842811706	-2.624720007	-4.902646729	-3.282130808	-2.788443021	-2.539089649	-0.343407665	-3.190056988	0.47171759	-3.592695232	-2.980247621	-1.19536082	-2.442498644	-1.077905122	0.514052825	-3.388516199	-1.994239554	-2.54652296	-4.30808687	-1.053968141	-3.064053122	-3.536940622	-3.37978505	-2.948609348	-1.757320277	-4.103889606
ADPRHL2	3.478014143	3.486098317	3.925534985	4.152029448	3.878572145	4.00203553	3.330023499	2.740732283	3.367843041	3.740945524	3.956869908	4.103672598	4.501194311	3.752064152	3.766105421	4.049257153	4.488755413	4.306674368	3.328100208	3.309361327	4.217955694	5.108358588	2.836936289	4.673033837	4.237854033	3.497169089	4.243992288	4.869875421	4.470512444	4.132386659	4.465035997	3.772121362	5.343178425	3.931013076	4.519258454	4.314423884	2.959501382	4.203545815	4.308014724	3.776473487	3.447097296	3.990479352	3.304661216	4.240970682	3.695838853	3.809951744	4.235557662	4.182754997
COL8A2	1.717055367	1.149756215	2.244616297	1.67509161	1.421603409	1.920893497	1.480832747	1.436313091	1.517850473	1.241181739	1.800509466	1.554644609	1.263320693	2.374594632	1.488562729	2.747702942	2.010610945	1.631255249	1.898928637	0.973847719	0.967603033	1.761514188	1.129201059	2.535797596	2.078915976	0.58919065	1.782633375	2.053479033	2.59941685	2.246854151	1.488115544	2.569970697	2.238424357	2.233404552	1.748893309	1.687609488	1.125810651	1.536812751	1.911708287	1.569615631	1.692385064	1.931117016	2.463555779	1.74299172	2.079314181	2.427764707	1.129358502	2.192622694
TRAPPC3	3.997281739	3.841784229	3.802936867	4.352512647	4.271536985	4.253958687	3.891355424	3.938281	4.359152107	4.521415331	4.547058071	4.426455554	4.536669755	4.77872793	4.602484935	4.601915167	4.796947307	4.599477088	4.486318353	4.033672075	4.514363356	4.445792218	4.370950181	4.592433798	4.257887881	4.500993423	4.887187931	4.827922044	4.375658963	4.476009357	4.760711974	4.445426639	4.721281619	4.29129404	4.58736003	4.748076156	4.269255046	4.420030587	4.425869245	4.286435232	4.540240867	4.792494207	4.145268489	4.752038645	4.622868383	4.73363813	5.119467606	4.717434133
MAP7D1	5.31074868	6.028577264	6.726986832	4.477895733	5.815749894	5.787492525	5.102404714	3.868835347	4.155139051	3.967226184	5.356557391	4.897050208	4.680514573	4.889033675	4.27771032	5.063021339	5.2158001	4.442700477	4.917285378	4.618680435	5.835177628	4.355563121	4.904286765	6.064435813	5.179869154	5.467921683	4.116350448	5.374242738	5.817027101	5.487532885	4.542851907	6.126856005	5.456322272	5.448928162	4.705992848	5.189361323	5.457414043	4.489930456	5.894788578	5.977112944	4.596193488	4.741531483	6.044520279	4.032373487	5.393060091	5.161852948	4.686987442	5.089705622
THRAP3	7.344350026	7.078337137	7.172584306	6.816838379	7.114642935	7.378242762	7.513764147	7.10936229	7.504077027	7.112891807	7.312870727	6.918477682	7.305158797	7.345491564	7.250810379	6.648831684	7.172940398	6.391779802	7.341483895	6.67564403	7.135578813	6.230604764	7.197919826	7.033903796	7.043155462	6.980300094	6.820548178	6.397594445	6.578432724	6.758152887	6.597111311	6.118269339	6.436935154	6.326764733	6.845901121	7.017070012	7.278720492	7.178980111	6.505913553	6.851485736	7.56127925	7.460337079	7.170996142	6.842887082	6.977222001	7.457388904	7.263509643	6.533563681
SH3D21	0.997159846	1.283120004	1.842099335	0.965373024	1.669687709	1.352666519	0.819030024	0.601850961	0.507385224	-0.340238068	1.125818217	1.259897923	0.675511771	0.943063756	1.213376018	0.28585611	1.923763122	1.188909481	1.554333916	1.085077701	0.884897155	1.02241854	1.296418298	2.16249644	1.587351807	0.702493908	-0.119375576	1.503650741	1.336938809	0.213163245	1.218393284	1.820115864	2.159084171	1.382983691	1.759201945	0.422464522	1.292877232	1.463777352	1.369024607	1.145519859	1.211629912	0.996538658	0.738622211	1.286784695	0.582298719	0.962469691	0.911389405	0.866578422
EVA1B	-0.157760655	0.034614038	1.36119438	0.707588311	0.804502747	0.143326507	0.131298009	1.408833172	0.262563813	0.680656983	0.330301975	0.997348469	1.550385241	1.716855492	1.83939906	1.454100075	1.632224513	2.306807251	0.750579611	0.824332184	1.008743011	2.145772499	0.595487898	1.949764944	1.139136005	0.269117423	1.822913539	1.442291518	1.605521247	1.79326208	2.223719901	0.374203152	2.809663746	0.860503164	1.735518076	1.714758872	0.359468846	1.297442546	2.634685214	0.726683886	0.502390224	-0.054601419	0.524908267	0.676259295	-0.842301931	1.015681874	1.279231356	0.53053516
STK40	6.65490485	7.054098093	7.797634466	5.674565969	7.269112805	7.091480839	5.846871992	5.353804372	5.165760821	4.708064397	6.228502713	6.459043618	6.534777541	5.585873959	6.065781197	6.450134859	6.347112732	6.019344855	6.362621887	6.076684914	6.955083818	6.368243905	5.928204788	7.478271049	6.631594518	6.55369809	5.688064759	6.935096182	6.862211398	6.497913733	6.206075262	7.415660058	7.246661417	6.390220139	6.388487421	6.430695952	6.409837866	6.301117064	7.2103156	7.277206462	5.854109681	5.575510381	7.022745228	5.837399666	6.370176044	5.625131812	6.227180421	5.848808721
LSM10	3.026908903	3.313191878	3.671305948	3.258590694	3.778932728	3.506229766	2.786354133	2.647245299	3.104063349	1.659943513	4.402169652	4.043252607	3.545580317	4.027625955	4.137992626	4.16743433	3.897563809	3.391819451	3.401432104	3.573301332	3.98174264	4.16873394	3.118348676	4.88007991	4.56640823	4.301885774	4.4249178	4.359317963	4.077321688	3.501514366	4.18046464	4.285794404	4.452336097	4.086986013	4.881154244	4.693189183	2.856536013	4.049282153	4.546001825	4.427099988	4.094969605	3.544325736	3.862225415	4.371267019	3.773352296	3.909763431	4.791932074	3.081442097
OSCP1	-0.771354975	-0.790266974	-0.693870046	-0.308737125	-0.422841234	-1.704396759	-0.700470813	-0.514660145	-1.223054113	-1.018521205	-1.514865993	-1.277893724	-1.086011365	-0.552570733	-1.2091642	-2.967371385	-0.256599382	0.201639135	-0.344683469	-1.248736526	0.569506524	-1.47634355	-0.48262834	-0.628889713	-1.624606027	-1.15770356	-0.758679754	-1.830443853	-1.008134937	-0.459857643	-1.507272934	-0.608432577	-0.546567621	-1.650053707	-1.012674289	-1.598525998	0.735177401	-1.542520034	-1.998086475	-0.935389554	-0.707970755	-0.013424145	-0.280056056	-0.94309334	-0.448330621	-1.280838341	-0.195158858	-1.059862859
MRPS15	2.746379068	2.771209434	2.725269496	2.796604413	2.945948006	2.955574762	2.862650522	3.101380115	3.199651727	3.397257621	3.197474357	3.269705416	3.007861851	3.020208226	3.583720602	2.99731685	3.070228685	2.589782354	3.288851015	2.943357417	2.933028824	3.20590077	3.409503694	2.44372885	3.021574155	3.194432968	3.430606958	3.114705956	2.562242808	2.94114644	3.210844461	2.903258333	2.842363653	3.06327201	2.973004447	3.547484445	2.863630401	3.165109745	3.524163338	3.247855833	3.141264555	3.36675751	3.210906841	3.309675708	3.756965021	3.709853069	3.955328342	3.039638884
CSF3R	10.16899994	10.53531542	11.32922029	8.904402244	10.40101807	10.69068982	9.669260065	8.019727305	8.013385325	8.060046477	10.0734754	9.992649735	9.953213778	9.214121742	9.150860231	10.19488775	9.807302041	9.26336872	9.552325653	9.973916484	10.47182163	9.288941713	9.885777964	10.65034228	9.256968149	10.42216527	9.075113182	10.44951519	10.21842622	9.860737861	9.462054667	10.89529786	10.14542988	10.71974662	9.248643125	9.012442099	10.49601175	9.370670521	10.49635194	10.17765044	9.493117886	9.912359995	10.32126829	9.139936832	9.963909117	10.08848821	9.507370268	9.720889604
LINC01137	0.208191285	0.762534959	0.624290657	0.962415208	0.665537194	0.774381551	0.03085342	0.612831337	0.760735527	0.96227537	1.427794677	1.299771416	0.116895112	1.890598164	1.349101516	0.531760023	1.162182124	0.676611631	1.377883614	0.438308405	0.568631586	0.321316841	0.568924169	0.397597765	0.952014359	0.316345808	2.045487837	1.846596843	1.612617347	0.607694224	1.555966243	1.184915541	1.480827422	1.565251576	1.084659219	1.374853945	0.532195656	1.367729087	0.374839481	1.203665467	-0.254688727	0.151701309	1.12137778	0.806592561	0.898440869	1.534818153	1.719916987	1.968847062
ZC3H12A	3.638973434	3.940740052	4.539544845	3.653308291	4.289342621	3.935613282	3.451861808	3.411127335	2.926633238	2.771019586	4.674317947	4.37214227	3.800949603	3.689192202	4.435902164	4.684289671	4.007482472	4.626680445	3.727109119	3.923936619	4.682708707	4.775799169	3.130527819	4.990466408	4.094980199	4.224792803	3.739506314	4.701055801	4.9216013	4.466643481	4.869385121	4.899109287	5.34282561	4.564040686	4.912563718	4.534415934	4.437818752	3.65745678	5.149425601	4.068763394	3.586360677	3.718387938	4.226079212	4.133538511	3.6717279	3.766745122	3.973156438	3.986429306
MEAF6	4.939633355	4.924836109	5.001040647	4.9221302	4.7603082	4.995261276	5.007353409	4.736024087	5.238860133	4.982676564	4.392682812	4.360296969	4.663771424	4.517788605	4.86111234	4.386461005	4.609659199	4.310641935	4.421386401	4.239328188	4.333731562	4.112913775	4.773651458	4.12656588	4.476151897	4.55068096	4.459717178	4.183862181	4.06325891	4.376439768	4.056204146	4.321196749	4.066944671	4.377595781	4.367874526	4.394942895	4.72429932	4.68470025	4.650243286	4.308598691	4.506444589	4.448203512	4.687592232	4.598586115	4.583395104	4.425413675	4.33650944	4.124015004
SNIP1	4.381933489	4.472498893	4.560299516	4.619236195	4.0750061	4.616147359	4.742394812	4.591216421	4.945785429	4.305439928	4.872053657	4.153230058	4.366630025	4.71602894	4.462839879	4.630486196	4.733781428	3.902300881	4.908371602	4.147631017	4.475789562	3.98888067	4.593320969	4.374870936	4.554413011	4.35326771	4.601607645	4.2327117	4.193985373	4.253799313	4.375636235	4.482414772	3.897217758	4.0902101	4.314255976	4.265132949	4.937889709	4.3820765	4.315884912	4.568698732	4.776939151	4.77109104	4.468428194	4.44225945	4.310242369	4.703947657	4.476287964	4.259128601
DNALI1	-0.434381868	-0.616840156	-1.40468936	-1.316096269	-2.11058212	-1.435817976	-0.414989338	0.124990198	-0.279703651	0.040379582	-1.380311422	-0.679119763	-0.33369199	-0.462419871	-0.300635341	-0.233415335	-0.975033547	-2.183591428	-1.210889926	-0.961760214	-1.616704529	-0.133044351	-0.063294715	-1.029025995	-0.816600119	-1.657202709	-0.31275956	-1.256516045	-1.821055235	-1.619927194	-1.969630071	-1.016719946	-1.5952266	-1.014090576	-1.112407988	-3.6595225	-0.808895733	-0.651455192	-1.716776639	-1.069334373	0.417045649	-0.56360518	-0.840395021	0.595363014	0.135539759	-1.229913099	-0.975033547	-1.775077451
GNL2	3.934727533	3.689868232	2.953365498	3.96792173	3.317270622	3.608377779	3.9661953	4.102167389	4.041740568	4.711110991	3.354845581	3.449632552	4.036937281	3.841486674	4.160545398	3.416615483	3.940840887	3.967272419	3.75293572	3.765886781	2.966852413	3.938089612	4.093731948	3.101861712	3.532458839	3.859401743	4.111516633	3.275427992	3.141915212	3.719066599	3.936946564	2.531652328	2.982385108	3.633635348	3.673369274	3.524776056	3.390607291	3.867374302	3.823876511	3.170697138	4.078683142	4.085348963	3.497450396	4.409939697	3.767391106	4.232455054	4.043861078	3.520134616
C1orf109	1.952828584	1.676839503	1.413692801	2.186468956	1.677099106	2.358911603	2.247019839	2.327143642	2.607163703	2.831266606	1.056451129	1.538275016	1.825801174	2.210528599	2.143599916	1.618569754	1.771686683	1.190106001	1.536705867	0.986081499	1.051783434	1.352917455	1.694982349	1.220667392	1.987721864	1.290147529	1.134961004	0.653003104	0.859190113	1.776477078	0.543720999	0.938521892	1.399887991	0.227503197	1.229852174	2.669851494	1.202731186	1.740488163	1.364947496	1.648049783	1.455702738	2.236563273	1.519088875	2.030297082	1.539234395	1.61756898	1.940759687	1.938486086
CDCA8	-0.603503341	-0.754013348	-1.350637186	-0.596934477	-0.752769607	-0.163837426	-0.663867238	-0.574223235	-0.156091971	-1.203476719	-0.322537266	0.204524808	-1.140321263	-0.440414085	0.505298356	0.221898245	-0.973531193	-0.850194699	-0.225783055	-0.728276403	-0.533912501	0.229560914	-0.914947603	0.233054826	0.246637073	-0.55978811	0.005932304	-0.080566702	-0.169183562	0.104947518	0.042502299	-0.629097274	-0.301123419	-0.194045016	-0.902080493	0.273439054	-0.192035483	0.584719479	-1.329663192	-0.135854085	-1.476519778	-0.278653096	0.615456594	-1.690471695	-0.654607628	0.491308417	0.670710261	-0.534039525
EPHA10	2.041713183	1.53879346	3.023366158	0.619296581	1.529338261	1.471681665	1.600455278	0.911518408	1.40701776	0.891369353	2.228414768	1.406079574	1.002916408	1.686812638	0.847236979	2.125534397	1.052770974	0.861754793	1.916909467	1.839931659	1.70324539	0.163770721	2.366474329	2.12053406	1.446485855	2.739629572	1.07140881	1.149525267	0.81915435	1.421949113	1.020947965	2.079407201	0.757311673	2.598816833	1.101193999	1.678221998	2.478260278	0.967713831	1.643436683	1.873870811	1.967314535	1.378133255	1.750925844	0.804219636	1.046820563	1.246094062	1.339153664	1.647316608
MANEAL	2.156772209	2.308173264	2.661308946	1.784372226	1.830371646	1.802988483	1.719629723	0.553458331	1.501960764	0.914452159	2.2892408	1.558922542	1.69508273	1.412436959	1.751291284	1.713896374	1.388052967	0.938699203	1.507480186	1.367682272	2.037904652	0.996540999	2.027246989	1.778034664	1.382506943	1.233843926	0.982952118	1.807276385	1.356077476	1.561224957	1.518314362	2.161621724	1.544791066	2.074103833	0.802847848	1.330703397	2.086095172	1.75276688	1.937354845	1.646419638	1.58141359	1.239019537	1.597090915	1.248825668	2.484206001	1.322852621	1.639566424	1.558044522
YRDC	2.234247922	2.568319092	2.239221426	2.910377434	2.568514576	2.676343026	2.435826779	2.415987654	2.589955846	2.606688594	3.019794283	2.099830113	2.622203706	3.320718595	3.01858776	2.943418888	3.28526755	2.386177471	2.987866027	1.894496199	2.688647326	2.927803385	2.096382766	2.875817218	2.722776419	2.688588564	2.664285705	3.098265743	2.932962786	2.207101357	2.802178715	2.956145482	2.936612985	2.540192311	2.996002404	2.666131819	2.796775127	2.525960904	2.129247249	2.531617631	2.823201995	2.634863204	2.420768705	2.355050075	2.272626525	3.169288877	3.157712993	3.071964848
C1orf122	0.841985193	0.437474647	1.287679028	2.19586562	0.840971951	1.208946172	1.133638924	0.66492086	1.456804078	1.462320889	2.600420799	2.092582897	1.415634482	2.330117421	1.633545411	2.431554729	2.671105942	2.454380858	1.577561501	1.737214835	2.188094441	1.985686146	2.002821299	2.180031593	1.978628756	1.996512117	2.372195512	2.843942005	2.589615411	1.877231282	2.762226891	2.529351684	2.554864801	2.41959924	1.981705856	1.933293385	1.763180803	1.608181586	2.192638875	1.874726624	2.227365332	2.430067673	1.495138067	2.007230409	2.257082752	2.198301966	3.13188325	3.012889776
MTF1	5.825408079	5.620580894	6.092684499	4.999196228	6.075865998	5.883188744	5.748781261	5.576346639	5.340540944	4.885241507	7.00728342	6.360106823	5.366032323	6.378981708	5.621394693	7.130591538	5.967995483	5.083579613	6.617447665	6.494148611	6.524558759	5.213641747	6.767266054	6.60728746	6.173465789	7.048840036	6.010129576	6.243974339	6.418268703	6.218737572	5.636337204	6.584573165	5.580426987	6.896984449	6.359899068	6.824335709	6.54825448	5.180988319	6.00100096	6.798692326	6.311266525	6.222271528	7.224476139	6.059150616	6.916896633	6.008372578	7.036260423	6.805900404
INPP5B	5.044784181	5.053619047	5.329057892	5.394504252	5.423587619	5.419762904	5.304379453	4.828131456	4.986316464	5.324344772	4.602071555	4.6920055	4.737592363	5.035759373	4.492361507	4.371390823	4.836749424	4.151052473	4.605716366	4.234485227	4.49304581	4.56909189	4.531384512	4.559978127	4.69831423	4.958768129	4.394772605	4.417035359	4.490961698	4.273509302	4.254366223	4.89697556	4.746298988	4.371927344	4.406081602	4.922279443	4.503922652	4.83828573	4.361751451	4.427198888	4.535489799	4.856125619	4.649091476	4.932384685	4.586098357	4.754791763	5.304593038	5.286597808
SF3A3	5.208378243	4.900536532	4.927532537	5.091338896	5.274698018	5.534363148	5.630336606	5.2892685	5.625607835	5.529680434	4.055833376	4.351198246	4.801359549	5.00183087	5.244813099	4.216664903	4.733746243	4.370463134	4.757551291	4.635132255	4.801060361	4.157667065	4.754995131	4.341948807	4.946713815	4.690921734	4.517893899	4.411170341	3.8109725	4.450358723	4.132956886	3.886644216	3.910931385	4.210185614	4.81055896	4.852925231	4.453039044	5.02843596	4.66875306	4.775421711	4.998777295	5.06593306	4.951280125	5.105051305	4.435751041	5.208768861	4.961796509	5.261687616
FHL3	2.541281079	3.20405528	4.746562466	2.436543681	4.416904598	4.019179834	3.428781529	1.926813819	1.954693477	1.565575988	3.750182281	3.342634491	2.997905624	3.127622572	2.814176062	2.700724331	3.913943029	1.769683405	3.258814049	3.265554461	4.620859186	2.581297127	2.311644318	3.903582595	2.4646162	3.947667711	2.878615293	3.799951248	3.696891679	2.625107169	2.350994235	4.048600148	3.767217183	3.289182149	2.56083874	2.801508573	2.855086485	2.585983061	3.547399672	3.503089109	3.495581486	3.226191961	3.892257403	3.410729092	3.343276929	3.430978974	3.879182936	4.223086629
UTP11L	2.853445966	2.529097107	2.276511919	2.826838443	1.894682518	2.736073911	2.931621809	3.208619327	3.103924131	2.995244576	2.844456648	2.81791307	3.01479919	3.048431342	2.960085188	2.107452059	2.893222707	2.919217294	3.00870997	3.0489459	2.525560171	2.605506478	3.001415402	2.010005386	2.734425368	2.813879244	3.033068198	2.304094308	2.524324479	2.527254086	2.815034397	1.509962502	2.038244186	2.464611544	2.419809333	2.623462154	2.76477443	2.566092118	2.515176789	2.223924311	3.093038606	3.087615808	2.615586212	3.176585522	2.785206545	3.168935887	2.695821424	3.063434622
RRAGC	5.026798846	4.623002123	3.783536587	4.498617936	5.013565144	4.838884283	4.659136744	5.022667821	5.135453495	4.697073264	5.379924484	5.197422822	5.0685399	5.04801243	5.027039042	5.346242937	5.076750335	4.679129905	5.410425418	5.183147855	4.946960622	4.267126691	5.061637994	5.29338819	5.259060177	4.846499364	5.09763538	4.862571293	5.103559624	5.315810833	5.285622167	4.915042106	4.636351352	5.135371137	5.521781904	4.997267365	5.196089276	4.313479992	4.179947438	5.494856272	5.057432607	5.332527517	5.382094513	5.209099484	5.438977868	5.248105702	5.149987869	5.819289232
RHBDL2	1.311481788	1.592296959	2.077972513	-0.036771556	0.903670844	0.77552799	0.91074819	0.06758701	0.192141733	0.328094096	1.856738515	1.219555717	0.630039507	0.882647309	0.628978204	0.275774464	0.873913921	0.095375899	1.136753476	1.214921235	1.263184751	0.366691074	1.243655387	1.373927669	0.749614285	1.602648439	0.877737669	1.095506227	0.426076984	0.336680909	0.957610611	1.649511347	0.558666272	1.689852376	0.299791658	1.122297113	1.770825916	-0.376613778	1.131006797	0.882007869	1.074623512	1.032699243	1.003116948	0.300278615	1.396594678	0.908975324	0.028788448	0.685301907
AKIRIN1	5.740749802	5.264868845	5.029030396	5.677737297	5.649098282	5.912841205	5.567559536	6.187583016	6.414263396	5.511542437	6.822503934	5.975842038	5.965880467	6.373171905	6.218672362	6.029178036	6.221468816	5.589410762	6.387233169	5.70107405	6.302997125	5.148790706	6.324224561	5.998859421	6.137112922	5.374774843	6.117682326	5.552832751	5.682277834	5.776696284	6.197158539	5.54871354	5.420964874	5.667686878	6.107490624	5.644592974	6.369919951	5.338211984	5.11489559	5.803385664	6.416053184	6.494258226	6.174149977	5.858772997	6.250069958	6.485062767	6.103374729	5.868813967
NDUFS5	3.653004569	3.535650651	2.70609818	4.293729597	3.158711453	3.594461192	3.663833188	3.587765251	3.747396987	5.253797458	3.482270353	4.114226171	4.399176476	4.372966833	4.689149651	3.933494718	4.117109535	5.34636989	3.583776548	4.307577558	3.412813689	4.798444442	3.616783911	3.807617554	4.557934486	4.39704013	5.263928237	4.712367069	4.052477539	4.789107333	5.259013694	3.473109184	4.359607248	3.890427182	4.121099427	4.744653726	3.410110342	4.691824866	4.728962769	3.847469893	3.91246207	4.119710985	3.37108461	4.872288368	4.463303702	4.413897136	5.114998042	4.83827753
MACF1	9.624553059	9.425483016	8.742722287	9.2160817	9.067595163	9.642897868	10.13213704	9.311905946	9.113595815	9.694601932	8.775513334	8.635996892	8.933769182	8.935726376	9.308683343	9.383182047	9.191091538	8.484030481	8.168072979	9.308959286	8.007139252	8.142274012	9.539422449	8.824362837	8.729018662	9.477985477	8.41604626	8.902795938	8.742722287	8.48419422	8.534147048	8.835258889	8.178643014	9.576212455	8.680704295	9.287148325	8.82286231	9.317097142	8.463475696	8.736813043	9.453461211	9.02377856	9.156457647	8.721964051	9.03501372	9.754602377	9.197535833	9.624544031
KIAA0754	4.123502163	4.26068579	4.543925641	3.113135078	4.256020096	3.96170257	4.255215842	4.125199489	3.265979911	3.663753173	4.381564987	3.745904796	3.174660814	3.893202755	3.040600588	5.008144516	3.595449056	2.741692987	4.278428386	3.902381347	3.93762949	2.841342214	4.545526501	3.718319957	3.248582712	4.667367039	2.783291257	3.605539047	4.255400464	3.514485874	2.18299019	5.256462319	3.320376303	5.035709568	3.339080455	4.116485809	4.769878579	3.219623125	3.547750244	3.956286191	3.67472221	3.385411688	4.282441461	3.134869976	4.429559105	3.739929937	3.967440206	4.389225868
BMP8A	2.687620796	3.315704293	3.726424616	1.937931795	2.812428936	2.805501556	2.741887231	2.223259097	1.425829777	1.849175868	2.76221523	2.312515232	2.313961801	1.942641978	2.142271257	2.274610289	2.026100547	1.928509114	2.55176814	2.692320091	2.331374186	1.873599405	2.539179277	2.32308932	2.296345453	3.463487715	1.58611128	2.075188349	2.36952988	1.82491428	1.074054664	3.008015978	2.243154216	2.313529132	1.957946921	2.41365264	2.862794375	1.506473533	2.482928446	2.485351641	2.167090677	1.909546653	2.843282807	1.237678759	2.246868163	1.663348412	1.956516999	2.123095938
PPIEL	2.974926013	3.174507822	3.721797975	2.018248578	2.67225715	2.575457705	2.363883896	2.474447083	1.792035845	2.286552424	2.81339792	2.756792418	1.996705747	2.324013947	1.617464576	2.293592969	2.329844701	1.684933412	2.834398034	2.58300967	2.768651318	1.436906133	2.795751084	2.346279277	2.160280492	3.35717778	1.846515855	1.983186178	2.093630942	2.244158656	1.985094949	3.007227894	1.9019808	2.633936838	2.129974298	1.855023697	2.933034718	1.939664017	2.110117494	2.438724711	2.601241907	2.459279319	3.06954658	1.808854569	2.481716945	2.466403106	1.487005878	2.08793189
PABPC4	4.96902121	4.881142314	5.087581611	4.606645216	4.762122582	4.919759875	4.894408118	4.84265437	5.167119079	4.532726602	3.881720748	4.184448491	4.399433776	4.579558412	4.138361403	3.206647405	4.281933968	3.046716369	4.143530073	3.559123379	3.978317543	3.835021103	4.711580321	4.094819518	4.340086932	3.53484105	3.600942701	3.643250059	3.637234117	4.263246604	3.45153267	3.948517566	4.108559691	3.137524238	3.527609311	3.426113489	3.974650467	4.48605851	4.039741918	4.661936037	4.623279464	4.314541008	4.359348163	4.321411775	4.035770484	4.402016842	3.990596358	2.860656729
LOC101929516	-0.508152345	-0.650641675	-2.122018506	0.103304733	-1.016076513	-0.602548477	-0.225836643	0.280248762	0.883046608	0.54057674	-1.388469323	-0.444005119	-1.173737594	-0.404590432	0.23521856	-1.11165369	-0.489126337	0.027541813	-1.566419449	-2.098006225	-1.321431695	0.080314985	-0.235569372	-0.577773416	0.138772102	-1.923671865	0.46469138	-0.191925503	-2.009860159	0.498247971	-2.982443967	-0.904635292	0.301432099	-0.975829247	0.599085275	-0.109897359	-2.336972182	-0.109897359	-0.810556365	0.325943262	-0.271463863	-0.013492947	-1.047584904	-1.306976287	-1.574395408	-0.596290031	-0.495916111	-2.212669568
SNORA55	-0.501561229	0.245931157	0.100655184	1.056651632	1.029837435	0.018525821	-0.589434372	-0.898874905	1.554577677	0.50494672	1.162093879	2.252027556	2.09579466	0.808887026	1.777402893	2.597135151	1.226551623	3.223866028	0.406114966	1.990964927	1.111183006	2.957700194	-1.636185154	2.476569064	1.73050941	3.274985075	3.150981844	3.53584695	3.312869566	2.927684803	3.778731043	1.244310952	3.250145657	1.724845216	2.412750003	2.130896673	0.290672643	0.574826432	2.339637937	1.768955548	-0.172134537	0.780260827	0.143860306	2.763315826	1.021558317	-1.249615553	2.659691776	1.31196105
HPCAL4	2.120012393	2.310251791	1.684365134	1.590834898	1.434227568	2.69015933	1.82832961	1.962879104	2.458727438	2.451773787	-1.421601285	-1.131344842	1.806409722	-0.349627643	0.870340572	-0.158899549	0.257133005	-0.500726558	-0.666564732	-0.029540154	0.601193145	0.746810946	-0.298655925	-0.567386063	1.006048358	0.802778754	-1.074851043	-0.037617846	-0.432326127	0.567005824	-0.895581293	-0.259182074	0.317345184	-1.746916171	0.774687581	0.527824828	-0.059469568	1.186646889	-0.953131204	1.033139085	-0.676030283	0.791373691	1.69772243	-0.396612026	0.164205317	-0.812737229	1.341871603	1.500316553
PPIE	3.752390695	3.937282153	3.842748821	3.976397799	3.788335177	3.875366826	3.908271217	3.499416853	4.033967523	4.21800806	2.565775469	2.996993345	3.541757346	3.817722109	3.860794905	3.295303076	3.609319018	3.744966362	2.889590805	3.256759293	3.075319723	3.60501747	3.311224303	3.461262508	3.966492075	3.465615609	3.358903168	3.62738654	2.966664137	3.496519257	3.278536319	3.341931822	3.360822542	3.000277095	4.124688473	3.785338331	2.91438068	4.03600886	3.491465688	3.469838184	3.378825707	3.290182878	3.242954099	3.490458172	3.132301486	3.373707392	3.784954187	3.472669373
BMP8B	1.597798483	2.129242941	2.093022235	0.638501274	1.312362783	1.624588386	1.759416861	1.376280168	1.63643762	0.766276912	0.864372135	0.611240972	0.962275144	1.064183076	-0.460856708	0.904128027	0.903083334	0.069318342	0.286940026	1.557512786	1.605455488	1.079668385	1.337333677	0.392380753	1.416996381	1.846564971	0.720840753	0.921471711	1.027699119	1.194697227	-0.020354741	1.733560094	0.67164559	1.139562184	1.15738811	0.328570265	1.447537566	0.683520087	1.867957239	1.7121659	0.928792641	0.951425955	1.580566911	0.133402372	1.212044708	0.8657477	1.05125878	0.937702652
TRIT1	3.194847656	2.919658362	2.05120375	3.356062822	2.058465811	2.756944012	2.997872785	3.577570116	3.529790211	3.583204209	1.870577564	2.487521397	3.081182768	2.868342631	3.231690486	1.895813365	3.113310292	3.578961189	2.454970199	3.11994046	2.191039779	2.459462244	3.149843656	2.249431963	3.095243695	2.693072057	3.11347864	2.771769255	2.249677026	3.2035842	3.307295245	1.657175389	2.288883413	1.597556689	3.109419006	2.30387931	1.785481556	3.4073548	3.06528828	2.639348371	3.084635662	3.539374529	2.722425846	3.502005841	2.44556978	3.39941879	2.489659155	2.969503501
MYCL	3.663048396	3.034549579	3.585380848	3.696268885	3.095276222	3.646215933	3.295840748	3.01004258	3.578025642	3.337808382	2.413789596	2.880535813	3.197756579	4.078030773	3.036196777	3.088183624	3.970547672	3.226042462	2.746822747	2.313266989	2.972946088	3.781830761	3.831015419	4.200468499	3.906771361	2.303370189	3.098210691	3.406076779	2.107147335	4.211290339	3.219274052	2.81779374	4.368418633	2.626381125	4.073894431	3.092261764	1.685633218	4.332352438	2.886467925	3.785618685	3.349869546	3.570742221	2.840229387	3.10654699	3.116427735	3.222577669	1.856395197	1.881137568
MFSD2A	1.25396704	0.884203069	1.065478586	1.582158855	0.960499613	1.593048575	0.645742874	0.736654957	0.490484698	1.247645378	1.343687222	0.638386993	1.150547323	1.758440159	1.028226543	1.763743757	1.726147534	1.59687569	1.598257107	0.19787819	0.530536196	1.673830249	1.373836405	2.189810704	1.881099092	0.437006136	2.145263073	1.671386877	1.476294859	1.427605011	1.469277711	1.004556137	2.178854063	1.671364046	1.991881254	1.754996864	0.166403966	1.951813541	1.477681618	1.440356072	1.149102916	1.178444559	0.944855102	0.772897533	0.642184716	1.476749171	0.688330209	-0.131088525
CAP1	9.0956768	9.024000987	8.586256284	8.645487354	9.491489367	9.496152056	9.08164563	8.822213184	8.969885146	8.922540661	9.400780561	9.372642725	9.056471421	9.396589149	9.366078766	9.92906325	9.289018696	9.062772463	9.46941675	9.254291932	9.210360791	9.017303823	9.340070444	9.608379299	9.682445634	10.01108682	9.446422279	9.345817165	9.281053657	9.838545552	9.441452147	9.056471421	8.641559557	9.295380763	9.860150885	10.23641994	9.496152056	9.001123265	9.065113372	9.801470515	9.227639468	9.414686874	9.622367521	9.118998106	9.708617781	9.395845549	10.06140773	10.11987911
PPT1	7.065169314	6.426874388	7.067778586	7.225156419	7.401324348	8.023563986	7.459647597	7.010582751	7.702612091	7.53988411	6.911291306	8.223465446	8.102339923	7.738836153	8.31886397	6.879103803	7.819926626	8.087594782	7.674577963	8.070548683	7.317612654	7.566477823	7.973085382	7.642527973	7.585549017	8.17700366	7.941025796	7.980798315	7.12343645	8.237199687	8.48031824	7.125860221	6.989874719	8.344173089	8.196221233	8.126777799	6.697821188	7.87335485	7.418658265	7.995809919	7.334189701	7.996325567	7.521137873	8.508115753	7.771389266	6.436736759	8.147097766	7.772761983
RLF	6.170879524	5.794522138	5.052323291	6.546596968	5.995559169	5.615608924	6.182345665	6.686163118	6.213907001	6.801254504	5.831149932	6.188614305	6.226263316	6.219645405	6.482781975	5.634661985	6.392110533	6.550465815	6.586198764	6.707559224	6.082506528	6.239158343	6.044089074	5.470080544	6.027206404	6.000513678	6.393539769	5.844784398	5.770017329	6.051286568	6.889324349	5.140307005	5.834529776	6.227058559	6.124916097	5.599627657	6.425842569	6.273218497	5.466262279	5.669515047	6.165770872	6.498386067	5.702285571	6.729453592	5.940389499	6.783002046	5.560490771	6.896794938
ZMPSTE24	5.060606954	4.587699589	3.944251902	5.265243181	5.01437632	4.704105202	4.829222678	5.22544009	4.982716984	5.314867111	5.511668853	5.565913683	5.28995253	5.304680162	5.338966435	5.35588505	5.09296363	5.669043305	5.826847759	5.356367921	5.642343855	5.32182936	5.341686954	4.939259341	5.141174985	5.254775516	5.783728199	5.050105576	5.208931806	5.34167618	5.778848332	4.490712788	4.77065339	5.590489877	5.160719022	4.999764046	4.946085722	5.225207653	4.712903371	4.785500676	5.606714428	5.550314484	5.12558216	5.507171862	5.380230913	5.673953591	5.214288522	5.326620069
COL9A2	1.728374128	1.682884809	3.17487068	1.570568179	2.752286128	1.986959071	2.034500011	1.119294519	1.725998935	1.171628709	3.479137461	4.11387082	2.288714429	2.098170357	1.190565323	1.366472523	1.730781149	4.046570947	3.448007147	1.435007536	5.162566438	1.472862879	2.932012593	4.241600936	2.55830053	1.374456658	2.666150766	2.135612149	3.747374689	3.034826749	3.803438714	1.314407862	3.553468943	2.367678827	2.406634068	1.156499525	3.905771781	2.236165975	2.650733048	2.325878846	1.558197663	2.570964059	3.258653649	0.284018364	1.801432484	2.7085696	1.919043042	1.34167936
SMAP2	8.762596767	8.483355561	9.080171439	7.667231992	9.075818986	8.935244167	8.119925675	7.99764067	7.435361519	7.570666378	9.354593376	9.379301747	8.606127645	8.723289786	7.854062109	8.949135946	7.932683981	8.210631259	9.315209595	7.889333616	9.912260085	7.967411971	8.121149005	9.574988779	9.060855975	8.873173372	8.427797023	8.645884813	9.425822426	8.594210938	8.662059332	8.689224081	9.024646518	8.877880097	8.555016067	8.481246872	9.540378589	7.995704253	8.797376313	8.974381469	8.671483441	8.116448814	8.436464694	7.407015435	8.639335288	8.411498525	7.542987788	7.641143351
ZFP69B	0.751675193	0.147984306	0.76434114	0.307034483	0.967755521	0.203952913	0.661519407	1.419719162	1.201619079	1.345101731	2.2494661	1.19380908	0.476308815	1.077444457	0.026147571	1.930240466	0.517299957	0.20947147	1.912085829	1.450960762	1.758213665	0.448614766	1.226450776	0.391318174	1.04934283	1.01653766	-0.37522411	0.303885912	0.991860759	0.875561716	0.636661426	-0.015100812	0.358614413	1.239433347	0.403062272	-0.062933596	1.471809189	0.702414823	0.631346997	0.358314354	0.882207244	1.025894274	0.865578061	1.036796953	1.325095886	0.611133496	-0.203099919	2.004960197
ZFP69	1.786833208	1.126885211	0.72678758	1.909539904	0.954079605	1.735202248	1.994894774	2.457004923	2.101448038	2.530841403	1.115233032	1.778368274	1.516695137	1.71753038	1.751773219	1.182608982	1.374551894	1.399665526	1.605440673	1.034809926	1.239882167	1.747557241	1.900872964	0.593872924	1.281105325	0.866032323	2.002241976	0.635918199	1.31044098	1.515775271	1.578187431	-0.152407587	0.502342235	1.462726342	1.095544047	1.034463709	1.392783428	1.757428064	0.823025549	0.498794054	1.778824246	1.963602838	0.827697512	1.383765031	1.445318523	1.986223504	1.359235132	1.586541357
EXO5	2.212091368	1.832996918	2.258465688	2.449686804	1.908175027	2.336782801	2.243787163	2.369377861	2.619920296	2.189379458	2.790094143	2.682903978	2.15869882	2.470887252	2.613081636	1.637747664	2.215716517	2.04470953	2.553930206	1.966012459	2.586540315	1.644185817	2.016807125	2.218882858	2.158302872	1.794670761	2.496913713	1.588682237	1.94739592	2.403491196	2.32193226	1.820809719	2.561307519	1.995093285	1.773022852	2.054557943	2.33386607	1.85826979	2.170980503	1.989701261	2.315126583	2.550496147	2.11427199	1.757903654	2.013448877	2.567721362	2.2439537	1.446223919
ZNF684	0.733271409	0.589400472	-0.779536761	1.701508389	0.429081277	1.387444589	0.939271566	1.851054907	1.759160849	1.936221957	1.233991637	2.4150359	1.642081343	1.154033604	1.763850712	1.079971164	1.212176774	2.074822894	1.990874673	1.493593755	1.54362788	0.679030881	1.210725226	-0.115804806	1.616562952	0.315800174	2.018209649	0.868055841	1.318265632	1.503365177	1.95430857	-0.514138136	0.839509954	1.496009986	1.020386863	0.144165246	1.941854624	1.151472397	0.04653795	-0.291185927	1.852082742	1.732667428	0.73031687	1.771056251	1.512605119	1.680789582	0.458259588	1.450279293
RIMS3	1.220700466	1.474949393	1.082112289	1.52327561	1.096093167	1.233213166	1.420263583	0.943876878	1.153905759	0.763952262	0.849591389	0.511450775	0.715364606	1.407087628	1.540112286	0.145657395	0.515141671	0.883970889	0.825591423	-0.107817669	0.692559028	0.957678718	0.241382676	-0.263854726	1.332553474	0.795108694	0.489152032	0.779463761	0.392257544	1.01849155	0.00384543	0.676074102	0.688124621	0.419827884	1.155002343	1.562882374	0.349161548	1.205794752	0.881454074	-0.134825182	-0.220371756	0.426456194	0.234161082	0.57370873	0.116601583	-0.387277049	0.799416795	0.468672147
NFYC.AS1	2.769584457	2.53125953	2.965864214	2.592668352	2.288362772	2.491679702	2.823476259	3.063475287	3.169080078	2.67472455	3.012640639	3.066532566	2.706226328	2.76540616	2.841430037	2.612549664	2.629285704	3.306784211	3.283626554	3.025476936	2.818286631	2.517296941	2.985005258	2.8410415	2.950758946	2.825752631	2.947121894	2.342075193	2.475865972	2.81895154	3.329477669	3.040338868	2.480441175	2.771872723	3.108091154	2.498273187	3.038723577	2.720302615	3.048454605	2.81500242	3.012561242	3.339577186	2.999094544	2.720740357	2.922917133	2.471581448	2.193055398	3.05506846
NFYC	4.963034733	4.993020403	5.394247397	4.490158132	5.214828407	5.1456097	4.738967792	4.634012666	4.302495929	3.977952233	5.145435444	5.077562121	4.973081791	4.880053194	4.469631035	5.053202896	4.830740715	4.640578521	5.403445142	5.127533233	5.277210115	4.617197637	4.81124289	5.395799501	4.974572863	5.017542671	4.579871796	4.962816278	5.121861021	4.837087568	4.958507834	5.653320459	5.043825077	5.227422267	4.80704633	4.569553803	5.242476188	4.678623053	4.928690141	5.174971782	5.055936107	4.963477552	5.296020047	4.422514068	5.03999646	4.848085004	4.684418081	4.561743218
CITED4	-3.002794269	-2.987417233	-1.222099217	-0.414089184	-3.935610027	-2.513552587	-4.204719559	-1.711568472	-2.371612275	-3.440771541	-0.220287715	-0.453504663	-1.550010469	-0.505941853	-1.206248937	-0.247338481	-0.738824844	-1.019443482	-0.26264527	-1.788954493	-0.895765424	0.205100522	-1.923278738	-2.560049115	-2.342343891	-1.770180725	-1.277771252	-1.770180725	0.629942109	-0.942006091	-0.464413952	-0.576822949	-0.705055916	0.052217212	-2.026420266	-0.422874018	-1.155641637	-1.13011779	-0.406000567	-0.126582313	-1.457298764	-0.017386956	-0.848370124	-1.651533779	-1.865021717	-0.012339662	-0.495744423	-1.073674979
CTPS1	2.950580275	2.838684182	2.289753134	2.892879138	2.546157188	3.188034292	3.140106734	3.140668171	3.445663063	3.18773344	2.619216352	2.415842377	2.407507015	3.290139727	2.99503303	2.575600837	2.79240153	2.621647942	2.40929075	2.09709219	2.184065161	2.419838612	2.840802916	2.819989059	3.058628521	2.706209199	2.808592494	2.644818404	2.661692698	2.635302164	2.649480172	2.069326832	2.496714479	2.18245857	3.0160379	3.312429502	2.662805563	2.839152235	2.378700898	2.565638838	2.697345505	2.7749969	3.298132535	2.643967986	2.186785807	2.880645519	3.417765675	2.581676691
SLFNL1.AS1	3.960243738	4.285305427	4.987648494	2.502309584	3.743256993	3.725264789	3.385281692	2.966353649	2.640644837	2.830797999	3.755262139	3.37183656	3.02225967	3.322485364	2.750717941	3.099657564	3.056628971	2.699262768	3.690963439	3.657027157	3.765313273	2.814430391	3.806389713	3.867964446	3.078021367	4.427061379	3.036587773	3.286934012	2.993206196	3.260816787	2.949524983	4.022785637	3.031585584	3.829673357	3.209201949	3.408573388	4.071019318	2.852342936	3.940433485	3.652362287	3.477678307	3.120340244	3.87957296	2.598383372	3.507127528	3.18440266	2.860624203	3.269014695
SLFNL1	-0.820982269	-1.102368868	-0.28396757	-3.39105532	-0.801983342	-1.150697152	-1.897628137	-1.246786486	-3.281864296	-2.061045095	-1.797803586	-2.993985464	-0.596036063	-3.021406121	-2.513993336	-2.202056969	-2.00413819	-2.990280588	-2.716700363	-3.500569012	-3.500569012	-2.48255607	-1.558786276	-2.116729663	-1.233554522	-1.344420877	-2.805959987	-2.716700363	-2.129082267	-4.574318244	-3.809497241	-1.952161841	-1.431153303	-4.0854983	-2.669762631	-1.999624828	-0.979152018	-2.902419869	-1.225364994	-2.047986978	-2.282509011	-3.607887267	-0.776674491	-4.541229301	-1.365393412	-2.376767116	-1.266100396	-1.587093482
SCMH1	3.057862951	2.270736152	3.235606304	3.442172337	3.009312889	3.14497444	3.000973756	3.197546338	2.91785779	3.232325394	3.409351915	3.679249981	3.73132945	3.278929242	3.935756666	3.249042438	2.992111744	4.050280147	2.445454968	3.741994885	2.838620022	4.165886286	2.567142473	3.661481514	3.125550159	3.559095528	3.873905816	3.99946219	3.169637599	3.625661133	4.337619228	2.348369604	4.030882351	3.692177943	3.450189157	3.312007923	2.929575951	3.470990455	3.786746704	2.990716495	3.110743723	2.935721277	3.155759697	3.923652827	2.962563045	3.319833321	3.665429612	3.281443865
HIVEP3	3.57727629	3.524577945	3.966868177	2.285585847	3.2086585	3.869582378	3.466406231	2.836691633	2.69840137	1.837381533	0.999447257	2.46191272	2.81330307	1.495490695	1.505822721	1.8312376	1.835922503	1.85855179	2.241880133	2.366674357	2.139436227	2.311292007	2.548158624	2.332395857	2.130281842	2.834574357	0.631427019	1.208521027	2.477403226	2.122897455	1.198967046	2.751051057	1.396646817	1.098544735	1.295505856	1.249267465	2.050580615	2.52145341	3.040006313	2.615605928	2.637474778	1.622087919	4.11529208	1.668823896	1.881343689	0.784468242	0.820078987	1.244176963
FOXJ3	5.88044172	5.914064731	5.219437248	5.622257249	5.841403747	5.958002997	5.891060029	5.927204597	5.985527356	5.988510356	5.606913408	5.488068039	5.640432661	5.421588844	5.350405628	5.651626461	5.222350276	5.262543428	5.718855423	5.597493731	5.708194635	5.68449272	5.717757352	5.485930562	5.600414392	5.453661705	5.065405497	5.263117919	5.500860747	5.689763815	5.152928412	5.337096992	5.485672349	5.242669904	5.592027656	5.475405676	5.634580496	5.485329276	5.344316939	5.266842496	5.31049499	5.273433989	5.783230522	5.523815178	5.486709504	4.927814142	5.087804587	5.319251214
RIMKLA	0.642264024	0.169079146	0.720719911	-0.810303186	0.488508088	0.106385942	0.137808029	0.623202152	0.460142191	-0.28112374	0.141290215	-0.881498559	-0.216489597	-0.080743365	-0.88971955	-0.61974983	-0.324767456	-1.048327032	-1.124952848	0.147580662	0.551774975	-1.894128792	0.019086345	0.21830103	-0.121708981	0.630481862	-0.345965311	-0.611568658	0.366491918	-0.034259332	-0.267213482	-0.407022374	-0.559557605	0.539030628	0.125298548	-0.572743509	0.266355852	-0.32648839	0.432783845	-0.080743365	0.167515291	-0.787668782	0.308489845	-0.226315656	0.014290029	-0.202137906	-0.002353865	-0.471643455
ZMYND12	-0.106467058	-0.13792209	-1.154022471	0.6811169	-1.320879466	-0.476661497	-1.036434465	-0.723236087	0.760899862	0.42289975	-1.014246973	-0.707056371	-0.771217548	-1.301654255	-0.660048137	-1.007771948	-1.515829565	0.395445639	-1.315853905	-0.859056521	-1.431771597	0.325169045	-1.145549702	-2.055133335	-0.519874941	-2.003176964	1.15537107	-1.452356624	-1.268919076	-0.471012387	1.309616037	-1.261201726	-0.402277013	-1.501622656	0.527915125	0.172598582	-1.762748326	0.267665432	-0.884331546	-2.399241597	-1.286313609	-0.316975757	-1.552349886	-0.140156146	-0.672179662	-3.934883114	-0.469055818	0.275975287
PPCS	4.179131967	3.915594675	3.662532484	4.446733845	3.977386366	4.122281964	4.042059376	4.619618572	4.877004213	4.176410347	4.653467115	4.458701647	4.441478502	4.649295896	4.539350238	4.474608833	4.23913304	4.278956255	4.559055119	4.360168542	4.514113825	4.376901786	4.391756564	4.112660676	4.4236441	4.279657527	4.75337653	3.893301878	4.130934196	4.219268184	4.556729932	3.920738061	4.158621452	4.03906427	4.492737862	4.562394554	4.201078383	4.443721647	4.141773816	4.45098743	4.789950329	4.880228082	4.12725559	4.787214886	4.562588591	4.695841715	5.163737054	4.70687659
CCDC30	2.016922707	1.612548995	2.669932204	1.631653386	2.007004488	1.788815797	1.692839737	2.218213561	1.588247339	1.107902534	2.110210561	2.202842463	1.520744278	1.69495873	1.5034561	1.802715547	1.943465432	1.539473506	2.658907757	2.324432025	2.066178165	1.741029184	1.91849813	1.774168667	1.599471892	2.080369635	1.584855055	1.579399886	1.748232403	1.760372646	2.060041568	2.176312525	1.600488138	2.111489919	1.476462928	1.493050884	1.971710792	1.738675117	1.55317899	2.10191203	1.95668154	1.638944049	2.195155199	1.989262652	1.940157124	1.732186868	1.55658474	1.688536102
PPIH	2.397905816	2.20777062	1.621614445	2.753228252	1.456494045	2.256862881	2.646923254	2.651622539	2.844077103	3.282333219	1.662745103	1.097636631	2.320010012	2.673618893	2.949744673	1.17761302	2.474125366	2.389375907	1.785123382	2.117730792	0.867234737	2.221222694	2.156277338	1.254869649	2.128130152	1.706311045	1.9794241	2.036885687	1.15446331	2.168273368	2.296507964	1.586056588	1.657249075	1.722425688	1.844174824	2.131407381	1.253356049	2.837182874	1.876892236	1.62275328	1.978999747	2.596331613	1.609501607	2.660682208	1.929388535	2.411880844	2.513045909	2.197671225
YBX1	6.888826957	6.256712554	6.281866245	6.602597944	6.170649965	7.009576978	7.073605191	6.744389001	7.500685737	7.398619067	6.188542747	6.18669424	6.625009082	6.975524521	7.27363944	5.523227264	6.639915118	5.890659357	5.856854316	5.521656995	5.756243429	6.085208549	6.833923059	5.964409653	6.670963648	6.366256509	6.689936944	6.028747926	5.48213098	6.26581639	6.316312228	5.081971745	5.537223662	5.645498222	6.977609384	7.020357374	5.906010558	6.646779223	6.415134055	6.426746227	7.030856968	6.746501527	6.240912956	6.714796891	6.181622213	6.874783223	7.214190956	6.220317199
CLDN19	0.903179392	0.722076038	1.798728671	-0.386098164	0.648704477	0.360678072	0.269346327	-0.538689358	-0.626564844	0.58781106	0.800778717	1.006647212	0.007383049	0.224085937	-1.047073825	0.464267053	0.490883879	-0.020278622	1.055495348	0.438285422	1.144291269	0.486300938	0.724607151	0.988869559	0.160430447	1.035438658	0.230553886	-0.031034531	0.010067295	0.894597195	-0.628515616	1.070684556	-0.252865274	0.768844946	-0.014466281	0.618332218	0.97745045	-0.864187428	1.285604942	0.459089851	0.367289194	0.171405018	0.773853497	-0.438788644	0.232190747	0.315278168	0.09932028	-0.597579181
P3H1	3.420729754	3.094806881	3.75062744	3.596401555	3.46805594	3.612605587	3.374494335	3.092378793	3.300079847	3.558544624	3.166312892	2.901758681	3.352882057	3.738790459	3.106675832	3.436419526	3.956773116	3.116633761	3.368080118	3.023491771	3.0212496	3.614156051	3.61156252	3.715283016	3.225437764	3.115580916	3.29591405	3.6878737	3.106675832	3.302118303	3.184118795	3.914537959	3.942683985	3.352677142	3.409686877	3.450603731	3.397321056	3.345168811	3.526189414	3.737204153	3.656165336	3.595515482	3.167303096	3.276025545	3.099823975	3.76884377	3.582197797	3.416918574
C1orf50	1.697867275	1.622047526	0.979263901	2.356468456	1.62853833	1.771967	1.722241018	1.909693279	2.129345932	2.298717902	1.902929475	2.275549552	1.768091883	1.909520789	2.361378811	1.891340494	1.789766285	2.364212845	1.613934792	2.139650072	1.294512728	2.699131973	1.576898897	1.746077149	1.926324532	1.892000535	2.385073937	2.171632628	2.196927495	2.300409616	2.675566801	1.186218135	2.331675474	1.310647224	2.363823582	1.94773963	1.673659061	2.295110588	1.971536495	1.859673056	2.048312495	2.17576405	1.384024277	2.459861069	2.011143397	1.826086641	2.605155866	2.484010442
SVBP	1.866955878	1.239038975	1.138137349	1.909828581	1.850656031	1.610053496	1.458588209	2.233248162	2.552567443	2.799958117	3.587967573	2.431097605	1.994588511	2.511904475	3.0959414	2.403899457	2.582530516	2.791591784	2.608236791	2.073416111	2.272455163	2.790005078	2.402588303	1.70107231	2.219659382	2.934694292	2.762867847	2.108071627	2.277296866	2.711073788	3.166860416	1.402311381	2.082123868	1.451885116	2.940790539	2.743274543	2.396666979	2.18753417	1.760352913	2.211904389	2.801109085	3.031178887	2.375237664	2.122379203	3.093374954	3.140371448	3.267903461	3.730162409
ERMAP	2.628218009	2.193954428	2.763127963	2.68423263	2.698297091	2.76384308	2.502493674	2.91167328	2.763204741	2.413453576	3.775628739	3.263662515	2.718715993	3.401598305	2.152421378	3.56234733	2.903128726	2.156707152	3.053407166	2.809977338	2.917496882	2.318695165	3.609176677	2.741497224	2.647724749	3.793611567	3.171683862	2.412457686	2.810492467	3.209731038	3.335037166	3.115510958	2.783919715	3.353953872	2.928419123	3.31502255	3.528438745	2.412584027	2.473263707	3.162189637	3.810769246	3.691745884	2.990916797	2.674812165	3.451273846	3.813392763	3.381195725	3.352808949
ZNF691	1.65452686	1.646412557	1.065343943	1.900980772	1.789369672	1.792972955	1.804406476	1.331010519	1.849217178	1.687124892	1.48514939	1.731843458	1.931720288	2.089290853	2.171833644	2.345913541	2.172341097	1.201424319	1.181565486	1.009562085	1.362713796	1.717422751	1.722027849	2.210722039	2.066821173	2.205859937	2.167626316	1.971247451	1.935146141	2.204271756	1.638409582	1.815751193	2.763397924	1.179152784	2.470589066	2.377271629	1.53117863	1.873768468	1.093679771	1.856084098	1.894871273	1.713826124	1.714427958	2.347359682	1.903953685	1.683028121	2.606022399	1.710715041
LOC339539	-0.596411589	-1.345031779	-0.94162324	-0.7271449	-0.792263282	-1.382689269	-0.509303306	0.044303705	-0.963626116	-0.194231425	0.114464364	-0.111121048	-1.06565399	-1.655275581	-0.164884385	0.322925633	-0.070413171	-0.483928643	0.881656612	-0.147141142	0.321943919	0.188928629	0.335717796	-0.21790792	-0.788532071	-1.134742329	-0.881354884	-0.660153843	-0.211420328	-1.097768333	-1.008675337	-0.076150848	-1.342444132	0.725314499	-1.192120324	-0.840911276	-0.047335424	-1.252163403	-1.222690425	-0.273375765	-0.344108126	-0.348392371	-0.388667532	-0.98685369	-0.6755688	0.144738768	-0.070413171	-0.60678815
SLC2A1	4.345254062	4.909471971	4.337903696	4.753991495	4.342989907	4.807066573	4.679248056	3.769784851	4.288591534	4.114434934	4.824312551	4.385133578	4.116685381	4.571091729	5.053052659	4.696559173	4.868143025	4.855113793	4.000401444	4.232583866	4.506209811	4.582299773	3.597165426	4.937122968	4.770628044	4.254472268	4.729168691	5.168103987	4.899287578	4.464767924	4.70461224	5.259931985	5.043194339	5.149112045	4.757642992	5.503441949	3.876623103	4.834985914	4.711299114	5.10268787	4.158957731	4.647567619	4.95964391	3.831883104	4.710254071	4.743901537	5.709271277	4.523472098
SLC2A1.AS1	-1.351125326	-1.979093468	-0.484937687	-0.997693378	-1.658220807	-2.059640064	-1.045988067	-0.270962375	-1.136947312	-0.968341987	-0.679911154	-1.424265392	-0.920073645	-0.960334047	-2.311737854	-1.310506046	-2.220736103	-1.309504626	-2.358754562	-0.938495977	-3.205489526	-0.792820495	-1.260203294	-1.468873568	-1.900728945	-0.959948233	-2.633147772	-1.747897854	-1.038726006	-2.535624828	-0.242341263	-0.84713551	-1.495556926	-0.904068947	-0.658961692	-1.60323806	-1.82309118	-1.329588984	-0.4879816	-2.898608538	-2.774117602	-0.961203776	-0.877026837	-0.935023555	-1.855264657	-1.329588984	-0.93237543	-0.875624632
EBNA1BP2	2.27613717	1.669871367	1.729319151	2.362742512	1.305794729	2.159262242	2.41305697	2.650555875	2.771180775	2.936147633	1.403061403	1.824625396	2.381018054	2.641128282	2.723403509	1.351648341	2.66523454	1.972947549	2.096291498	1.348022452	1.609404207	2.453003399	2.045099158	1.750104106	2.359321801	1.509187928	2.282749727	1.551079834	1.632394696	1.936987419	2.283039982	0.786216881	1.026250038	1.806010186	2.111440869	2.397318693	1.306657058	2.559648296	2.08847795	1.580510209	2.620431529	2.580778118	1.934223943	2.134315963	2.025386607	2.812233457	3.000909327	2.290607747
C1orf210	0.758709226	0.040333227	1.419411621	-0.12099434	0.343473661	0.244283204	0.07304475	0.183226374	-1.02757563	-0.628188701	0.553871918	-0.235375797	-0.047299874	0.038543176	-0.321101367	0.366293493	0.255655604	-0.667984486	0.716619209	0.360484729	0.347626084	-0.323596332	0.120137276	0.364314104	-0.266609464	1.102331174	0.351834235	-0.057151126	0.547038464	-0.179667505	-0.469554975	0.326677241	-0.406582607	0.600437886	0.277839211	-0.022828238	1.278687364	-0.271195641	0.64629796	0.504410489	0.259888491	-0.084020779	0.521452051	0.039796411	0.583465585	0.494148682	-0.293156967	0.358615217
TIE1	-2.177155269	-0.658506247	-1.576045598	-1.983788579	-1.555453132	-1.683699093	-2.051466053	-1.797847199	-1.89885351	-2.147758543	-3.505231106	-2.191059958	-1.905954749	-1.249256672	-2.410189689	-2.776979309	-2.980144779	-4.017391211	-3.195194865	-3.389401961	-2.606185341	-0.907734954	-3.107181182	-3.900789955	-3.525187519	-1.342580415	-2.410189689	-2.55055277	-0.819739865	-2.570992292	-3.763128863	-3.015754346	-1.9305111	-2.003984695	-4.629497029	-2.396783644	-1.344992725	-1.841590555	-1.886339094	-1.716996441	-3.57987605	-2.422911889	-4.075695141	-4.017391211	-3.279917003	-1.531628378	-1.08819911	-2.266109149
MPL	3.117084962	3.027651091	3.075370726	2.489437674	2.969163714	3.015552364	2.437437993	2.566180959	2.079694494	1.672585733	2.301719536	2.756371493	1.908212569	1.522847661	1.730596673	2.416230496	1.73972095	2.457184239	2.03466475	2.224035576	2.230663259	2.342075683	2.452291784	1.964569209	2.395748926	3.00464579	2.341292873	2.271488573	3.130550577	2.314013639	2.12172428	3.134797364	2.461779456	2.435877686	2.324399868	2.704726861	2.53497121	2.473275646	2.093324897	2.673977872	2.397158638	1.931441546	2.473329652	2.148189781	2.64414144	1.80030492	2.651183475	2.547589148
CDC20	-0.298259952	-0.217400479	-0.487846188	-0.292843399	0.174276779	-0.150633075	-0.607929304	-0.689538196	0.222171396	-0.637793064	0.521628367	0.726138401	-0.836919626	0.606566954	0.75419215	1.638499439	0.095497623	0.376685935	0.419970036	-0.674640014	0.45011525	1.120572886	-0.817670702	1.355706724	1.086945229	0.680558931	0.371658752	0.211423264	-0.563066988	-0.175902985	0.181371946	0.537258058	0.991566501	1.538041402	1.262006149	1.644649085	-0.856558306	-0.045374085	0.49978197	0.962517499	-1.064790987	0.667815615	1.631569003	1.09181728	0.31731433	0.495915505	2.289728093	0.356161653
ELOVL1	4.224781775	3.851585775	4.851605329	4.680524572	4.354202829	4.54847721	4.097861669	3.833381784	4.063724804	3.967403631	4.88699262	4.514976078	4.624962195	5.169671645	4.714105689	4.859226714	5.351196757	4.672791618	4.620469983	4.547855479	4.595839411	4.797086169	4.297716108	5.210207697	4.610325641	4.770424323	5.287785256	5.236792463	4.432263005	4.547716205	5.027585256	5.094989483	5.284102157	5.007724732	4.933861525	4.843698652	4.335972324	4.862795091	5.051713521	5.050945341	5.028313755	5.041792727	4.629900208	4.541287001	4.724712752	5.158028294	5.063095123	4.775288312
MED8	3.592464178	3.397480037	3.466690811	4.02832911	3.680437138	3.693685878	3.690283332	3.616341506	4.093816572	4.552225896	4.592101729	4.332052516	3.972208826	4.742178334	4.560439152	4.570223084	4.40688407	4.351023456	4.190482881	4.095773964	3.937703355	3.742895304	4.316275974	4.566370812	4.424913521	4.311101966	4.498338426	4.380959814	3.841489775	4.16040628	4.675207411	4.097524609	3.995959471	4.258932893	4.664395137	4.585165555	4.315441508	4.191216333	3.810206331	4.224195882	4.417687795	4.623220182	4.174536412	4.141450375	4.454311611	4.694320849	4.629592688	4.919982501
SZT2	5.985033835	6.545358991	6.733790578	4.735564697	5.906092383	6.339673423	5.857769166	4.142908112	4.258661368	4.494557635	5.102135924	5.140645107	5.349890022	4.732092024	4.664050855	5.668865965	4.65628743	4.375498796	5.175960738	4.978260728	5.669303112	5.285490321	5.210902131	6.509597947	5.230466726	5.549931742	4.149498668	5.590262873	5.889857226	5.024026953	4.034079081	6.561020368	5.948707331	5.482319992	5.132342553	5.386214011	5.865619278	5.30675848	6.006546853	5.443511795	4.505771517	4.546760918	5.944135073	4.464801535	5.186128073	4.1586074	4.824109762	4.396470444
PTPRF	-0.47654052	0.021272275	-0.43126722	0.116933789	0.557430814	0.396833564	0.29838549	-1.592084221	-0.192318607	0.448604391	-0.996627795	0.324850476	-1.438303363	0.110382215	0.11517723	-1.199092613	-0.947783052	0.650492564	0.301226099	-0.541792183	-1.127241423	1.063839201	-1.78723464	0.08400612	1.059231468	-1.068780224	0.482428088	0.356650175	0.07888062	0.432071351	0.675212906	0.822230646	1.17115146	-0.175627492	1.236035843	1.470390126	-1.717505876	0.517139612	0.871543461	-0.092938423	0.219760871	-0.090922752	-1.402392389	-0.509079795	-1.049491786	-0.757442144	0.02610077	-0.792816982
KDM4A	5.499711698	5.401530861	5.494638424	5.204380288	5.616096392	5.743428603	5.618341499	4.905329091	5.312887478	5.04499698	5.565320696	4.95812903	5.262764191	5.648247089	5.368582851	5.674813575	5.393043028	4.86151336	5.345480411	4.932832779	5.248777836	4.877566221	5.386835594	6.00381001	5.538682552	5.269551096	4.806139126	5.406021174	4.934993041	4.817818476	4.845763101	5.751697203	5.015447908	5.21093631	5.608647774	5.461952364	5.314778062	5.548618367	5.047796229	5.453931922	5.732862167	5.580670303	5.537767656	5.017963735	5.25837869	5.505539578	5.787196273	5.190000785
KDM4A.AS1	1.929614951	1.75956403	3.054300826	1.55949944	2.155818857	1.840406407	1.946847867	1.709234163	1.771556616	1.676055388	2.162952117	1.882854471	1.692256711	1.541097863	1.711945201	1.777667646	1.726027011	2.196289038	2.143724339	2.244296772	2.079439894	3.011892745	2.407331458	2.098507222	1.135834122	2.860522893	2.304948649	2.263973901	2.021846928	2.7726127	1.653720728	2.392967282	3.257612071	1.93442725	1.492383025	1.776806831	2.281936065	1.679970627	3.235596835	2.439873064	2.188293877	2.133624924	2.064160256	1.521021547	1.850342624	1.820596007	2.580840421	1.648399085
ST3GAL3	1.695711774	2.036137322	1.557888384	2.428319046	1.533999159	1.820356858	1.573832815	1.238216407	1.738879703	1.738558244	0.616381228	1.096782447	1.350778829	1.816975638	1.887486827	0.970022743	1.356878525	2.016909867	0.329897433	0.146025956	0.245251527	2.169046547	0.716971166	1.31509501	2.124186413	1.186989848	1.697623817	1.733905849	2.030652647	1.653208508	2.075512468	1.277854987	1.936490685	0.444532827	2.112175581	2.545480923	0.248792778	2.232963832	2.106348475	1.260930128	1.679829199	0.699716339	1.526130613	1.730483288	0.195318415	1.140004707	1.506858715	0.655536687
IPO13	2.932430539	3.185696059	3.494242543	2.934843336	2.913775932	2.997417314	2.925249435	2.125155522	1.874908862	2.33129496	2.882267946	2.374645039	2.77706832	2.915686719	2.324250934	3.18663041	2.831262853	2.811902811	2.373503665	1.94163338	2.938952246	2.411892044	2.515510961	3.111975266	2.49922372	2.613967815	2.49559617	3.104179022	3.231191404	2.762968963	1.647099693	3.647118452	3.347700488	3.256134518	2.20626099	2.201903744	2.554275297	3.058147293	3.466108989	3.366553596	2.742953777	2.29397278	3.313526008	2.405046587	2.9932365	2.310015804	2.446095684	2.142217144
DPH2	2.386760614	2.658509705	2.82595124	2.706264739	2.320489782	2.310511943	1.902332228	2.116254057	2.352796497	2.666873479	0.308801468	1.719324669	1.664220236	2.343440442	1.518133942	1.88346936	2.090262428	2.208471102	1.169193335	1.447448992	1.799048187	2.370295799	1.109628699	1.693849886	1.849505724	1.215112512	1.773259841	2.180909581	2.133061372	1.965719006	1.120198288	2.182634276	2.286753908	1.131429301	1.074054667	2.044076645	1.323936803	2.653568742	2.276760761	2.059066193	1.859959905	1.781056512	2.191529842	1.849450696	1.612026812	2.351801613	1.968657218	1.265440518
ATP6V0B	6.484893021	6.70790692	7.129797562	7.107375208	7.052227455	6.732334555	6.253603777	5.98078098	5.989446367	6.315754755	7.295836214	7.39794174	7.185890635	7.548774544	7.077510307	7.594823605	8.086695151	8.438857778	7.075238809	6.755423535	7.813480328	8.346890024	6.61230566	8.180777953	7.464760478	7.287488929	8.14636567	8.383316158	8.20917249	7.947539429	8.106659017	7.632608542	9.04656467	7.277623925	7.757441859	7.682594624	6.797647357	7.25702356	7.967285596	7.406340739	7.218154562	7.106401815	7.22033368	7.817888741	7.168148387	7.653056219	7.789892961	7.425422877
B4GALT2	-1.855176098	-0.608665828	-0.505001858	-1.108112309	-1.200817115	-0.48447768	-1.57681407	-0.928200517	-1.02593146	-1.655940197	0.099933249	-0.372876425	-0.668769188	-0.070718207	0.643094146	0.0963742	-0.743228285	-0.224625134	-0.977213342	-1.073445518	-1.468752139	1.02502668	-1.836110837	0.770677962	0.239554377	-1.018005201	0.390235744	0.400889544	-0.388919246	-0.244819854	-0.363941876	0.270043376	0.63948996	0.670326335	-0.115866018	-0.359509555	-1.52575231	0.326281535	1.175952968	0.202274329	-0.335351872	-0.694131785	0.215506739	-1.450870975	-0.471460329	-0.314037489	0.399342409	-0.658085441
CCDC24	-0.874705819	-2.754091819	-0.360953295	-1.20195695	-1.17845733	-1.560712937	-1.464649571	0.2117497	-2.14511721	-0.620970764	-0.453353522	-1.016104484	-0.923737439	-0.250951883	0.211744957	-1.43857159	0.497455372	0.251677021	-1.691541304	-1.748665167	-0.33905078	-1.07125057	-1.268781442	-1.210031005	-1.931180263	0.209231709	0.32249091	-0.73738535	-0.781845955	-1.747583818	-0.787522933	-0.136887825	0.319019137	-0.412160504	-0.996319375	-2.40437458	-0.129916551	-1.862263763	-0.363749687	-0.828565785	-0.741403979	-0.39632397	0.233965424	-0.46011699	-1.763066632	-0.012961546	-0.774322658	-1.003973214
SLC6A9	-2.329894833	-2.055165518	-1.922895164	-2.635412691	-1.828229029	-3.666400703	-3.933921457	-3.180315439	-3.789324199	-4.975545222	-1.846274316	-3.409896115	-3.293084008	-1.486917426	-2.074664624	-1.21187582	-3.229241193	-1.129130279	-1.84342398	-2.740005863	-3.426385267	-0.144636036	-3.249448001	-1.94966577	-1.022736571	-0.122669671	-2.866916002	-2.568557675	-0.58293555	-1.035382085	-2.122125826	-1.721601523	-1.276308349	-2.046659563	-0.121627198	0.744379459	-3.589352	-3.552067951	-1.202314884	-3.835886855	-4.807729885	-2.086597145	-2.277950002	-2.236151543	-3.321903573	-3.169261859	0.205957014	-1.85718912
KLF17	-1.088412841	-0.738634605	-0.367325314	-1.802988919	-0.30326341	-1.848333635	-1.027782859	-0.24767902	-3.493359259	-3.003144773	-0.82753304	-1.149083953	-1.323780137	-3.137787955	-1.922557005	-1.337448195	-0.831180758	-1.807287198	-0.793240541	-1.567952453	-0.512420319	-1.705835442	-0.977144324	-0.433514529	-1.934958235	-1.259238362	-1.922557005	-1.913927367	-2.745927972	-2.29340798	-1.378488222	-2.754043257	-1.498203889	-0.872644148	-1.503430607	-2.554665329	-2.011039701	-0.712787888	-1.045808681	-0.683721718	-1.235164005	-0.697679598	-0.685670803	-0.6040924	-1.233649803	-1.337581157	-2.85417925	-1.122662862
DMAP1	2.959006722	2.802736639	3.649550452	2.728775945	2.688193591	3.297186011	2.894670476	2.153025733	2.617540365	2.297864491	3.164985085	2.712270076	2.796872767	3.359049927	3.095531904	3.605801235	2.898505763	2.027812434	2.551461114	2.239197448	3.199320229	2.661100063	2.885473997	3.43732368	3.030421688	3.16664836	2.867055711	3.159915966	3.201071455	2.471841389	2.275225071	3.425419161	3.13058352	2.190394771	2.857425396	3.573658163	3.313266549	3.104862084	3.192743081	2.745783034	3.089156194	2.977787608	3.075469976	3.132090304	3.108305577	3.193465709	3.776653793	2.394467969
ERI3	2.451841616	2.576228302	2.068728816	2.330894361	1.825028936	1.999970514	2.388290005	2.141682892	2.29793316	2.558007436	0.835481884	1.858345387	2.488123053	2.030479395	2.446853294	2.180594559	1.478110965	2.751139541	1.258752054	1.89723579	1.375232882	2.956227161	1.500716927	2.2563198	2.44204174	1.816656133	2.105173062	2.818012545	2.557075905	2.476679825	2.13924489	1.750819194	3.093840197	1.754014783	2.562559752	2.444571429	1.598906991	2.342914063	2.773924445	2.015953863	1.71703053	1.492902042	1.910556832	2.673406036	1.651030304	1.20702121	2.012702743	1.942402687
ERI3.IT1	-0.166323903	0.315645611	-0.857842319	-1.454728975	-0.371412835	0.118215838	0.009125088	-0.413960545	-0.547067547	-0.900011524	-3.327293622	-2.499763313	-1.116826329	-0.329740126	-1.52448552	-0.300065489	-1.241280468	-1.504540453	-0.591054355	-2.248356747	-0.97258703	-1.176135102	-0.186964158	-0.531841755	-0.136872735	-0.617084982	-2.213451951	-2.001209942	0.030233056	-1.920791229	-3.247070657	-1.038281527	-1.227448003	-0.92810634	-1.816909989	-0.86539012	-1.035661632	-0.089218428	-0.484753652	-3.231772001	-0.812126613	-0.563717187	0.175145009	-0.907786655	-2.12706734	-2.046694286	-1.512532643	-3.014638445
RNF220	4.071294748	4.369030316	4.780240452	4.129938334	4.458512777	4.59671857	4.140953608	3.46557693	4.025779237	3.986681323	4.205773934	3.651445323	4.036466309	4.634406956	4.358051702	4.328298772	4.17602149	3.634544963	3.585510688	3.266101918	3.713987884	4.089917064	3.711566292	4.5988233	4.278622858	4.35023667	3.788894119	4.563039477	3.788232312	3.954276887	3.818971079	4.267530044	4.682775543	3.896711181	4.582885416	4.640315479	3.704555958	4.496444708	4.287250393	4.211866207	4.349756405	4.260118375	3.649920339	3.846742057	3.676470789	4.314315475	4.680017259	3.75985644
TMEM53	1.43713307	1.466259217	2.211977939	0.528585682	1.368342664	1.392416432	1.206579114	0.899250456	0.512156851	0.99305684	1.333587569	1.266675279	0.915044736	1.075729677	0.880293906	0.355434595	1.153747745	1.332371289	0.919866348	1.066258092	1.166300158	0.907199543	0.644028707	1.70549208	0.911766856	1.638417136	1.435125745	1.32367161	1.168014317	1.004622863	1.485857679	1.815150689	1.319230741	1.015040848	0.93897502	1.350591268	1.557679474	1.316155257	1.720043785	1.122712708	0.99884873	0.906314909	1.127722246	0.960739596	1.543092631	1.034458388	1.053543665	0.788549788
C1orf228	0.592927154	1.02217137	2.285092835	0.175751899	2.024950247	1.108908415	1.359283577	1.212235944	0.903661595	1.69823438	1.702410719	1.480125885	1.345994797	2.315600396	1.069212411	1.685093226	1.13949017	0.785064656	1.089418001	0.631975674	1.420906836	1.779621571	1.452026542	1.79112038	1.481481293	1.844584393	1.154644045	2.362296743	1.520188592	1.8665969	1.517001477	1.81842679	1.565264542	1.096385398	1.005113657	2.087111333	2.744879408	1.360739583	2.20796384	1.307129999	1.510628364	2.12415982	1.643133932	1.834324556	1.780402158	2.520378025	2.447289042	2.474633959
RNU5F.1	1.736623878	1.016324866	-0.77323794	3.502886653	1.730325837	1.910057811	1.54494708	1.846591429	3.380851031	3.457755685	1.423368381	2.572190448	3.242206164	2.736889143	2.561234913	3.061321679	1.804885189	4.061027425	0.994089358	3.608212627	1.371361492	3.84558081	2.617820993	2.854648322	3.110887103	3.268860212	3.500774115	4.200727557	3.375735883	2.785866788	3.056459259	2.177072874	2.859125094	4.809872123	3.821626168	2.817329373	1.876261615	2.795765039	2.188950129	2.996399232	1.86880179	2.0400508	1.142442528	3.590631767	1.356613696	2.409948934	1.077411809	1.968032867
RNU5D.1	-2.093430392	-2.192016365	-2.401685109	0.394521082	0.226180724	-1.665148305	-0.537310654	-0.63564422	1.743103309	1.119699407	-1.47006759	-0.147618538	0.547013103	-0.379616564	0.520395477	1.683958229	-0.203916765	1.381933175	-1.455638651	-0.274460287	-2.006586149	1.158819218	-1.970379996	0.014853112	0.993599151	1.105232205	0.023517474	0.819401977	0.875624189	-1.860170529	0.13078184	-0.836891691	0.107949885	1.590322974	0.623895926	0.431244258	-1.278397964	0.127282232	0.299642205	-0.033083161	-1.752385423	-1.751008694	0.129812593	0.45647987	-1.521613121	-1.467486637	-0.917594603	0.417234081
KIF2C	-0.176234059	-1.157886734	-0.286013229	-0.354837692	-1.151270189	-0.861211804	-0.722213592	-0.482451765	0.107088624	-1.279134542	0.018616418	-0.629222588	-0.929152213	-0.05518086	-0.8863035	0.990917803	-1.103965968	0.805980257	-0.841316854	-2.272869512	-0.34494247	-0.127182167	-0.317783879	-0.027164203	0.110733051	0.649297294	-0.185485377	0.3155093	-1.659560118	-1.540781502	-0.589872819	-0.248798838	-0.414443094	0.969108121	0.041091206	0.983598053	-0.619437473	-0.641456938	-0.434420117	-0.159354418	0.039991185	-0.39257036	1.583434295	-0.621050173	-2.799023941	0.675710593	2.387114248	0.390264541
RPS8	8.933193193	9.06822459	8.364962742	8.526213961	8.09050449	8.844737545	9.058207205	8.118443631	9.66066006	9.989043696	6.813756356	7.468194251	8.80450381	8.507515614	9.303087194	6.753128192	8.395366436	8.246176409	7.056213054	7.639358008	7.053747565	8.624521746	8.158382291	7.707936459	8.419103858	7.960268957	8.191607028	7.927292571	6.858204019	8.229950459	7.621448195	6.801049261	7.91676865	7.104350668	8.145270937	8.143735018	7.207075882	9.174234893	8.68991145	7.750927459	8.247984197	8.256599131	7.787559417	9.105709151	7.619611482	8.149889677	8.468925225	8.156186861
SNORD55	-0.454977066	-0.654612263	-0.392888998	0.197377151	0.024218024	0.312623379	-0.363523922	-1.629181046	1.078970749	0.081554447	1.557768502	1.731170372	2.124442647	-0.421930016	0.536096545	1.97657676	-0.28029641	2.018892952	-1.221897053	1.592920711	0.717381268	1.478303662	-0.6347502	2.142533814	1.338694782	2.191206585	1.360503243	2.199119768	3.237605503	0.432591333	1.867434685	-0.806174799	2.366464605	1.315106009	1.954965593	0.229665401	-1.659721656	0.249261662	2.093408774	0.784951057	-0.184399147	-0.568132725	-0.621804444	2.238655204	0.277283655	-0.262858648	0.910963117	-0.293927444
SNORD46	-0.223982737	1.199168668	0.275314632	1.313359558	1.152285987	0.787645031	0.94808496	-0.595000438	1.737098876	1.611397716	1.245334177	1.647928076	2.053943981	0.627326743	0.905355539	2.031008707	0.154379787	2.804371838	0.128155494	2.307813391	0.458841164	2.880606736	-0.385607706	2.887027813	2.134490965	2.997911582	1.704293226	2.584466849	2.872763135	2.444794365	2.37869407	0.299889135	2.673477009	1.610218109	2.771823524	1.834611074	-0.297106561	1.261438319	2.652835633	1.0853269	-1.290562477	0.277205148	0.872293168	2.48102567	0.789464066	0.266645452	1.17004757	1.476960945
SNORD38A	-2.960641846	-0.932119781	-1.019143232	-0.991620433	-1.04604593	-1.159620073	-1.576952166	-2.098921572	-0.432732538	-0.27035842	-0.828401539	-1.777876653	-1.545125747	-0.243657376	-0.640820986	-0.792018137	-1.480275389	-0.751349334	-2.103834365	-0.858767596	-1.551715301	-0.925484824	-3.724923284	-0.851430199	-0.972271492	-0.748026383	-0.092694987	0.218708118	-1.438213359	-1.63132767	-0.71925276	-2.549771832	-0.62055262	-2.932322058	-0.149143346	-0.661671813	-4.237044544	-0.661671813	-0.025219108	-1.086961781	-2.326072139	-1.650696434	-2.064484436	-0.828401539	-2.669812473	-1.816358371	-0.398542184	-0.963177373
BEST4	-1.434308512	-1.048237592	-1.122688765	-1.028350075	-1.921383918	-1.453892442	-0.961270667	-1.962482379	-1.19535397	-1.969197244	-3.399493253	-2.027198292	-0.8500759	-1.846812732	0.06720214	-1.258147839	-1.084226018	-0.845079936	-1.425385494	-2.360373942	-1.515107656	-0.113384831	-3.114260135	-0.109765042	-1.418860375	-2.060419163	-2.128225486	-1.132386809	-0.397902058	-0.267742683	-0.849794982	-1.34338154	-0.52257815	-2.325927035	-2.895128096	-1.78736531	-1.477818186	0.046303063	-0.335001775	-2.173654087	-2.1295007	-0.894436188	-0.642439574	-1.555739827	-2.081456653	-1.419981224	-1.526726724	-1.080998286
PLK3	4.451560448	5.246082967	6.18275666	4.457752171	5.54204709	5.073414757	4.218445024	3.198004317	3.735066562	3.54877635	5.217873028	4.615885023	5.006811627	4.630584131	4.270595727	5.937043955	4.922728435	5.572795348	4.543052095	3.859940668	6.239034275	5.306085223	4.27616712	6.064993095	4.686312124	5.663429472	5.094671234	6.044496754	5.608547321	4.914971284	4.931236868	5.804334273	6.658161057	4.350146011	5.273619829	4.75587868	6.114028862	4.544681555	6.35129292	5.059044624	4.516524261	4.372458109	4.85948076	3.743097289	4.587024382	5.150316478	4.21957568	3.182608657
TCTEX1D4	2.824801762	3.565003307	4.222276614	2.55502141	3.870119427	3.156842718	1.991229985	1.638571993	1.770634966	1.753628926	3.107976033	3.170252434	3.86650992	1.704806242	2.12247812	3.443944739	3.47112108	4.590662366	2.581990125	3.022758211	3.999870683	3.427948272	2.373947793	5.063166982	3.118262937	3.092605825	2.927728603	4.059078063	4.075643664	3.632389932	4.869176604	3.868918928	5.35034316	2.939795101	3.994082477	1.960290649	3.687166971	2.374618632	3.860725945	3.48528857	2.269685604	1.994496901	2.586759022	2.37622332	3.020637359	2.447669045	1.697158277	1.374773257
BTBD19	1.502008354	1.833664538	3.584769447	1.702838635	2.853185164	1.899332292	1.523797046	1.259545375	0.97343238	1.306669219	2.854075586	2.189055861	2.373481671	2.208860765	1.345198065	3.495038119	2.498604071	3.465576504	2.102530431	2.19670019	3.88404188	2.583458437	2.040701164	3.847591023	3.078918025	2.988673441	2.757104049	3.398168881	2.27171239	2.564430049	3.579987516	3.549295873	3.990496823	2.06062695	3.092759392	1.938053984	3.529373725	1.938978606	3.351369971	3.072712933	2.606524248	2.277040437	1.787242613	1.457402072	2.246142743	2.949281442	1.728254241	2.023913847
PTCH2	1.970548135	1.190009458	0.699494159	3.43179002	1.974057154	1.421353231	1.995079331	1.899204056	3.583436152	3.093666523	3.008178875	3.02344324	3.10404889	2.456377888	3.91555396	3.867744416	2.150115052	4.224160609	1.878101114	3.693338102	2.89552795	4.367461922	2.705429326	2.466710966	2.842990054	3.964233952	4.070333735	4.761605547	3.234382046	3.313305646	3.487119563	2.064617567	4.534935449	3.339256979	3.426932527	2.266780089	1.553193977	3.512913095	2.966618312	3.038118797	2.307257418	2.997446464	1.398894036	4.275192764	2.849778608	2.187070824	2.20879863	2.34479612
EIF2B3	2.634444551	2.235160591	1.680358955	2.516482511	1.680358955	2.334248004	2.691354461	2.733804846	2.926816971	3.22983385	1.184097839	1.504299712	2.41538793	2.319437341	2.566420667	2.016955748	2.378497305	2.337678512	2.082447511	2.520719745	1.531362047	2.409658563	2.144922212	1.84039397	2.136815011	1.877360566	2.922687884	2.038478215	1.595328999	2.159871534	1.970515374	1.187711596	1.430893833	1.887193808	2.567344553	2.339391227	1.152701415	2.538600235	2.219044496	2.156023216	2.424453519	2.276156085	2.32061534	2.687413952	2.090116014	2.628364348	2.40142816	2.484705692
HECTD3	3.970776451	4.079834966	4.460153463	3.576140915	4.007750709	4.156133299	3.569365606	2.291560105	2.972620198	2.368568894	3.661020901	3.502774655	3.698162565	3.668167404	3.236019843	4.894809424	3.427513469	3.581466212	3.367783378	3.349262394	3.722290647	4.199241079	3.594286682	4.470613505	3.832451644	3.98274525	2.860639517	4.15845608	4.293700966	3.947658913	2.90412631	4.634866214	4.247445326	4.348037808	4.35850916	4.573419428	3.762891531	3.87892199	4.361661466	4.163191049	3.361221569	2.787568863	3.944158837	3.071904879	3.700450935	2.932652142	4.069666135	2.589392665
UROD	3.486131155	2.973456312	3.397410684	3.842995894	2.728704848	3.457007532	3.210620839	2.669373037	3.473937195	3.681910327	3.798293661	3.786197849	3.808097102	3.917888528	4.045754468	4.375330297	4.061373045	4.718994941	3.291585689	3.843835733	3.665399681	4.404931101	3.35264672	4.412892548	4.267899573	3.908452733	4.386943629	4.591995033	3.683247067	3.800213109	4.36132986	3.658594636	4.864128961	3.95759419	4.258899203	4.874672914	3.474198921	3.983408766	4.126242501	3.396394412	3.859735814	4.055582669	3.294426873	4.190343303	3.553209109	4.084267327	4.921999167	4.206109091
ZSWIM5	1.212499379	1.114441687	0.761968875	1.501101038	0.188251397	1.435221362	1.154077766	1.348120663	1.517247901	1.682559457	-0.197903323	0.581498935	1.392194369	-0.613977178	1.759268776	0.016204616	0.358581256	0.717115312	0.566457411	-0.981690205	-0.008404965	-0.109797801	-0.166714825	-0.103299151	1.143207007	0.187344994	-0.248840308	-0.015678539	-0.776365129	0.906474454	-1.170208732	-0.120866586	0.45030834	-1.584779007	0.874135592	0.310055692	-0.283663253	1.358395946	1.245996727	1.026072007	0.685974682	0.883780565	0.719754925	0.600687579	-0.729110252	0.522466191	-0.640934987	-0.489281829
HPDL	-1.965125153	-0.40085374	-0.38751545	-1.768447507	-1.827528981	-1.530768865	-2.358120919	-1.961677613	-0.760509796	-1.110213142	-2.242541137	-3.411672193	-0.829075012	-0.916704299	-1.373059002	-0.874565233	-1.979063586	-0.763135369	-1.400905048	-3.566061506	-1.845706755	-2.919779377	-1.892348263	-2.872781763	-1.054402346	-2.063931532	-2.064062447	-1.094990735	-1.553359529	-2.076105897	-1.501303462	-0.476405392	-2.510665024	-1.044223086	-0.987312823	-2.151698498	-1.358741297	-1.210233212	-1.567454727	-1.096937481	-3.751463492	-3.727220229	-2.064146174	-4.030975804	-2.085896373	-1.738793681	-0.309037357	-1.530850443
MUTYH	2.208355131	2.652959941	2.800659537	2.734204615	2.642677285	2.414580583	2.726091056	2.028269815	2.291671592	2.426158902	1.32982013	1.465078082	2.380772075	2.277614551	2.239548161	1.974665686	2.471577106	2.471382997	1.124510367	1.99812663	1.730915529	2.526091924	1.689247974	2.105720549	2.457909723	1.920245809	2.101529385	2.741943619	2.274749929	2.244373571	2.470433476	1.913768045	3.098230976	1.979961986	2.524163131	2.450698993	2.016354532	2.929202434	2.780977934	2.207394751	2.315875268	1.707622496	1.735747083	2.535195071	1.926463659	2.063159629	2.313994769	1.92401915
TOE1	2.808566815	2.633597441	2.544735003	2.8118333	2.759305643	2.683517487	2.735860916	2.301011012	2.843286587	3.133176135	2.659406485	2.023752134	2.344658161	2.560220987	2.942820428	2.651556334	2.675858356	2.01438639	2.30657211	1.932606253	2.429895163	2.136848944	2.122788712	3.118032243	2.958356401	2.204641719	2.222027933	2.236199315	1.828542765	2.399454388	2.2708538	2.473929848	2.287705549	2.11496504	3.267087128	2.637658445	1.920025749	3.067831528	1.673830216	2.771145873	2.682283957	2.623509694	2.379417235	2.519665217	2.145474135	2.558306219	2.544116751	2.03200487
TESK2	3.621598568	3.734391148	3.578367428	3.305554208	3.744251355	3.838367728	3.290594586	3.328137303	3.361545363	2.901086918	4.525851784	3.988238891	3.341215207	3.448390453	3.870351006	4.410776528	3.83722044	2.998727492	3.980794865	3.767267779	4.05695825	3.52918668	3.884629301	4.409333022	3.790358905	3.949261492	3.353383979	4.026900594	3.775978929	3.537554866	4.137769382	4.393293246	3.792817521	4.001361898	4.456837526	3.903948768	3.788146938	3.57677039	2.878336811	3.935746836	3.3224269	3.995472583	3.796486684	3.858809093	3.873132371	3.924440822	4.098538097	3.593202586
CCDC163P	1.029110313	1.987413505	2.319760814	0.61637905	1.483984083	0.959319412	1.029110313	0.592513525	0.798044658	0.317819057	1.314380458	0.724774021	0.6774232	1.002135456	1.024813268	1.298787216	0.69885091	-0.176279399	1.07963048	0.970265999	1.505724577	0.667081461	1.450808874	1.069951331	0.402186483	1.871748761	0.329917369	1.881219123	0.894576961	0.801936071	0.734101546	1.520337718	0.887866551	2.020616197	1.289600004	0.827166207	1.936840717	0.678312134	1.408613711	0.8602128	1.343488002	0.543542861	1.449925686	1.384771822	0.881944978	1.393005657	0.429416764	0.716855074
MMACHC	1.672375088	1.453269222	2.238368924	1.156368768	0.974381923	1.284112865	1.34033593	1.062055509	1.373963817	1.314464253	1.222196878	1.035327437	1.057635681	1.052846755	1.072047095	0.356481498	0.989545803	0.966884011	1.426681187	1.074369488	0.965662113	0.774112851	1.230649614	0.84456011	0.409045099	1.052996617	0.646471892	0.678768756	1.111190342	1.436668827	0.717823276	1.705367401	0.373805588	1.240087998	0.92758379	0.587890231	1.306532001	1.29592895	1.216661528	0.859452059	1.405292921	1.372024712	1.464039335	1.284430331	2.046906687	0.984352785	0.860731335	0.713216451
PRDX1	4.615913609	3.713426813	3.775789458	4.700631968	4.07865582	4.128774221	4.519013274	4.410922996	4.991109757	5.165459634	4.357432823	4.554219102	4.889639667	5.490234042	5.477209729	3.899009179	5.231248207	5.349769348	4.41892634	4.841349492	3.914386384	4.891873506	4.915002578	4.390247192	4.494495913	4.672132993	5.557489987	5.33585287	4.209211306	4.986712161	5.003909799	4.278375599	5.109974832	4.98926295	4.366509156	5.034310299	4.141655479	5.103305667	5.337317494	4.51041675	5.231089313	5.073968141	4.755499869	5.306543026	4.937106865	5.425906464	5.321378347	4.722431493
AKR1A1	4.05471003	3.588772044	4.38274311	4.222247565	3.601114542	4.00112895	3.819258553	3.342838251	3.924623337	4.212488464	3.313336987	4.008857619	4.140885577	4.452656507	4.245372912	4.091985055	4.483068287	4.644773875	3.543886466	3.951287907	3.487702797	4.709358709	4.106572379	4.520974479	4.312779052	4.19766891	4.870371084	4.996075675	3.851250727	4.77957493	4.397873128	4.307076756	4.954440577	4.744540617	4.784033016	4.526159802	3.260860623	4.402887956	5.031676887	4.442804625	4.403546362	3.902696453	3.611536416	4.571754156	3.886287907	4.569912937	4.457683809	3.726914696
NASP	4.41400315	3.800656369	3.996722928	4.429771002	4.289405391	4.482920659	4.637004121	4.741179647	4.670888146	4.037510612	5.184175675	4.805729563	4.572357756	4.177518407	4.563669393	3.934468817	4.35761523	4.307135421	4.499469261	4.797383223	4.483028586	4.160876909	4.959426188	4.040088285	4.165925526	4.39993641	4.343151754	4.044632245	4.498746284	3.971830248	4.712585079	4.160982124	4.250400006	4.568260499	3.862453994	3.779534254	5.386159696	4.008261162	4.061481764	4.238576063	4.822800838	5.066305118	4.469995732	4.546061005	4.914019755	4.689594808	4.948481988	3.767102864
CCDC17	2.61273746	2.237545388	3.684971739	2.125950961	3.170587794	2.993129441	2.799845453	2.903098449	2.350317689	2.160467659	4.511773964	3.615128986	2.73983544	3.13764304	2.375272885	4.05597988	2.558020126	2.695249314	3.98919939	3.48895969	4.476300461	2.024001051	3.992122437	3.323018442	2.441941868	3.674261668	2.603925462	2.582073421	3.989149386	2.631415219	3.205618968	4.175352232	2.619508011	4.567101094	2.914421332	3.090843868	4.21971623	2.197912263	3.009659826	3.335302252	3.155582414	3.371541368	3.460330203	2.312043094	3.559822573	2.707846817	2.96784125	3.470982353
GPBP1L1	6.659721695	6.787018722	6.423597015	6.172190731	6.806386611	6.657875101	6.600732914	6.294117743	6.327766081	6.350996225	6.860801544	6.593132181	6.583839929	6.262403892	6.301330726	6.957515902	6.00034678	6.35366514	6.751603224	6.56064341	6.739745309	6.180668476	6.750374285	6.697693866	6.574637995	7.059173839	6.172583116	6.374885071	6.642500409	6.711900533	6.156754971	6.732283847	6.343104978	6.692278161	6.537868052	6.74309766	7.075945292	6.338279695	6.543522577	6.720820428	6.224312459	6.247881671	6.982486301	6.301988752	6.773033717	5.967620928	6.394341793	6.397614919
RPS15AP10	2.149488437	1.784502778	2.139944138	1.428458039	2.216861549	1.599675716	2.020712223	2.46392101	1.715412129	1.346569001	1.959360786	2.463963835	1.690850221	1.068883921	1.476091946	1.917401763	2.002014887	1.276119674	2.555614125	2.294541677	2.260435367	1.414800074	2.522057794	1.474146534	1.484935953	1.624253441	1.296109493	1.265068324	1.846889479	1.668936152	1.670569949	2.118147289	1.554948163	2.903700553	1.505028271	1.135122769	2.568635422	1.208118646	1.253478152	1.563950351	2.09784361	1.731305833	2.127077411	2.023539974	2.476292514	1.556901115	1.320085396	1.519712165
TMEM69	2.557501977	2.17626201	2.128134622	3.18184286	2.070752225	2.429005232	2.491136858	3.133217846	3.255123383	3.293018635	2.471921667	2.891377107	2.895136785	3.084299266	3.03612844	2.76031176	2.788264528	3.332267301	2.82897367	2.637557995	3.039527278	2.976533215	3.127490419	2.183907607	2.538535615	2.316492419	3.398670523	2.494325556	2.401205829	3.17363814	3.691265358	2.013735648	2.77086235	2.917011616	2.551583349	2.043166272	2.467081244	2.691988019	2.315324341	2.311828557	3.240636336	3.12860986	2.239066691	2.992446118	2.906327365	3.263824712	2.654395257	2.864460906
IPP	2.847335243	3.189456864	2.611829313	2.941317712	2.899670619	2.80392925	2.857645855	3.105505187	3.081342154	2.160137923	2.414793716	2.626269483	2.711962471	2.489436577	2.783611972	2.917628268	2.498596921	2.953347323	2.926904676	2.722338876	2.9202673	2.457510816	2.158214411	2.429395127	2.499843089	2.969548922	2.346556786	2.014880296	2.615019642	2.605012304	2.92268828	3.115102198	2.08156852	2.860891003	2.298579357	2.458662506	2.254318341	2.189510322	1.780027609	2.427778407	2.713933105	2.887599691	2.766095897	2.510864495	2.668152672	2.246391862	2.683667751	2.593859734
MAST2	2.637927446	2.756394882	3.198312186	2.396582176	2.766423078	2.870231081	2.691945547	1.962769689	1.926503063	1.883083178	3.089283433	2.855010412	2.0350302	2.910711959	2.336467996	3.718367176	2.054976526	1.856830452	2.533282167	2.599914118	2.882161138	2.668203246	2.200261053	3.190014138	2.538327042	2.40912181	2.028907829	2.881747947	3.387857805	2.648154404	1.949041418	3.848464375	2.601893444	3.780836085	2.529200195	2.797246086	3.123086051	2.533060146	2.98787349	3.323888943	2.270273419	1.888833357	2.958502918	1.744507647	3.022391047	2.034616641	2.188375913	2.353256357
PIK3R3	1.153563836	1.328103643	0.358827248	2.106478769	2.002906075	2.404765282	2.617455669	1.810172363	2.274575897	2.064193762	0.719503928	0.701524085	1.480433753	-0.199079859	2.38204908	0.557990634	0.875318913	1.20166444	0.599214183	1.380521253	-0.284655178	1.567444898	0.669419447	0.371291595	0.663825044	0.635318285	1.452982598	-0.338689916	-0.086750064	1.561415813	0.70957218	-0.023597582	1.602037891	-0.36379853	-0.170890435	1.134283239	0.785414789	1.805705837	1.025998506	0.642926203	0.631700701	0.781047649	0.666195787	1.172268266	0.888566582	0.933728048	1.555557628	1.038386477
POMGNT1	2.868883692	3.232103073	3.225213599	3.381163799	2.693915485	3.39226177	3.322562704	2.419442298	3.066714687	3.292517072	2.129747536	2.628720397	3.043068429	3.208245012	3.471957101	2.840426524	3.305995118	3.111884597	2.195688621	2.113330185	2.777043309	3.865302986	2.327499025	3.316991273	3.423252882	2.669928342	2.750154591	3.658401493	2.741323451	3.193933427	2.569757391	2.704392535	3.817293644	2.309468327	3.522163825	3.263129248	1.926100736	3.509586853	3.497706556	3.017754875	2.992007252	2.548957189	2.427004597	3.065089199	2.100641856	2.874369509	3.180220814	2.402275471
LURAP1	-0.461264362	-0.4507052	0.03597407	-1.116441277	0.017591953	-0.792992291	-0.998125943	-1.741305049	-1.263472505	-1.135112272	-0.427041935	-1.70123772	-0.704201773	-1.071453581	-1.006405407	0.16271194	-1.216753099	-1.69119708	-0.393427784	-0.04084555	-1.277265322	-1.985253255	-1.30184793	-1.491144675	-1.137169151	-0.66883229	-0.861178251	-0.239355333	-0.313517229	-2.202560563	-0.175137844	-0.568620106	-0.806764296	0.043371714	-1.837790679	-1.20322785	0.21534867	-0.832951361	-1.48284171	-0.930352462	-0.610585605	-1.001515092	-1.273308848	-1.30557565	0.015441658	-1.010967334	-1.049921184	-0.735952616
RAD54L	0.363631126	0.67238332	-0.07268712	-0.264021504	0.127255639	0.026548339	0.416918123	0.04406986	0.711062641	0.466982968	-0.885854658	-0.442210565	-0.17300588	0.136880863	0.568287881	0.503504072	0.22385318	-0.599192431	-0.074057242	0.170859605	-0.913086767	-0.204322006	-0.283397967	-0.864462398	0.504999417	-0.084405787	-0.739949066	0.11253415	-1.303585933	-0.332167934	-1.609604327	0.113398266	-0.5419273	0.924195159	-0.596888773	-0.302655372	0.383710347	-0.180706345	-0.360073013	0.031540399	0.223098835	-0.096634696	0.414862211	-0.435422726	0.146981602	0.284099669	0.610402236	-0.811131473
LRRC41	3.859282172	4.146768581	4.485696115	3.994673254	3.934688552	3.807370913	3.925766331	2.974947768	3.551308218	3.951209236	3.807249265	3.359413984	3.939691893	4.559543496	3.828465003	4.300202761	4.198245343	3.82673458	3.304221672	3.375077323	3.607495447	4.387260342	3.592883813	4.007065548	3.791449569	3.849543132	3.954461141	4.505286188	3.96468765	4.217219498	3.355453399	4.333202518	4.51969644	4.029615055	4.019026385	4.29142741	3.884204006	4.155385853	4.217822359	3.682029007	3.648094703	3.399180621	3.721409611	3.732831346	3.810671443	3.908090925	4.031890379	3.381384158
UQCRH	4.513512196	4.247677243	3.878192128	4.905714295	4.061528451	4.201831598	4.289830163	4.222557927	5.194934445	5.756918802	3.958960347	4.623382507	4.880517299	4.532578266	5.209710701	4.371084739	4.713863633	5.687580721	3.753553851	4.675079133	3.791969498	5.22679992	4.343226117	4.106499805	5.033255892	4.898927536	5.644100242	5.08487045	4.253684296	5.204551057	5.609523918	3.894668814	4.97490336	4.503373663	4.789208058	5.467350295	4.039559342	4.895703327	4.770686117	4.256658051	4.470687313	4.547987644	3.706145729	5.370984656	4.49790498	4.616549362	5.480486673	5.219996724
NSUN4	3.797316757	4.114049962	4.762369667	3.321366089	3.668826947	3.681789054	3.445797929	3.775202806	3.724348447	3.393867941	3.364456731	3.291857591	3.341593206	3.965677201	3.340881566	3.060251466	3.144538653	3.080552837	3.96447513	2.992504391	3.841150224	3.035818469	3.373057027	4.00716722	3.564436472	3.265014448	3.39958224	2.948758719	3.176368246	3.779759174	3.115217933	3.693939393	3.901466346	3.127551443	3.800416845	3.435162386	4.14761799	3.4299916	3.58511307	3.596962659	3.692277815	3.168915727	3.970138385	3.3341046	3.609577244	3.312904886	3.036360189	3.145167279
FAAH	1.296438085	1.706138567	2.793167162	0.701628338	2.202973371	0.968697104	1.262018316	-0.01801574	1.712035007	0.572218623	1.062748516	1.0963311	1.972103293	1.772636309	1.22552436	1.082148324	1.361998172	1.561593027	1.471548367	0.784821965	2.098335226	2.403005722	1.501025503	2.843707024	0.939500267	1.295086909	1.633284282	1.496787462	1.59840002	1.843653522	1.609863009	1.517643124	2.793688261	1.981508895	1.660430429	1.329627404	2.342676292	1.830201236	3.87831447	0.560822356	1.613392346	0.774557777	0.953966558	2.182467901	1.165801888	1.727333389	0.993373769	0.488266413
FAAHP1	-1.387219573	-0.6099888	-0.683019764	-2.441724317	-1.271890015	-1.368080851	-0.809788179	-2.633312335	-1.839174764	-2.075128513	-2.007704633	-2.125561295	-2.476444423	-2.585713279	-1.777394849	-2.577594642	-1.130233716	-2.55568125	-0.631711326	-1.562826227	-2.412868407	-2.781885059	-2.32967431	-1.679498952	-3.579833865	-1.385380526	-1.350746098	-2.925125451	-2.510646144	-1.692542207	-3.338403246	-0.947071161	-2.075128513	-4.187189276	-0.638760165	-2.932319991	-1.52172428	-3.307004487	0.01932741	-1.646492365	-2.306176209	-2.211144251	-0.842227619	-2.585713279	-1.665422987	-1.723680624	-3.045117638	-1.580666798
DMBX1	0.560638987	0.591766686	1.679862306	-0.075391338	0.723823753	-0.059540171	0.454373347	-0.991947935	-0.369467072	-0.301273723	0.470479784	-0.520383962	-0.910609748	-0.181420036	-1.067142251	0.379965071	-0.176165274	-1.242379388	0.232464227	0.570521107	0.881911138	-0.509688689	0.572199622	0.489382686	0.228794013	0.753117583	-0.06648576	0.056839983	-0.226400502	0.034850689	-0.158778907	0.565300935	-0.407232501	1.164623587	-0.22369468	0.321579077	0.739627448	-0.297222339	0.099840145	0.640233605	0.019432681	-0.052963989	0.651774195	-0.917832307	0.474807004	-0.483778666	-0.327882079	-1.042493472
MKNK1.AS1	1.866768771	1.914037816	1.423171386	1.898380271	2.831552855	1.818773537	1.707806206	2.255121568	1.506235713	1.394092063	4.688651484	4.247396677	1.868994143	3.027206495	2.565931727	4.5764972	2.77116122	3.34034855	3.498973862	2.977675983	3.732051448	2.906208325	3.688872728	4.022356872	2.901052163	3.671571846	3.703692496	3.917674543	3.784968924	3.650945804	4.001925736	5.032782409	2.766242762	5.087054482	3.861548336	4.343852867	4.688385354	1.885616092	2.602178118	3.404118282	3.1550699	3.99254479	3.208726749	1.727784687	4.296545318	3.285246169	3.877213009	3.973483959
MKNK1	4.985264794	5.354752103	5.19401804	5.051257799	6.037906143	5.30263438	4.989717398	5.153532804	4.608563772	4.114686306	7.742654256	6.980779296	5.249908288	6.632828716	5.380884703	7.648960111	6.093970333	5.752547312	6.467598201	5.857129615	7.315868171	5.243802237	6.571430216	6.729445842	5.903271587	6.989014277	6.530599399	6.790119944	7.060036928	6.176300473	6.348092404	7.551426214	5.8791289	7.137441871	6.288387345	6.562114944	7.612102649	5.212212426	6.037700251	6.122400989	6.513805436	7.242319525	6.585543229	5.291382338	7.015882225	6.986941848	6.960214166	6.619508352
MOB3C	4.435607335	4.687180433	4.185430124	4.398370673	4.770980039	4.508705247	4.45258975	3.780513879	4.340895174	4.24581201	5.47873008	5.717492096	4.347682788	5.037868708	4.40474212	5.369465656	4.601229115	5.060945897	4.465069789	3.920725487	5.183799127	4.564651886	4.428318644	5.234070713	5.098802588	4.811980461	5.19454604	5.616864654	5.479032053	4.813224001	5.191438072	5.625203855	5.457164536	4.823305053	5.272661749	5.191143995	5.837367631	4.574818783	4.967685437	4.706829349	4.794364418	5.173937122	4.82928749	4.357770834	5.127923918	4.89800903	5.310449526	4.115047267
ATPAF1	2.730455741	2.516276417	1.927705566	3.194458572	2.844200431	3.264167707	3.100639951	3.351132777	3.666905028	3.56379192	3.247780957	3.075558446	2.870194562	3.26850275	3.581762458	3.676931971	3.020738515	2.762592522	3.064504405	3.011746807	2.760749403	2.858994754	2.944305017	2.478772732	3.255023333	3.271344444	3.475152226	2.640173819	2.866423704	2.931578235	3.581207932	2.506875146	2.563543848	2.420315926	2.970851738	2.604666327	3.065679225	3.220705055	2.339683165	2.869139457	3.396873114	3.461573413	2.899852328	3.4529918	3.229944624	3.478032186	3.678417815	3.414415984
EFCAB14.AS1	-0.130317294	-0.987617336	-3.131022051	-1.044026262	-1.053913521	-0.673184068	-0.222911678	0.05599896	-0.123710654	0.312814506	0.624194621	-0.807639309	-0.869982058	-1.299263272	-2.372060057	-0.344596562	-1.350864639	-1.355236574	-0.055696836	-0.978352716	-1.091656016	-1.342902908	-0.075542472	-1.880697069	-0.949469004	-1.339094125	-0.774812081	-1.671096505	-2.041283968	-1.04204455	-2.811468546	-1.969804263	-1.596569021	-0.649019739	-0.565716003	-2.496185465	-0.611584662	-0.58901842	-2.811468546	-1.130329374	-0.874023754	-0.396717425	-1.17706778	-2.018300108	-1.093143996	-1.003441257	-1.905810424	-1.175285856
EFCAB14	6.762903351	6.804691677	6.188448687	6.306878907	6.562658191	6.622414236	6.830230206	6.577727828	6.756515718	6.623297497	6.275233779	6.031234619	6.407382214	6.099251674	6.235606475	6.146991869	6.019559043	5.70876906	6.183925687	6.125052422	6.141116926	5.491224829	6.466989519	5.882860618	6.118280292	6.178621674	5.48881874	5.324760493	5.920467388	6.001477318	5.463339311	5.498355484	5.710338685	5.677187546	5.602669963	5.827707361	6.714736284	6.400189136	5.843447079	6.132362593	6.306107055	6.030374244	6.340916102	5.986918157	6.165696943	5.92098763	5.76456487	5.621430276
LINC00853	-0.521590656	-0.70339974	-0.719655786	-0.425908904	-0.666708823	-1.680581123	-0.554969505	-0.896217417	-0.172417581	0.115765774	-0.740084529	-0.651003883	-1.887152146	-1.007561167	-0.131365983	-2.51430481	-0.699113086	0.418770521	-0.70610576	-0.129781945	-1.351845287	-0.273333223	-1.726020243	-0.580762812	-0.171631325	-1.716708155	0.927754375	-1.595552161	-0.315515118	-3.282191773	0.431322095	-1.636510516	-0.805389205	-0.369112844	-0.975317122	-0.499803348	-3.32384702	0.736222069	-0.678212944	-0.732285701	-0.116083467	-1.383778131	-0.93832556	0.087819575	-0.301676978	-0.009912416	0.583079622	0.005279483
PDZK1IP1	1.47174355	1.3127913	2.644585615	1.744598489	2.131361669	1.161855396	1.236092037	-1.014044573	-0.772344707	1.721090795	0.612194158	3.121846472	-0.819207948	0.520571269	1.58193487	0.573134872	1.555518113	3.786852848	0.150639298	2.364991422	-0.10966542	3.811594441	0.040016611	1.429165032	1.51216519	2.60699248	1.668220388	2.685016297	1.853306605	1.670978362	-0.004481363	1.677197031	4.499404682	0.074902953	3.252329911	3.937236275	-2.055156766	3.063662154	2.828763101	0.924511839	1.665396588	0.8905904	-0.463948332	0.839204761	1.948294702	0.215127444	3.236734892	1.263511962
TAL1	4.774954989	5.080760475	3.99006549	5.054764414	4.752350549	4.803640288	4.489957266	4.201591163	4.657379174	4.984266414	2.459497811	4.591669539	3.779899554	4.885492624	4.119682535	4.865881165	3.886433889	5.037456757	3.105407096	4.010278552	3.354507182	4.800620242	3.898920857	3.954050403	5.754042882	3.450295505	5.092754234	5.591662796	5.281044309	4.524636954	4.824213495	4.935214055	5.118616016	3.723132331	5.975731672	5.941288676	2.695506494	4.804253083	3.839099715	5.005345537	4.279034369	3.857830888	3.834154252	4.358356346	4.416689193	4.131830202	6.003214091	5.04080766
STIL	2.803362114	2.195629037	2.349707251	3.626301092	2.494815162	2.367841384	2.348699302	2.811371882	3.057376317	3.051930768	3.48216392	3.435641171	2.610141863	2.974720397	3.633735633	3.63901976	2.941392319	4.135949835	2.489238987	3.626920132	2.975621443	4.153825269	2.475776457	3.121720285	3.248292025	3.895518353	4.10879473	3.815698218	3.834845681	3.90234668	4.452856737	3.149876163	3.724620414	3.638831894	4.291586025	4.238513023	2.300598944	2.961901163	2.89954117	3.04566628	2.603363111	2.727807715	3.21865734	3.68800528	3.108761185	3.099264493	4.186217924	3.999335635
CMPK1	6.430393687	6.387942448	4.535789779	6.989524344	5.732288148	6.153992633	6.864649646	6.530906785	6.681768671	7.511607688	4.644496741	5.543200994	6.143806852	5.875785489	6.413356854	4.703659365	5.762515058	6.421366661	5.371480093	5.745119467	5.266845382	6.228878012	6.351402315	4.784819222	5.766012023	5.170400767	6.231364421	5.453779437	5.230924194	5.717170156	5.885597006	4.466767287	5.313917918	4.813057484	5.265070976	5.224802965	5.041227292	6.629489696	5.114927521	5.05689977	5.800995576	5.987125755	5.347101267	6.330418186	5.464909405	5.765264186	5.488585868	5.724158421
LINC01389	-0.386950904	-0.797970654	-1.190735815	-0.242984807	-1.454405052	-1.057337272	-0.855187055	0.058429833	-0.379814591	-0.042404661	-0.412918887	-2.56518071	-1.003245628	-1.888875911	-1.04654259	-2.514759055	-0.863677273	-1.114223999	-1.772139623	-2.430513741	-1.90481419	-1.770963677	-0.883095344	-2.239884435	-2.567508796	-2.784243497	-3.599940265	-3.31172053	-1.208352655	-2.189330679	-3.382653996	-1.79734552	-2.175609106	-3.124117124	-4.26004915	-1.838462387	-1.754840007	-0.633128068	-1.730920403	-2.306830706	-2.058321582	-1.676959671	-1.563750763	-2.471677531	-1.762737222	-2.873420237	-1.234225327	-1.563750763
FOXD2.AS1	-0.56756971	0.005205584	0.073207581	-1.025400467	-0.161299585	0.024657492	0.033376318	-0.352933761	-1.856711631	-1.64681402	-1.155703245	-0.797253422	-1.576222026	-1.848289291	-2.413613938	-2.547876269	-2.225776242	-0.57774995	-0.314664306	-2.462179745	-1.078628257	-1.750080544	-0.738634418	-2.014184898	-0.994287308	-2.576795944	-2.030898789	-1.161999907	-0.2769031	-1.420471308	-2.008382571	-0.69257384	-0.340633791	-0.509903577	-0.546203235	-0.973366566	-1.494887324	-0.556477942	-0.536696327	-0.132280101	-1.963052739	-2.041051168	0.035240428	-1.123263869	-1.309633701	-1.905044226	-1.889617047	-2.378113652
FOXD2	-0.815480174	-1.581369576	-0.666856933	-1.232456143	-1.311798032	-0.693463479	-0.343000041	-1.647727253	-1.79852845	-2.056899729	-1.24385666	-2.489288818	-1.310724178	-1.593872091	-0.152518162	-1.665025644	-1.762045752	-2.071342552	-0.313805542	-1.823584988	-0.825342417	-1.929800546	-1.311798032	-1.377464807	-0.103789884	-1.651184263	-2.303002312	-1.538662793	-1.475398403	-0.577945155	-1.871679992	-1.544632583	-0.424734963	-0.716639666	-1.262002164	-1.340590758	-0.834764578	-1.09829263	-0.863304564	-0.600280243	-1.133080208	-1.57841004	-0.926594936	-2.94398973	-1.614162552	-3.183621356	-2.172965615	-2.789023286
SLC5A9	0.04909988	0.250118349	-0.940219442	-0.06375011	0.26859094	-0.300682404	-0.046938661	0.154033478	-0.19114916	-0.707465019	2.545244976	1.641527521	0.500597542	1.514683608	0.466639114	0.094360113	1.395904981	1.700402207	1.901209388	1.699686979	1.643851062	-0.246804492	0.92346607	2.002513262	1.181722882	0.667965698	2.336279036	1.822687271	1.384359679	0.889626451	2.546543803	0.126639503	1.064945462	1.990266515	1.872512135	0.444637534	0.592918629	-0.157686594	0.821909123	1.668423573	1.449921909	1.515458055	-0.066944906	1.774373681	1.549382342	1.878147705	0.844089899	1.630143227
SPATA6	2.242850754	2.149372893	1.599335712	2.106118061	2.304290286	1.737622845	2.269701588	2.941572644	2.161858235	2.56983346	3.027945909	2.249328956	2.721626944	2.573510656	2.011941475	2.577181354	2.590682842	3.51740486	3.560492542	3.769160032	3.361569776	2.992679312	3.186938731	3.375063799	2.657059467	2.529906969	2.890212744	2.613574889	3.616905509	3.054766553	3.647367222	2.391771806	2.564930749	3.950450267	2.700157248	1.991130157	2.298872236	2.346737586	2.211020299	2.983361813	3.642953566	2.53873657	1.501988354	3.624995253	2.97231151	2.489211146	1.747312507	2.321074275
BEND5	-0.174208056	-0.90805234	-1.448664499	-0.647101984	-0.544945598	-0.920298055	-0.618992365	0.591782432	0.353051043	0.586819642	-2.087377351	-1.79095879	-1.316561837	-0.078245934	-3.4831151	-1.919453144	-2.021176006	-2.668764133	-2.21055451	-1.5900391	-0.567762428	-0.162181969	-1.319078167	-2.295931914	-1.904545167	-1.790620259	-0.302151881	-2.390248705	-0.726634131	-2.458348214	-1.489212238	-1.5900391	-1.939162543	-3.744166498	-2.275805129	-1.085333452	-1.918993063	-1.332019221	-1.562868608	-2.087377351	-1.188644213	-0.116191648	-0.545295798	-0.386041473	-1.184811961	-0.685297506	0.065262876	-0.03686579
FAF1	4.444948498	4.318031008	3.679194177	4.666046611	4.166098527	4.227948686	4.497716098	4.574080584	4.66568629	5.095611373	4.001477335	3.879854121	4.366619756	4.389798986	4.492605037	4.319165778	4.224898715	4.613246263	4.048833046	4.533269265	3.822892388	4.746294216	4.269894588	3.895617497	4.280282044	4.228098899	4.347127773	4.34944159	4.108776583	4.303267864	4.563585213	3.835095209	4.357172237	4.397526937	4.480589738	4.472328085	3.84760403	4.401159777	4.064546181	4.287612604	4.156172242	4.207985996	3.890336785	4.153198535	4.110697885	4.275623575	4.415941476	4.34026821
CDKN2C	0.505263793	0.159002682	0.402084079	1.308756552	0.781009198	0.873866635	0.948018907	1.306186984	1.614701834	1.63180353	2.449767188	1.476118238	1.105210669	1.81383259	1.759836741	3.189126947	1.024329479	1.91709372	0.908056195	0.940520251	0.759315847	1.749114714	1.455050608	0.477139642	1.334773633	2.775448472	2.14826353	2.135295285	2.210412854	1.31986262	2.809037655	2.584474521	1.248945296	3.398473529	1.571615135	2.862442458	0.948993292	1.316526965	0.77653922	1.414637336	0.750652083	2.162790198	0.996211899	1.767148941	1.074093511	2.190358758	2.898999249	2.168760791
RNF11	6.483496111	6.668979704	5.447532319	6.768380219	6.543680152	6.504832828	6.452441887	6.508827248	6.995296694	7.000653541	6.072631885	6.274538963	5.962457288	5.826706827	6.022102962	6.127130854	5.213035762	6.878124765	5.958392872	5.903194573	6.048572311	6.570443566	6.480107373	5.250693775	6.484981774	6.126644022	6.186087181	5.871124401	6.495665935	6.270365814	6.157670426	5.740831576	5.532799181	5.526050345	7.05371114	6.884032213	6.18333932	6.522504623	5.533998555	5.766011911	5.909668353	6.050157209	6.001318051	5.948549317	5.975756101	5.854557191	6.425685974	6.503382375
TTC39A	0.836708129	0.634542717	0.578628891	0.327184115	1.988357891	0.660111844	0.839284035	1.226406133	0.962764038	0.445742977	2.375004015	0.790305554	0.348578317	1.610565971	-0.003402091	2.776779857	0.96832951	-0.443982588	2.529219479	0.900206733	2.514506521	-0.203285727	1.94756165	1.018993928	0.369823662	1.828688685	-0.007081929	1.080526715	2.160976255	1.221527539	0.580132279	2.378729904	0.713488836	1.686518713	1.164273115	1.403556889	2.623542056	1.181844099	0.728255541	1.784001993	1.284700698	1.612206551	0.748200566	0.933109415	1.49221537	0.996040377	0.654231398	2.023426597
EPS15	7.230218068	7.043804263	6.445930052	7.580113524	6.976491908	7.044654779	7.418045325	7.306714828	7.486413906	7.585347901	7.019105831	7.164467821	7.35368422	7.198887002	7.524018359	7.370128479	7.251370096	7.858999301	7.03476755	7.673012886	7.000790133	7.421663523	7.267879316	7.001048614	7.348587075	7.422964659	7.579898574	7.230566947	7.114442133	7.504919253	7.639362914	6.961680745	6.86782463	7.334660929	7.35368422	7.275831628	6.989120076	7.364960465	7.280214361	7.136828534	7.321383106	7.207076661	7.312055631	7.539659558	7.228847292	7.357846707	7.167376978	7.347792039
OSBPL9	5.682921297	5.419650316	5.089965874	5.955199578	5.668601174	5.368828264	5.800801468	6.167154091	5.653250897	6.262568907	7.14336231	6.677619161	6.04731849	6.293912373	6.345096673	6.732218752	6.243493886	6.353317686	6.473485693	6.659314235	6.771134837	6.163497137	6.479050072	6.069894298	6.082272913	6.60578964	6.845743486	6.604525944	6.594467101	6.383242482	6.927179888	6.222918931	5.61090879	6.774682294	6.077901303	6.558929844	6.943173733	5.906651489	5.996606567	6.347286976	6.628054067	6.810349491	6.569215568	6.123932706	7.000438943	6.720246569	6.636509903	6.924824883
NRD1	7.719690625	7.551872329	7.330423751	7.514604933	7.616883188	7.582934987	7.727248982	7.845575196	7.486378511	7.445191443	8.224730608	8.2382221	7.69086395	8.049923765	7.864381682	7.74820068	8.081485192	7.708946537	8.317375739	8.191924333	8.053923832	7.278468289	8.312464579	7.938322376	7.889185975	8.166761269	8.08218059	7.788785421	7.766350671	7.739443625	8.210965957	7.219404951	7.539785526	7.854199453	7.893155946	7.89134001	8.041374529	7.599390994	7.318438002	7.612203213	8.291134633	8.394525492	7.932298955	7.952852284	8.17245264	8.388998219	7.909316038	7.991451287
RAB3B	3.670640007	3.792484155	4.8849414	2.505475832	3.530569036	3.45455208	3.486189587	2.916451599	2.519671413	2.587803502	3.520385053	3.434207365	2.821694049	2.870193647	2.996261124	2.800395245	2.934369296	2.522012025	3.665727635	3.526606107	3.771377673	2.802981262	3.588816214	3.690899556	2.913543734	3.996208439	3.171308428	3.456338004	2.744438391	3.042170455	2.660310219	3.964303706	3.504730538	3.991701698	2.989031898	3.195556892	4.092516184	2.963019128	3.822616959	3.662649146	3.230578448	2.970007681	3.893671453	2.962367683	3.570846351	2.916413042	2.5777367	2.988421825
TXNDC12	4.728671489	4.563399297	4.714915645	5.073713581	4.924824311	4.820915419	4.550993523	5.197220809	5.298454474	5.069197372	5.214977713	5.136517161	5.384546805	4.879642328	5.456052092	5.187023721	5.450279772	5.79517501	5.672757661	5.08087831	5.071556447	5.067231896	4.910430903	4.873973714	5.345056458	5.305875525	5.769895601	4.566350361	4.819170819	5.394271714	5.663047251	4.251710743	4.911732033	4.900160701	5.456101753	5.45063141	5.042033712	5.221793899	4.901649138	4.934275113	5.114885146	5.490281522	4.850528818	5.50764209	5.193568253	5.462942115	5.419247041	5.566092749
TXNDC12.AS1	-1.299081342	-0.779605805	-1.454803869	-1.516068946	-0.972532151	-0.483947205	-0.622900266	-0.329305349	-1.315272939	-1.582599114	-0.136886171	-0.37585081	-0.942420967	-0.348963668	-1.617655213	-1.813732731	-1.906880398	-1.117885645	0.043066728	-1.118146344	-1.289359532	-1.971066703	-0.838388251	-1.115598844	-0.877358622	-0.973027576	-1.529799507	-3.320362431	-1.478452076	0.218587646	-0.713185543	-1.194172375	-2.522228028	-1.244189517	-1.085081236	-1.944523918	-0.855681085	-2.882879102	-2.120861334	-2.317160507	-1.047870969	-0.393986934	-1.743942752	-2.858585222	-0.483168612	-0.391154672	-1.52853261	-2.413055688
BTF3L4	4.663073758	4.328685618	3.929012768	4.656541477	4.190707886	4.209336041	4.289674197	4.864573533	5.02299353	4.930935769	4.390126274	4.359943697	4.671967223	4.351616504	4.251891126	4.154307086	4.425616904	4.420416376	4.620572759	4.313532668	4.519119823	4.327165648	4.788014467	3.97723554	4.519460033	4.340383693	4.82524287	4.016002347	4.018152323	4.472358162	4.41981542	3.908256056	4.077868214	4.066485369	4.352118137	4.217140512	4.653244051	4.451561808	4.150912262	3.818335785	4.640753234	4.67621824	4.150005277	4.608246288	4.378462998	4.634387915	3.823273985	4.094018358
ZFYVE9	2.072055967	2.30669901	0.796201967	2.376344303	2.010237997	2.208822114	2.393066973	2.787636279	3.034034802	3.533511135	0.62623115	0.90052335	1.398448357	2.100687282	2.558974191	0.756178937	1.635301051	1.392383386	1.648843636	1.560602285	1.752920212	2.57812631	1.351885457	0.70623435	1.957615985	0.806365132	1.188737595	1.458539743	1.129106176	1.173399494	1.808867989	0.870753195	1.428712508	0.900105467	1.654624158	1.797038901	1.250763394	2.490828328	1.330344375	0.696274986	1.041009451	1.990835968	1.707322337	2.208956882	1.691389424	0.793250453	1.522946382	2.457943494
CC2D1B	5.293870946	5.701655162	5.983742477	4.29832644	5.373070547	5.230447397	5.263997134	4.404277499	4.529055172	4.52127349	4.937503945	4.486497934	4.715653796	4.775121394	4.326615504	5.19390828	4.80111952	4.212246655	4.82581873	4.304309314	5.148761723	4.442965227	4.86382808	5.231347621	4.705888585	5.257780449	4.241843582	4.558530258	4.76688912	4.487694301	4.075481232	5.348547842	4.9571667	4.636991536	4.55887852	4.914169249	5.413873337	4.78572849	5.076247464	4.89487711	4.497525012	4.49671323	5.239050425	4.141898523	4.755199771	3.98502797	4.355174403	4.430886876
ORC1	1.015111663	0.461101725	1.60619216	0.415087551	1.102967636	0.668927516	0.712852591	0.922582161	1.219949083	0.604559864	1.672414531	0.936173187	0.523782029	0.703653412	1.039680245	1.307052551	0.597523869	0.203262894	0.52021148	1.476956048	0.744897461	0.78898855	0.63705338	0.490426792	0.6434414	1.227057193	0.526024378	0.777625642	-0.051829534	0.668474832	0.611387346	1.130689415	0.611589846	2.188161286	0.432267504	0.927250989	1.247812957	0.523782029	0.090928123	1.271955501	0.378360668	1.209192304	1.495656448	0.779187362	1.243178758	1.244185472	2.111565714	0.979490807
PRPF38A	4.868862023	4.496494458	4.131085169	5.109599815	4.889312351	4.900555782	4.855639584	5.264577662	5.364345834	4.897138546	5.345471397	4.718789125	5.082440939	5.281298158	5.198348033	5.232972299	5.232442164	4.982313882	5.278761379	5.088802735	5.144120446	4.417309147	5.077418434	4.727543445	5.281569149	5.035657454	5.155531986	4.569481486	4.993166646	4.597467894	4.869155277	4.582025613	4.578636182	5.115685679	5.034213976	4.748715983	5.354853656	5.09597255	4.483735994	5.037802617	5.090412188	4.965956809	4.771662551	5.230643992	5.090714542	5.400221726	5.240663241	5.036440827
ZCCHC11	6.363021136	6.500143309	5.277284624	6.403936062	5.992268875	6.072899265	6.615049152	6.567148025	6.694158511	6.68983099	5.881286051	5.702467157	6.321281907	5.58748062	6.273296547	5.939533518	5.531606752	6.172877786	5.665751485	6.3520397	6.149363024	6.717412942	6.17002591	5.635695762	5.575418704	5.833138355	6.242826009	5.930505867	6.068122436	6.234704559	5.92230632	5.510640768	5.696079193	5.294832126	5.841007646	5.455235093	5.882789837	6.128207635	6.119544242	5.511384319	5.459617228	5.652284381	5.88893383	6.598535215	5.930505867	5.307067918	5.457518143	5.973837098
GPX7	1.301695652	1.294666821	0.297967255	1.894712998	0.91585522	1.691260104	1.598946941	2.180118875	2.392821572	2.640486439	0.867420131	1.251044463	1.964319181	2.368654529	1.644591647	1.821735558	1.359473277	1.033749596	0.16005577	0.543914809	0.950715718	1.637821036	0.486359606	0.681520007	1.513237025	1.108682915	2.155412204	0.887867742	0.522002946	1.264455846	-0.152848954	0.114066963	0.977343077	0.116717983	1.477982521	1.223855416	1.671882619	2.102163282	1.249328018	0.796620961	1.462378565	1.361972934	1.123552098	1.945440854	1.411463845	1.291083503	1.842514169	2.403692475
FAM159A	0.278226579	0.796226802	0.639208504	0.588305018	0.94988079	0.227304263	0.964275502	0.468514305	1.114619878	0.657514771	-0.396504253	-0.760242021	0.258497665	0.124495332	0.492337865	-1.721580311	0.188649234	-0.380624952	-1.511451441	-1.105616939	0.424389329	0.249555795	-2.430335296	-0.66752938	0.160785802	-0.421566028	0.42594598	0.168470441	-0.355574029	-0.565155817	-0.684230807	-0.24992274	-0.21100599	-0.522349354	-1.549726949	-0.94139315	-0.146467512	0.615182263	0.92988861	0.020736563	-0.656241264	-0.420744151	0.42434125	0.913029794	-0.655758028	-0.277244461	0.463038431	0.058919697
COA7	2.940960833	2.902949644	3.420038974	1.950786895	2.329523983	2.454951352	2.555239908	2.667296162	2.820057414	2.336590081	2.745232708	2.543830283	2.331075856	2.132394179	1.775388693	1.982119111	2.144892359	2.287423107	2.58246415	2.664097404	2.514007572	2.055766736	2.389558496	2.616525034	2.465018892	2.668056299	2.175167086	2.047088167	2.0171961	2.269507064	2.139351128	2.628457841	2.220408941	2.490067082	2.346678596	2.242433628	3.029959736	1.941986335	2.762878298	2.566573404	2.605628354	2.791429148	2.874735037	1.781262355	1.936329544	2.36085088	1.66857611	1.562272834
ZYG11B	5.912262354	5.905104081	5.811563394	6.051137723	6.117998576	6.101104625	5.995672325	6.311054604	6.316752523	6.171407945	6.242025231	6.054725961	6.011056015	6.102434316	6.061852289	6.23297291	6.294951635	5.637226385	6.197707829	5.896252952	6.025915109	5.853743196	6.222545873	6.019538486	5.845633667	6.464808914	6.263990713	5.597146927	5.918245224	5.843710084	5.904000929	5.845863815	5.838311536	6.173215904	6.147182032	6.053448161	5.876879168	5.826417487	5.622499942	6.080714144	6.601750041	6.417574619	6.093149818	6.025724644	6.211329503	6.214548939	6.004815441	6.689749056
ZYG11A	2.253553001	2.585698383	3.470516982	1.296388881	2.431337839	2.127498919	2.001270532	1.522630091	1.400508407	1.304440294	2.404087674	2.147800581	1.656136739	1.615507389	1.268346949	2.015166857	2.154205438	1.551418823	2.474587746	1.979846396	2.806283223	1.761530696	2.404054863	2.790863037	1.914040551	2.905262628	1.87857482	2.13011715	1.431041349	1.987612032	2.320381188	2.609191851	2.05904561	2.488081827	1.942239022	2.099565223	2.986247486	1.632040539	2.290976213	2.466209208	1.870060217	2.075879581	2.331590012	1.471594035	2.14503497	2.265679222	1.48083322	2.093971259
ECHDC2	2.166120314	2.108951995	2.294822481	2.069399923	1.628104585	2.098515451	1.775054562	1.957354767	2.229813845	2.032349799	-0.681013908	1.262771398	1.160222611	1.843027401	1.587761309	0.581023046	1.4336214	0.916468075	0.679126671	-0.102211152	0.614096244	0.811991012	0.806320341	0.727718152	1.774599084	1.099769229	-0.217934229	0.691851331	1.230976988	1.148788591	0.850583525	0.88101476	1.080062969	-0.608206108	-0.233025126	1.945683739	1.048390397	1.114155578	0.794533556	0.689331737	0.878307643	1.384167253	1.752248762	1.246116031	0.027565662	1.159064174	1.73825101	1.148958623
SCP2	4.829410254	4.520212229	3.184272745	5.66422511	4.311486242	4.320978911	4.934668624	5.231562761	5.3033202	5.833658938	4.577506842	4.769739027	4.990919051	4.864093022	5.217320228	4.600687696	4.916204164	5.270531377	4.4207361	5.074602827	4.083847359	5.087170059	4.999718481	3.866916246	4.850698517	4.727128984	5.376386808	4.591006916	4.364976806	4.933093636	5.828408151	3.772674768	4.150672316	4.472173718	3.979102157	5.045805396	4.564883032	5.18182322	4.120286704	4.432003448	5.133657764	5.387119784	3.972774298	5.391980249	4.56517798	5.116271046	5.479773049	5.281554213
PODN	-1.247602534	-1.747823275	-1.727753081	-1.404368016	-3.368812293	-0.442230857	-0.836665888	-2.03982305	-3.886736748	-2.683197255	-1.834360535	-1.879898894	-1.370983361	-3.683250761	-2.018935488	-3.988820623	-2.364330884	-2.958286864	-3.3738281	-3.47726337	-3.47726337	-3.179250026	-2.643004129	-2.186379298	-2.109121554	-2.128430127	-3.425241393	-4.505425059	-3.425241393	-4.539006396	-3.441633808	-1.921036291	-2.902622687	-3.979552181	-4.583262275	-4.583262275	-4.642351648	-2.966174851	-3.441633808	-2.423005667	-3.378807451	-3.642687527	-1.368429466	-2.194259899	-3.454709731	-1.350571698	-4.398926173	-4.33635665
SLC1A7	0.431829198	1.268998616	-0.953241561	0.050524026	-1.458092352	1.112071519	0.224012236	-2.347492857	-2.981464228	-2.552924071	-0.24119035	-0.322931226	-0.439650405	-3.833785038	-0.121859199	-2.328579229	-0.804694507	-0.873190654	-0.955803663	-4.218417191	-0.326837719	-0.611347619	-0.593316592	-0.61481403	-0.635835858	-1.001133691	-2.93444785	-2.403789864	-1.034209524	-1.534873176	-3.080593394	-2.812854763	-2.804681075	-2.387817076	-0.775042388	-4.172272259	-1.351659946	-0.662831597	-1.015397481	-0.706610684	-0.852517989	-2.947640164	-0.946793702	-3.126606635	-2.494884536	-1.118877262	-2.790697972	-1.380596348
CPT2	3.662420012	3.888621142	4.542836847	3.309467366	3.833085837	3.779289171	3.460597635	3.383578829	3.757289635	3.337470175	4.341946729	3.796789543	3.646143694	4.174322696	3.755676795	4.301292156	3.806218883	3.343417567	3.994008447	3.221514052	3.757436265	3.204643595	4.003533712	4.213476406	3.951479569	4.15318594	3.453113578	3.674913764	3.381554127	3.795715791	3.565983204	4.300804164	3.278348806	3.853944395	3.776382194	3.979752392	4.386728514	3.75293377	3.369800237	3.831898172	3.846048658	4.274160033	4.092974274	3.523088212	4.089976054	4.045950979	4.306933541	3.604533913
C1orf123	2.825356976	2.983429442	2.697751773	2.911397281	2.588634931	3.334756962	3.07971356	3.000414041	3.15716857	3.572636569	2.702777078	2.939222913	3.357828003	3.305268119	3.369026182	3.37587198	3.413202313	2.726067353	3.237988749	2.699098032	2.780892754	2.91245459	3.041852003	3.000744071	3.16862668	2.892794724	3.299944713	2.924743222	2.723747725	3.211959072	3.016920988	2.336779663	2.99538288	2.666514658	3.184464197	2.974043479	2.808693187	3.350680651	2.714290205	2.760504445	3.233945233	3.39596845	2.488426111	3.357782073	3.181908755	3.263578259	3.560266944	3.20431677
MAGOH	2.267942295	2.278230398	1.497696306	2.87271409	2.167956199	2.339952796	2.319369985	2.847130736	2.796365746	2.208456751	2.768428138	2.967014559	3.242942135	2.733310638	2.816815032	3.331517635	2.446870804	2.968380879	3.014418889	2.835138166	2.674284786	3.007548257	2.46374198	2.122451814	2.601151711	2.82239821	3.219739561	2.250066298	2.673124347	2.390484839	2.969673413	1.775157437	2.063869388	2.437470579	2.444671973	2.205103078	2.914732761	2.589706821	2.571390502	2.204640117	3.387357631	3.123860362	2.462472868	3.230979956	2.607444061	3.110924889	2.357686049	2.286399315
LOC100507564	-1.627532982	-2.387404382	-1.411324337	0.087519553	-1.199602541	-2.04717888	-2.269660824	-2.004424438	-0.635726563	-1.555765258	0.23407577	-2.258850478	-0.023483664	-0.824377221	-2.835339241	-0.642201784	-0.454700928	0.552139621	-1.530741838	-1.155456324	-0.722869121	-2.09260595	-1.960457505	0.133945068	-0.55048079	-1.580751043	-0.273251362	-0.340178384	-0.704804247	-2.688679699	0.566106167	-2.816915322	-0.781678708	0.281511186	0.418824493	-0.47226957	-1.260433347	-2.426135513	-1.268233992	-0.132957873	-1.033707203	-2.405136096	-3.379708555	-1.116952306	-3.383645518	-1.179630837	-2.685446933	-0.701960878
LRP8	2.555632303	2.312880819	1.809586048	2.672918629	2.410448938	2.534656375	2.938575062	3.287558085	2.621353439	3.111857722	3.023448587	2.393947168	2.047019536	3.275006793	2.155031842	3.021104065	2.549238669	2.213639936	2.57381248	2.46097115	1.531031738	1.491885804	3.16260972	2.016890178	2.732621079	1.983785867	2.125036835	2.492608608	2.277348961	1.943287108	1.62919559	2.602099192	2.1306384	2.810739228	2.622411066	3.228327141	2.392540848	2.159278397	2.058868556	2.584950804	3.01557166	2.920657813	3.030301024	2.540216893	2.529609129	3.097912962	2.741694314	3.133731186
NDC1	3.547322966	3.16095687	2.0665966	4.268971392	3.230167969	3.311892275	3.623202248	4.032129311	4.287008549	4.818350411	3.17093782	3.482260408	3.839875638	3.386154321	3.937614182	3.235050204	3.211170684	4.371851446	3.034342413	3.809307027	2.937375772	4.403770641	3.343504329	3.087935438	3.504534669	3.093874369	4.067723809	3.797200368	3.388913203	3.703744136	4.282033066	2.111260673	3.624496081	4.046431481	3.730208693	3.297702012	2.245978961	4.043473341	3.326842138	3.567030793	3.104973715	3.42454198	3.161787453	3.931429507	3.209603143	3.56398968	3.494012451	3.887367668
YIPF1	4.348028491	3.880303273	4.019932993	4.50630263	4.437144625	4.241939734	4.039667447	4.481982939	4.32513754	4.218905831	5.698789279	5.75558191	4.612625156	5.356170216	5.189217024	5.449196493	5.236093639	5.541719945	5.711860819	5.239299924	5.456576319	5.106123165	5.094715858	5.262900925	5.329535144	5.644922401	5.685965389	5.563164376	5.620440038	5.601723792	5.824176641	5.784472289	4.85956782	5.531185018	5.177458936	5.139836048	5.745634804	4.927034355	5.027116515	5.189460928	5.294306868	5.950409767	5.254565737	4.643887965	5.588991909	5.804366052	5.661374447	5.683803398
DIO1	-0.210627677	0.100412928	-0.473535289	-1.263537636	0.099164217	-0.140013032	-0.393094929	0.493793154	-0.533945579	-0.095315109	-2.200293633	-0.365554203	-1.189166394	-0.896753684	-3.058272798	-1.021289551	-1.845818264	-2.73760201	-0.055424606	-3.14904039	-0.356415614	-1.441180887	-0.49565154	-1.335776403	-1.267555499	-2.53558558	-1.864148306	-1.766763054	-0.671247614	-1.370662694	-1.947586454	-0.408513096	0.110331154	-1.603508187	-1.61154375	-1.856888982	-0.110640794	-0.054599535	-0.516260266	-1.095654104	-1.144833943	-0.893210617	-1.257167424	-1.970681575	0.005822838	-1.479662248	-2.986325164	-0.990021224
HSPB11	2.197941032	1.745177678	0.871809308	2.892998025	2.0312923	1.867403898	2.558476641	2.905852752	2.947677295	2.936507531	2.117043919	2.509793826	2.831365245	2.613414987	2.518663681	2.026200875	2.7221118	2.871384734	2.225581221	2.418471669	1.958457593	2.919762702	2.033739873	1.556440901	2.462682956	1.966859613	2.972226931	2.176082291	2.297472459	2.553663141	2.926269086	1.263688317	2.520213673	1.7932866	2.016620212	2.002878601	1.748559638	2.383361206	1.727716606	1.761373814	2.437476102	2.633186323	1.898382257	2.620960735	2.352739889	2.596583328	2.306195865	2.844431129
LRRC42	1.352578728	1.353311227	1.127791115	1.120040808	2.056065148	1.658156439	1.793482141	1.820058364	1.822443056	1.618438761	3.195695127	1.788558201	1.729761567	2.081219067	1.830343048	3.075494993	1.908152012	1.261229003	2.556115929	0.776485922	2.702637653	1.524625739	2.023073989	2.174743706	2.108963808	2.140137794	2.12680245	1.501570832	2.140311961	1.85610864	1.423707999	2.14477062	1.482559646	1.273871023	1.561961505	1.97411495	3.109134335	1.471786962	1.268745793	2.216701291	1.934457517	2.139169502	2.055032939	1.208272533	2.307708406	2.311520691	2.212771479	2.713750259
LDLRAD1	-1.067934961	-1.488964043	-0.535810061	-3.209636565	-0.350965326	-1.295804033	-0.99546129	-0.989095652	-1.419090575	-2.391870742	-0.294717029	-2.669148866	-1.74063133	-2.580921256	-0.434764175	-1.831626247	-0.514453807	-0.809614281	-0.952123554	-1.559463053	-0.140332708	-1.770052607	-0.800023915	-1.589558216	-2.140248737	0.305496117	-1.24292952	-1.522593623	-2.125835701	-1.323773575	-0.977577599	-0.815628858	-1.644151343	-0.393778312	-1.782911661	-1.144518806	-0.679024427	-2.290983149	-1.78897428	-0.759136132	-0.78693999	-0.873920586	-0.706784756	-2.33565437	-0.336044608	-1.98658478	-1.264943138	-1.991569606
TMEM59	6.781196263	6.740807137	6.368562032	7.125463293	6.689203276	6.888111123	6.790163342	6.932993497	7.406132288	7.34513062	6.900550676	7.137922633	7.512893247	6.96478896	7.561287793	6.849238366	7.320021741	7.742776837	7.122521382	6.897904641	6.857388174	7.348924059	6.980484151	6.616950541	7.198910169	7.284693059	7.733339697	6.870920491	6.739284177	7.390810772	7.647156204	6.389786676	6.972000512	6.663938061	7.196392918	7.3641659	6.727176548	7.148399716	7.020721148	6.802403498	7.057175484	7.331443567	6.684851491	7.479522542	7.231677487	7.400914957	7.587351091	7.533594454
TCEANC2	3.892813045	3.659455561	4.208625312	3.722565363	3.96464161	4.11172121	3.926693585	4.21662642	4.151433519	3.484470566	4.122320985	4.007130872	3.942705958	3.88029738	3.741006889	3.507712042	3.938835038	3.616151512	4.294577904	3.878340944	4.070750961	3.423189242	4.241213106	3.921629258	3.796035309	4.057186774	3.530704124	3.331725558	3.637049863	3.7275125	3.853098877	3.844533509	3.378948485	4.216745756	3.786220546	3.642066922	3.697939273	3.636816773	3.742911869	3.908924871	4.051615572	4.087827884	3.808151044	3.948628617	3.876777553	3.892894847	4.113376543	3.868343048
CYB5RL	1.244500754	1.243509452	1.287239955	0.335398177	0.977072991	1.12137984	0.91652132	0.241433226	0.736011408	0.731481784	-0.744190414	0.169150706	0.846051945	0.209722941	0.567174018	-0.242692248	0.315393694	0.306438232	-1.928665925	-0.187233785	-0.083212051	-0.339722736	-0.489485952	0.775887114	0.871859505	0.72236733	-0.958069316	-0.16223807	0.015322717	0.607489933	-1.239652633	0.04989526	-0.094338652	0.096879731	-0.833474269	0.473002688	-0.136735735	0.796799111	-0.685288271	-0.074889478	0.517956111	0.023075744	1.172837474	-0.744190414	0.362322487	-0.384827666	0.198592642	-0.313051104
MRPL37	2.554454489	2.693165922	2.676050149	3.44969321	2.607394563	2.72506225	2.820305308	2.523528159	3.005350188	2.486037965	2.290010069	2.738955908	2.868911579	3.26558395	3.016095029	2.452122054	2.860121488	3.003339756	2.633133293	2.278477555	2.02835534	2.936555037	2.458942564	2.519240833	3.255104776	2.219260933	3.160492629	2.695978001	2.970776959	2.091484829	2.833043813	2.960956348	3.27151309	2.999811526	3.032412378	3.282587185	2.068412456	3.500461405	3.06740588	3.186514192	3.019158269	2.773020555	2.789821876	2.919434847	2.681965208	2.844920731	3.498834291	1.605433806
SSBP3	3.620864639	4.016786034	4.161778133	3.263238963	3.623222711	4.578899399	3.840104172	3.319518207	3.466049344	2.63525001	2.594468091	2.561308341	2.94087046	2.699827202	3.119776868	1.521705729	2.927136452	2.175115898	2.459414789	1.607203309	2.540187301	2.225050314	2.923928149	3.054305404	3.002365913	2.810362453	1.988464253	1.728940529	2.098232579	2.376212849	1.33558734	2.438679943	2.562750741	1.232095569	3.068935409	3.483221776	2.369873906	3.213257259	2.817472476	3.177928757	2.92003673	2.48878771	3.4438342	2.55113619	2.639256911	2.504563761	2.70627432	1.724003487
SSBP3.AS1	1.800612361	1.958890902	1.517228309	0.865365705	1.972643618	2.34341651	2.182433349	1.934803122	1.56777041	1.220446424	0.595612062	0.031995388	0.924302497	0.973505809	0.217139141	0.067314592	0.863346085	-0.774886005	0.928663925	0.473877388	1.11831549	-0.978540531	1.373998721	0.379370501	0.941363195	0.076300235	-0.921608091	-0.693186378	-0.137442832	-0.730862101	-0.978594019	0.52206803	0.291825115	0.355874377	0.064772436	0.217793975	1.005973055	0.892997642	-0.333130463	0.974495168	0.512455584	-0.122236033	1.569463511	-0.288935684	0.77814633	-0.537960422	-0.512001184	-1.232954036
ACOT11	-0.781855453	-0.208735555	0.280065485	-0.707175215	1.142710161	0.179862252	-0.412045816	-0.891490937	-0.997636209	-2.840706385	-0.524184232	-1.197467544	0.119961046	-0.641957911	-0.95513498	-0.56762462	-1.390845318	-2.372969329	-0.356588781	-1.985251323	-1.154343024	0.126840923	-1.873618508	-1.05281661	-1.550794148	-0.413061262	-0.965253769	-0.06478737	-0.853507053	-0.070340307	-1.781341699	-0.813290736	0.155413653	-0.392701709	-0.707717451	0.746625365	-0.131341083	0.227170504	-0.623798882	-1.076716468	-0.501007617	-1.43595216	-1.664578248	-0.193990499	-2.448964931	-1.482067529	0.510466231	-0.428930946
FAM151A	-3.958030734	-4.735130408	-3.832872235	-4.534371069	-1.621909142	-2.95652386	-3.786339354	-3.836619335	-3.154755943	-2.237424109	-3.715532704	-4.57976204	-3.316732654	-4.790696313	-3.544397957	-3.912006115	-4.862512252	-4.418316421	-3.88930498	-4.715050494	-4.715050494	-2.298973462	-4.860685065	-4.599305429	-4.139267005	-2.576626915	-4.318872146	-5.082034165	-4.361661149	-3.465420833	-3.18871904	-4.781220099	-4.721262045	-2.826492559	-2.694541804	-3.22707391	-4.661097212	-4.767986178	-4.642595421	-4.790696313	-3.665158287	-4.79650156	-4.998629302	-4.418316421	-3.974556078	-4.556243442	-4.45409528	-4.582578417
MROH7.TTC4	1.196211324	1.351168412	2.415649881	0.523085711	1.442093123	0.830720417	0.984156506	-0.457766581	0.392747504	0.888067911	1.459703416	0.960310722	0.903530531	0.432324422	1.048002253	1.097639078	0.67737705	0.325836828	1.113219257	1.124453482	1.488296183	-0.031544595	0.745101046	1.759905258	-0.041883878	1.404314016	0.230100075	1.288987569	0.414492977	0.699087021	0.848116233	1.650370356	0.48066491	1.94239791	0.860547665	0.919225998	2.018857968	-0.079769504	1.061625086	1.266688013	1.141558151	0.894006055	1.228601909	0.204700371	1.05161656	0.713687273	0.356734963	0.242857702
PARS2	0.256222327	0.902606164	0.625635519	0.418382457	0.853067526	0.461815003	0.448246661	-0.274850226	0.061686076	0.486230237	-2.569149662	-0.807591595	-0.135261796	0.022160432	0.58804489	0.418145569	0.114137565	0.404305996	0.072801883	-0.726317941	-0.706320164	0.202542908	0.32523756	0.09298501	0.486641886	0.580135905	-0.259692792	-0.625134333	0.089871242	-0.588726816	-1.26888645	0.132953803	1.153232021	-0.08201709	1.285562088	0.588852825	-0.08760669	1.423667823	0.780064366	0.491208016	-0.264772879	-0.439662597	0.294944767	0.216114736	0.308388366	0.048079013	0.198251029	-0.438786935
TTC22	0.900271015	1.883540293	1.685451583	0.914239364	1.400753241	2.280073182	1.552808829	0.504060651	1.29593755	0.614249936	-0.211555478	1.38285765	1.228292583	0.996797773	1.536842448	0.125283074	0.931554061	1.211713731	1.345796176	0.329429811	1.523504547	0.996797773	0.246274825	1.750887912	1.386454458	1.22891971	0.563044556	0.791907886	1.591223094	0.621590554	1.312797354	1.645284786	1.347595085	-0.001863534	0.730195374	0.288097065	0.905403794	1.574071407	1.773427104	1.043018678	0.682670326	0.257464109	1.482757904	0.711854737	-0.373828847	0.810751714	0.213071844	0.875928695
C1orf177	0.357894388	0.031880598	-0.453958511	0.004610277	-1.692621016	0.727908401	0.899919138	-0.868887656	-0.131131749	-0.549560997	-1.013731827	-0.665853997	-0.073566486	-1.499118851	0.541509903	-3.331317081	-0.272619511	0.469599604	-2.020270882	-2.19423262	-1.461224417	-1.92131529	-0.908302192	-1.112231248	0.116349291	-0.38278471	-2.172565483	-3.343932854	-2.97510548	-0.831757742	-2.855131023	-3.132112097	-2.112256397	-2.195459777	-2.150055218	-0.906871227	-2.236694524	-0.05718979	-0.480386999	-0.503059596	-1.063789632	-1.612855465	-0.512498965	-2.512246875	-1.506506916	-1.335162413	-1.973254634	-3.384146223
DHCR24	2.179897084	1.452517242	0.931268441	1.649952634	1.932240334	2.957503882	2.153292219	1.894313245	1.952731904	1.452052838	1.805623758	1.722016064	2.219924491	2.385310815	2.392831638	2.74921655	1.373312369	1.099665735	1.384108022	1.878906817	0.461710601	1.574806675	1.405648326	1.819317504	2.107881259	1.377294766	2.220970848	2.78035163	2.344619508	1.764961426	1.423615292	2.075854424	2.334272336	3.289374853	2.159439398	2.946468043	0.769578918	2.275700171	1.563834377	1.656756279	2.928041535	1.160099477	2.355230702	1.523332176	0.784203344	1.27364109	2.942551724	0.870061955
PCSK9	-3.982556145	-2.291441317	-1.870076373	-3.832333455	-4.895042774	-5.03815556	-2.462944441	-3.146514412	-2.476311994	-5.174145431	-0.104298268	-1.489991383	-2.633147963	1.49615916	-2.013522857	1.360462588	-3.982556145	-1.95228616	-3.198299047	-2.562468918	0.480275005	-1.860097808	-3.123881587	-0.952664536	-3.001961061	-3.198299047	1.526507116	0.339711948	-0.603599605	-1.169066473	-0.893994765	-1.811304216	-1.902192874	1.075347973	-2.548807438	-1.095246767	-1.103692844	-3.556502322	-1.555764142	-1.725489533	-2.169025569	-1.49128913	-2.77461118	-2.379748104	-0.375960814	-1.077249593	0.227065366	-2.269814792
USP24	7.769763959	7.612554109	6.58497411	7.537844768	7.265323431	7.749007328	8.071718719	7.710205243	7.776952126	8.235443764	6.166412191	6.547096733	7.226325526	7.321626965	7.240003757	6.285001464	6.901611254	6.557996067	6.656040393	6.972715842	6.442615853	6.329056922	7.451605182	6.336544944	6.784232062	6.49254403	6.497949112	6.26147029	5.78149001	6.417393981	6.088558954	6.001711678	6.171886201	6.556418249	6.411484111	6.314313481	6.342403381	7.533175915	6.589959884	6.507778748	7.16368791	6.951645401	6.845455868	6.988091254	6.61843594	6.895766833	6.402013652	6.748077354
LOC100507634	-1.687099438	-0.967369374	-1.036213095	-1.365424635	-1.115731622	-1.818131762	-1.263713828	-0.026774533	-1.38119051	-1.266430296	0.041174471	-0.663644951	-0.83654258	-1.244932478	-2.822555228	-0.579457908	-1.41855837	-0.298361709	0.032954084	-1.580986098	-1.09464842	-1.36579265	-0.333841731	-1.393548935	-0.980489931	-1.986581631	-1.594189763	-1.601656116	-1.056866277	-0.261174724	-0.492390886	-1.226251821	-0.978960605	-1.186471963	-0.993767057	-3.794387197	-1.987370547	-0.422969312	-0.314185933	-1.281756443	-0.856167796	-0.792752797	-0.957928354	-0.523933709	-1.178309369	-0.308354493	-3.038438308	-2.279737615
PPAP2B	-1.125577696	-0.757887805	-2.143374107	-1.734679872	-2.424218984	-0.660086132	-0.726209431	-0.846425157	-1.095467195	-1.826271887	-0.343489917	-0.593932667	-1.163300375	1.246591096	0.676083087	-0.117030232	-1.382354949	0.42507042	0.565936746	-0.295870397	-0.069331771	-1.123161902	-0.097903131	-1.109210213	0.103110442	-0.235907307	0.725517794	0.058722829	-0.220680291	0.782850433	1.011573161	-1.388799467	-0.562113438	0.384525531	-0.74172014	1.408596847	-0.423685176	-1.425191177	-0.751729614	-0.273873758	-0.655082023	0.247139294	-0.613404822	-0.552580368	0.262720935	0.497988653	0.643745086	-1.182050472
PRKAA2	-0.002634606	-0.69622172	0.606466552	-0.900877967	-0.841172164	-0.604291954	-0.058830042	-0.929603994	-1.321426928	-0.917094627	-0.040851173	-0.720773722	-1.138318404	-1.115800726	-1.071269232	-1.088531334	-0.689783938	-0.878616235	0.399381403	-0.457575674	0.136620807	-0.626070785	-0.539020744	-0.020736389	-1.445469108	0.746080867	-1.222670431	-0.785782927	0.629164516	-0.963333406	-0.773793879	-0.656040868	-0.720295232	0.661621072	-1.871167495	-1.164995998	0.310675246	-1.150127639	-0.047219292	0.222271366	-0.503625512	-0.059084958	0.248316927	-0.060075343	-0.812498173	-0.116530723	-1.534267598	-1.082939428
C8B	-5.033778589	-4.634530727	-4.465288095	-4.503771676	-4.211738083	-3.825993786	-5.033778589	-3.786205221	-4.396356956	-4.863742948	-1.636231672	-4.837422113	-4.882335426	-4.628911664	-4.449301228	-1.337644223	-2.613123422	-4.192520114	-3.840387031	-1.574836723	-4.672838038	-4.426408956	-4.689104228	-4.570550039	-4.689104228	-3.840387031	-3.879373665	-5.066987282	-1.350535379	-4.67072213	-2.700653013	-3.765751038	-1.923633066	-4.204459412	-4.62046369	-1.15884537	-4.477034633	-4.725212385	-4.881056886	-4.628911664	-4.718977335	-3.303369352	-4.863742948	-4.192520114	-1.167997396	-4.515714996	-2.601305585	0.118180634
OMA1	5.046655127	4.830325697	3.704934194	6.388325619	4.861946041	5.021247422	5.132171307	5.42415774	5.902560702	6.113357571	4.531976378	5.286073806	5.856210474	4.878824681	6.011239025	5.070108597	5.16030583	6.205252635	4.651611793	5.979857905	4.898399861	5.885124601	4.894463507	4.939149194	5.087354751	4.946811951	5.777806162	5.316817064	5.301023356	5.858605022	6.034940489	4.697787969	5.541619788	4.564987502	5.88122482	5.383031526	4.340226963	5.125913369	5.683445427	5.291015194	4.636333028	5.199090226	5.223017811	6.000268728	4.892288467	4.974213304	5.383945701	5.630910747
TACSTD2	-3.02240499	-3.135674208	-1.49587942	-1.543557305	-0.503212547	-0.375565799	-3.369960054	-0.072373352	-1.01389607	-0.394858859	-0.459986189	-1.272620112	-1.440967108	2.32868001	-1.074398031	0.507091455	-0.981789713	0.625896305	-1.738909667	-0.28772296	-2.01477175	-2.669174602	-4.529840677	-1.284679293	-2.566526838	-0.948843695	0.120418108	-0.819421594	0.459375546	-1.06669182	0.407843681	-0.548584299	-0.329538927	1.454212579	-0.306674156	0.153006054	-1.239094017	0.651802163	-0.784211485	-2.255800153	-4.073154213	-1.893827666	0.585043985	-0.322395335	-0.557395905	1.192078397	2.309034132	-0.786439608
MYSM1	6.237716662	6.375849204	5.191801456	6.312303929	5.965431966	6.161250314	6.461767813	6.516207258	6.171857288	6.636078569	5.515424705	5.884125465	6.391807445	5.335839453	5.966972962	5.684906737	5.73652412	6.219575118	6.209748832	6.506953556	6.01343295	6.044417187	6.380014915	5.432277497	5.687079984	5.92709958	5.873853397	5.444647366	5.583688501	5.780255498	5.709041722	5.625089669	5.335677853	5.831666857	5.287361088	5.503498105	6.018235054	6.183721986	5.453377842	5.435817804	5.995216642	6.258901255	5.912329269	6.139465438	5.790951815	5.891347895	5.242905755	5.845093521
JUN	2.543923479	2.45796204	3.618969429	3.642290062	3.374745397	2.28937145	2.543807976	2.468100797	3.202725387	2.714265881	3.270171272	3.305616826	3.291795797	3.408536561	4.539462286	2.870199049	3.821609197	3.243226349	3.410118725	2.703095963	3.537201527	4.006527884	3.225575742	4.08035155	2.889293625	2.424328427	3.591116327	3.596796598	3.555213708	3.414759427	3.267144854	3.047841431	5.059188558	2.572956526	3.232244184	4.069906212	3.28574898	3.677575806	3.499310681	3.705772771	3.200276466	3.093808213	4.033793836	2.810232177	2.869591791	2.618396076	4.859619763	1.889047582
FGGY	2.910110302	2.513045199	2.023995276	3.525688131	3.879331332	2.788207254	3.22846335	2.856818459	2.851152522	3.015311592	4.423752444	3.877155423	5.086952841	2.947378829	4.525549523	4.300246268	4.161636191	5.728201968	3.882006605	5.013896623	3.906476953	5.417210609	2.868873275	5.044745959	3.595572558	4.38983076	4.972930809	4.770677461	4.683769422	4.508757624	5.390418679	3.62831887	4.550320684	3.954298513	4.956460975	4.334554422	3.500753409	3.472833438	4.924546778	4.126990004	3.579956357	3.74140494	4.188624757	4.300003533	3.930055163	3.737441015	4.69338839	4.066306636
HOOK1	2.093221395	2.407595459	0.773055126	2.773858007	2.11723215	2.077032186	2.786232091	3.285881411	2.820823639	3.93351585	-0.547326928	1.074654361	2.043610389	1.966470707	2.155998764	0.55227944	1.630825804	1.538053822	1.580228028	2.445416453	0.745904459	2.403151027	1.380110854	0.784551901	1.613085279	1.19176043	0.170724506	1.090478099	1.611744795	1.543063206	0.454355546	0.607794408	1.283302083	-0.262675077	1.782253354	1.302496755	1.263439667	2.618268404	0.681396579	1.117831866	1.058840587	2.280211924	1.562000097	2.873528168	1.403800873	1.460349396	1.799247968	2.214576632
C1orf87	-4.597348132	-4.858084077	-4.635904567	-3.452502579	-4.635904567	-2.766139375	-4.873668192	-2.968106879	-1.15144228	-4.858084077	-3.638555438	-4.597348132	-4.810551384	-4.874364494	-4.293466231	-3.944777947	-3.989755899	-4.446345503	-3.820750276	-4.617152422	-4.617152422	-2.888536104	-4.538065042	-5.314557087	-4.538065042	-4.800972685	-2.044454319	-4.800972685	-3.777367057	-3.424247514	-3.237939471	-4.677589598	-0.657566653	-4.149303678	-3.322266398	-4.568802682	-4.725401358	-0.664219843	-4.65875259	-4.874364494	-4.702449932	-4.440225518	-4.858084077	-4.446345503	-4.862639736	-4.472103201	-4.474539216	-4.468998716
LOC101926964	-0.23719236	0.107943781	0.538776411	-1.974493127	-0.005409488	-0.981411387	-0.86794129	-0.057860846	-0.331243501	-0.94613367	-0.010302061	-0.281821737	-0.491477201	-0.478441906	-0.871131876	-0.092434516	-0.099866719	-1.538575841	0.281516572	-0.929673932	0.468127291	0.067320618	-0.059009557	0.161324244	0.139434648	-0.653203397	-1.293891297	-0.676421439	-0.08213906	-0.425831542	-1.448213618	-0.094462473	-0.35755783	-1.15180683	-0.927705763	-0.410602284	0.682852438	-1.136313479	-0.455984971	-0.205964927	-0.837653387	-0.705212565	-0.18971251	-0.152747597	0.021060508	-0.477272344	-0.843383705	-0.865492483
NFIA	2.331444872	2.213457847	1.773896072	2.381932753	2.088512213	2.379845965	2.418073104	2.72112439	2.564320424	2.59498873	2.104954816	2.30475399	2.126076766	2.481903475	2.537618643	1.789975621	1.98266605	1.892705895	2.680905343	2.178696037	2.352015043	2.250398625	2.387407544	1.721626898	1.950927052	2.097127943	2.499486136	1.891024987	2.108135138	2.548499022	2.690722997	1.922327732	1.624140216	2.724060189	2.247991507	1.902960323	1.962890386	2.713177315	1.45250736	1.857369943	2.53206988	2.381531147	1.867442804	2.2713189	2.177587391	2.337070245	1.710114777	1.563279519
TM2D1	2.854945541	2.933941795	2.187568919	3.791161755	3.389209818	2.707290929	3.444664265	3.757549386	3.547959135	3.704037113	3.935829011	3.72962212	3.697198241	3.896243097	3.596981381	4.292980718	3.735663209	3.854630923	3.712517298	4.125278887	3.471282532	3.84331131	3.918469842	2.863598124	3.193820922	3.32968398	4.150570996	3.784779095	3.75743732	3.806412575	4.300615377	3.634464934	3.799227384	4.098162047	3.413355181	3.717829815	3.560519685	3.029624167	3.559499209	3.210102438	3.484176909	3.660591689	2.87430327	4.132855053	3.891189568	3.597786129	3.613761418	4.14449205
INADL	5.707303954	5.709487134	5.771332227	5.492594638	5.886845137	5.589213259	5.884470992	5.921620215	6.106267122	6.481146607	4.100316105	4.34242816	5.21567171	4.99078771	5.199191913	3.570315474	4.681820802	3.934504281	4.634799741	4.854435372	4.578476317	4.201249463	4.612486807	4.215081944	4.717146856	4.978096729	3.568214501	4.299697023	4.487679146	4.281358481	3.681165254	4.902656751	4.433691792	3.706824411	4.456056384	4.628599927	4.992447933	5.283750595	4.833581628	4.479079071	4.421347476	4.9833092	5.278865325	5.303007342	4.173562981	4.319949136	4.784342638	5.102636528
L1TD1	1.515922349	1.565241083	1.832602836	2.063926249	1.271292911	0.79225902	1.358310537	1.549332447	0.689675545	1.570640687	1.609925634	1.315078233	1.440444822	1.050897631	0.570234564	1.480081195	1.607908987	0.814459301	0.368784701	1.960648135	0.982593453	1.632674245	2.017598617	1.529962548	0.134794361	1.679216345	1.4255702	0.605711899	1.46815533	1.506000405	1.922508284	1.489273306	0.266701291	1.677486367	1.275519772	0.958800639	1.92926031	0.118759183	0.683098473	1.552394456	1.887500702	1.130127041	0.490810774	0.708316994	1.233174631	1.393829737	0.602059764	1.737124413
KANK4	1.515078183	1.166941455	2.652246353	0.592759409	1.77213471	1.435110941	1.349140462	0.754657272	0.012653202	1.068253781	1.192425043	1.13671183	0.649491075	1.28342647	0.551512378	1.359238492	1.363297286	0.772699171	1.680225061	1.685386088	1.651489669	1.127676221	1.673315605	2.089411349	0.798716602	1.942304445	1.321212979	1.214428242	1.196216606	0.925964349	0.48627763	2.018358587	0.588936929	2.273474189	1.089100563	1.517827847	2.318773015	0.530827229	1.134648206	1.878355082	1.428623008	1.123434652	1.794046724	0.596854103	1.792963711	1.206223769	1.672676041	1.67151793
USP1	5.806051438	5.383447891	4.518417369	6.377993058	5.329812193	5.485232089	5.680417072	5.958706916	6.010299639	6.374934684	5.382724031	5.913542163	5.956963326	5.35216134	5.937883563	5.442196023	5.819762774	6.332699382	5.587047791	6.112964497	5.423460941	6.199732231	5.730936294	5.057266183	5.581580791	5.516894754	6.014032437	5.581984313	5.562446723	6.069558184	6.253455946	4.896343655	5.224212346	5.632855314	5.680940463	5.521038058	5.205861017	5.883200087	5.13928347	5.446943876	5.544277233	5.910931711	5.244372661	6.210167165	5.576711165	5.98430076	5.183077914	6.146032863
DOCK7	3.672381223	2.80159904	2.033105031	3.460377579	2.280257301	2.809028818	3.165988636	3.59175518	3.568389728	4.13116545	2.001969081	2.871397073	3.272236876	3.450529585	3.361187283	2.344582152	2.9320779	3.662689218	3.271770907	3.193738892	2.338513413	2.708525992	3.340293365	1.905668788	3.105315187	2.325903612	3.235310283	2.66734679	2.415156525	2.990578875	2.986546395	1.937939238	2.343156293	3.287028893	2.893373531	2.645825102	2.588183152	3.486213733	2.550477456	2.937956631	3.283142407	3.449048217	2.60713354	3.478868155	3.054409936	3.105314302	2.211540709	2.919703189
ANGPTL3	-0.655921212	-1.604082515	-2.198549946	-0.596611051	-2.341607219	-1.069937872	-0.856021668	-0.202413908	-1.245958646	0.572723957	-1.891850854	-2.968182361	-1.460562453	-1.158103542	-2.059096613	-2.235813921	-1.651925526	-1.792098309	-0.665993076	-0.601796448	-2.426439137	-2.198735164	0.033040519	-3.558910194	-1.638493101	-2.460808053	-3.782796655	-2.762253918	-1.62547783	-1.225822115	-3.015467184	-2.40964787	-1.452272959	-0.745178493	-0.785616468	-2.961309066	-2.47619106	-1.050825921	-3.015467184	-1.785608001	-2.938269159	-0.36252555	-4.133889215	-2.376852673	-1.225324329	-1.716794904	-3.967717276	-1.998253044
ATG4C	3.542600602	2.620177669	1.911591022	4.103068702	2.613952826	2.841609019	3.368915931	3.960767342	3.439694027	4.087608406	3.066427319	2.96399899	3.49265955	3.27265943	3.803567841	2.983442103	3.50028066	4.115677932	3.376986503	4.041613911	2.489873301	4.077428622	3.593997858	2.534792958	3.270655488	3.008725497	4.100708627	3.112064957	3.116608104	3.73242469	4.049530516	2.683286244	3.310255518	3.219588541	3.442467868	3.271267322	2.471403445	3.99332722	3.458964662	3.072748662	3.36143055	3.565431204	2.380399684	3.976426027	3.40978159	3.650004096	2.940507207	3.249607529
LINC00466	-0.096658246	0.304334774	0.804748071	-0.493964976	0.212646245	-0.266705618	-0.112944527	-0.191368808	-0.979319178	-1.043662215	0.477649963	0.207378866	-0.686476545	-1.13100755	-1.099425134	0.272091919	-0.511542839	-0.170475447	0.690250346	-0.30129387	0.290177808	-0.660429274	-0.239381519	-0.252688324	-1.428174871	0.542249911	0.219801262	-0.585853333	-0.441151063	0.038682184	-0.656776084	-0.166775537	-1.380034017	0.743801675	-0.416861746	-0.4263539	0.236885169	-0.546614991	-0.007018592	0.058050107	-0.391413748	0.07036572	0.196966836	-0.127673058	-0.254570111	0.33382225	-1.019781372	0.076820481
ALG6	3.603369109	3.636174162	2.570376637	4.19364477	3.563733636	3.497505373	4.146283394	4.454377421	4.210282943	4.688230982	3.663077691	3.612740995	3.873059028	3.935091866	3.951724156	3.959375154	3.759543994	4.279733596	4.042122309	4.361885316	3.742759184	4.322112329	3.943510547	3.137421849	3.745283322	4.183020568	4.236453331	3.726066787	3.617880272	3.950282271	4.388715435	3.595322618	3.610093535	4.218218333	3.897724327	3.724680301	3.079512009	4.199949927	3.267595333	3.566689146	3.790403311	4.157056535	3.288397307	4.266201482	3.666818665	3.928424623	3.474468519	4.596855649
ITGB3BP	2.222406009	2.066059505	1.030081449	3.347920261	1.97049623	2.172503466	2.135248593	2.834163536	3.176574611	2.984859771	2.219188891	2.868387739	2.873323984	2.382695677	2.86678866	2.667393167	2.051985082	4.185482982	1.929650829	3.22308235	2.289551275	3.660409325	2.074612259	2.069172591	2.58851928	2.932438941	3.8602149	3.008884664	3.238730783	3.60567203	4.1520368	1.322723884	3.516429599	2.789302391	3.349649831	3.373046358	1.668083452	2.754501984	3.387863524	2.139853646	1.889733936	2.6750417	2.016189804	3.406568101	2.496590753	2.759180954	2.238661721	3.389605997
EFCAB7	1.118510854	1.107198301	0.407963918	2.300339846	1.000284356	1.201855343	1.567919836	2.158524046	2.178388154	2.433863358	2.803615441	2.52596282	1.737002202	2.029659179	2.049701097	2.186205972	1.013185309	2.50832296	2.2471837	2.675286877	2.381646645	2.089710752	1.872602136	0.985858694	1.567709218	1.590098993	2.438684153	1.694668534	2.216985201	2.192675765	2.387229784	0.894382178	1.356734387	1.678471939	1.379465894	2.092584978	1.399140558	1.546973437	1.514979315	1.844116588	1.772215334	2.151202978	1.165796769	2.072959813	2.184126636	2.248540892	1.867170191	2.554888264
DLEU2L	2.773541603	2.809491354	1.460649347	2.871100253	3.28331931	2.596469111	3.328961853	3.695037073	2.714710402	3.233875012	3.766078984	3.277168413	3.421171424	2.591711286	2.888255415	2.746787474	3.073772519	3.070589373	4.070698469	3.633172257	3.691966243	3.030282711	3.797647082	2.698751398	2.87475632	3.361200562	3.36558333	3.062175777	3.358067512	2.703996041	3.447255961	2.927528845	2.431613898	4.380934309	3.18924317	2.11230483	3.247185956	3.088202863	2.140413603	2.7841727	3.540210256	3.411477017	3.242343536	3.147207065	3.294306632	3.156613061	1.980190913	3.105062128
PGM1	3.907331702	3.774388871	4.157255422	3.96989456	4.928442549	4.406221288	4.307748221	4.02078313	4.325813206	3.945689408	5.827928104	5.389053826	4.027866948	5.733372817	5.141311031	5.969541118	5.055804436	4.337929427	5.19587923	4.468687872	5.424126055	4.836995426	5.342626627	5.690148219	4.919064416	5.597573345	5.284656947	5.291942204	5.241818678	5.38630789	5.19328975	5.560937796	4.649521156	5.412136584	5.741427783	6.242041537	5.608633472	4.591051039	4.815071069	5.740658335	4.833503348	5.803288401	5.545450545	4.199901265	5.578099233	5.525652385	6.235572482	5.913273737
[truncated: 16,828 more rows]
