# Supplementary material for: Machine learning-driven prediction model for cuproptosis-related genes in spinal cord injury: construction and experimental validation
Source: Front Neurol. 2025 Apr 23;16:1525416. doi: 10.3389/fneur.2025.1525416 (PMC12057486; doi:10.3389/fneur.2025.1525416)
Supplement: Supplementary file 1 [file Data_Sheet_1.zip › data 1/fig.2/pre.ssGSEA/wgcnaDiagnostic18.ssGSEA.R]

######Video source: https://ke.biowolf.cn
######??????ѧ??: https://www.biowolf.cn/
######΢?Ź??ںţ?biowolf_cn
######???????䣺biowolf@foxmail.com
######????΢??: 18520221056

#if (!requireNamespace("BiocManager", quietly = TRUE))
#    install.packages("BiocManager")
#BiocManager::install("limma")
#BiocManager::install("GSEABase")
#BiocManager::install("GSVA")

#install.packages("ggpubr")


#???ð?
library(reshape2)
library(ggpubr)
library(limma)
library(GSEABase)
library(GSVA)

expFile="normalize.txt"      #?????????ļ?
gmtFile="immune.gmt"         #???߻??????ļ?
setwd("C:\\Users\\13407\\Desktop\\新建文件夹 (5)\\zym\\fig.2\\pre.ssGSEA")     #???ù???Ŀ¼

#??ȡ?????????ļ?,?????????ļ?????
rt=read.table(expFile, header=T, sep="\t", check.names=F)
rt=as.matrix(rt)
rownames(rt)=rt[,1]
exp=rt[,2:ncol(rt)]
dimnames=list(rownames(exp),colnames(exp))
data=matrix(as.numeric(as.matrix(exp)),nrow=nrow(exp),dimnames=dimnames)
data=avereps(data)

#??ȡ???????ļ?
geneSets=getGmt(gmtFile, geneIdType=SymbolIdentifier())

#ssGSEA????
ssgseaScore=gsva(data, geneSets, method='ssgsea', kcdf='Gaussian', abs.ranking=TRUE)
#??ssGSEA???ֽ??н???
normalize=function(x){
  return((x-min(x))/(max(x)-min(x)))}
ssgseaScore=normalize(ssgseaScore)

#????ssGSEA???ֽ???
ssgseaOut=rbind(id=colnames(ssgseaScore), ssgseaScore)
write.table(ssgseaOut,file="ssGSEA.result.txt",sep="\t",quote=F,col.names=F)


######Video source: https://ke.biowolf.cn
######??????ѧ??: https://www.biowolf.cn/
######΢?Ź??ںţ?biowolf_cn
######???????䣺biowolf@foxmail.com
######????΢??: 18520221056
