# Supplementary material for: Machine learning-driven prediction model for cuproptosis-related genes in spinal cord injury: construction and experimental validation
Source: Front Neurol. 2025 Apr 23;16:1525416. doi: 10.3389/fneur.2025.1525416 (PMC12057486; doi:10.3389/fneur.2025.1525416)
Supplement: Supplementary file 1 [file Data_Sheet_1.zip › data 1/fig.3/fig.3A-D.cluster/geoCRG14.cluster.R]

######Video source: https://ke.biowolf.cn
######ÉúÐÅ×ÔÑ§Íø: https://www.biowolf.cn/
######Î¢ÐÅ¹«ÖÚºÅ£ºbiowolf_cn
######ºÏ×÷ÓÊÏä£ºbiowolf@foxmail.com
######´ðÒÉÎ¢ÐÅ: 18520221056

#if (!requireNamespace("BiocManager", quietly = TRUE))
#    install.packages("BiocManager")
#BiocManager::install("ConsensusClusterPlus")


library(ConsensusClusterPlus)      #ÒýÓÃ°ü
expFile="diffGeneExp.txt"          #±í´ïÊý¾ÝÎÄ¼þ
workDir="C:\\biowolf\\geoCRG\\14.cluster"     #¹¤×÷Ä¿Â¼
setwd(workDir)      #ÉèÖÃ¹¤×÷Ä¿Â¼

#¶ÁÈ¡ÊäÈëÎÄ¼þ
data=read.table(expFile, header=T, sep="\t", check.names=F, row.names=1)
data=as.matrix(data)

#È¥³ý¶ÔÕÕ×éÑùÆ·, Ö»±£ÁôÊµÑé×éÑùÆ·
group=sapply(strsplit(colnames(data),"\\_"), "[", 2)
data=data[,group=="Treat"]

#¾ÛÀà
maxK=9     #ÉèÖÃ×î´óµÄkÖµ
results=ConsensusClusterPlus(data,
              maxK=maxK,
              reps=50,
              pItem=0.8,
              pFeature=1,
              title=workDir,
              clusterAlg="km",
              distance="euclidean",
              seed=123456,
              plot="png")

#Ò»ÖÂÐÔ´ò·Ö
calcICL(results, title="consensusScore", plot="png")

#Êä³ö·ÖÐÍ½á¹û
clusterNum=2        #·Ö¼¸Àà£¬¸ù¾ÝÇ°ÃæµÄÍ¼ÐÎÅÐ¶Ï
cluster=results[[clusterNum]][["consensusClass"]]
cluster=as.data.frame(cluster)
colnames(cluster)=c("Cluster")
cluster$Cluster=paste0("C", cluster$Cluster)
outTab=cbind(t(data), cluster)
outTab=rbind(ID=colnames(outTab), outTab)
write.table(outTab, file="cluster.txt", sep="\t", quote=F, col.names=F)


######Video source: https://ke.biowolf.cn
######ÉúÐÅ×ÔÑ§Íø: https://www.biowolf.cn/
######Î¢ÐÅ¹«ÖÚºÅ£ºbiowolf_cn
######ºÏ×÷ÓÊÏä£ºbiowolf@foxmail.com
######´ðÒÉÎ¢ÐÅ: 18520221056
