# Supplementary material for: Machine learning-driven prediction model for cuproptosis-related genes in spinal cord injury: construction and experimental validation
Source: Front Neurol. 2025 Apr 23;16:1525416. doi: 10.3389/fneur.2025.1525416 (PMC12057486; doi:10.3389/fneur.2025.1525416)
Supplement: Supplementary file 1 [file Data_Sheet_1.zip › data 1/fig.4/fig.4C.ssGSEA/ssGSEA.R]

######Video source: https://ke.biowolf.cn
######??????ѧ??: https://www.biowolf.cn/
######΢?Ź??ںţ?biowolf_cn
######???????䣺biowolf@foxmail.com
######????΢??: 18520221056

#if (!requireNamespace("BiocManager", quietly = TRUE))
#    install.packages("BiocManager")
#BiocManager::install("limma")
#BiocManager::install("GSEABase")
#BiocManager::install("GSVA")

#install.packages("ggpubr")


#???ð?
library(reshape2)
library(ggpubr)
library(limma)
library(GSEABase)
library(GSVA)

expFile="normalize.txt"         #?????????ļ?
gmtFile="immune.gmt"            #???????ݼ??ļ?
clusterFile="cluster.txt"    #m6A???ͽ????ļ?
setwd("C:\\Users\\13407\\Desktop\\新建文件夹 (5)\\zym\\fig.4\\fig.4C.ssGSEA")     #???ù???Ŀ¼

#??ȡ?????????ļ?,?????????ļ?????
rt=read.table(expFile, header=T, sep="\t", check.names=F)
rt=as.matrix(rt)
rownames(rt)=rt[,1]
exp=rt[,2:ncol(rt)]
dimnames=list(rownames(exp),colnames(exp))
data=matrix(as.numeric(as.matrix(exp)),nrow=nrow(exp),dimnames=dimnames)
data=avereps(data)

#??ȡ???????ļ?
geneSets=getGmt(gmtFile, geneIdType=SymbolIdentifier())

#ssGSEA????
ssgseaScore=gsva(data, geneSets, method='ssgsea', kcdf='Gaussian', abs.ranking=TRUE)
#??ssGSEA???ֽ??н???
normalize=function(x){
  return((x-min(x))/(max(x)-min(x)))}
ssgseaScore=normalize(ssgseaScore)
#????ssGSEA???ֽ???
ssgseaOut=rbind(id=colnames(ssgseaScore), ssgseaScore)
write.table(ssgseaOut,file="ssGSEA.result.txt",sep="\t",quote=F,col.names=F)

#??ȡm6A???͵Ľ????ļ?
cluster=read.table(clusterFile, header=T, sep="\t", check.names=F, row.names=1)

#???ݺϲ?
ssgseaScore=t(ssgseaScore)
sameSample=intersect(row.names(ssgseaScore), row.names(cluster))
ssgseaScore=ssgseaScore[sameSample,,drop=F]
cluster=cluster[sameSample,"cluster",drop=F]
scoreCluster=cbind(ssgseaScore, cluster)

#??????ת????ggplot2?????ļ?
data=melt(scoreCluster, id.vars=c("cluster"))
colnames(data)=c("cluster", "Immune", "Fraction")

#????????ͼ
bioCol=c("#1845A5","#FFCC01","#FF9900","#6E568C","#7CC767","#223D6C","#D20A13","#FFD121","#088247","#11AA4D")
bioCol=bioCol[1:length(levels(factor(data[,"cluster"])))]
p=ggboxplot(data, x="Immune", y="Fraction", color="cluster",
     xlab="", 
     ylab="Immune infiltration",
     legend.title="cluster",
     palette=bioCol)
p=p+rotate_x_text(50)
#????ͼ???ļ?
pdf(file="boxplot.pdf", width=8, height=6)
p+stat_compare_means(aes(group=cluster),symnum.args=list(cutpoints = c(0, 0.001, 0.01, 0.05, 1), symbols = c("***", "**", "*", "")),label = "p.signif")
dev.off()


######Video source: https://ke.biowolf.cn
######??????ѧ??: https://www.biowolf.cn/
######΢?Ź??ںţ?biowolf_cn
######???????䣺biowolf@foxmail.com
######????΢??: 18520221056
