# Supplementary material for: Machine learning-driven prediction model for cuproptosis-related genes in spinal cord injury: construction and experimental validation
Source: Front Neurol. 2025 Apr 23;16:1525416. doi: 10.3389/fneur.2025.1525416 (PMC12057486; doi:10.3389/fneur.2025.1525416)
Supplement: Supplementary file 1 [file Data_Sheet_1.zip › data 1/fig.4/fig.4C.ssGSEA/ssGSEA.result.txt]

id	GSM4576308_con	GSM4576309_con	GSM4576310_con	GSM4576311_con	GSM4576312_con	GSM4576313_con	GSM4576314_con	GSM4576315_con	GSM4576316_con	GSM4576317_con	GSM4576328_treat	GSM4576329_treat	GSM4576330_treat	GSM4576331_treat	GSM4576332_treat	GSM4576333_treat	GSM4576334_treat	GSM4576335_treat	GSM4576336_treat	GSM4576337_treat	GSM4576338_treat	GSM4576339_treat	GSM4576340_treat	GSM4576341_treat	GSM4576342_treat	GSM4576343_treat	GSM4576344_treat	GSM4576345_treat	GSM4576346_treat	GSM4576347_treat	GSM4576348_treat	GSM4576349_treat	GSM4576350_treat	GSM4576351_treat	GSM4576352_treat	GSM4576353_treat	GSM4576354_treat	GSM4576355_treat	GSM4576356_treat	GSM4576357_treat	GSM4576358_treat	GSM4576359_treat	GSM4576360_treat	GSM4576361_treat	GSM4576362_treat	GSM4576363_treat	GSM4576364_treat	GSM4576365_treat
Activated.B.cell	0.376740920652117	0.27722314046957	0.236438318465636	0.280151050514596	0.309458464722308	0.270148438963481	0.313272135278844	0.282164976145254	0.290999841422834	0.235041291743291	0.00928662452899334	0.215831913022287	0.282970440370065	0.255103397150807	0.202308611642027	0.0262292988956249	0.138809225945093	0.10176727275158	0.0318251397954639	0.244930554508064	0.138842218824438	0.275547799765238	0.144591945776897	0.116560258686495	0.0154257550437854	0.172590904919084	0.206191809266086	0.157093969422491	0.198843859267598	0.151383713907796	0.0106929574646624	0.219892686994471	0.229166250259124	0	0.162111701444102	0.100554646107654	0.0782607674393289	0.250231023120759	0.207116408006854	0.146249697531372	0.0408954760239285	0.236735239470801	0.317694252330099	0.212008340219827	0.18827519002472	0.0955709305796596	0.233399965240427	0.1934640170347
Activated.CD4.T.cell	0.439576331538152	0.425562792912768	0.352829970268201	0.511854440634025	0.418180723476153	0.413596511024553	0.467983781083187	0.477911590684317	0.480145781943935	0.518710580049099	0.2625724431232	0.363069763476533	0.471373126613036	0.42979220498582	0.48007616246523	0.301912040780506	0.384312573657418	0.467066323012905	0.341520091239313	0.450304638348189	0.370495306146371	0.458496164273392	0.356206615745644	0.318070883790005	0.438379466717427	0.41732874155193	0.389947610199255	0.424047498044037	0.368170968381996	0.41227277318248	0.378389764087601	0.302125797557693	0.405910311455279	0.320152646291197	0.409545376978994	0.461289650912847	0.35713694218919	0.456857150591864	0.421697832012693	0.37331848922313	0.368439124737869	0.421988958740553	0.436824042231123	0.495800195723677	0.363418450083522	0.403369991594865	0.488488831053573	0.448903948307819
Activated.CD8.T.cell	0.5488601273932	0.572399745708003	0.453250255601109	0.555821770756082	0.450693562219412	0.600075415688831	0.58531079428774	0.408429922685807	0.540112848316376	0.599770054385583	0.203266272795997	0.379860461942519	0.538370699462811	0.326519391100544	0.554366433720905	0.198802423134019	0.482734228068365	0.501792744098618	0.279787556696688	0.39535399949224	0.388014917811605	0.393428832181181	0.315914465678906	0.375411836776104	0.495130390942953	0.374873500388343	0.306939152142811	0.399383644947374	0.318403467164834	0.383089754574023	0.289404866720298	0.269811505097332	0.374059620721911	0.236041466351671	0.336776234392733	0.391240334519728	0.317192202225642	0.548806805123082	0.522906509768599	0.435464652357813	0.373860132663669	0.369483109623209	0.484552114154666	0.44653896694512	0.340820220003919	0.353590894530835	0.344087634716203	0.352218925174443
Activated.dendritic.cell	0.666176344952668	0.690220748536929	0.689317561152971	0.683258983795743	0.703857514328977	0.694943065676151	0.65826228166182	0.655884853731197	0.644480827266768	0.620780767776629	0.71892258080676	0.734806968052962	0.658880504838336	0.705196692459588	0.690046079515172	0.739262450223733	0.753769710096007	0.717523884108977	0.702698471631029	0.728817014740245	0.714409451236174	0.760689696115554	0.690710777289535	0.726621533118922	0.72499489557816	0.749344397433683	0.757222439837277	0.767986443740008	0.756674085188929	0.716345833791839	0.737874473645661	0.717212025284732	0.737006942919526	0.778477707794414	0.764217277095266	0.771474461303766	0.714336728266963	0.69084511682108	0.711158340107389	0.751816074826313	0.699359954088912	0.694349328989401	0.727467866807803	0.722579979333368	0.716176403987901	0.743411206335539	0.777051003505954	0.772311411900318
CD56bright.natural.killer.cell	0.195810455931434	0.201694756709447	0.194448248463277	0.246889790821713	0.22651387031949	0.226610175795761	0.208956972117002	0.192484580339647	0.211289924246596	0.243286095627263	0.159451521865387	0.203481147167378	0.251466153946751	0.218831877062405	0.219922382500318	0.196263186365281	0.204937896422424	0.234887553930807	0.230430699694235	0.185729408014604	0.169675254165244	0.244822645068444	0.196527350506258	0.173438562559821	0.230921422984229	0.227886479945315	0.193596170085823	0.196691882984342	0.207423480405081	0.186290338745998	0.215870052052377	0.2001694461165	0.200222315828539	0.182725985580685	0.220425891190414	0.260175610741222	0.172262042549525	0.231978598364965	0.175158508663025	0.185934566146548	0.198364054437188	0.204235394907795	0.157064142524247	0.22507529886138	0.187751272460146	0.199140333357695	0.288279038265273	0.268382033586043
CD56dim.natural.killer.cell	0.334189144598646	0.338005635408468	0.345099273272609	0.303826196892617	0.352368617367312	0.347004478609566	0.352748920202479	0.292313624349712	0.362482311697784	0.328325697536577	0.266527570497939	0.28208963913542	0.317390489785545	0.350125437465633	0.339784045568329	0.276429657380816	0.313502299462715	0.253234220869992	0.270001396467398	0.305965913135037	0.26556668190841	0.279150273110425	0.295370478479169	0.310517538420157	0.363558939113212	0.344677250896542	0.259959746469013	0.312866972328883	0.270791555747086	0.292568106750669	0.221899094586044	0.294009310641507	0.321418885100531	0.225896111686427	0.290158112603876	0.347473258921452	0.337880201641398	0.317255290530924	0.350769277233788	0.28856406885192	0.333909850724562	0.334936304242559	0.367727359939725	0.340941845368677	0.287358807329154	0.328724105218043	0.393470033922465	0.303038626395136
Eosinophil	0.429235455798913	0.417430791910728	0.356930079145499	0.428813626543589	0.599762794028143	0.459125384944886	0.44213977086365	0.411537937151333	0.371483048518462	0.333680641868864	0.397957051595613	0.450010254547181	0.494604134151194	0.365351257847027	0.449377569304755	0.395861169540445	0.44805137384392	0.424737758140368	0.434285667783415	0.488488883880868	0.381301689342989	0.482685714520532	0.335579403232485	0.374051953089414	0.368747270413746	0.521894671908548	0.397451756332842	0.454653167923923	0.397267374397492	0.407682187524577	0.504130332111658	0.444273220392177	0.423850277930245	0.411068964747084	0.391536069819919	0.448113470748089	0.40497035986827	0.450543859031139	0.34339322066461	0.43830495894664	0.382957526095443	0.423867876340666	0.332416078360947	0.538189875961046	0.453599769662844	0.374067787132941	0.489857433774297	0.487674469377758
Gamma.delta.T.cell	0.533222066955772	0.518938868107139	0.468481624569305	0.566413136763859	0.529312094502386	0.524101470070825	0.52493525905768	0.528501511144193	0.537537887003974	0.548891370755961	0.533550535278865	0.562471648665314	0.542994892046851	0.560828640374673	0.562293221596238	0.535754542015343	0.573369568223872	0.5891852100094	0.530826353556425	0.538085809873303	0.529116941844663	0.58689122490284	0.552541672225622	0.531608554005838	0.56705888206381	0.526597866332873	0.608343203212558	0.563568004246809	0.56008786365187	0.576378392066	0.568723894310212	0.529746439460183	0.576796851691117	0.544590735460944	0.587780921444174	0.594147507657172	0.505783317456489	0.541645849945088	0.536307693964576	0.55485108708273	0.575188591226076	0.549661415693242	0.524632675339696	0.56844617708236	0.565095827379614	0.583403795239217	0.56850962101687	0.554974121914329
Immature..B.cell	0.751725328815956	0.663408267875028	0.624912736089227	0.642816904168493	0.7061745043374	0.698212143176193	0.676744464416204	0.695986423190797	0.649312862418924	0.601349237513997	0.493669220393939	0.645883491982132	0.689455071348834	0.654604284855862	0.638625121052519	0.457704243135972	0.603741959600912	0.564792307853545	0.531899452129901	0.655971383829659	0.588075320902285	0.646545409931212	0.58912881086987	0.54513940873509	0.497334828658287	0.589712279543828	0.595196594420736	0.550958924011134	0.539276938304407	0.54966717911413	0.500225568395656	0.573121021971772	0.625407953396489	0.506105401386013	0.538359335614721	0.529062557988429	0.496007913565058	0.671387920186746	0.603097497111989	0.547611702046746	0.534188706651269	0.619499898341168	0.683757544839704	0.602641201341702	0.58048933232605	0.55302470637816	0.60192360221823	0.594433325556648
Immature.dendritic.cell	0.457701823278305	0.414997365700114	0.385971491655297	0.467244417372584	0.479337267562442	0.446831847187231	0.466106246159557	0.45701639886986	0.472737121843822	0.459537705522224	0.455732639559195	0.441647355992502	0.486109744821907	0.492992673478881	0.474814684191558	0.451809966500078	0.480676843986489	0.444551593360382	0.471331511183685	0.461543167005603	0.441625105785145	0.442175334024029	0.485165227850818	0.43470134651747	0.482836572692719	0.468603761956072	0.485858959474653	0.450643053440589	0.441998362701063	0.462679278042599	0.471645091901009	0.438965614605934	0.433169147305562	0.458411062120275	0.463783750965067	0.474033251692489	0.446256127324402	0.470209325464279	0.42211432613833	0.457172966855827	0.492278706426163	0.482526573720158	0.441947847854598	0.500402123808917	0.475745153363196	0.498893622877957	0.523884367609686	0.513043473343595
MDSC	0.869088689316748	0.85826016305879	0.881029565367782	0.860534635933883	0.861408047962973	0.861937330066172	0.85188338839038	0.809516327941862	0.838155309428058	0.815376350235147	0.808391864329308	0.848053820215507	0.863692874533755	0.859297781701239	0.863880114734766	0.816543051502564	0.874728451441974	0.875666031843728	0.839539451959087	0.852913889679766	0.848699234346213	0.832656154066729	0.843370790817809	0.850197081320111	0.87572959437355	0.849011612688232	0.839736811943169	0.871079722774778	0.841369695634432	0.85253194032743	0.845734091864419	0.829747635949081	0.884765553693098	0.856998409547353	0.849627494788736	0.863187664840717	0.835594258973272	0.85935840275009	0.89628588000467	0.867430434889508	0.852572817955202	0.84654844169375	0.851828104713231	0.857207562721884	0.841813267709262	0.864429921713895	0.841987850217509	0.829100183933655
Macrophage	0.492751020001947	0.470306299389377	0.527111662210654	0.482806805563047	0.546149660962399	0.473755507854363	0.452373338326392	0.497969408640367	0.459244557795858	0.404918857854504	0.573249042400092	0.594955784128514	0.520834922368715	0.596195006054122	0.54109932038942	0.574096651049793	0.603908509683358	0.561861378716369	0.599458327066633	0.560088582719101	0.583024585722098	0.58623407695342	0.591093827380039	0.599382585718785	0.580777759486028	0.594561574152327	0.586713173958789	0.586232273550075	0.578732586666876	0.609376478399425	0.591184420805992	0.597826213708717	0.587997993802047	0.615865409185365	0.576042218706624	0.586937811236443	0.546916513142519	0.558922845724891	0.575221150107814	0.5699903481577	0.59669692249247	0.568509789204006	0.580068097944525	0.56378383540631	0.577393280278825	0.596026097435742	0.574314249643406	0.556848725738241
Mast.cell	0.49380750237858	0.482605514008936	0.56492876810562	0.449417454538553	0.599914847748066	0.53551362679696	0.481580386758556	0.437979076636395	0.448343443809806	0.418923942232585	0.513604509111425	0.480008034096965	0.522525005469758	0.443360607795679	0.481596111151826	0.438907135220087	0.516191833954222	0.535044861379267	0.523681540705707	0.481360729675027	0.488011799604241	0.490683761248973	0.46002704812122	0.518828917238518	0.452638981445779	0.513895845999941	0.48473483075946	0.515227069331621	0.473786173538948	0.482067533634281	0.510583887993093	0.480022107311619	0.51749077980251	0.546255526809981	0.466547371935182	0.515368129253183	0.50544048044574	0.48063258947289	0.458731701342881	0.482170088983725	0.467239433949776	0.432192847245572	0.458831515420483	0.48983031042849	0.472294081567319	0.516334680211036	0.544415116386284	0.50613990113327
Monocyte	0.759076010276992	0.742226826312693	0.791564723739666	0.774350419500533	0.772787309027771	0.752856732106387	0.731439189664447	0.698093238316199	0.731687029412099	0.71067153032533	0.800129215726923	0.770943977338527	0.773766218392923	0.812722742290391	0.786966618544954	0.782290313697917	0.807445232059721	0.777055178762577	0.768031021203736	0.747856116757877	0.794448015119569	0.779862156191375	0.77088818233182	0.827685066046315	0.794264827948123	0.745229994556076	0.795187911664583	0.81036148410714	0.790250486353257	0.793633415376668	0.776014112391764	0.783663857698894	0.844249866553219	0.78041110883692	0.809142228624232	0.787026226480957	0.775485294504533	0.800089300795434	0.825786294375867	0.798882829813859	0.79828057942568	0.773806924874387	0.775728797295553	0.791859561921378	0.786344607392083	0.797758753778381	0.790067297359496	0.761273680696286
Natural.killer.T.cell	0.315745139738144	0.348830593426296	0.307845617218652	0.29643481906463	0.292838896170064	0.317113589818055	0.307167620347551	0.30543338002589	0.284827892370557	0.294194850322907	0.277304561363255	0.272966065120795	0.301269694061699	0.260097391326682	0.28903918622809	0.257054065632686	0.285671625785844	0.29868251436881	0.27819975405256	0.290168200664372	0.269172494794622	0.265119552192275	0.277817535535253	0.287009706243504	0.299374832670966	0.269775537239118	0.247883566314405	0.308875215936467	0.272855502661698	0.266771007211765	0.265288285285687	0.282559019014014	0.282794338702541	0.271920394064215	0.26437502203619	0.264401009913304	0.270980647023002	0.319955990927048	0.330951396848726	0.30465324046119	0.268932819134721	0.259645451652427	0.292996436071943	0.317801801292653	0.276444922021857	0.26212434818442	0.232867910735969	0.272514523584363
Natural.killer.cell	0.473437721291449	0.456706951856668	0.460046517173566	0.446887598726334	0.439751076334553	0.490120799441825	0.457991239365971	0.439985280989745	0.470543111906831	0.453141296777579	0.472567855334696	0.470892984069351	0.477706140056641	0.439190871979226	0.483046494357246	0.41830869680994	0.461830332220939	0.479646090831752	0.480163539222403	0.445300188546513	0.447385749963119	0.415570437633416	0.458687930001562	0.466683827235109	0.471494163327618	0.455283505588898	0.465526201080571	0.459144699186988	0.452513772281454	0.480222588628269	0.46758816075851	0.449139868418813	0.43128702534986	0.420498350149204	0.473577871151948	0.487573137818722	0.454134321573808	0.435463911777776	0.46482448428898	0.468730878789607	0.469832986191218	0.470436919207568	0.464795443769042	0.451352658261631	0.455975947027239	0.464506492482948	0.472348187121658	0.476400163895691
Neutrophil	0.823675682799718	0.796887586491726	0.836070889108762	0.828187937933459	0.895114670627828	0.834213238601959	0.792693990331631	0.870648437820359	0.736896792374492	0.69734243291565	0.990504194073718	0.988189101405328	0.845003627648142	0.896780830175397	0.882000145831174	0.909111350757249	0.937902720448502	0.933182273486572	0.988185515703396	0.92654739536683	1	0.874084758462259	0.926647252580949	0.971793616984693	0.913043648967315	0.909491077827553	0.936313346168524	0.961889495670862	0.946192273749854	0.919591501525653	0.969776286301523	0.935951148192699	0.922776752907838	0.9459393514738	0.936524632294467	0.876749022018123	0.9601331094031	0.851903761033548	0.905025402456407	0.917511790752529	0.952856879043851	0.976928273511881	0.958920790777309	0.88611586965366	0.9675967370993	0.974972578987996	0.861107411863569	0.918361856207882
Plasmacytoid.dendritic.cell	0.724291597343845	0.725298041702999	0.735159830148191	0.736471533780907	0.757344486058057	0.737634072400621	0.705438086695844	0.696968735725322	0.702938710142012	0.670314098501445	0.703168133026699	0.736469611829294	0.732771605885573	0.743336386644752	0.716772881904391	0.741518656572135	0.744512083688804	0.732169664760419	0.710500136975409	0.718122653733754	0.722755607723145	0.769195335926719	0.720102195181684	0.74109131041211	0.75069229475872	0.736499263141683	0.737973049503801	0.734714244489566	0.7603259952533	0.753826888672465	0.735240204225737	0.736522089053924	0.733238405063355	0.720330535404426	0.754433134480553	0.767897557816753	0.685454349555684	0.736244794934168	0.757153836362599	0.745704243290511	0.732535764647607	0.711642302490613	0.729923449996683	0.728322029467255	0.735939762787404	0.728563690653351	0.778969711762688	0.746964560107235
Regulatory.T.cell	0.474030089861714	0.437837216445426	0.443585890292836	0.48959460243223	0.463084634742347	0.488431792673346	0.49359043582845	0.474363469804976	0.484361232032651	0.461782453651847	0.553048224052683	0.601303414784011	0.490992137023439	0.614616248449823	0.5188724190513	0.590222467165448	0.536855506771104	0.527598551074352	0.538301815275908	0.505424597377458	0.510038673491178	0.48586115724949	0.570677277461706	0.514112495283087	0.544907260319526	0.53996907960693	0.600984455918928	0.553275110498893	0.575414778097508	0.557943498654917	0.540780645868278	0.553898654616113	0.519164220715335	0.537069928264203	0.562276137653416	0.570149380062006	0.544790357784195	0.532163205969837	0.534935524927357	0.55331360095742	0.593289564222362	0.566164977734564	0.576809140075411	0.538652843992457	0.597089432449519	0.56011569499144	0.528227917322914	0.51811958649734
T.follicular.helper.cell	0.327274282409528	0.313450373915392	0.31918910214333	0.335122905951852	0.325201519460207	0.336636768952854	0.323169044614138	0.307712936972324	0.328707888727287	0.318941555767477	0.286136232641199	0.334790439096548	0.341643816617039	0.34883196541866	0.31855637482553	0.285345536221678	0.331439206077546	0.339850787020126	0.323197062760302	0.305813926046022	0.29598392611128	0.316717654700689	0.315272353990645	0.326442671855471	0.341568083979797	0.300558394962927	0.329485293695262	0.336091654654412	0.30368549829233	0.318497125104672	0.308640622017568	0.317442431594655	0.367007277770256	0.295860712311287	0.323598221201736	0.331233192246158	0.295993332181862	0.343982808169824	0.339506475071507	0.33839498634907	0.332495296069757	0.336586765472912	0.341454249089832	0.336795051044487	0.331190168512136	0.3373669281294	0.308838826468412	0.289762661732935
Type.1.T.helper.cell	0.386168581592356	0.390253816851113	0.354222416038815	0.367395753349032	0.382782849387715	0.373604650207031	0.390484314068556	0.351606023061704	0.370744091030721	0.382714619199224	0.288997524059752	0.345188211722961	0.363609725095291	0.351117800097776	0.365478883188416	0.29665399864488	0.358535497077892	0.36536693760434	0.318049160647183	0.332359837748798	0.336312466083709	0.345313942831545	0.342329084360373	0.319914424680653	0.363757574621116	0.34658297725796	0.340323158440073	0.347259064081894	0.323600001796644	0.337527421565421	0.348727417947312	0.328522029293129	0.354864105985022	0.311403484634939	0.344508839710601	0.357725459798476	0.311246289269775	0.386213393335276	0.356325370976714	0.359341181669541	0.36437567763811	0.351950499806287	0.342121682622218	0.347263026037701	0.34090277231688	0.340031163979858	0.352975324354807	0.355822524607318
Type.17.T.helper.cell	0.162918507434956	0.127029994191966	0.0911601913228645	0.158643633454316	0.158359210413866	0.130892733728265	0.153910082296236	0.177433421291895	0.174583858950121	0.160748292243724	0.123937539637325	0.17325589132002	0.123667801552513	0.12754903723299	0.172771827345553	0.105513581078982	0.142248387949096	0.15629724766368	0.0998863841827372	0.148467385791021	0.125846589142294	0.189872746001899	0.150932258180122	0.129990794482493	0.150327106959697	0.126475047084848	0.171018786969341	0.152830919238717	0.155669962877413	0.142267864964008	0.161532185001222	0.129946928726186	0.176785804535487	0.106352479414756	0.174243357836387	0.1627741429397	0.120415162543248	0.18464756036427	0.134463109177175	0.129191537276496	0.146550508071696	0.135742459755575	0.135321211471263	0.161354575202824	0.142818507163423	0.129952541782	0.140157149231382	0.18464369992642
Type.2.T.helper.cell	0.132795740588806	0.0970372555894685	0.0599264731246466	0.144945930645008	0.107142820953667	0.104941028672792	0.130654151951489	0.178257709543489	0.130485174222874	0.151815491492189	0.0840279768517832	0.104486051296377	0.123002088235657	0.103367914441823	0.112128990018605	0.087822161094019	0.0992652795799265	0.140448741165144	0.0974284778083439	0.166554987253552	0.0475351084409472	0.113236019660421	0.11545360671804	0.0519870339481934	0.0911244105781045	0.150600234517498	0.16484975753662	0.0784306297901275	0.0936247744551516	0.134073529043873	0.136577432464179	0.0839779668785699	0.0633058626630365	0.183508933744413	0.103346993713137	0.136507418496936	0.107909864113875	0.105271346655381	0.0781191034582963	0.117932708155229	0.0945733077266223	0.138976693941147	0.127980166361743	0.124078466131512	0.118904768716739	0.14805055184812	0.166690183385426	0.157367588676487
