# Supplementary material for: Machine learning-driven prediction model for cuproptosis-related genes in spinal cord injury: construction and experimental validation
Source: Front Neurol. 2025 Apr 23;16:1525416. doi: 10.3389/fneur.2025.1525416 (PMC12057486; doi:10.3389/fneur.2025.1525416)
Supplement: Supplementary file 1 [file Data_Sheet_1.zip › data 1/fig.4/fig.4D.immHeatmap/cluster.txt]

ID	SLC31A1	LIPT1	DLD	DLST	DBT	LIAS	ATP7B	m6Acluster
GSM4576328_treat	5.545652	1.82338	5.670499	4.9942233	4.3629966	2.216048	2.1705619	A
GSM4576329_treat	4.893826	2.246212	5.495774	4.8042131	4.5502053	2.227714	1.9214278	A
GSM4576330_treat	4.869289	2.490109	5.070443	4.7739842	4.4595732	2.337636	1.1066303	B
GSM4576331_treat	4.937017	1.724261	5.474482	4.8196496	3.908925	2.253916	2.0243563	A
GSM4576332_treat	5.002118	2.702601	5.255511	4.9862689	4.3382312	2.521067	1.0187896	B
GSM4576333_treat	4.786908	1.524342	5.72661	5.15968795	4.00613219	1.842163	2.37168155	A
GSM4576334_treat	5.107037	1.874169	5.277767	4.6783633	4.1272454	2.259512	2.0114668	A
GSM4576335_treat	4.504363	2.63469	5.184238	4.2722857	4.2411437	2.242463	0.3607927	B
GSM4576336_treat	5.490552	2.099353	5.392854	4.8971951	4.5412921	2.43033	2.9295113	A
GSM4576337_treat	5.326217	1.858179	5.76878	4.3603115	4.7662739	2.429794	0.6384335	B
GSM4576338_treat	5.066255	2.200799	5.250296	4.836815	4.495589	2.145251	2.192698	A
GSM4576339_treat	4.433751	2.019916	5.228131	4.552498	3.9685831	1.623776	1.9162971	A
GSM4576340_treat	5.639828	2.129565	5.541618	4.7851919	4.7875095	2.517497	2.3148357	A
GSM4576341_treat	5.28973	1.67826	4.744349	5.354441	4.200868	2.168905	2.378761	A
GSM4576342_treat	4.666468	2.008282	5.229493	5.054756	4.141967	2.04148	0.9924592	B
GSM4576343_treat	5.297791	1.450276	5.351769	5.0558007	4.9542647	2.36485	0.9258111	B
GSM4576344_treat	4.751189	2.504594	5.69703	4.2308435	3.9365951	2.18602	1.3913567	B
GSM4576345_treat	4.713037	1.965432	5.01729	4.6537671	3.9169626	1.721971	1.2509161	B
GSM4576346_treat	4.986914	2.132144	5.211703	4.61734477	4.01960514	1.858706	1.72729789	A
GSM4576347_treat	5.010628	2.587352	5.303468	4.8137313	4.2032229	1.779385	1.0157918	B
GSM4576348_treat	5.186808	2.114482	5.295796	4.2187693	4.0046756	2.375677	0.6692274	B
GSM4576349_treat	5.219296	2.005677	4.84786	5.04782	4.850864	2.147246	2.141146	A
GSM4576350_treat	4.803403	1.880161	4.518401	4.727896	4.1895561	1.847706	0.8306592	B
GSM4576351_treat	5.694635	1.364548	5.566491	4.337477	4.58872	2.530781	2.022172	A
GSM4576352_treat	5.140067	1.633285	5.223343	5.025768	3.9273541	2.31629	1.9258902	A
GSM4576353_treat	5.216294	1.425505	4.778201	5.258526	4.1102674	1.865217	2.3123066	A
GSM4576354_treat	5.572907	1.954703	5.487599	5.1570851	4.7203115	2.911615	1.8989483	A
GSM4576355_treat	4.145383	2.702649	5.174866	5.110778	4.102108	2.044115	1.654899	B
GSM4576356_treat	4.864447	2.544851	4.52093	4.37461	4.7572882	2.146502	0.3494344	B
GSM4576357_treat	5.052665	1.815201	4.722826	4.886793	4.518041	1.930006	1.12212	B
GSM4576358_treat	5.630779	1.994958	5.739064	4.8882705	4.4813369	2.537762	1.5596458	A
GSM4576359_treat	5.481228	2.411558	5.632948	4.8797669	4.4765134	2.735024	2.6655333	A
GSM4576360_treat	4.901014	2.139949	5.179692	5.0862622	4.6601567	2.135463	2.281932	A
GSM4576361_treat	4.908353	2.202391	5.750226	4.5592901	4.3668602	2.750505	0.2551704	B
GSM4576362_treat	5.614299	2.184484	5.785343	4.66590921	4.54354614	2.220122	1.24630196	B
GSM4576363_treat	5.037256	1.958736	5.83893	4.49605	4.1812955	2.194651	1.681893	A
GSM4576364_treat	5.066289	1.615819	5.153515	5.050356	3.810426	2.124247	2.416852	A
GSM4576365_treat	4.564106	1.349064	5.339602	4.613924	3.828382	2.372838	2.665702	A
