# Supplementary material for: Machine learning-driven prediction model for cuproptosis-related genes in spinal cord injury: construction and experimental validation
Source: Front Neurol. 2025 Apr 23;16:1525416. doi: 10.3389/fneur.2025.1525416 (PMC12057486; doi:10.3389/fneur.2025.1525416)
Supplement: Supplementary file 1 [file Data_Sheet_1.zip › data 1/fig.5/fig.5A-F.clusterWGCNA/cluster.GS_MM.xls]

probes	moduleColor	GS.C1	p.GS.C1	GS.C2	p.GS.C2	MMblack	p.MMblack	MMblue	p.MMblue	MMbrown	p.MMbrown	MMgreen	p.MMgreen	MMgrey	p.MMgrey	MMred	p.MMred	MMturquoise	p.MMturquoise	MMyellow	p.MMyellow
STARD9	black	-0.0967070749985905	0.563544491638439	0.0967070749985905	0.563544491638439	0.705090787966554	7.7172654389773e-07	0.672825715111265	3.69914741578598e-06	-0.379431808433179	0.0188006807847019	-0.2262808193451	0.171911503464922	0.0712016029270025	0.670986856140736	-0.634396339973749	1.89411237055301e-05	-0.331510701826701	0.0420321294917205	0.118382742667039	0.479021180367777
C3orf18	black	-0.243868074831289	0.140087231486192	0.243868074831289	0.140087231486192	0.70209476240458	9.00338440168165e-07	0.453471025813078	0.00424577784053107	0.396958243534224	0.0136020586199914	-0.693423697818006	1.39202207180743e-06	0.16131693562557	0.333263015953819	-0.583803240741414	0.000119285182782672	0.319017879488318	0.0509128990831622	-0.2394624210985	0.147617524197164
FBXO32	black	-0.159652842465058	0.33834004044558	0.159652842465058	0.33834004044558	0.63637006678785	1.7511567169892e-05	0.675053033300889	3.34051566195875e-06	-0.248520762441649	0.132446018337843	-0.257593400886754	0.118441625289755	-0.0166164174068589	0.921125969903725	-0.494876937101079	0.00158546295482937	-0.392583382975169	0.0147696599376891	-0.0212809739890315	0.899085465638548
PDCD1	black	-0.174898036620829	0.293602987069824	0.174898036620829	0.293602987069824	0.610584680291726	4.68412929348821e-05	0.326349889160803	0.0455350800961452	-0.0105832064697943	0.949717431674987	-0.207831957606946	0.210536930034374	-0.105485656012596	0.528499825490624	-0.470325069701318	0.00288505039288571	0.100891774480639	0.546705711957685	0.256222818503977	0.12048273017408
TRIQK	black	0.11390956542875	0.495902669245643	-0.11390956542875	0.495902669245643	-0.782248275346774	6.62494124370838e-09	-0.443900551645215	0.00524314512880546	-0.00821319141623096	0.960967917643295	0.390287636481078	0.0154154669718348	-0.241728682584922	0.143707800362281	0.541120618908753	0.000451632161814175	0.0353581332973884	0.833084788516411	-0.0296496713122193	0.85973932850365
KIAA0125	black	0.0626992810179593	0.708433023733498	-0.0626992810179593	0.708433023733498	0.568215795011174	0.0001981215786019	0.0790205247588642	0.63722539444864	0.300043440432796	0.067215276010603	-0.234477372842849	0.156490584234521	0.118034646085574	0.480323996096635	-0.10451998093199	0.532302177543336	0.134148654552827	0.421996329699701	0.0868861059002344	0.603974998785931
UBAP1L	black	-0.144754761931915	0.38588729347343	0.144754761931915	0.38588729347343	0.591395302114908	9.22878960800778e-05	0.221427664964787	0.181539836984021	-0.109830088264626	0.51155913721749	-0.0568957498421169	0.734392901025691	-0.0172090084543458	0.918322354087623	-0.342349872991914	0.0353843049866439	-0.00817757787486516	0.961137037668576	0.368438233136146	0.0228420921389243
IL11RA	black	0.040972606250623	0.807046984667797	-0.040972606250623	0.807046984667797	0.762888215170912	2.58014250572988e-08	0.40584804585077	0.0114684052323502	-0.185458343863061	0.264954781236848	-0.186764865853511	0.261543404839664	0.155143249811256	0.352335887687697	-0.530816958913532	0.000606856394382481	-0.195854979891241	0.238615027445544	0.274376578819493	0.0955072417544044
CAND2	black	0.126000093601558	0.450980013553195	-0.126000093601558	0.450980013553195	0.645376418959243	1.21546615376582e-05	0.294607076590847	0.0725742408273548	0.173634234899907	0.297159852723273	-0.346065676603366	0.0333136122638437	0.309292244569796	0.0588194797462213	-0.31932488368407	0.0506779446449172	0.0293191598790838	0.861287578620811	-0.0400816846079847	0.811165859808338
FLJ46906	black	0.121517371969576	0.467372941546491	-0.121517371969576	0.467372941546491	-0.289742184525009	0.0776486477143865	-0.206470153204546	0.21360861181476	-0.0288166054605525	0.863642724768935	0.0951400134246994	0.569911168916271	-0.15189848190433	0.362620004397998	0.0420030328094237	0.802289544638783	-0.0631441555921592	0.706455940957076	-0.0294905628161811	0.860484593384882
PITPNM3	black	-0.12750115483061	0.445561289304453	0.12750115483061	0.445561289304453	0.461987558070637	0.00350114499894288	-0.00103280602886469	0.995089882276695	0.0338786097133052	0.839976752937764	-0.0553190866944902	0.741497419143671	0.164359779586864	0.32410203261953	-0.194463192521497	0.242034482965463	0.23270861240231	0.159730096560617	0.308183166639634	0.0597799038043914
NOG	black	0.170383437202623	0.306435143714132	-0.170383437202623	0.306435143714132	0.463387414468799	0.00339032819826106	0.118399571852467	0.478958240892434	-0.124998232644983	0.454616440025256	-0.0170510082201899	0.919069777528779	0.282838099810553	0.0853200014991192	-0.227477818777055	0.169594078311248	-0.086444712604064	0.605821030410643	0.25758609579425	0.118452434939266
SMYD5	black	-0.213182824506209	0.198764325124071	0.213182824506209	0.198764325124071	0.848086911445749	1.81005371018143e-11	0.202926021157676	0.221747462743177	0.210038426067582	0.205625235260341	-0.279417249924435	0.0893321264527434	0.253685630727539	0.124330577809491	-0.472516084964042	0.00273978826226357	0.369676939845549	0.0223533912390636	0.388177344237396	0.0160299334217641
RPL3	black	-0.318106189209752	0.0516157800107073	0.318106189209752	0.0516157800107073	0.726963236915504	2.35858241781441e-07	0.664416805998993	5.3949314862277e-06	0.312420055610319	0.0561768515178203	-0.774375814214278	1.1701647951305e-08	0.20249687248275	0.222747214396614	-0.700622219200521	9.70533185260001e-07	0.158880867372365	0.34071133766813	-0.35421386941272	0.0291191494589324
BEX2	black	-0.248452668919697	0.132555573174374	0.248452668919697	0.132555573174374	0.56387604153154	0.00022716190889664	0.468978743051611	0.00297760992257329	0.306497090127298	0.0612638019744788	-0.550209675201529	0.000345252539599957	0.150322626901133	0.367678839391085	-0.366487773920098	0.0236295897542425	0.118006175157467	0.480430635554574	-0.293878663743885	0.0733170239569208
TRPV5	black	-0.00419268650395282	0.980069192414456	0.00419268650395282	0.980069192414456	-0.333465912306179	0.0407634381116941	-0.0591237854263456	0.724390403354499	-0.0196662998524404	0.906707373406284	0.0788605997900648	0.637909054249668	-0.0678770109362197	0.685542104882739	0.000125413811134806	0.999403760021794	-0.0524362119413952	0.75454212604518	-0.144751244963502	0.385898958914721
TSPYL5	black	-0.208111286621224	0.209910678361569	0.208111286621224	0.209910678361569	0.59867479074376	7.17194558247571e-05	0.468998767711348	0.00297621446020611	0.185880973577193	0.263848082790792	-0.435540039072358	0.00627418501198235	0.164054846838608	0.325012933146632	-0.385590182258901	0.0168112567684227	0.0168538285455937	0.920002636131528	-0.148898757979936	0.372285766987998
FLT3LG	black	-0.429661537258295	0.00709973898917154	0.429661537258295	0.00709973898917154	0.786691354130188	4.75581912497279e-09	0.309083694268815	0.0589991345868643	0.314936705272193	0.0541200435385516	-0.42434922384639	0.00792441688324446	0.0691614666140202	0.679905079039757	-0.547400406705317	0.00037544473960597	0.423914711203548	0.00799536216780775	0.2139932446239	0.197022317788682
GBAP1	black	0.117724833606616	0.481485080080655	-0.117724833606616	0.481485080080655	-0.330546765510689	0.0426692758629884	-0.262816462243359	0.110900797180922	-0.0253306160865203	0.88001017145279	0.0469607367119847	0.779500853025021	0.0343622926455084	0.837722326607907	0.149083908931635	0.371684781178796	0.0610162620472712	0.715929528819655	-0.170455525444108	0.306227489059258
KIAA1147	black	-0.0245180959015182	0.88383244358039	0.0245180959015182	0.88383244358039	0.605746127742251	5.58066372913821e-05	0.78816665943745	4.25278688160894e-09	-0.199470974517197	0.229884090828757	-0.399870163293842	0.0128689738188158	-0.00398359963013954	0.981062946930441	-0.535213766403252	0.000535596976794198	-0.465745145370305	0.00321058404025424	-0.291578785894004	0.0757014056494273
LTBP4	black	-0.132207558594063	0.428804000929173	0.132207558594063	0.428804000929173	0.69363717062914	1.37741759576287e-06	0.324906670447636	0.0465557158966633	-0.0916568465946175	0.584179006231463	-0.230045604064373	0.164698612230091	0.0923615261383801	0.581279667905012	-0.561693383232541	0.000243165860875332	0.0866254418308367	0.605064877217069	0.3364902922942	0.0388623470749702
DDX12P	black	0.0605901367072162	0.717831777356802	-0.0605901367072162	0.717831777356802	0.332033335345452	0.0416899130921972	-0.00341506853123422	0.983765217023567	-0.0101300474769744	0.951867906192916	-0.0945198188479989	0.572439942667623	0.0447591201183784	0.78959967864399	-0.0593086520797008	0.723562461437395	0.122110492893604	0.465185964503913	0.0758908411181384	0.650657510407751
CD27	black	-0.274053207054778	0.0959142848275923	0.274053207054778	0.0959142848275923	0.735904177689067	1.40575832077869e-07	0.486028579174017	0.00197726163286589	0.217074105186425	0.190497726140264	-0.583297898650873	0.00012131270906437	0.214027079026439	0.19694982386898	-0.602314828695932	6.30776838220244e-05	0.217237816888457	0.190155336474532	-0.0762142179331758	0.649264490244199
CD5	black	-0.197670468134575	0.234203873078464	0.197670468134575	0.234203873078464	0.881459868196213	2.77225419271872e-13	0.561351002197743	0.000245766111094161	-0.204867634390403	0.217262735392226	-0.261427141009927	0.112870230495745	0.0463612704571641	0.782247153997707	-0.669170732455051	4.36487991770807e-06	-0.0886202683650007	0.596745796586807	0.268488364763679	0.103129221726517
LOC101928865	black	-0.058783882554874	0.72591349417203	0.058783882554874	0.72591349417203	-0.599666814210807	6.92639830983097e-05	-0.101782159822313	0.543153948502505	0.124684339374607	0.455759015570528	-0.0370691223607014	0.825129926617549	-0.117072508987596	0.483934570560271	0.176885177553128	0.288065889704604	0.0216327957673704	0.897425884438064	-0.398216750227366	0.0132810048187949
CELSR1	black	-0.160395334643489	0.336068905903719	0.160395334643489	0.336068905903719	0.782113458942066	6.69110689008069e-09	0.423849361209455	0.0080060791772652	0.140210474819837	0.401131689590401	-0.32299390914629	0.0479367319671384	0.200713363406101	0.226935184272228	-0.525603473565613	0.000702203082469509	0.0871237624248838	0.602982055230689	0.208140381898731	0.209845521500982
PRPF40B	black	0.0655425563999675	0.695830062245861	-0.0655425563999675	0.695830062245861	0.658590760155698	6.9590658830526e-06	0.330487615797503	0.0427086260731277	-0.0332382316117227	0.842963461222943	-0.270089271892017	0.10101256718632	0.174954643930816	0.293444313186518	-0.455588674382022	0.00404883199468885	0.0110963063424975	0.947282930690931	0.11242438321843	0.501574086587103
RNF157.AS1	black	0.243689527740565	0.140386797493821	-0.243689527740565	0.140386797493821	0.563986299074246	0.000226379164828943	0.0914927229631141	0.58485520185166	-0.028936885246276	0.86307894512199	-0.07959032954509	0.634791953867226	0.134169201695908	0.421924594403934	-0.215028192662686	0.194813285092325	-0.0854502244745357	0.609989095031489	0.182636310098745	0.272423001525885
HNF1A	black	-0.077534129221474	0.643590882512811	0.077534129221474	0.643590882512811	0.618902437365474	3.44290154759571e-05	0.204548163099384	0.217996321142204	-0.00305404989972299	0.985481259591715	-0.160578775200373	0.335509248851272	0.257413684116575	0.11870777478728	-0.433719407285014	0.00652053449823112	0.0993888905305859	0.552725609688571	0.303960327426036	0.0635512424081111
EVL	black	-0.311416658190378	0.0570140832825192	0.311416658190378	0.0570140832825192	0.828124546858413	1.40454516952653e-10	0.637998338523724	1.64070221013708e-05	-0.0544328943243899	0.745499969417456	-0.413579617126521	0.00985079000273821	0.0403492876822516	0.80992815599656	-0.702297462932019	8.9105067101654e-07	-0.037155078181518	0.824730740554238	0.0775102270302207	0.643693450080716
ITGB7	black	-0.384990614390407	0.0169968231330224	0.384990614390407	0.0169968231330224	0.715979365125581	4.33610277137647e-07	0.391902411085796	0.014958795194923	0.486817288399207	0.00193918018188724	-0.69118832819781	1.55373975184662e-06	0.188291823223225	0.257593465929996	-0.663559835107937	5.6027290337584e-06	0.558238198695334	0.000270576456021605	-0.0555640157891257	0.740392354892595
CLEC4E	black	0.199256104554658	0.230396736133308	-0.199256104554658	0.230396736133308	-0.657676112542568	7.23925071746467e-06	-0.28379092983763	0.0842277027191686	-0.227667835782499	0.169228272990188	0.329598364343076	0.0433037622914784	-0.445485020716706	0.00506522596660448	0.442200192300543	0.00544006408314632	-0.174547945219179	0.294585539800503	-0.105458748481452	0.528605594384595
UBASH3A	black	-0.254258828636133	0.123453354544251	0.254258828636133	0.123453354544251	0.867249766231478	1.88458266898752e-12	0.571146342870276	0.00018044619441633	0.113024361416876	0.499279017830991	-0.506494340359365	0.00117568963414718	0.2883303430283	0.0791719223620818	-0.640652525352624	1.47419466662942e-05	0.0570234124259916	0.733818590117403	-0.00243670548575531	0.988415849415199
ATP1A3	black	0.0010992294243171	0.994774099495798	-0.0010992294243171	0.994774099495798	0.421059007749185	0.00847531383074613	0.0855797091545959	0.609445713030845	-0.22313577647825	0.178108330388018	0.0434838740847108	0.795464870907332	0.0292519470319009	0.861602493622985	-0.450305421185612	0.00455568219148662	-0.021882661538868	0.896247501186094	0.426815916866557	0.00753180953862436
CCDC136	black	0.0686467348100348	0.682162020532718	-0.0686467348100348	0.682162020532718	0.46814525688644	0.00303620237783579	0.355815410783221	0.0283482179243517	-0.283108557046334	0.0850088481972708	-0.0637733307286014	0.703663039428579	0.147689716741727	0.376224383791272	-0.288476484144107	0.0790131753716921	-0.322685771449605	0.0481622587261849	0.0939919085955006	0.574596449162614
MIR637	black	0.0384817040696401	0.818575341149222	-0.0384817040696401	0.818575341149222	-0.364478744955127	0.0244641816030562	-0.241451146800078	0.144182472228162	-0.104163599285011	0.533708775400263	0.146018955393833	0.38170746018338	0.18571282309813	0.264288035442437	0.231574767035537	0.161832131264571	0.00427601486561296	0.979673154989676	-0.0165713533123368	0.921339212111737
SLC29A2	black	-0.253026862596286	0.125344498785036	0.253026862596286	0.125344498785036	0.63997082104915	1.51542134244453e-05	0.364171903342139	0.0245937767518259	0.0622841205181487	0.710279752202305	-0.289723200525497	0.0776689773481471	-0.00443315262949799	0.978926334339278	-0.536029714320413	0.000523226134791745	0.124337793635339	0.457022241406753	0.240450605056491	0.145903261385985
HRAT5	black	0.174176348068158	0.295630755739645	-0.174176348068158	0.295630755739645	-0.306157736181929	0.0615659644869912	-0.0141990859215304	0.932572015732622	0.061464461602557	0.713930560403938	0.0638731862596514	0.7032201325061	0.119188492034022	0.476012616790071	0.0834256616435709	0.618511799149067	-0.183290531290354	0.270679516265085	-0.19639728324999	0.237291535698857
POLR2M	black	-0.154846464308621	0.353269116805427	0.154846464308621	0.353269116805427	0.367917250671676	0.0230502707779118	0.080866309944203	0.629356397070677	0.210894835788015	0.203740484711541	-0.1837826060162	0.269372984519478	0.185805927773893	0.264044374492335	-0.147085414039027	0.378202176880618	0.230754920225607	0.163364450670354	0.122702497630897	0.46300854779655
TMEM8B	black	-0.0720988691426037	0.667078478813044	0.0720988691426037	0.667078478813044	0.565523275204795	0.000215717188863458	0.236701566792636	0.152485000000143	-0.26852442750238	0.10308117223711	0.0420702950235355	0.801979239469388	-0.0188669240468827	0.910483836791913	-0.340431408983085	0.0364938669609094	-0.213203348840623	0.198720075208458	0.385888429608814	0.0167195851062648
TESPA1	black	-0.260932146627195	0.11357824954065	0.260932146627195	0.11357824954065	0.753169788295709	4.87014618349379e-08	0.769636301239402	1.630414080028e-08	-0.0610315870060514	0.715861148670933	-0.402677958886706	0.0121940719354283	-0.016508307510599	0.921637552409764	-0.621944904354014	3.06943759694831e-05	-0.204587265118852	0.217906441710199	-0.0722671078258546	0.666346610829774
NOXRED1	black	0.392615458564126	0.0147608011475933	-0.392615458564126	0.0147608011475933	-0.763514017794285	2.47418691581155e-08	-0.462415540433701	0.00346693460216805	-0.14536989817107	0.383850120628831	0.543702961662671	0.000418774312560029	-0.26811769985921	0.103624079310499	0.630880806284638	2.17533245443578e-05	-0.236854898760428	0.15221164163562	-0.0244605513276247	0.884103245055557
CARD11	black	-0.169946356237134	0.307696095290143	0.169946356237134	0.307696095290143	0.88895892553575	9.11207851736253e-14	0.495071887128143	0.00157766284399391	-0.172913353069943	0.299201017725195	-0.257107100355724	0.119162842369283	0.178617698251282	0.28329368241082	-0.681014240761518	2.53167973487899e-06	-0.0233020467035393	0.889557819518991	0.328918302271897	0.04376340963733
RNASE4	black	0.0487166873208202	0.771471683757897	-0.0487166873208202	0.771471683757897	-0.630990423497498	2.16601886714938e-05	-0.0955649846506542	0.568181347924605	0.0245150018525443	0.883847003667609	-0.0325379188002338	0.846232180134394	-0.147047545437076	0.378326318997933	0.231500454731805	0.161970593561059	-0.140416543262143	0.40043300436034	-0.465655702807245	0.00321724797570059
ATP8B2	black	-0.149376450862429	0.370736387742382	0.149376450862429	0.370736387742382	0.906411534751773	4.86295350791214e-15	0.532222899467215	0.000583202833501287	0.0516882347399551	0.757937793772965	-0.468290058302751	0.00302595146003966	0.199194305027553	0.230544323894768	-0.662914761554708	5.76395145573562e-06	0.040306980476146	0.810123802874388	0.0573924957754432	0.732159011677916
AMIGO1	black	-0.223198198494278	0.177983809625028	0.223198198494278	0.177983809625028	0.770788687757568	1.50517309689779e-08	0.455124137932526	0.00409134156790278	0.135537509118703	0.417162916386619	-0.432548065708988	0.00668339305644624	0.0622216578413649	0.710557741772976	-0.620486918977323	3.24354753916528e-05	0.160719132767076	0.335081421604609	0.091850651376968	0.583380972153917
CLUHP3	black	-0.210820915724617	0.203902688448058	0.210820915724617	0.203902688448058	0.731783868318976	1.78885991488172e-07	0.426527207850072	0.00757688122401492	0.206984771330271	0.212444222019474	-0.481431901522577	0.00221255328524534	0.115956703481757	0.488139397622211	-0.462314026723508	0.00347502255870093	0.232762013765526	0.159631585744519	0.00941154088180682	0.95527827486407
LOC102546294	black	0.000429770686222521	0.997956794256491	-0.000429770686222521	0.997956794256491	-0.652604130171613	8.98913419444257e-06	-0.361233147422847	0.0258640531012903	-0.0328749787727272	0.84465862862834	0.269085071491336	0.102336368369883	-0.232507009799973	0.160102394685415	0.389235353660126	0.0157193385246493	0.0815242091068002	0.626561279954517	-0.0922647877262858	0.58167730711596
RLTPR	black	-0.217133398862991	0.190373668085472	0.217133398862991	0.190373668085472	0.821546563717499	2.60714791850811e-10	0.123073620929225	0.46164632162512	-0.0797189103744152	0.634243350322861	-0.0737532084933633	0.659895082514715	0.128252401796389	0.442862742682167	-0.428333093249004	0.00729871919044561	0.204260643921832	0.218657992896481	0.579227175159663	0.000138813671616134
RNF175	black	0.0543073453472695	0.746067555365945	-0.0543073453472695	0.746067555365945	-0.743631693098242	8.83779202419962e-08	-0.026651896457211	0.873800330807358	-0.265220060564041	0.10755507731388	0.24182675872474	0.143540334602973	-0.389030187464686	0.0157791688890621	0.343771173943847	0.0345801820175674	-0.303180253250796	0.064268065911448	-0.313264302499535	0.0554800329845997
CTSF	black	0.00131633338152248	0.993741973524953	-0.00131633338152248	0.993741973524953	0.619915068136608	3.31425267420747e-05	0.565519527144824	0.000215742630676992	-0.0137152040347161	0.93486487090769	-0.463093720019067	0.00341332111890573	0.139461664348155	0.403676463124438	-0.657042654072275	7.43930513720165e-06	-0.0938062398467421	0.575355777578267	-0.126183773149345	0.45031503187152
EPHX2	black	-0.267064187612836	0.105040442406114	0.267064187612836	0.105040442406114	0.783627402029884	5.9821415357839e-09	0.437829677251288	0.00597579198968506	0.34430701096228	0.0342809302401811	-0.57430919757513	0.000162972743560883	0.109144301429467	0.514215128227912	-0.573271497844279	0.000168529926397824	0.232229908466374	0.160615140326322	-0.0877862720862037	0.60021777105751
SLC5A9	black	-0.0352395491262092	0.833636735618527	0.0352395491262092	0.833636735618527	-0.706768339243627	7.07328945943275e-07	-0.228973437410837	0.166730148492064	-0.000515814659925096	0.997547727140023	0.150637041332225	0.366666154860629	-0.290041753313358	0.0773283938204678	0.317683005245019	0.0519446711147977	0.0169775595704557	0.919417251272241	-0.29524853208111	0.0719250261632939
PLXNA1	black	-0.176495310712737	0.289146885766403	0.176495310712737	0.289146885766403	0.717288181737289	4.03861907709313e-07	0.173177483099959	0.29845210053993	0.00486712270560708	0.976863920644909	-0.14688428967403	0.37886178452948	-0.0543944986598188	0.745673535775586	-0.525277073303111	0.000708592933918985	0.216367930698883	0.191979613495261	0.480024194015447	0.00228935920895069
NSG1	black	-0.20267220996492	0.222338372789584	0.20267220996492	0.222338372789584	0.621098572199738	3.16944070960386e-05	0.5407265956093	0.000456843178892358	-0.070136418007738	0.67563774830211	-0.268644943698175	0.102920721792058	0.140871804035314	0.398891905286716	-0.356415490835127	0.0280637290840235	-0.126117226106589	0.450555893056604	-0.0137323513858887	0.934783609910812
CDKN2B	black	0.19625229233587	0.2376448986648	-0.19625229233587	0.2376448986648	-0.509174750771083	0.0010956621408926	-0.00417439777437636	0.980156114489389	-0.243741385645416	0.140299741818351	0.163581866417451	0.326428981424782	-0.288694807428072	0.0787764818337709	0.0391867418950509	0.815308370755668	-0.29635118178383	0.0708196918595699	-0.168397389325219	0.312191203642331
ITPR3	black	-0.11596555446664	0.488105969294202	0.11596555446664	0.488105969294202	0.867906022859195	1.73346356570753e-12	0.355529939836502	0.0284843879602424	-0.128000492251339	0.443766625669699	-0.208214492555725	0.209679619156567	0.280724710510577	0.0877818477424363	-0.644882479669137	1.24043195902387e-05	0.0440898906329822	0.792676239738191	0.412283055088986	0.0101076197264296
TTC16	black	-0.242988514552417	0.141567519368148	0.242988514552417	0.141567519368148	0.617515887363868	3.62641586993039e-05	0.447988406580661	0.00479476773288632	-0.0965400541998102	0.564221499869049	-0.199176615223857	0.230586581992699	0.0652133915211374	0.69728506740087	-0.599627301302148	6.93603121145027e-05	0.0628056278088041	0.707960232482176	0.237246966693584	0.151514292371713
LCK	black	-0.411370125343704	0.010291862808769	0.411370125343704	0.010291862808769	0.802747426481944	1.34068366847716e-09	0.619128025476228	3.41385541974086e-05	0.330524087434736	0.042684359313257	-0.722215497896051	3.07951466215321e-07	0.137224902741875	0.411332821375743	-0.791183591662202	3.37433696429248e-09	0.381177720561479	0.0182176234418787	-0.115822556012518	0.488646189434551
TRIM47	black	-0.111232226957476	0.50615020815393	0.111232226957476	0.50615020815393	0.636410254289049	1.74835096634001e-05	0.221632880036375	0.181125106070169	0.350089943694914	0.0311840833444457	-0.427537307070208	0.0074201946166073	0.144126581811848	0.38797417560016	-0.266150847612682	0.106280220058009	0.377044755220894	0.019623068323816	0.0364996655085129	0.827775621448416
AQP3	black	-0.280752217971667	0.0877494563078202	0.280752217971667	0.0877494563078202	0.760873817706435	2.95046367514854e-08	0.438323955357802	0.00591300755769433	0.360945119221892	0.0259914231468212	-0.634329233942575	1.89915454600724e-05	0.231176099082277	0.162575951280083	-0.656983715608257	7.45817341626274e-06	0.392033976314131	0.0149220955117286	-0.067736952870081	0.686157792069083
MIR320C1	black	0.052525640938489	0.754136438720197	-0.052525640938489	0.754136438720197	-0.347712121738483	0.032428395366975	0.0053361271428189	0.974635175424068	0.128945281942596	0.440381808709252	-0.0282777323390023	0.866169362323461	0.0136569018137488	0.935141168968284	-0.0911256247727797	0.586368920255245	0.121885728690886	0.466014081476949	-0.15693419936269	0.346736093779096
MXRA8	black	0.141599216077187	0.396436658442355	-0.141599216077187	0.396436658442355	0.579235753754877	0.000138774514950523	0.145659387938042	0.382893590720759	-0.017951364897125	0.914811556872089	-0.102169551191813	0.541612080423545	0.0283222440712211	0.865960608268655	-0.403481926276031	0.0120064460847963	0.0148219691282404	0.929621299438205	0.312741456439479	0.0559107580906366
CD274	black	-0.170351084475828	0.306528366794011	0.170351084475828	0.306528366794011	-0.455121280980498	0.00409160420148719	0.0122108694379369	0.941996324771969	0.195765792844872	0.238833165193359	0.0536249216683395	0.749154980040942	-0.253343803296467	0.124855922625454	0.307413000536928	0.0604541375880764	0.0554307375840594	0.740993612307876	-0.255959081497589	0.120878500002794
DZIP1L	black	0.251396325175873	0.127880609455337	-0.251396325175873	0.127880609455337	-0.619014022628917	3.42850618035847e-05	-0.478015349367258	0.00240300892757656	0.0260949227802682	0.876417146664293	0.269187976914868	0.10220010715088	-0.155278619554252	0.351910720107671	0.483386095653438	0.00210968037029672	-0.0483446053490195	0.773171121169347	-0.185919981125665	0.263746091739147
TUSC3	black	0.165451371746597	0.320854277097596	-0.165451371746597	0.320854277097596	-0.459055157230014	0.00374355306954903	-0.18099174392905	0.276838168874711	0.0542572574628488	0.746294031168527	0.143876503911564	0.388806790411456	-0.306284985161402	0.0614525232124839	0.282316243219744	0.0859228735077783	0.0339355323951285	0.839711373011576	-0.177934390106399	0.285169684482533
C5orf30	black	0.301415694582475	0.0659131286999538	-0.301415694582475	0.0659131286999538	-0.754522199143666	4.46588338902789e-08	-0.331489874012981	0.0420458143961283	0.0292493924940334	0.861614462915863	0.23031132598871	0.164197895406413	-0.113557874028042	0.497242693257146	0.588812943415237	0.000100777327109315	-0.179217924203808	0.281652400147452	-0.36441460282653	0.0244912252161579
CLIP3	black	0.0904888884362439	0.588998600005607	-0.0904888884362439	0.588998600005607	0.364342917468464	0.0245214785476869	0.0983716255480875	0.556817917616755	-0.0537276820259785	0.748689823480725	-0.0929196971536451	0.57898771128852	-0.00851905151015983	0.959515532639006	-0.253726084589519	0.12426851485461	0.0501180514835383	0.765080611320536	0.224326326824701	0.175744080012524
ARL10	black	-0.143566000588437	0.38984203520851	0.143566000588437	0.38984203520851	0.789189582679669	3.93355226218285e-09	0.570169745527914	0.000186172155933538	0.127718292700895	0.444780390046105	-0.385777697556122	0.0167535714250943	0.245349967194195	0.137619064889924	-0.549791556437983	0.000349603867803168	-0.00373043642973819	0.982266226293948	0.0834889798845121	0.618244497814867
SYCP2	black	0.0251208238000529	0.880996827268506	-0.0251208238000529	0.880996827268506	-0.651666190307972	9.35223395830122e-06	-0.378928115458815	0.0189717672907185	0.324494072216706	0.046850866940754	0.186707226763351	0.261693286694618	-0.0667142734283619	0.690659457565727	0.584587675620927	0.000116198389896451	0.188137815086435	0.257990047798237	-0.223029260778074	0.178320953509302
TNFRSF25	black	-0.241608152836259	0.143913802276753	0.241608152836259	0.143913802276753	0.742638627884043	9.38950470425943e-08	0.662410570188373	5.89290797081e-06	0.25448409010003	0.123109883293631	-0.642704254410936	1.35620923566698e-05	-0.0671919652430024	0.688555421930224	-0.689838656065143	1.65956529954226e-06	0.166491762914462	0.317777881101152	-0.203602317162616	0.220178208315689
FAM132B	black	-0.0514582515852875	0.758982774510214	0.0514582515852875	0.758982774510214	0.602574398107421	6.24990527040812e-05	0.312909180112474	0.0557722963558314	-0.00572773526970305	0.972774368013237	-0.222598330388422	0.179183008527017	0.0536406864637096	0.74908361320411	-0.539501862138529	0.000473384973483884	0.0517756672294212	0.757540635368707	0.18587929670585	0.263852467804858
LINC00862	black	-0.0198735557893952	0.905728567667536	0.0198735557893952	0.905728567667536	-0.601698143808549	6.44718992171204e-05	-0.117154533080304	0.483626213313431	-0.0935932631310513	0.576227345993569	0.229970856456951	0.164839662127116	0.0764143621572756	0.648402910584745	0.332194298854558	0.0415849714846539	-0.149452561552067	0.370489880094372	-0.232309163227941	0.160468366912352
CXCR5	black	-0.0804097250044221	0.631299217034173	0.0804097250044221	0.631299217034173	0.673264654869438	3.62579605992524e-06	0.182007654766566	0.274105272174361	0.0787673342982579	0.638307889128881	-0.182206852578638	0.2735714883707	-0.0327986971311412	0.845014694797901	-0.323079910460285	0.0478739392859431	0.145092043454615	0.384769522073815	0.271824727222801	0.0987556256541375
CHPF	black	0.102614115638271	0.539845238423604	-0.102614115638271	0.539845238423604	0.374348930307466	0.0205877860125552	-0.0604537941836351	0.718440772962622	0.00094041324076419	0.99552912709453	-0.0477627536186827	0.775830741684561	0.277784119746955	0.0912981140508693	-0.0864551407743766	0.605777388967792	0.034263601813205	0.838182217552641	0.220059872867591	0.18432133161727
TEAD3	black	0.0114956786366962	0.945388357126293	-0.0114956786366962	0.945388357126293	0.363265260956422	0.0249800298874358	0.082175594778486	0.6237988862509	-0.187088807909047	0.260702098997334	-0.0924467252143431	0.580929561539704	0.333489162413729	0.0407485407575924	-0.19582538758228	0.238687390734587	-0.120466478333692	0.471261199752056	0.0943867511728238	0.57298317527794
CCND2	black	-0.10040336460666	0.548658654012801	0.10040336460666	0.548658654012801	0.824187413172729	2.04009495133561e-10	0.70351520930022	8.37084981801366e-07	-0.102730773962717	0.539382058805746	-0.406853093081853	0.0112461416882105	0.228641132899719	0.167363443239014	-0.634696166568104	1.87173280836125e-05	-0.224357318651868	0.175682835811608	-0.0272270909290855	0.871099295825113
SAP30	black	0.134617981552903	0.420359498567895	-0.134617981552903	0.420359498567895	-0.655274665430019	8.02470697885656e-06	-0.20054238427724	0.227339476180963	-0.270193232800991	0.100876268989893	0.273761334099324	0.0962828192725187	-0.238781845971222	0.148806700469116	0.392206215619603	0.0148741647370724	-0.33271815213517	0.0412449221700334	-0.156929526029028	0.346750634982216
DTX1	black	-0.140524817747535	0.400066175212383	0.140524817747535	0.400066175212383	0.580425851423936	0.000133437852492476	0.152629742282897	0.360286750465781	-0.0630969974745715	0.706665428423469	-0.0935576665952445	0.576373076501408	0.169997702596601	0.307547793997	-0.115982522456559	0.488041888033676	-0.0120216498763005	0.942893666457228	0.279709022831672	0.0889843494833702
CDH13	black	0.121712497021031	0.466652867537613	-0.121712497021031	0.466652867537613	-0.622374111204786	3.01982626431319e-05	-0.0601830271058557	0.719650704867461	-0.00696366454059198	0.96690256955579	0.0593982695974705	0.723161212725906	-0.276803716709027	0.0924942344428827	0.286198442112525	0.0815160654478049	-0.178603547031732	0.283332452785311	-0.4616305085664	0.00352991002260453
LINC00968	black	0.151362076682132	0.364337274892729	-0.151362076682132	0.364337274892729	-0.728647693116183	2.14279420985774e-07	-0.235098764867537	0.155363899698528	0.0619143106104427	0.711926124370384	0.190559092522462	0.251801943830215	-0.079913702365126	0.633412616508484	0.588556515553907	0.00010165767715664	-0.171092820080984	0.304395608176414	-0.393941209028451	0.0143985503468889
FBLN2	black	-0.117737764253684	0.481436590674178	0.117737764253684	0.481436590674178	0.344282310602015	0.0342946780446943	0.100621261581063	0.547786969894955	0.120785631364765	0.470078545037661	-0.217849523440057	0.1888798431741	0.309803035733026	0.0583812973609022	-0.114259813790342	0.494569980108895	0.125414646799872	0.453103075447143	0.0211140910349557	0.899872818727939
ZAP70	black	-0.298806987923064	0.0684058431680757	0.298806987923064	0.0684058431680757	0.863279250424799	3.09611828853118e-12	0.534359521181572	0.000548827253142423	0.0759879363220211	0.650239127389487	-0.448293682253758	0.00476265843965671	0.104404900299917	0.532756191141304	-0.727248073072896	2.32073788925636e-07	0.206169093762122	0.214291838220965	0.181355194033577	0.275858418157322
ADAMTS10	black	-0.0562003689461545	0.737523676423497	0.0562003689461545	0.737523676423497	0.614488287203025	4.05837861313497e-05	0.45526627472456	0.0040782937052594	-0.0757805664732319	0.651132811481085	-0.289158611463702	0.0782754854601643	0.0568510063150812	0.734594220756735	-0.545197266813014	0.000400752166969734	-0.0216996366745621	0.897110637035038	0.10345891500148	0.536495366882264
PLCG1	black	-0.159705637829027	0.338178239096772	0.159705637829027	0.338178239096772	0.899308139335723	1.70929486172409e-14	0.54881959826658	0.000359909189999685	-0.0612995568303426	0.71466581730407	-0.381303170875078	0.0181763188771126	0.171699469611621	0.302658302641269	-0.65174800079698	9.320037718012e-06	-0.0253863163261699	0.879748242416723	0.13565351106662	0.416760632518448
SLC9A3R2	black	0.0361509276943779	0.829396782735602	-0.0361509276943779	0.829396782735602	-0.355158768671395	0.028662243277212	-0.24979527272936	0.130407845220966	0.107651397556591	0.520020660468198	0.166057371628433	0.319060100649781	0.0375182115523707	0.823044798775219	0.299481149556933	0.0677546593302617	0.0303567673026529	0.856428743708425	-0.0181082956251096	0.914069592040604
CD320	black	-0.269023494459075	0.102417971167063	0.269023494459075	0.102417971167063	0.719480821409935	3.58210647663877e-07	0.341602511963721	0.0358132252657398	0.268679547439824	0.102874686914462	-0.493110994105372	0.00165768225812766	0.244070610621601	0.139747987622464	-0.620815762092755	3.20351205626205e-05	0.388111694816276	0.0160493747894509	0.112477927273927	0.501369049854931
CALCRL	black	-0.115677796597	0.489193376296761	0.115677796597	0.489193376296761	-0.630030405635109	2.24883448617676e-05	-0.0225903413030514	0.892911234794522	0.220561664631359	0.183297418628014	-0.122269762665895	0.464599628592734	-0.199369569208836	0.230125930759634	0.139475984718523	0.403627709829687	0.0783504405182571	0.640091892620795	-0.468122634153613	0.00303780664259192
PM20D1	black	-0.187827752576623	0.258789709990277	0.187827752576623	0.258789709990277	0.390659621623686	0.0153092384347888	0.199511564826763	0.229787336162735	0.0638133179539977	0.70348566543806	-0.163421129439478	0.326911081840856	0.119873605013688	0.473462318345139	-0.146507844273424	0.380098195727192	-0.0540375955472797	0.74728749520549	0.0522507609030688	0.755383616111662
SKAP1	black	-0.345780999273531	0.0334686585797095	0.345780999273531	0.0334686585797095	0.74409767279316	8.58939149264108e-08	0.722538855851383	3.02460077846871e-07	0.178262320520889	0.284268359823266	-0.576707250453788	0.000150756370045993	0.13222377207558	0.428746886155736	-0.730084510812386	1.97330240098518e-07	0.100064615220834	0.550015101937876	-0.114369481853609	0.494153072268521
BACH2	black	-0.123396150652291	0.460464203609257	0.123396150652291	0.460464203609257	0.796019795980394	2.31019119155236e-09	0.503430183110254	0.00127346975614775	0.0522712332896404	0.755290708328439	-0.280370538043903	0.0881997291656531	-0.00141743495310108	0.993261333568644	-0.454070190441396	0.00418922816697015	0.0158521487118619	0.924743194021657	0.180659108591354	0.277736840179138
MAL	black	-0.217473808379015	0.189662543629175	0.217473808379015	0.189662543629175	0.804363124479384	1.17280990992815e-09	0.581672919306378	0.000128044876030304	0.29404434845603	0.0731475496904755	-0.63936230304718	1.55310726476805e-05	0.0453871177683964	0.786715520382506	-0.592059484135977	9.02115893477642e-05	0.122061920369027	0.465364857805146	-0.195244418151529	0.240111063006613
SLC29A1	black	-0.117252569368974	0.483257794611089	0.117252569368974	0.483257794611089	0.482405252880952	0.00216077684948297	0.00862325236954079	0.959020761168172	0.157840074722173	0.343924460811334	-0.158829759914859	0.340868684759476	0.137107598088249	0.411736615008304	-0.100755197995739	0.547251490671292	0.233842805137297	0.15764726986859	0.165022207955902	0.322128707526355
DIP2C	black	-0.113470014192462	0.497577747263316	0.113470014192462	0.497577747263316	0.733949183815434	1.57692121361398e-07	0.500032576449911	0.00139022866528268	-0.124265372064331	0.457286469676507	-0.297705223948236	0.0694806473622044	0.0559226122136764	0.738775375105931	-0.595707126222713	7.95426558857401e-05	-0.0607172212182826	0.717264288701182	0.119390453842196	0.475260075532137
PLAT	black	0.102204100927911	0.541474669670276	-0.102204100927911	0.541474669670276	0.496394123170837	0.00152564567017721	0.308029276085061	0.0599141460449776	-0.235037387935364	0.155474922848966	-0.121470570398156	0.467545742017411	0.3998504054834	0.0128738327931908	-0.340119541532114	0.0366768917553868	-0.295800861222092	0.0713696731639114	0.0329788047718169	0.844174040214224
TTC24	black	-0.0663642851291085	0.692202466953385	0.0663642851291085	0.692202466953385	0.562017772545717	0.000240725060127823	0.250084376449036	0.129948776058552	0.238255000640272	0.14973206082197	-0.391290587725017	0.0151304629255509	0.19273186359295	0.246334020663366	-0.231880788709432	0.161262838406208	0.201128843968027	0.225954798823181	-0.0346029355488963	0.836601173828067
LOC101927354	black	0.106142579550674	0.525920777757424	-0.106142579550674	0.525920777757424	-0.701336414193243	9.35882208330168e-07	-0.144312693353496	0.387355207602396	0.0291519896650699	0.862070866767283	0.170470516341887	0.306184318067462	-0.201832098043389	0.224301975158775	0.460787404908915	0.00359865116879951	-0.115483319462628	0.489928992019714	-0.405536787249697	0.0115379916149636
RXFP2	black	0.102128529690945	0.541775252235765	-0.102128529690945	0.541775252235765	-0.625113575974301	2.71997411485977e-05	-0.167573395135866	0.314599234491951	-0.0131789079982818	0.937406692334705	0.248104191853352	0.133117285796387	-0.403393395962703	0.0120269860690484	0.297141079644472	0.0700361032183645	-0.132396335150194	0.428139265655707	-0.155093471679972	0.352492308473113
VLDLR	black	0.0425000758210716	0.79999721157667	-0.0425000758210716	0.79999721157667	-0.254335446158022	0.123336450381865	-0.138811216546149	0.405894451667924	-0.0768068946699739	0.646714448137946	0.181060502225355	0.276652643518493	-0.156011522836896	0.349614232507958	0.169112968515923	0.310109466158771	-0.0475440070659933	0.776831276558025	-0.00682154972871722	0.967577663694093
P3H3	black	-0.0839291779272697	0.61638751708064	0.0839291779272697	0.61638751708064	0.52228149738769	0.000769695076373599	0.138533387564147	0.406843952133704	0.136481988350591	0.41389392884936	-0.210836330590419	0.203868855987846	0.206556347816871	0.213413278617583	-0.157863292638402	0.343852581355408	0.118925755099393	0.476992551053136	0.114698225510947	0.492904418721612
CT55	black	0.0609757023486442	0.716110517207313	-0.0609757023486442	0.716110517207313	-0.535331923781357	0.00053378956019836	-0.235721839455816	0.154240096517649	-0.332178123917544	0.0415955071929526	0.453402873542536	0.00425225189023275	-0.0859821912105429	0.607758016159859	0.344507083791488	0.0341697391631749	-0.17654725023887	0.289002720514321	0.0825180044238105	0.622348822640967
SIRPG	black	-0.294679310240341	0.0725009047718307	0.294679310240341	0.0725009047718307	0.857977453837287	5.86741792191159e-12	0.480148475038275	0.00228248549467593	0.045389134889553	0.786706260990652	-0.40067414599454	0.012672566252892	0.0537440073839421	0.748615932929537	-0.545509823615019	0.000397071436276717	0.129862692282641	0.437108695745612	0.140898585029094	0.398801355805761
ERI3.IT1	black	0.219172069482197	0.186142826533366	-0.219172069482197	0.186142826533366	0.484753371832909	0.00204022344419353	0.178270169018147	0.284246810687649	-0.265798568159049	0.106761365208002	0.039937150312201	0.811834540559835	-0.0763319022956565	0.648757828787055	-0.260661471290901	0.113966825915699	-0.18499865281932	0.266162001152755	0.246192203887053	0.136230664815694
FCMR	black	-0.30104234867241	0.0662654132324702	0.30104234867241	0.0662654132324702	0.885875092898937	1.4534445247542e-13	0.437374622190399	0.00603410171078459	0.10784176454968	0.519278574421645	-0.303545126211367	0.0639319865009428	0.116854905858584	0.484753111392647	-0.577245166868992	0.000148132009828233	0.203655305569555	0.220055578923362	0.32725849940837	0.0449018303330395
FAM129C	black	-0.0563929840166332	0.736656055987804	0.0563929840166332	0.736656055987804	0.5290700908448	0.000637433639506381	0.237699643787502	0.150712042680292	0.0922399314020931	0.581779497660768	-0.216113975415312	0.192514510625277	-0.0591384321813833	0.724324795270477	-0.219871675384065	0.184706394615004	0.0536043185455738	0.749248252966779	0.125713283298444	0.452019426826638
LINC00189	black	-0.188653383477114	0.256664014723017	0.188653383477114	0.256664014723017	-0.358644838295667	0.0270273840252426	0.0298794969744496	0.858663035481068	-0.130579153267313	0.434561881606476	0.0127195526741638	0.93958433333854	-0.486670901748769	0.00194619910361969	-0.00382530697728165	0.981815303910706	-0.0294184883821847	0.860822229546893	-0.148599080399666	0.373259718798451
ZCCHC16	black	-0.0116722374470284	0.944550877284598	0.0116722374470284	0.944550877284598	-0.293888618495796	0.0733068328437729	-0.198151319409674	0.233044861347735	0.019010302051972	0.909806336103665	0.228005176164801	0.16858024931347	-0.0609384267073411	0.716276864710746	0.151339376817637	0.364410054388505	-0.100830879545934	0.54694902473297	0.111612096888966	0.504689788609261
LBH	black	-0.27414667865592	0.0957964914125723	0.27414667865592	0.0957964914125723	0.842238634188808	3.39630537934964e-11	0.661728851281064	6.07147091839838e-06	0.254108207918593	0.123683415338267	-0.688308753827355	1.78750900676169e-06	0.224162567874735	0.176067943829627	-0.711994448922324	5.37083022477983e-07	0.160183339146417	0.336716397109022	-0.181455306054377	0.275588945026114
MTSS1L	black	0.0118868603667717	0.943532925248433	-0.0118868603667717	0.943532925248433	0.496578495942038	0.00151851383417869	-0.0912926333487984	0.585680049710996	0.291803579757745	0.0754657145854104	-0.0472277497301334	0.7782784471065	0.113554435846921	0.497255802617271	-0.084058980715522	0.615840390235435	0.188961565133245	0.255873544515102	0.35272336983987	0.0298520681449455
SPON1	black	0.0162186806841661	0.923008236375025	-0.0162186806841661	0.923008236375025	0.633878581152643	1.93333348664478e-05	0.573103207298611	0.000169447069729597	-0.0859705097080562	0.607806971162631	-0.301043476344395	0.0662643469436925	0.172736629420451	0.29970277180668	-0.390728878567008	0.015289528871292	-0.265087937469054	0.107736976137762	-0.101019596741067	0.546195150309014
GATA2	black	-0.071011365923386	0.671816604874103	0.071011365923386	0.671816604874103	0.520993512175685	0.000797374915780242	0.184558428548271	0.26732149131818	0.30008676614919	0.0671738561882739	-0.255390413744737	0.121735169226018	-0.0493829421585117	0.768431276030653	-0.213948940233039	0.197117273089942	0.157893555920493	0.343758904211599	0.018139430532889	0.913922395426055
ZNF658B	black	0.357519446487211	0.0275465141886775	-0.357519446487211	0.0275465141886775	-0.625835723243065	2.64557701857662e-05	-0.147751638762079	0.376022068099682	-0.309350745325773	0.0587691626818277	0.307509703209013	0.0603691504647038	-0.218367325283027	0.187804884836603	0.457532868944393	0.00387505574894422	-0.376606989859111	0.0197771039245485	-0.278012701713621	0.0910209566286134
NPPA.AS1	black	-0.217155467535645	0.190327509135619	0.217155467535645	0.190327509135619	0.40729871669359	0.0111487711928932	0.26412402381022	0.109071097354376	0.201282599349507	0.225592726077642	-0.199751360082819	0.229216304868625	-0.156233100790532	0.348921735044365	-0.22869630237775	0.167258183490563	0.00930460450103861	0.95578591348509	0.0257199995458744	0.878179369901581
TNK1	black	0.185446022901186	0.264987090793633	-0.185446022901186	0.264987090793633	0.65401772186911	8.46618625415027e-06	0.174504101542844	0.294708738249845	-0.162613835828902	0.329339100029029	0.0271252706515046	0.871577326031825	-0.0790322823573173	0.637175143800982	-0.275050930544607	0.0946626659135451	-0.0773473978715129	0.644392345127058	0.41134869796264	0.0102962213177062
IL9R	black	0.0840086708943401	0.616052425025852	-0.0840086708943401	0.616052425025852	0.675309134217399	3.30139185945617e-06	0.0679946803701483	0.685024991338143	0.0193279536026621	0.908305569145761	-0.170271630427117	0.30675738678885	0.239784768956706	0.147056715758531	-0.380653376243203	0.018391116653523	0.131445628329715	0.431492805050833	0.292799539100914	0.0744283664694292
ADGRB1	black	-0.0417218431501807	0.803587098110833	0.0417218431501807	0.803587098110833	0.367837521245942	0.0230822684859364	-0.00362263677538666	0.982778607663814	0.0866190033512104	0.60509180821778	-0.0200122907900828	0.905073441661371	-0.0267608143272475	0.873288758246563	-0.0687947819986844	0.681512598875401	0.0937643929004821	0.575526981480553	0.283252709440049	0.0848433643524518
LINC00639	black	0.133781789056	0.423278302331159	-0.133781789056	0.423278302331159	-0.354673385464969	0.0288962064784861	-0.122393650827481	0.464143818985516	0.190071484758049	0.25304008900854	-0.0563236813346434	0.736968187864789	0.0570356447022316	0.733763568713728	0.0647878596001764	0.69916762349972	0.1711552668172	0.30421648285647	-0.224573692717738	0.175255674947514
PCED1B	black	-0.319194541428207	0.050777590868741	0.319194541428207	0.050777590868741	0.849469545947306	1.55383482506217e-11	0.384459465171912	0.0171626483647268	0.318193319004521	0.0515482718469525	-0.411990438960391	0.0101663654874293	0.0986932470229575	0.555522554334351	-0.464968535531401	0.00326884912073428	0.239030749426701	0.148370979218481	0.164720280666152	0.323027193472261
MRC1	black	0.270686321375888	0.100231714161215	-0.270686321375888	0.100231714161215	-0.60760824632443	5.21870035950718e-05	-0.226540805596808	0.171406244149192	-0.199147365419268	0.230656466639867	0.272405880317619	0.0980085221256194	-0.222230806790315	0.17992056249332	0.366173703845756	0.0237584790193092	-0.324350589309298	0.0469538595928108	-0.182189724930675	0.273617358006972
HMGN5	black	-0.00145528555464464	0.99308139124746	0.00145528555464464	0.99308139124746	-0.562481978718601	0.000237270485667375	-0.212228348623385	0.200829773495096	0.222306533468431	0.179768416214842	0.0248810701289895	0.882124608402497	-0.0514543852859794	0.759000345528761	0.488715244027626	0.00185017055489491	0.115268724642736	0.490741364432938	-0.36411440398607	0.0246181249510531
IGLL5	black	0.159338701451132	0.339303768755324	-0.159338701451132	0.339303768755324	0.510999187265192	0.00104398611938155	0.00881525264661363	0.958109136053527	0.0449601391459934	0.788676171032092	-0.194614412504724	0.241661363419163	0.301181424882093	0.0661340094957348	-0.185489828294389	0.264872230658167	0.150666340341745	0.366571871790651	0.153374103852063	0.357920986689463
LOC100129534	black	0.0782792420928366	0.640396769971074	-0.0782792420928366	0.640396769971074	0.377481771883689	0.0194702979999158	0.119891565381843	0.473395558734487	-0.203188189514983	0.221138228050912	0.0324539539514368	0.846624258430268	0.06765494533249	0.686518385125515	-0.264502718085764	0.108545475113126	-0.157189187354033	0.345943255354166	0.258956714601884	0.116437212532155
SDHAF3	black	0.0446204562666781	0.790236883531826	-0.0446204562666781	0.790236883531826	-0.762333507834499	2.67756364722076e-08	-0.547678189591155	0.000372357534518202	0.108592637680417	0.516356644896411	0.383601003538644	0.0174335325256719	-0.0421830062287723	0.801459328565907	0.715281365258077	4.50289245561398e-07	0.109635588534048	0.512311719892453	-0.0237001513157399	0.887682850458359
ZNF831	black	-0.176416314427907	0.289366239674462	0.176416314427907	0.289366239674462	0.771886952839664	1.39418032098089e-08	0.648852779722273	1.05232621063903e-05	-0.134710531387191	0.420037142609856	-0.282552305277425	0.0856497571753753	0.232625181711072	0.159884091325736	-0.624336253419247	2.80217786851363e-05	-0.155752220635054	0.350425689521046	0.166070744633926	0.319020578413739
LINC01586	black	-0.0436446308257201	0.794724891155713	0.0436446308257201	0.794724891155713	-0.417232506826034	0.00915693341791005	-0.104895611076249	0.530821556512904	0.163298428500785	0.327279398173468	0.140660757000687	0.399605893098667	-0.292378204465254	0.0748658404884997	0.18584753451011	0.263935534952152	-0.0194972707661942	0.907505746077528	-0.103095382023747	0.537935650922794
VSIG4	black	-0.00833843265915553	0.960373190921477	0.00833843265915553	0.960373190921477	-0.643884176653075	1.29232497991064e-05	-0.255962118999154	0.120873936320361	0.0464196886160672	0.781979411251935	0.147038484933534	0.378356025005573	-0.356198386934124	0.0281663815303661	0.290249186516741	0.0771072418690413	0.136901605262866	0.412446241449457	-0.162833752060535	0.328676573448445
TEF	black	-0.136626160157382	0.413396208596776	0.136626160157382	0.413396208596776	0.730675919789173	1.90720777245428e-07	0.436874315859065	0.00609877542802752	0.179534710720451	0.280788662024584	-0.569429392082561	0.000190621314108106	0.226062234581356	0.172337127877552	-0.724069566321236	2.77670540972324e-07	0.237044237570121	0.151874583792479	-0.0526062054779461	0.753771019904426
IKZF3	black	-0.29383559702429	0.0733611260182523	0.29383559702429	0.0733611260182523	0.735302520528597	1.45651018257346e-07	0.767503939440155	1.88801922395599e-08	-0.207828852720252	0.210543898412131	-0.357807191062337	0.0274130038613162	-0.0348156361295244	0.835610468520761	-0.647405527642011	1.11764470927551e-05	-0.187687593235911	0.259151725076262	0.0447745537421892	0.789528764515382
AMPH	black	0.238645124738884	0.149046437312199	-0.238645124738884	0.149046437312199	-0.624069422922635	2.83091256133779e-05	-0.138894417546791	0.405610353084006	-0.300609826162505	0.0666753911511501	0.239759057617842	0.147101390024423	-0.0537332445016927	0.748664646792401	0.248540020768367	0.132415046035657	-0.311037219931346	0.057333263080105	-0.212019178149053	0.201284406128098
ASPH	black	0.114493274097362	0.493682687152413	-0.114493274097362	0.493682687152413	-0.855209491571807	8.10941781696381e-12	-0.51225284987323	0.00100973956374614	0.0121559728707343	0.942256655221414	0.406699439251047	0.0112798828174633	-0.313715461447733	0.0551104957996778	0.67036227181848	4.13667206479596e-06	0.0479973955970357	0.774757897968018	-0.10968654146343	0.512114513014946
ANKRD20A8P	black	-0.152342739524646	0.361201420473646	0.152342739524646	0.361201420473646	0.381269480475226	0.0181874037366338	0.191281363455479	0.249975382608451	0.185178941402234	0.265688104033106	-0.144438939483373	0.386935667848246	-0.0363087963379509	0.828662819499039	-0.129564546967823	0.438170936859439	0.145560111549101	0.383221461322997	0.131140918734756	0.432570719978178
TSHB	black	0.0128317828852051	0.939052249090949	-0.0128317828852051	0.939052249090949	-0.637110606314565	1.70010807719692e-05	-0.191166357772218	0.25026562724877	0.203511359944593	0.220388817161551	0.108440937596448	0.516946308230743	-0.165325766985963	0.321226941805432	0.44757928169237	0.00483809394833318	0.0273066970758388	0.870725588870865	-0.34958927612248	0.0314427683869403
IL4I1	black	-0.0597745133090161	0.721477435438935	0.0597745133090161	0.721477435438935	0.471867420596316	0.00278211238109881	0.128721988309856	0.441180501529646	0.00427366707111504	0.979684313363983	-0.0777743154223173	0.64256057190864	-0.188586676655329	0.256835327822077	-0.3555861925741	0.0284575127395964	0.0708902666285141	0.672344998196986	0.272333446419508	0.0981014032333127
EDA	black	-0.0725288729799898	0.665208490993031	0.0725288729799898	0.665208490993031	0.500134415956419	0.00138659611562534	0.277957527397571	0.0910877965331075	-0.0742473083933519	0.657755398314216	-0.159958417334272	0.337404208114256	0.0440261694933377	0.792969338607525	-0.249434179039674	0.130982918504238	-0.171946573786512	0.301952466482486	0.0266322921358271	0.873892415035349
CDS1	black	-0.0936820197780234	0.57586405307925	0.0936820197780234	0.57586405307925	-0.525334594722996	0.000707463113471918	-0.247049489445263	0.134828117521122	0.158350938106176	0.342345021365759	0.0599100758725475	0.720871077889647	0.137635238627546	0.409922108741313	0.36746132379769	0.0232337459461127	0.0229114546196761	0.891397981733419	-0.251849873813365	0.127171363556208
TRABD2A	black	-0.213888966855067	0.197245862016626	0.213888966855067	0.197245862016626	0.856059335345038	7.34766878486372e-12	0.603490859581134	6.04943223510814e-05	0.201944200692449	0.224039272507734	-0.566477715334888	0.00020932550534102	0.0810533825390394	0.628561090189241	-0.626703476248811	2.55863026821772e-05	0.114664077828479	0.493034045060706	-0.0779212886110757	0.641930435379328
FBXL16	black	-0.309438849866577	0.0586934476980151	0.309438849866577	0.0586934476980151	0.565710361120736	0.000214450670569754	0.181299175549799	0.276009279081614	-0.0316381505645943	0.850435574824262	-0.110207016537751	0.510102254225969	0.147026307478358	0.378395952500076	-0.343232422869654	0.0348832116207243	0.14445833732901	0.386871228675644	0.38754957083459	0.0162166555590858
OLFM2	black	-0.140403949213336	0.40047568500105	0.140403949213336	0.40047568500105	0.709449998446791	6.14588470146231e-07	0.113850132029444	0.496128994312324	0.169885306324334	0.30787248187282	-0.167528604316455	0.314730464817746	0.145230253877159	0.38431203256935	-0.385043741312439	0.016980311162895	0.347612524532752	0.0324813901703782	0.406795214901202	0.0112588411792656
SCARF2	black	0.0616555618710692	0.71307882442178	-0.0616555618710692	0.71307882442178	0.438103554056564	0.00594093282499878	0.0774144556567355	0.644104483310858	-0.027286562983689	0.87082010472087	-0.0290372986240649	0.862608335127551	0.275442603314251	0.0941747623573982	-0.271635868724825	0.0989993482328864	0.0172380971374302	0.918184756973407	0.268656939719427	0.102904761181978
SRGAP3	black	0.0482093474217764	0.773789153329124	-0.0482093474217764	0.773789153329124	0.502281592651404	0.00131193296249481	0.300441866578002	0.0668351341392602	-0.108262459158547	0.517640487327097	-0.130760666972678	0.433917957813699	0.252192920182315	0.126636867610594	-0.121745485976471	0.466531186000859	-0.255899806150744	0.120967583860538	-0.0231263497067926	0.890385495434177
FAM186B	black	-0.285777376950869	0.0819853615720695	0.285777376950869	0.0819853615720695	0.512682854111617	0.000998224400746605	0.14418936559803	0.387765305404762	-0.199448521504637	0.22993762374061	-0.0897605690170325	0.592012885047451	-0.0462079006065233	0.782950197892236	-0.318115212792072	0.051608785252843	0.0285374866523432	0.864951276023531	0.327932897510182	0.0444364259905334
SPDYA	black	-0.0100770544021291	0.952119408037524	0.0100770544021291	0.952119408037524	-0.64505420404252	1.23169969200706e-05	-0.172182680442491	0.301279024876231	-0.179745120938614	0.280215918402493	0.253153225880219	0.125149534233464	-0.217659066210739	0.189276323659027	0.39675329518665	0.0136549587798528	-0.300741764960757	0.0665501180500426	-0.252207133403309	0.12661475836661
CD3D	black	-0.418758975763903	0.00887960633609861	0.418758975763903	0.00887960633609861	0.725785570679275	2.52118213990761e-07	0.710591225627248	5.78633172634848e-07	0.43356821331761	0.00654136193858375	-0.809234624708628	7.7760765374507e-10	0.158920300204804	0.340589964283562	-0.691980681036311	1.49453951306839e-06	0.29840787111171	0.0687936717146568	-0.35994139795618	0.0264393461030862
RUNX3	black	-0.0992911450043026	0.553118211247417	0.0992911450043026	0.553118211247417	0.695223531475184	1.27322405182898e-06	0.342845990064604	0.0351019014207872	-0.408051703057655	0.0109858695569499	0.0994144444849304	0.552622992080556	0.0814756570243755	0.626767381069969	-0.48363348702821	0.00209696135709882	-0.176327460579262	0.28961309391623	0.58576599014289	0.000111696969485662
HAR1A	black	-0.198687928752764	0.231756060376345	0.198687928752764	0.231756060376345	0.726367297214253	2.43961221699289e-07	0.4573932483767	0.00388731551197246	0.253920964679742	0.123969860600723	-0.451592405717956	0.00442740153598778	0.198544883100032	0.232099145383315	-0.450591599694716	0.00452688200954714	0.169018371560364	0.31038415959955	-0.0457686414530319	0.784964689509243
ASPN	black	-0.0596367016049342	0.7220940250379	0.0596367016049342	0.7220940250379	-0.402869977833241	0.0121490349562675	-0.169807315059532	0.308097908926105	0.0520546917722049	0.756273588472512	0.0495363312719368	0.767731776476558	-0.0524123885047904	0.754650210060869	0.208239008281215	0.209624758862094	0.0688680525685516	0.68119127479942	-0.178583050967019	0.283388612359036
ITGA3	black	-0.218995340592668	0.186506933945657	0.218995340592668	0.186506933945657	0.793257104574792	2.87192089013125e-09	0.280091186498199	0.0885304127703702	0.21777109877816	0.189043031051051	-0.391740695996581	0.0150040093380232	0.236681581418597	0.152520656017878	-0.463287494040258	0.00339813563167941	0.263868035786922	0.109427495314566	0.18017501873985	0.279048086640305
CCR7	black	0.0313201676843408	0.851922057045521	-0.0313201676843408	0.851922057045521	0.851308758946409	1.26531669170589e-11	0.311205967157532	0.0571911393282624	0.0636779087584612	0.704086371374941	-0.282493497573055	0.0857177329117933	0.164947572750608	0.322350664171914	-0.392601705350641	0.0147645990269636	0.000595023080376794	0.997171157904375	0.166587765804639	0.317494940407312
ARHGAP44	black	0.296637851915718	0.0705345196270643	-0.296637851915718	0.0705345196270643	0.411011335969801	0.0103650511444506	0.124874908823171	0.455065155885898	0.159687485033603	0.338233866392993	-0.080526760978996	0.630800982641514	0.162021515331611	0.331127661183614	-0.151742862419397	0.363117710679683	-0.0401028584048351	0.811067911353983	0.0681253945898476	0.684450716474997
MZB1	black	0.115159588192063	0.491154778310337	-0.115159588192063	0.491154778310337	0.437602761491856	0.00600480742333621	0.00237794684026582	0.988695171164295	0.189538966707329	0.254396903270084	-0.255999632145925	0.120817585480151	0.310241009921328	0.0580076519668177	-0.0984808166012123	0.556377981514945	0.180336680398846	0.27860974867096	0.00578594713562847	0.972497774113279
GOLGA6L10	black	-0.020716403802733	0.901749484498963	0.020716403802733	0.901749484498963	-0.570844559451526	0.000182198453673106	0.15993010836038	0.33749083818928	-0.234957326443594	0.155619830671442	0.0507956447002541	0.761995831011472	-0.12209619555954	0.46523861798671	0.0725207443854537	0.665243821937592	-0.281287769315816	0.0871206549353657	-0.375149256356965	0.0202973390878796
PAUPAR	black	-0.0359969193238441	0.83011293621812	0.0359969193238441	0.83011293621812	-0.519322800163322	0.000834595235660417	-0.0242559847948337	0.885066028249351	0.0408346851117639	0.807684284311114	0.0669031291952396	0.68982735107986	-0.0588585690525848	0.725578737817564	0.273576660672987	0.0965165575945657	-0.105940086370712	0.526715098100734	-0.2456131948514	0.137184025108024
ATG9B	black	-0.0236062951024161	0.888124834944279	0.0236062951024161	0.888124834944279	0.688807634562509	1.74482544876414e-06	0.158735754546881	0.341158220147792	0.000753463678354189	0.996417908379349	-0.232286391506054	0.160510528359591	0.0977835467096961	0.559190103310806	-0.437833538240194	0.00597529933799747	0.1777815442011	0.285590416704369	0.269438246074641	0.101869292653816
CD74	black	-0.290476638515723	0.0768653147251971	0.290476638515723	0.0768653147251971	0.631508796981513	2.1224653184125e-05	0.263732146078434	0.109617044865175	-0.30384652994472	0.0636554170720561	-0.0351468806862825	0.834068113259209	-0.0500761975866902	0.765271271097743	-0.569435508113673	0.000190584171520607	-0.025864223423214	0.877501416465612	0.50366947489694	0.00126558309181192
SCRG1	black	-0.20985952979438	0.206020469358405	0.20985952979438	0.206020469358405	-0.555242960744866	0.000296546687159742	0.065218412718593	0.697262864212989	-0.0471843485429794	0.778477105373218	-0.0875421205604583	0.601235840852777	-0.246617561123188	0.135533424619039	0.0339227035325466	0.839771181085481	-0.0591708079104129	0.724179779615506	-0.344026645578918	0.0344372420297924
LUNAR1	black	-0.132563231197876	0.427552056432392	0.132563231197876	0.427552056432392	-0.466155869297145	0.00318013730946478	-0.193622311200342	0.244116348038435	0.0901740771622171	0.590300672551049	0.0753842251922481	0.652842225153537	-0.149096957501494	0.371642448266956	0.220829080653507	0.182753403940669	0.212298744872379	0.200676928541836	-0.183232356984583	0.270834252166212
CD6	black	-0.204606990249602	0.217861111442256	0.204606990249602	0.217861111442256	0.928497731721551	4.60132906520195e-17	0.50296518393473	0.00128891962414994	0.0516476010568088	0.758122391402541	-0.415381271697846	0.00950316350459681	0.193123194138097	0.245357746833428	-0.67652278163146	3.12163744893952e-06	0.125331883122255	0.453403644566099	0.209563032593447	0.206676681277873
AXIN2	black	-0.0532550300584054	0.750830059398426	0.0532550300584054	0.750830059398426	0.793537821698235	2.80952455671949e-09	0.366418635416663	0.0236579131034597	0.0222430487022641	0.8945482784811	-0.318425659479202	0.0513686002661498	0.292027642434962	0.0752313612325718	-0.441557733113223	0.00551611348675296	-0.0455736447529138	0.785859409321629	0.0721882779209347	0.666689497016062
CDC25B	black	-0.165510054926658	0.320680259013425	0.165510054926658	0.320680259013425	0.805280404770641	1.08643654486807e-09	0.318368899942031	0.0514124466763764	-0.266776700779524	0.105429488890427	-0.0846799978814656	0.613225596381183	0.183360482492804	0.270493532237146	-0.609140355958501	4.93699334162625e-05	0.0280434695573068	0.867268170388028	0.528557932257183	0.000646654727249617
C1orf127	black	-0.225839681168958	0.172771254899137	0.225839681168958	0.172771254899137	-0.311916325661049	0.0565959286004741	-0.0298425637401915	0.858835980031258	0.0240947478014969	0.885824997522235	-0.00547053067366205	0.973996513720319	-0.167845810323707	0.313801841189562	0.0700560045399979	0.675989340228752	0.0493298776922771	0.768673307708203	-0.113081278410194	0.499061573669691
ZNF354A	black	-0.0320516815265965	0.848503193642274	0.0320516815265965	0.848503193642274	-0.480211694119232	0.002278995932224	-0.0768948216507598	0.646336472149215	-0.0168667764348251	0.919941376317129	0.0957231716667824	0.567538071565316	0.0947715562390868	0.571412896584851	0.313510400900232	0.0552782133790858	-0.154156989843496	0.355442909809058	-0.236664830287605	0.1525505464845
H3F3C	black	0.293523546403812	0.0736812994091436	-0.293523546403812	0.0736812994091436	-0.51873370104586	0.000848082361736376	-0.302140249218957	0.065233666053823	0.128647418905984	0.441447403669841	0.18733124714265	0.260073637237282	-0.140414231030269	0.400440840209528	0.441397320144811	0.00553524460508477	-0.192479956783936	0.246963843751378	-0.293600707250928	0.0736020284188096
SPOCK2	black	-0.329848223469274	0.0431358691455616	0.329848223469274	0.0431358691455616	0.876419221509776	5.61988878348115e-13	0.418279312919557	0.00896596649180784	0.116706700405927	0.485311015321271	-0.412039193993344	0.0101565572482378	0.176283347228999	0.289735700293318	-0.754264050256062	4.54056202420344e-08	0.301958566432153	0.065403520161115	0.291921333998576	0.0753424811396017
PALD1	black	0.186106802654329	0.26325798007417	-0.186106802654329	0.26325798007417	0.323622068810527	0.047479611912405	-0.0964271402036007	0.564679401940087	0.169997859898921	0.307547339737677	-0.0702621419004099	0.675088181322187	0.201304548455518	0.225541071328766	-0.0859423963236325	0.607924796027434	0.14915589794857	0.371451266003157	0.162731941594712	0.328983187935714
LOC101928977	black	0.448428682138056	0.00474851848265518	-0.448428682138056	0.00474851848265518	-0.732637156594802	1.70238152519532e-07	-0.580862290416764	0.000131527608361044	-0.321505769987286	0.0490338087204728	0.597464129432259	7.48226949158918e-05	0.0232051941759214	0.890014059583484	0.604451338170056	5.84559800871881e-05	-0.353434631621047	0.0295004499422449	0.0662924900682014	0.692519144642731
PLA2R1	black	0.093446417189649	0.576828633521943	-0.093446417189649	0.576828633521943	-0.554132419751678	0.000306729282304481	-0.358632915698109	0.027032841101437	0.183412735393198	0.270354658641143	0.09102527191503	0.586783024812488	-0.0149691808466564	0.928924063402469	0.446856318970126	0.00491548478716137	0.0784658477872406	0.639597833062864	-0.281052148948176	0.0873968710870708
CACNA1I	black	-0.0841279846004567	0.615549617745999	0.0841279846004567	0.615549617745999	0.742164950536911	9.66373770685585e-08	0.173631241992679	0.297168308615557	-0.129762168296283	0.437466686879168	-0.029300381149163	0.861375561220536	0.0894402303921402	0.593340809394717	-0.445064624901513	0.00511191516718062	0.0413951861482963	0.805095112154775	0.522436223912726	0.00076642799640922
HECW2	black	0.0300794765098152	0.85772671895002	-0.0300794765098152	0.85772671895002	-0.60693664491827	5.34671804611095e-05	0.00333207556290078	0.984159704329458	-0.193402606286154	0.244662274413633	0.172663361337307	0.299910952163357	-0.311497740709811	0.0569460613312539	0.148887789066847	0.372321389326338	-0.196214556782248	0.237736923780139	-0.272945193202721	0.0973190812657317
SLC16A10	black	-0.183032921029258	0.271365165788588	0.183032921029258	0.271365165788588	0.584522337231048	0.000116452720546111	0.290270337555633	0.0770847197446124	0.182846184951706	0.271862889794788	-0.345092596780747	0.0338460329518911	-0.143034822184787	0.391616746549084	-0.367262486236577	0.023314141897435	0.184843901430344	0.266569216601829	0.0355924510128749	0.83199439434954
MSR1	black	0.0742592525660569	0.657703707587798	-0.0742592525660569	0.657703707587798	-0.616877742674044	3.71382476434832e-05	-0.207708117826859	0.210814990788198	-0.0456466834268621	0.785524248016938	0.248869540538348	0.131885926110593	-0.34858969298898	0.0319645056498898	0.322270424569216	0.0484676018218263	-0.173569868960939	0.297341740456289	-0.153912599693717	0.356215365047089
CNTNAP3B	black	0.325080488982765	0.0464318247060858	-0.325080488982765	0.0464318247060858	-0.683750195439023	2.22441164069877e-06	-0.211877026976403	0.201593782067514	-0.282365783392384	0.0858655013073817	0.441713983321978	0.00549753376813573	-0.372893072674116	0.0211250291802198	0.450608958931217	0.00452514011590186	-0.31097564549697	0.0573851928059655	-0.122151521586312	0.465034883771844
KCNA6	black	-0.139519997486195	0.403477890746341	0.139519997486195	0.403477890746341	0.703154228323512	8.52759679461672e-07	0.428669448909234	0.00724789091980811	-0.0577456289853705	0.73057227491011	-0.327850245119937	0.0444932542623536	0.094448044853493	0.572732922179487	-0.624463224330664	2.78859786570836e-05	0.00879718821734156	0.958194904479409	0.169259422567159	0.309684491860104
SPINK9	black	0.143023486201922	0.39165467210746	-0.143023486201922	0.39165467210746	-0.521721429736134	0.000781624706990452	-0.111619300435895	0.504662114958671	-0.0913455612907528	0.585461809676406	0.18652119846773	0.262177413251036	-0.149622019313598	0.36994138972803	0.246126656397915	0.136338344749205	-0.0649560167153973	0.698423482853417	-0.211426882188506	0.202575661262778
SLC25A23	black	-0.221225114926667	0.181949843228195	0.221225114926667	0.181949843228195	0.682265085528671	2.38666585326611e-06	0.143508312636133	0.390034548449826	0.111542603027731	0.504956800433303	-0.153803576233567	0.356560287153283	0.16523000719289	0.321511239389432	-0.40759536686137	0.011084350161104	0.320277565043849	0.049954376537698	0.399771685276024	0.0128932076307422
SOX13	black	-0.355279863832551	0.0286041173599575	0.355279863832551	0.0286041173599575	0.699029467057842	1.05210426596814e-06	0.487303080656705	0.00191604662959759	0.0628743252819417	0.707654877976295	-0.300421264668663	0.06685474895675	0.0398503801993111	0.81223604136141	-0.587179227027715	0.000106506018853396	0.121532451325101	0.467317272866677	0.194156138224653	0.242793301049035
LTK	black	-0.154053464951692	0.355770002083601	0.154053464951692	0.355770002083601	0.579343258611746	0.000138284656484041	0.337944184319391	0.0379744627644205	-0.0610793429321896	0.715648075159756	-0.337053705624609	0.038516290699999	0.201536796086556	0.224994998132256	-0.413230550279068	0.0099193812849814	0.016681673341607	0.920817190024173	0.0582997477295412	0.728084674408794
CEACAM6	black	0.0905514578863953	0.588739961450783	-0.0905514578863953	0.588739961450783	-0.609172877161978	4.93116613061512e-05	-0.461991118112979	0.00350085922184585	0.205809554660483	0.215109754053171	0.195688864141534	0.239021429123825	-0.25198349425138	0.126962971861298	0.554247951424134	0.000305655561504859	0.260987506429416	0.113498899281138	-0.124003938019962	0.458240988373251
PRDM5	black	-0.0727409260804084	0.664287053711144	0.0727409260804084	0.664287053711144	-0.600164392718817	6.8061250398943e-05	-0.458376701772385	0.00380167383551173	0.136040217296891	0.415421155432117	0.276242868613944	0.0931838823324726	-0.0300046274290296	0.858077144592077	0.474068901751744	0.00264074932775546	0.125911390708954	0.451301338315339	-0.0510595831330508	0.760795213265762
OSBPL10.AS1	black	-0.0154626683089309	0.926587152276176	0.0154626683089309	0.926587152276176	-0.252152414311274	0.126699891929501	0.057344481968929	0.732374837446577	-0.00133289355900774	0.993663245782491	0.137339304148634	0.410939238371026	-0.113435181351576	0.497710614366398	0.187462485198682	0.259733855363332	-0.126376987235439	0.449616106418892	-0.0763046687854186	0.64887506222194
HSPG2	black	-0.00741436630414083	0.964761733945426	0.00741436630414083	0.964761733945426	0.624539196886263	2.780500971165e-05	0.0684832760614171	0.682879308236431	-0.118391285172851	0.478989231707462	0.0202133764294526	0.904123997180072	0.136068174410057	0.415324411789303	-0.209624117132034	0.206541369397674	-0.0248928282665648	0.882069293755455	0.442452497651608	0.00541044682447281
SORBS3	black	-0.0907606269997032	0.587875699849882	0.0907606269997032	0.587875699849882	0.512557226020735	0.00100157652775441	0.209443909470298	0.206940735009129	-0.148046810585598	0.375058547643389	-0.00503391462417599	0.976071291914017	0.0700660737290737	0.675945310989921	-0.46973409642573	0.00292536540336789	0.057738209039312	0.730605603695676	0.454821184763882	0.00411927310471194
TUB	black	0.0257294551905861	0.878134919109553	-0.0257294551905861	0.878134919109553	0.67254735275346	3.74636696755945e-06	0.428708076046267	0.00724207330431955	-0.103530938226898	0.536210238203983	-0.140659436479654	0.39961036283556	-0.0595860573388088	0.722320658319029	-0.289850128661459	0.0775331310922644	-0.163587114254048	0.326413248984605	0.140064831955405	0.401625921425393
ETNK2	black	-0.12627325784164	0.449991260022515	0.12627325784164	0.449991260022515	0.419688469866608	0.00871428017654001	-0.00291225730367563	0.986155265345344	-0.114235639520425	0.494661903848109	-0.0558054664130659	0.739303486620257	0.00450593203723574	0.978580445308894	-0.251705086036683	0.127397459173699	0.166736544073362	0.317056772135888	0.325094898787073	0.0464215658886936
IL24	black	-0.193809117591624	0.243652813270914	0.193809117591624	0.243652813270914	0.881398272115774	2.79683257450091e-13	0.481719038307665	0.00219716735929894	0.00689556091918933	0.967226082328366	-0.291496680670947	0.0757876342931489	0.0957666155118587	0.567361463207561	-0.561836553345572	0.000242085881533172	0.0504770120248118	0.763445975916309	0.259280060023932	0.115965579649449
MIR744	black	0.200851316007009	0.226609343933357	-0.200851316007009	0.226609343933357	-0.500152765077723	0.00138594250564814	-0.123487374227617	0.460130150417697	-0.0467288085797614	0.780563061720043	0.264713632241667	0.108253562513211	0.0447584559086623	0.789602730579944	0.271599750209847	0.0990460116239049	-0.26617490882874	0.106247417277946	-0.14775240011428	0.376019580960085
CUX2	black	-0.113309010631944	0.498192033906532	0.113309010631944	0.498192033906532	0.42601311596617	0.0076577116184171	0.248498007176281	0.132482621533584	-0.112372263485793	0.501773709972175	-0.114563145377626	0.493417292002203	0.12934724493247	0.438946041768189	-0.214831323230821	0.195232144929338	-0.252675949230835	0.1258871079081	0.11402119717456	0.495477713185773
CAPN5	black	-0.0432807573489715	0.796400089976702	0.0432807573489715	0.796400089976702	0.614953421462105	3.98911609144774e-05	-0.0127750508732898	0.939321212729996	0.154281165367853	0.355050810542311	-0.185656975998941	0.264434262115149	0.350735423342439	0.030853159472171	-0.398842698953415	0.0131237239954883	0.346515926295243	0.0330695904034011	0.349294492779351	0.0315958996118573
GATA3	black	-0.138566094078562	0.406732109424283	0.138566094078562	0.406732109424283	0.687396220525654	1.86807572922554e-06	0.572909056611278	0.000170510723097211	-0.341235655493287	0.0360253170442639	-0.0914018189234924	0.585229879844936	0.0428129815264548	0.798554953474445	-0.438172517721881	0.00593218279339603	-0.377057231742749	0.0196186929804099	0.219936247929335	0.184574211247532
ASTL	black	-0.224412809698718	0.175573215796019	0.224412809698718	0.175573215796019	0.267938857980953	0.103863488122975	0.0474893394647812	0.777081378653395	-0.0146113353433404	0.930619010038543	-0.042972606399369	0.797819456974003	0.256707566264402	0.119757840696277	-0.117569829802552	0.482066536174515	-0.00920033766175899	0.956280896041541	0.166236423132935	0.318531190975005
ACE	black	-0.357036175380718	0.0277719546839387	0.357036175380718	0.0277719546839387	0.696139279617539	1.2164280817684e-06	0.46413993783363	0.00333202914323566	0.188105545925857	0.258073194521302	-0.459565240658212	0.00370036666652248	-0.00267534825190426	0.987281424465648	-0.608116765283344	5.1236243146272e-05	0.312193007345969	0.0563654365703933	0.0263724983725162	0.875112856545154
CD163L1	black	0.202707741494598	0.222255585200618	-0.202707741494598	0.222255585200618	-0.559402548626479	0.000261044729582399	-0.332712943812662	0.0412482919196038	-0.0431757065564938	0.796883889804071	0.191701184124455	0.248917775342573	-0.0878088917048666	0.600123488949523	0.221455901313724	0.181482732526707	-0.0699589824593759	0.676413640106257	-0.0564592006795463	0.736357862077825
CARD17	black	0.00345613379789394	0.983570024460437	-0.00345613379789394	0.983570024460437	-0.43308985883517	0.00660763443391805	-0.0453040647322488	0.787096792056425	0.230395991499871	0.164038585689499	-0.0483340930238243	0.77321915005921	-0.219811742336553	0.18482914069956	0.241636406134043	0.143865494062887	0.055764156473048	0.739489746361247	-0.290192467815426	0.0771676626235003
LOC731424	black	0.359613239683444	0.0265871683625068	-0.359613239683444	0.0265871683625068	-0.654113570524119	8.43175511420229e-06	-0.419719656457813	0.00870877908702636	-0.413395031978881	0.00988701022501124	0.654814912034638	8.18368526278697e-06	-0.102165396321393	0.541628606241946	0.641940139878736	1.39910390636524e-05	-0.420413812413762	0.00858710163570085	0.131939230221206	0.429749848809357
SGK223	black	-0.118580510003764	0.478281823504975	0.118580510003764	0.478281823504975	0.708536746092944	6.44832127081148e-07	0.341413968831343	0.0359221005447696	-0.110348273219779	0.50955681241035	-0.0842068525222161	0.615217350397795	0.0358671727817305	0.830716374838012	-0.298461916613185	0.0687410537537595	-0.158080744195956	0.3431798273455	0.344486808745264	0.0341809936264699
FOXQ1	black	-0.0106110391096491	0.949585362637072	0.0106110391096491	0.949585362637072	-0.191823547609599	0.248610083408725	0.0498611841271031	0.766250950386093	0.015249321835886	0.927597381758145	-0.040336411742244	0.809987698726455	0.0365551862866416	0.827517589231779	-0.0230187573654186	0.8908923995072	-0.0342856667047952	0.838079392421008	-0.156959889742058	0.346656164113022
BCAT1	black	0.0994998679176005	0.552280020204987	-0.0994998679176005	0.552280020204987	-0.511690521988783	0.00102497572777057	-0.161395877552146	0.333023345941071	-0.239343548997956	0.147824727816225	0.228642544411769	0.167360749572668	-0.209696104414638	0.206381985298136	0.233752909282559	0.157811631631854	-0.214173604261946	0.19663609333906	-0.133074453756766	0.425756162210921
DLL1	black	-0.0179019740035981	0.915045090605547	0.0179019740035981	0.915045090605547	0.530171675963654	0.000617995846551033	0.150994798877692	0.365515896155177	0.202389233507937	0.222998455711877	-0.342851694573249	0.0350986650004829	0.226029226645933	0.172401465885639	-0.340501303242591	0.0364529506828303	0.193244323743308	0.245056085616933	0.0533066076133874	0.750596419239386
ROCK1P1	black	0.230400218168299	0.164030635559331	-0.230400218168299	0.164030635559331	-0.447100468790369	0.00488923033452584	-0.15247911428013	0.360766624080536	-0.0896802465006678	0.592345729411192	0.146358637711197	0.380588911671259	-0.14405556397834	0.388210518078123	0.342673552352307	0.0351998481410087	-0.0994277185703972	0.552569690559826	-0.195871113294421	0.238575582017152
C8orf88	black	0.0189240187306577	0.910214041140912	-0.0189240187306577	0.910214041140912	-0.657286831810133	7.36159939543686e-06	-0.435293882033631	0.00630701635416317	0.162454561080167	0.329819453144955	0.333271591663777	0.0408881206871997	-0.0755380352700325	0.652178636839427	0.600214893021929	6.79402454268836e-05	0.114022882707371	0.495471298182237	-0.0754386100664545	0.652607560451836
EFNB2	black	0.0304158184504327	0.856152378079099	-0.0304158184504327	0.856152378079099	-0.331878722169805	0.041790916550331	-0.103715407208684	0.535480287655436	0.221036814438476	0.182331594793134	-0.0264587182516352	0.874707786968475	-0.166157325055269	0.318764775117968	0.193853328717249	0.243543196057997	0.109755702798166	0.511846893483961	-0.218503470562404	0.187522966077775
PTX3	black	0.422866869184709	0.00816869221355096	-0.422866869184709	0.00816869221355096	-0.578103051776584	0.000144031667720331	-0.32442563332435	0.0468999699502592	-0.246292157561426	0.136066584212895	0.271817668296909	0.0987647269648594	-0.116441157437598	0.486311456041959	0.437423019417653	0.00602787697477274	-0.32727408671093	0.0448910292316557	-0.170403542885681	0.306377219062918
LINC00861	black	-0.30544260542858	0.0622065879184704	0.30544260542858	0.0622065879184704	0.70696348679418	7.00168209248127e-07	0.810827724347667	6.78100549186868e-10	-0.0878545028864668	0.599933393926194	-0.399110126779416	0.0130570102894134	-0.0846726375397671	0.613256559615094	-0.679548448413668	2.71188326804275e-06	-0.120950073751841	0.469469800189118	-0.0197716482827967	0.906209828279685
IGSF9B	black	-0.348434693316077	0.0320460411027942	0.348434693316077	0.0320460411027942	0.724703651779262	2.67962408821569e-07	0.212600305473725	0.200023097540279	0.334599791944955	0.0400420416100311	-0.397020218054414	0.0135860962599189	0.0886453980908247	0.596641316088651	-0.567807100096941	0.000200706468825156	0.43372254124434	0.00652010339023865	0.245928410012064	0.136664402260249
MIR4742	black	0.221211797891135	0.181976822889336	-0.221211797891135	0.181976822889336	-0.531560856545378	0.000594236737851167	-0.186315225042191	0.262714136432863	-0.290044431556456	0.077325535300214	0.231886165088506	0.161252849678247	-0.0816649489927229	0.625964004128105	0.301759424130377	0.0655900979579579	-0.303468011921487	0.0640028993392113	-0.19442166854392	0.242137006933392
PLD4	black	-0.107205968843961	0.5217590684216	0.107205968843961	0.5217590684216	0.746441441466553	7.4350774885702e-08	0.256224430220806	0.120480314584079	0.333246955920195	0.0409039498734757	-0.491255227369134	0.00173668140389544	0.0774645521571036	0.643889465277634	-0.494695363913675	0.00159275838747189	0.310738345038014	0.0575856740711721	0.0530371035199126	0.751817481900808
LOC101927438	black	0.0719679146557119	0.667648364031639	-0.0719679146557119	0.667648364031639	-0.215396756722402	0.194030825228923	-0.0479402694106181	0.775019055802172	-0.0413405630842985	0.805347347795414	0.017130146522918	0.918695403518072	0.100702965680588	0.54746028652306	0.0497832717330175	0.766606035960155	-0.0879840063949869	0.599393800741436	-0.0661734257435867	0.693044433703256
WNT10B	black	-0.122849903497807	0.462467230633229	0.122849903497807	0.462467230633229	0.535867579542764	0.000525663826492683	0.649133215405038	1.04008007784826e-05	-0.197434102241724	0.234775024771437	-0.298531753839285	0.0686731080868451	0.0600477440071885	0.720255474286844	-0.38729691902367	0.0162923178602154	-0.35377250108427	0.0293346201712386	-0.164037039812897	0.325066175860425
FGF8	black	-0.0992266928824801	0.553377159179924	0.0992266928824801	0.553377159179924	-0.327014733471021	0.0450710192297578	-0.167340744074316	0.315281242172628	-0.147211474839275	0.377789093281536	0.245732464499517	0.136987241308931	0.101887607192409	0.542734046990952	0.139854020134947	0.402341920396111	-0.078163584842604	0.640892147464711	0.125260040289347	0.453664640279981
GPR173	black	0.147999572805072	0.375212646222939	-0.147999572805072	0.375212646222939	-0.439443142696837	0.00577294504342574	-0.209949575057585	0.205821467086517	-0.236740883912632	0.152414871836585	0.290676756611792	0.0766529512849138	-0.468488098582558	0.00301198053287279	0.201038498411535	0.22616773531349	-0.081849740502709	0.62518013757816	0.104496459461042	0.532394958681256
COL6A2	black	-0.218785161728903	0.186940612624597	0.218785161728903	0.186940612624597	0.721734277544193	3.16294309325565e-07	0.399567097740936	0.0129436768143787	-0.1051235581321	0.529924034659135	-0.294063935941007	0.0731275344990125	0.132710459961812	0.427034417946764	-0.584086117236079	0.000118163623281555	0.10576067897691	0.527419349533029	0.214878201680437	0.195132348926215
COL6A1	black	-0.0692120915393804	0.679683252117888	0.0692120915393804	0.679683252117888	0.512204218057268	0.00101104926186743	0.219891061637375	0.184666702899146	0.189287429801423	0.255039481891039	-0.335745476436799	0.0393237002928635	0.0922435513966686	0.581764614460788	-0.27536538150138	0.0942708038314198	0.117301362064645	0.483074486890433	-0.0112312491368609	0.94664274604696
ANKRD20A5P	black	-0.149526259899075	0.370251278461409	0.149526259899075	0.370251278461409	0.572706986220083	0.0001716241422179	0.551370559631236	0.0003334243111262	-0.160339736703182	0.336238642672963	-0.20748563947719	0.211315166090867	-0.0593110582300469	0.723551687316549	-0.551854787690052	0.000328598710110697	-0.205795761567189	0.215141174818757	0.0866622623672108	0.604910873431113
TCF7	black	0.0478089255696805	0.775619599156288	-0.0478089255696805	0.775619599156288	0.854140794996093	9.17230085441626e-12	0.290432997486023	0.0769116871021487	-0.285035154096273	0.0828177082433441	0.0516670771322991	0.758033910514702	0.178594612158665	0.283356933605246	-0.389122813298146	0.015752133735494	-0.186209395074686	0.262990189270605	0.52504610841181	0.000713145656172168
DEGS2	black	-0.198571948312414	0.232034204896502	0.198571948312414	0.232034204896502	0.505386733645174	0.00121023989081427	0.0659588811765876	0.693991320046261	0.162187630416472	0.330625456970537	0.0130148368197656	0.938184445066496	0.254972684058463	0.122367347827567	-0.207773788952317	0.210667506000597	0.183178439744727	0.270977716662465	0.420063154583574	0.00864838478513611
CFAP43	black	0.00784988536212741	0.962693247185756	-0.00784988536212741	0.962693247185756	-0.264967201626679	0.107903401556893	-0.022237091345178	0.894576363628456	-0.0694657628958853	0.678572122054078	0.102573360572373	0.540007097053039	-0.161828280833491	0.331712447722296	0.0300745384574014	0.857749836913634	-0.0529829965048855	0.752062700498447	-0.00197823552908763	0.990595317636816
CACNA1C.AS1	black	-0.139045489444666	0.405094793093475	0.139045489444666	0.405094793093475	0.554732160649794	0.000301191989634027	0.305862359243201	0.0618299301288276	-0.155414095872259	0.351485529418531	-0.134930900267254	0.419270146323352	-0.0777910261351347	0.642488913556125	-0.36151669793641	0.0257391683051012	-0.0445411937182145	0.790601180735474	0.198564305674317	0.232052541451827
PAX5	black	0.00622705307523116	0.970401962790384	-0.00622705307523116	0.970401962790384	0.658442149131924	7.00390427029385e-06	0.203512007071088	0.220387318270066	0.052862136072875	0.752610539034749	-0.142726848527547	0.392647858849286	0.12473050007823	0.455590893043997	-0.201829355532149	0.224308404632426	0.0547417777567802	0.744104122568417	0.271018778801355	0.0997989105688509
DTX3	black	-0.00993034648241749	0.952815698469015	0.00993034648241749	0.952815698469015	0.676028173131199	3.19378164322303e-06	0.160081043203021	0.337029111020479	-0.114065701389925	0.495308347933699	-0.122196938559959	0.464867674463439	0.160810927416682	0.334801802251059	-0.39423491130641	0.0143193223643192	0.0840912824665494	0.615704268089739	0.355785744557591	0.028362343707644
MARC2	black	0.0839597012115054	0.616258841168282	-0.0839597012115054	0.616258841168282	-0.423182825714114	0.00811609210437849	-0.17508251552768	0.293086083823048	0.000381520327167982	0.998186184582521	0.140691673078409	0.399501255715235	0.0386558021102309	0.817768331229743	0.29418170427357	0.0730072850357857	-0.0894785538641745	0.593181875385135	-0.132547564572491	0.427607158979972
MAGEE1	black	-0.111349823516407	0.505697877818214	0.111349823516407	0.505697877818214	0.630763094425415	2.18537438929731e-05	0.553283163288525	0.000314726336973017	-0.349953777139442	0.0312542641963404	-0.158239214468359	0.342690057958726	0.0651764873042797	0.697448261441783	-0.565976993221617	0.000212657192088542	-0.329593248058161	0.0433072057003183	0.159188695886278	0.339764553138095
LOC100131635	black	0.294709093804989	0.0724706835782604	-0.294709093804989	0.0724706835782604	-0.484243224684706	0.00206590017917014	-0.271652401392638	0.0989779944241939	0.0660170007375725	0.693734765764626	0.188927402612774	0.255961089720859	0.0705835849847464	0.673683837099753	0.402584662068529	0.0122160052555367	-0.0883411236567518	0.597906917265413	-0.214363517824102	0.1962299842206
SIGLEC8	black	0.0840279398591785	0.615971210795967	-0.0840279398591785	0.615971210795967	0.378952399352608	0.0189634891234456	0.151009810494216	0.365467678153874	0.162010215147983	0.331161841398121	-0.239963249262242	0.146746874359635	0.168578277204654	0.311664140215235	-0.0189821825918549	0.90993920338574	-0.0111720152534915	0.946923754585847	-0.165395308844975	0.321020580228446
FLJ21408	black	0.23194005716453	0.161152748779283	-0.23194005716453	0.161152748779283	-0.681737504562541	2.44687354611348e-06	-0.234408573943012	0.156615691664808	-0.0899474749010551	0.591238693764916	0.221558611376384	0.18127512203088	-0.151669154968803	0.363353586570346	0.389941027517766	0.0155150070772282	-0.194935695773934	0.240869917698049	-0.257267917469675	0.11892397578741
C2orf71	black	-0.0369176174243742	0.82583363366735	0.0369176174243742	0.82583363366735	-0.317615916795082	0.0519969648665789	-0.0357411803856219	0.831302444790301	-0.111458171365414	0.505281302706291	0.0715744159162589	0.669361887824784	-0.199495444547131	0.229825758571662	0.0652929536089199	0.696933281728834	-0.0619615792941414	0.71171561505863	-0.100367704545759	0.548801372420456
THEM5	black	-0.104651988328395	0.531781615976492	0.104651988328395	0.531781615976492	0.672030931001908	3.8354357084506e-06	0.502922494612088	0.00129034626506221	0.102388288331368	0.540742403383028	-0.450899844676751	0.00449603784580607	0.203536078121368	0.220331569241362	-0.479672257353698	0.00230892261869151	0.083475806830266	0.618300104582184	-0.0370880340715408	0.825042095322043
NFATC2	black	-0.135966401438636	0.415676651324376	0.135966401438636	0.415676651324376	0.718629183107659	3.75344301014413e-07	0.697328990102289	1.14612068622829e-06	-0.244883183621761	0.138393027262039	-0.231600371014154	0.161784444510664	0.0827106168311996	0.621533748102887	-0.648509747178237	1.06748484644789e-05	-0.289810788497538	0.0775752155102577	0.138799729675172	0.405933683737997
FAM171A1	black	-0.202110092459735	0.223650906431498	0.202110092459735	0.223650906431498	0.659213883122667	6.77390369674112e-06	0.588231401974497	0.00010278381589965	0.222157929586049	0.180067070249919	-0.523995631247485	0.000734182229105413	0.0660803753567421	0.693455052651418	-0.566964093680101	0.00020613424386244	0.155973197190818	0.349734096312764	-0.15781704348677	0.343995771404394
AFAP1	black	-0.198519518521919	0.232160016567754	0.198519518521919	0.232160016567754	0.477784481403944	0.00241638163031766	0.250582930643637	0.129159942758736	0.113302999347324	0.498214976603957	-0.180646142533789	0.277771908677715	0.310376529644656	0.057892423369052	-0.315126263493112	0.0539675914493254	-0.00596024978061147	0.971669593508169	0.139717965264909	0.40280440458247
PHF24	black	0.0315069305251456	0.851048930913442	-0.0315069305251456	0.851048930913442	-0.471569697332423	0.00280172886451607	-0.171692144245215	0.302679243072611	-0.186795025634574	0.261465001476641	0.134409756052874	0.421085267454972	-0.233658889354916	0.15798366662087	-0.0367494242439171	0.826615010886522	0.0475594080923414	0.776760821474824	-0.0169278523965056	0.919652416279051
HPCAL4	black	-0.14359811993389	0.389734872179736	0.14359811993389	0.389734872179736	0.697467962435515	1.13815655500053e-06	0.425316527882004	0.00776841540984755	0.162105400848238	0.330873996900625	-0.362724989597293	0.0252125810427332	0.297374175973883	0.0698061753443186	-0.368336779876673	0.022882508630245	0.0140663571670114	0.933200893136649	-0.0133075974242199	0.936796701027478
ADGRG5	black	-0.179214270003037	0.281662373612543	0.179214270003037	0.281662373612543	0.822307358965879	2.43029556505716e-10	0.55913456364508	0.000263211442476657	0.157260450258166	0.345721874331253	-0.440202662023546	0.00567953301962412	0.0905305064850835	0.588826561064884	-0.57342239638325	0.000167711366969996	0.0814826725486421	0.626737598801801	0.0324319371677418	0.846727072986226
OLR1	black	0.159987257949453	0.33731596520497	-0.159987257949453	0.33731596520497	-0.698028655366793	1.10653911562967e-06	-0.348711508955135	0.0319005455763303	-0.0324082833698705	0.846837534898363	0.235459111624795	0.154713239924431	-0.259771421518764	0.115251632072786	0.563121167551192	0.000232586545386926	-0.0718807529009699	0.668027774661492	-0.222751984298998	0.178875291730896
ELK2AP	black	0.140141927818904	0.401364256858105	-0.140141927818904	0.401364256858105	0.43847846630188	0.00589349830749643	0.0873567353704076	0.602009363386794	-0.00213088932702595	0.989869625864039	-0.0799870448088799	0.633099945921297	0.205442859561897	0.215946165366127	-0.0600743564284105	0.720136492889989	-0.0760005177751682	0.650184921658021	0.148916566562145	0.372227936637975
OBSCN	black	-0.096739619645363	0.563412617636939	0.096739619645363	0.563412617636939	0.75087317609308	5.63517236523071e-08	0.0755298082748567	0.652214124190192	-0.17045432835451	0.306230936620764	0.0351473811672732	0.834065783358932	0.104785165495336	0.531256691959101	-0.374244309951423	0.0206260090011491	0.0667949435207162	0.690303977865209	0.60168444388453	6.45031866814847e-05
PTCH1	black	-0.208833237077843	0.208298060957556	0.208833237077843	0.208298060957556	0.683288515939673	2.27373272001049e-06	0.643420151236261	1.31711353068552e-05	-0.222175437136421	0.180031866426051	-0.190900667656847	0.250937021906077	0.170009205045692	0.307514578222968	-0.603678901067703	6.00902614653557e-05	-0.185895012046237	0.263811374120162	0.180273529642976	0.278780925543859
HNRNPH2	black	-0.168072760542387	0.313138502752525	0.168072760542387	0.313138502752525	-0.46550104756705	0.00322879906035118	-0.226464892332732	0.171553664414921	-0.083800514475178	0.616930043007626	0.0799711216308366	0.633167823648029	-0.0399274653556253	0.811879352235581	0.209525441300809	0.206759982539634	0.0974740012291119	0.560440628556856	-0.103571687675161	0.536048949875361
PNMA3	black	-0.208461934215664	0.209126360940123	0.208461934215664	0.209126360940123	0.622568769918506	2.99756718649792e-05	0.566182356670656	0.000211285031815212	-0.179300777237702	0.281426329693065	-0.253286292726396	0.124944471601548	0.0702103071254307	0.675314742524476	-0.462434138025808	0.00346545464478822	-0.2359591570113	0.153813619971809	0.0432678673842028	0.796459449257227
CD79A	black	-0.198605115321153	0.23195464055436	0.198605115321153	0.23195464055436	0.682757735306344	2.33167557049304e-06	0.149551713035832	0.370168894053686	0.160753345453475	0.334977188136383	-0.223583159926938	0.177217251530218	0.0676057121122728	0.686734899979717	-0.317319517414046	0.0522285055294547	0.308619056102071	0.0594009635966316	0.33039720077826	0.0427688327521699
NINL	black	0.0475928789000891	0.776607708617903	-0.0475928789000891	0.776607708617903	0.326252901279652	0.0456030986071403	0.0887401665655397	0.596247374107873	0.153796102451753	0.356583939650485	-0.00816746331140505	0.961185069570173	-0.0146663740924897	0.930358297450918	-0.065375695447243	0.696567502899545	0.145562248754358	0.383214401246383	0.229272086267951	0.166162466797244
CARNS1	black	-0.259611830607574	0.115483153565596	0.259611830607574	0.115483153565596	0.79236208205079	3.07957714686668e-09	0.340974974282666	0.0361766476405456	0.259815864601363	0.115187219931944	-0.389732499503812	0.0155751531771379	0.268122309243953	0.103617914458706	-0.545274077878886	0.000399844809129779	0.24925251986179	0.131272937614022	0.21531449515576	0.194205274371449
EDAR	black	0.0947868193918019	0.571350652499802	-0.0947868193918019	0.571350652499802	0.653756179756146	8.56079332053525e-06	0.394358881989077	0.0142859911738681	0.0936642547826089	0.575936759308451	-0.310210353257668	0.0580337437547617	0.0699126228745541	0.676616415988637	-0.355763113422033	0.0283731235863029	-0.128028463628803	0.443666211099066	-0.0717347686243958	0.668663418659997
FCGBP	black	0.0527560423983946	0.753091540898904	-0.0527560423983946	0.753091540898904	0.63858884570643	1.60224095502153e-05	0.344053113612554	0.0344224604616994	-0.170030959290112	0.307451764421854	-0.0840291405714264	0.615966150220584	-0.0556128282556361	0.740172185385315	-0.430600721944229	0.00696189290425368	-0.175808637638743	0.291057201241037	0.269127512995011	0.102280153103013
ELOVL3	black	-0.0988750519932695	0.554790940299493	0.0988750519932695	0.554790940299493	-0.437240085190741	0.00605143466836553	-0.337401962017605	0.0383036435825816	0.35291720274128	0.0297559050568501	-0.108080706507709	0.518347875631097	0.0676859148573389	0.68638220185662	0.337898935607698	0.0380018446690727	0.275874037571475	0.0936395650675124	-0.29877634247962	0.0684355607343898
TPST1	black	0.0976897729380078	0.559568800695454	-0.0976897729380078	0.559568800695454	-0.648269938090488	1.07820017710699e-05	-0.376721760902767	0.0197366222455853	-0.125839974923905	0.451560130929722	0.300286572588282	0.0669830994253755	-0.237845435836005	0.150454326314067	0.2274696898734	0.169609740069836	0.0761591644155562	0.649501563177663	0.0566511277154614	0.735493770824751
FLT3	black	0.041453527711574	0.804825726868081	-0.041453527711574	0.804825726868081	-0.702086311290844	9.00727599964438e-07	-0.290419881056521	0.0769256287116571	-0.01647925932743	0.921775015453848	0.127922861661372	0.444045377171453	-0.256342327048873	0.120303712988363	0.247029498543371	0.134860701119396	0.015976227150888	0.924155837209438	-0.211967643737834	0.201396526599743
LPL	black	0.250215503154044	0.129740955732811	-0.250215503154044	0.129740955732811	-0.61280865528641	4.31767563652637e-05	-0.348054070772039	0.0322469866861516	-0.0973066941913629	0.561117067844174	0.336202055046156	0.039040361771267	-0.167351255142521	0.31525040933128	0.375420204968798	0.0201997876807107	-0.209619482690028	0.206551633257418	-0.0360055164573507	0.830072955167114
CNR2	black	-0.0447820049840602	0.789494528284886	0.0447820049840602	0.789494528284886	0.752024920811711	5.23859504004888e-08	0.329171595716728	0.0435917522595354	0.163831114799586	0.325682283032668	-0.341242382019931	0.0360214190119795	0.162068185490504	0.330986518833514	-0.277209894997188	0.0919972316728604	0.0416384516409603	0.803972009203328	0.0805795656681485	0.630576240140683
PDE9A	black	0.00443552450078743	0.978915061801291	-0.00443552450078743	0.978915061801291	0.563643530421712	0.000228820531972376	0.342158994116777	0.0354934517636453	0.126521021372216	0.449095466134294	-0.323288656207564	0.0477218016883631	0.295084729122922	0.0720903758217485	-0.343498598743041	0.0347332263383789	-0.0222005903149887	0.894748445518377	-0.0493729443674409	0.76847687517927
LINC00664	black	-0.1393257208637	0.404139446999319	0.1393257208637	0.404139446999319	-0.350125454922219	0.0311658019992262	0.0923675812250065	0.58125478277392	0.0146502950708166	0.930434461294551	-0.0203156098305025	0.903641342950629	-0.0048016142827924	0.977175235866031	-0.097982989233479	0.558385068086124	0.0357400044808797	0.831307915087232	-0.174015544350377	0.296083795186785
LAG3	black	-0.125139484490947	0.454102786202539	0.125139484490947	0.454102786202539	0.600180597995401	6.80223993124269e-05	0.263095897658607	0.110507840806582	0.0314713183552748	0.851215406225976	-0.177437404836155	0.286539184079137	-0.0333328220560459	0.842522156409692	-0.374014776132999	0.0207100766293786	0.165784361685778	0.319867617990795	0.300467924557366	0.0668103311647624
CD3E	black	-0.348634447503966	0.031940994852392	0.348634447503966	0.031940994852392	0.859225287702764	5.05964232684144e-12	0.474052076096851	0.00264180545563565	0.030079308884086	0.857727503703951	-0.260080191186762	0.114804686721416	0.157438376843321	0.34516951588251	-0.61636707419984	3.78514619754654e-05	0.109851019426282	0.511478180701622	0.366593284232804	0.0235864205878623
CASP5	black	-0.075730742995916	0.651347603072298	0.075730742995916	0.651347603072298	-0.708089580602172	6.60135429398889e-07	-0.0731916447208459	0.662330154480015	0.0143600154048687	0.9318095755494	0.122985554311293	0.461969380335468	-0.32414578431454	0.0471011853567992	0.257947702817863	0.117918238628922	0.0587640488116766	0.726002400484536	-0.250752707997306	0.12889212852417
ARHGAP29	black	0.186055077711493	0.263393062876376	-0.186055077711493	0.263393062876376	-0.751216814897728	5.51403070063262e-08	-0.374883882973169	0.0203932642932466	-0.27970576221087	0.0889882301816448	0.497326834858681	0.00148986769599674	-0.40559500959276	0.0115249479620701	0.577814929889033	0.000145397223288564	-0.308750950852327	0.0592866778505658	-0.0492911658239771	0.768849889554099
PDGFRB	black	-0.0193620133596393	0.90814466995419	0.0193620133596393	0.90814466995419	0.377501709054528	0.0194633522464621	0.234334966713972	0.15674962320438	-0.272852026834041	0.097437916253011	0.0807801500132296	0.629722829735765	-0.0641558379277387	0.701966960724644	-0.414653136244988	0.00964237401041436	-0.20906835875561	0.207774732266045	0.343087851944657	0.0349648963363787
LINC01262	black	-0.182663598683168	0.272350131310577	0.182663598683168	0.272350131310577	-0.520549923624757	0.000807110630885537	-0.18631656596629	0.262710639920653	0.00619348898382098	0.97056142798625	0.156925990783174	0.34676163524155	0.0015126863690172	0.992808507570428	0.241063914802522	0.144846680113863	0.0424095817061461	0.800414442864128	-0.080209084598564	0.632153737527877
LINC00987	black	-0.12559331807027	0.452454570480609	0.12559331807027	0.452454570480609	0.484059539236296	0.00207521466281218	0.75144247323944	5.43579722548537e-08	-0.147057451540065	0.378293842159369	-0.3125946744598	0.0560321565180873	0.0594343576097683	0.722999654752518	-0.493857142910195	0.00162682208251249	-0.368431445357641	0.022844794368929	-0.189684683067665	0.254025148683133
CLEC12B	black	0.0673544119919182	0.687840435497984	-0.0673544119919182	0.687840435497984	-0.420988698206866	0.00848743500609354	-0.0232385550125339	0.889856903825466	-0.0278029960921231	0.868396365115597	0.128007092850841	0.443742929028215	-0.086286555967665	0.606483074253679	0.246202856461389	0.136213170947193	-0.0991073119227716	0.55385694375859	-0.25602054953217	0.120786172717323
WNT7A	black	-0.244928517243373	0.138317720216725	0.244928517243373	0.138317720216725	0.662461133213048	5.87985740102859e-06	0.283286536555216	0.084804567717289	0.265436205798602	0.107258004282883	-0.421672526476318	0.0083701721708923	0.503977714287894	0.00125548764072583	-0.377850861858404	0.0193420491891224	0.166534948318116	0.317650585065231	-0.00647331171941536	0.969232006901127
FAM102A	black	-0.117637952848257	0.48181094541916	0.117637952848257	0.48181094541916	0.865415538659693	2.37499754903438e-12	0.206824232176034	0.212806990383634	-0.0476864113478513	0.776179886709401	-0.0920122579997383	0.582715893419646	0.174350357902535	0.295141011095035	-0.494208338843901	0.00161247283305905	0.15653018940681	0.347994554449426	0.574261028097049	0.000163227007975604
SCAMP5	black	0.0979018013332551	0.558712712021179	-0.0979018013332551	0.558712712021179	0.519529568460484	0.000829906721971749	0.199135986081458	0.230683658442771	0.20020293283084	0.228143588779673	-0.307548607200848	0.0603349864579269	-0.107525653642666	0.52051112072865	-0.345386440135855	0.0336845275183548	0.0381925970854996	0.81991586714259	-0.0245327317936856	0.883763569980681
SERPINI2	black	0.0161683319426819	0.923246538593994	-0.0161683319426819	0.923246538593994	-0.451927869235265	0.00439448343284034	0.122105967961936	0.465202628345193	-0.141626705709848	0.396344043849774	0.01428775222002	0.932151931520441	-0.359324173986283	0.0267179465118621	0.02364663341394	0.887934871050524	-0.216704951518333	0.191271375470042	-0.326949777930901	0.0451161891876636
PRR15L	black	-0.187542980757541	0.25952559403273	0.187542980757541	0.25952559403273	0.497489020886171	0.00148372247707953	0.248084465288473	0.133149135861656	-0.188662756958147	0.25663994831041	0.07096906315374	0.672001167184945	0.00528496642912584	0.974878286161302	-0.203647301865433	0.220074098633223	-0.0926187706450427	0.580222868000565	0.386135068108774	0.0166440940726651
FERMT2	black	-0.0769747112186781	0.645993122753092	0.0769747112186781	0.645993122753092	-0.476694833269834	0.00248038179483802	-0.117650434472956	0.481764123282768	0.193571981388758	0.244241335987811	-0.110018313166735	0.510831360486075	-0.0201834241063232	0.904265411561413	0.315033446902505	0.0540421962022904	0.0673997587343774	0.687640895884234	-0.368505693207579	0.0228152505787109
TAS2R40	black	0.000707565277977738	0.996636115728926	-0.000707565277977738	0.996636115728926	-0.723830513304417	2.8141408308218e-07	-0.33391331164808	0.0404775444559217	0.306916065221132	0.0608923677486141	0.124739851172302	0.455556839368716	-0.0748176216672575	0.655289009803654	0.449039406133845	0.00468500439870184	0.222947631441947	0.178484021664033	-0.256381379402159	0.120245257970213
KRT73	black	0.0837981084102076	0.616940190397664	-0.0837981084102076	0.616940190397664	0.342901319128763	0.0350705210800388	0.11030931855077	0.509707200906465	-0.158480721832166	0.341944476925478	0.0309394553188224	0.853702444719414	0.0379566344805611	0.821010348024156	-0.262368832652616	0.111532476947809	-0.201184385720492	0.225823959853294	0.250221611830149	0.129731280229994
LEF1.AS1	black	0.0398832156607187	0.81208410025414	-0.0398832156607187	0.81208410025414	0.564690223323156	0.000221438681586806	0.283741668254377	0.0842839079088882	0.275063380872289	0.0946471268553677	-0.288962769860664	0.0784867277906701	-0.0192324729928876	0.90875664125403	-0.23714846974135	0.151689263808871	0.0690277316462664	0.680491202881837	-0.0588062519150266	0.725813226000851
ASB2	black	-0.121665331589688	0.466826869056663	0.121665331589688	0.466826869056663	0.616342036473085	3.78867481182869e-05	0.27669076589925	0.0926328080708076	0.267202450649966	0.104853724583387	-0.385120757918295	0.0169563981528097	0.0780209852391164	0.641503134031317	-0.349794591568134	0.031336473597641	0.231831058110539	0.161355253666605	-0.0495583904753581	0.767631194894543
ADGRE4P	black	-0.0880402406758145	0.599159558883211	0.0880402406758145	0.599159558883211	0.416519016607161	0.00928907657004566	0.179100272063928	0.281973625129728	0.0389253236964005	0.816519362274824	-0.183237351122206	0.270820966148304	0.178972792501453	0.282321950351105	-0.143467134236288	0.390172000716626	0.0920311820778614	0.582638035102386	0.0161003794204858	0.923568170532528
CYYR1	black	0.0368907406533839	0.82595848435835	-0.0368907406533839	0.82595848435835	-0.608544749900137	5.0448255678092e-05	-0.480990529694167	0.00223638802532629	-0.176072357665867	0.290322576591033	0.392581208418038	0.0147702606796301	-0.150949152083021	0.365662539117364	0.524528739057836	0.00072343841645535	-0.0825058264301777	0.62240037096114	0.0242048751514766	0.88530659891896
INHBB	black	0.265802355053419	0.106756184274443	-0.265802355053419	0.106756184274443	-0.424963312236261	0.0078250719987766	-0.141560760449391	0.396566239267105	-0.234648993425527	0.156178816959675	0.193236317054984	0.245076017781824	0.00378808671007182	0.98199221223296	0.0859941976753016	0.607707701055837	-0.216999378225809	0.19065415587652	-0.0927532128408424	0.579670902147895
SAMD15	black	0.215942200763563	0.192876907727024	-0.215942200763563	0.192876907727024	-0.703134502516621	8.53623961435575e-07	-0.328113675530672	0.0443123350747883	-0.270197275732245	0.10087097133097	0.420288440149776	0.00860896965661421	-0.214843046087569	0.195207185662286	0.591700540269778	9.13283846937825e-05	-0.317160345392051	0.0523531874721118	-0.0904876151769388	0.589003863701601
CA6	black	0.303713418726489	0.0637774436241727	-0.303713418726489	0.0637774436241727	0.545089985388133	0.000402022547407222	0.201508545926721	0.225061373079241	-0.123233308410226	0.461060841196547	-0.00320433001100492	0.984766919597287	-0.0913925418439058	0.585268123067231	-0.144250327389222	0.387562559467753	-0.276705394905879	0.0926148514920447	0.141515608699236	0.396718414715622
SMPD3	black	0.0256280873256734	0.878611466508603	-0.0256280873256734	0.878611466508603	0.673630886201663	3.56561816606212e-06	0.285675335615303	0.0820994064630125	0.177231472893514	0.287107897252496	-0.329640389447212	0.0432754865521076	0.127662702270554	0.444980240304688	-0.241085887779981	0.144808930534034	0.0288293766838145	0.863582859881316	-0.0454971130279278	0.786210640389633
AHNAK2	black	0.0487651198042146	0.771250551547631	-0.0487651198042146	0.771250551547631	0.735178131829575	1.46721187410461e-07	0.268153794025771	0.103575812395136	-0.139682869063562	0.402923754743816	-0.124234490569268	0.457399165008863	0.00742127906937134	0.964728900132549	-0.396099179750507	0.0138249606553954	-0.126029369963821	0.450873987640757	0.279939343092995	0.0887105589957572
MIR4451	black	0.282999252881786	0.0851344935407393	-0.282999252881786	0.0851344935407393	-0.696959935178717	1.16751976862896e-06	-0.248127020224119	0.133080434674362	-0.0260457158289485	0.876648397106104	0.310979739285601	0.0573817390860235	-0.223124118078221	0.178131593691025	0.410854857700557	0.0103971092340788	-0.235833067979282	0.154040103940788	-0.200969333620008	0.226330843252788
RORC	black	-0.124093564506927	0.457913633690675	0.124093564506927	0.457913633690675	0.646585922478057	1.15625717563177e-05	0.318504801818942	0.0513075133033458	0.0647729303817533	0.699233702712883	-0.297836716809201	0.0693516787145698	0.200202090823629	0.228145585784977	-0.529588997505858	0.00062821060287971	0.158174197943892	0.342890946720149	0.212400693726068	0.200455720435515
COL4A1	black	-0.0626102257507439	0.708829023994567	0.0626102257507439	0.708829023994567	-0.421001322414491	0.00848525753447558	-0.179224871514898	0.281633439379637	0.224544363938211	0.175313531655829	-0.0550404835569109	0.74275503380248	0.226451695573075	0.171579301219122	0.152520096432476	0.360636024333909	0.188220697260882	0.257776569969194	-0.208368695829895	0.209334714910447
FCGR1C	black	0.0624390913983327	0.709590215182421	-0.0624390913983327	0.709590215182421	-0.717781602823131	3.93144245860165e-07	-0.247080051889802	0.134778314402216	0.00404381693911985	0.980776741304275	0.212203457731035	0.200883836278915	-0.326145025844438	0.0456788489231983	0.477999223673873	0.00240394087504749	-0.132742021085043	0.4269234984043	-0.322882329312181	0.0480182991932581
KCNB1	black	0.201293403280901	0.225567299231291	-0.201293403280901	0.225567299231291	-0.621559877486831	3.11457142846816e-05	-0.187631105967743	0.259297719971013	-0.0517395517235272	0.757704681110517	0.239798228432647	0.147033333454239	-0.214012071302988	0.196981977254891	0.427309041721149	0.00745535767670984	-0.263299854915309	0.11022169109369	-0.291736900135503	0.0755355666908031
CLCN1	black	0.0111728692457238	0.946919703158493	-0.0111728692457238	0.946919703158493	-0.385116147457056	0.0169578288657857	-0.2182621501054	0.188022878160761	0.0765849612262623	0.647668872372354	0.0550789840178516	0.742581203467648	-0.0699322078833163	0.676530748817833	0.304073016576391	0.0634482152892993	-0.0209023086300518	0.900872143022679	-0.211743886512545	0.201883848206993
TAS2R39	black	0.0971235978198571	0.561857778308338	-0.0971235978198571	0.561857778308338	-0.525965866004874	0.000695168693661025	-0.0455687272644107	0.785881976156095	-0.0777571613784436	0.642634134653149	0.191759438989185	0.248771257440921	0.0551993126698046	0.742037998324375	0.392736490147677	0.0147274144236063	-0.263041293949626	0.110584544440123	-0.276004650212346	0.0934780006821603
ADGB	black	0.282861170863369	0.0852934245688642	-0.282861170863369	0.0852934245688642	-0.627969825323183	2.43640503807298e-05	-0.314635897402111	0.0543626741760098	0.118882397755111	0.477154363250198	0.244468852554786	0.139082705478588	0.0395288268937926	0.813724337397026	0.594840797070358	8.19676446083117e-05	-0.0797146691096198	0.634261443055412	-0.242429233169632	0.142514748134595
COL5A3	black	-0.305978947213028	0.061725633558009	0.305978947213028	0.061725633558009	0.481570254651115	0.00220512801977836	0.100273582865947	0.549178149705006	0.151148187389919	0.365023384324868	-0.245263663835806	0.1377619210416	0.247686365726252	0.133793106115722	-0.248786104405858	0.132019753482246	0.292453379256538	0.0747876390763716	0.155261277709449	0.351965169773312
LOC388813	black	0.0148514449228766	0.929481689638956	-0.0148514449228766	0.929481689638956	-0.566928784515811	0.000206364436399557	-0.351969689097602	0.0302284132653718	0.0856557917345916	0.609126528912024	0.243576802237382	0.140576170946315	-0.0114825078687708	0.945450832986864	0.402522059660268	0.0122307413224893	0.0779964239468164	0.641608393575182	-0.093623566065635	0.576103300356673
CYP4F35P	black	-0.170256717554795	0.306800384055935	0.170256717554795	0.306800384055935	0.406733422411521	0.0112724129909867	0.19274248224513	0.246307495368664	-0.182834515133891	0.27189401423892	0.0455102836550105	0.786150192768177	-0.238083724414071	0.150033796842591	-0.3270498791972	0.0450465941837152	-0.165678042667463	0.3201824376883	0.311779370896286	0.0567102974925267
LOC101927153	black	0.133555593242241	0.424069806270296	-0.133555593242241	0.424069806270296	-0.711448805501968	5.52901508282047e-07	-0.374516749848248	0.020526596740499	-0.157002067549556	0.346524961995474	0.442328556388678	0.00542497840462201	-0.205537951400108	0.215729051088653	0.506734670349559	0.00116830907809883	-0.0740516190974013	0.658602504766635	0.00138789333296748	0.993401775097466
TMIGD3	black	0.140236000471409	0.40104510559079	-0.140236000471409	0.40104510559079	-0.653672135852648	8.59139887285566e-06	-0.493143553216018	0.00165632495737799	0.0165827517139213	0.921285274638185	0.26513791362492	0.107668144683503	-0.0849077288036064	0.612267912494281	0.624315912111526	2.804359026321e-05	-0.0248798826413684	0.882130194816004	-0.134085103252401	0.422218246765299
IL2RB	black	-0.0387563448167212	0.817302362136281	0.0387563448167212	0.817302362136281	0.709004873929014	6.29162201509897e-07	0.392282920562055	0.0148528611068224	-0.327388043640434	0.0448121273706211	-0.0322856938433462	0.847410067255515	0.103218721656183	0.537446782435798	-0.535676917025625	0.000528543385688667	-0.164145558399786	0.324741791426077	0.443261121453724	0.00531646222015473
LINC01093	black	0.0406908829186164	0.808348889033615	-0.0406908829186164	0.808348889033615	-0.52771935094046	0.000662009369003101	-0.171916267157866	0.30203897880354	-0.335371245327798	0.0395571810230097	0.277413437896399	0.0917489489756224	-0.0401271059676178	0.810955747359516	0.223581790488376	0.177219974257465	-0.258549991175307	0.117032508024128	-0.0358870005591869	0.83062415156528
CTAGE11P	black	-0.0217170791978848	0.897028373949477	0.0217170791978848	0.897028373949477	-0.170585212902706	0.305854141198544	-0.00620586691391293	0.970502619498438	0.0327731171171922	0.845134103551276	0.0155834246854518	0.926015401754982	-0.154315271921298	0.354943160748037	0.0976564525507141	0.559703390923626	-0.0645834502928642	0.700072562641619	-0.172445281647774	0.300531139463471
OLIG2	black	0.112328403304476	0.501941729712328	-0.112328403304476	0.501941729712328	0.373036029447095	0.0210717626175535	0.13703979275196	0.411970121570342	0.201748961245595	0.224496935003206	-0.222305888192428	0.179769712284416	0.210609398181822	0.204367321169927	-0.0413589714386248	0.805262340453164	0.0392434696724181	0.815045641143616	-0.119692075622869	0.474137350661931
CLEC2A	black	-0.0299568218011161	0.858300973222366	0.0299568218011161	0.858300973222366	-0.391190954950658	0.0151585749130952	0.0402538638112497	0.810369453466163	-0.0171986360391039	0.918371418903928	0.0581702517815585	0.728665774952941	-0.331696092822226	0.0419104773796751	0.0878139008727644	0.600102610822088	-0.0774433941174924	0.643980273730665	-0.248885400798593	0.131860498438112
NRCAM	black	0.105441318885862	0.528674112645605	-0.105441318885862	0.528674112645605	0.571455587961286	0.0001786663507605	0.354851339683818	0.0288102473525235	0.095650995008641	0.567831540560772	-0.288590778642004	0.0788891948718586	0.166551067660008	0.317603078874324	-0.382934501485075	0.0176463112344006	0.0496568351878214	0.767182370132426	0.0386841749376398	0.817636830002157
LOC100505530	black	0.186881207315867	0.261241049340949	-0.186881207315867	0.261241049340949	0.316721040217838	0.0526985388115673	0.211284739450313	0.202886402319799	0.0317921343351323	0.849715925759862	-0.00706018069859949	0.966444097599647	-0.217444071669613	0.189724589580886	-0.185821667098397	0.264003198327367	-0.180635078722445	0.277801834570718	-0.00466064385639379	0.977845179873272
HTRA1	black	0.0814900747386732	0.626706175693851	-0.0814900747386732	0.626706175693851	-0.363056905712518	0.0250695015434516	-0.267989866656496	0.103795161896925	-0.0531153800086059	0.751462767211954	0.0554167995067789	0.741056499854785	0.00317587143387569	0.9849021934353	0.0594317121313861	0.723011497567051	0.0278134501585681	0.868347313924881	-0.0447036947865529	0.78985435968607
ADAMTS7P1	black	-0.174934980042885	0.293499426066096	0.174934980042885	0.293499426066096	0.530649891504818	0.000609723171650933	0.150928245300386	0.365729715102833	0.189945737913202	0.253360045896517	-0.242795778508103	0.141893422884256	0.275256189570838	0.0944067351216998	-0.232308152474704	0.160470238134412	0.220507321695198	0.183408110865469	0.0866596365213016	0.60492185560922
ALOX15	black	-0.0224177603336749	0.893724680763891	0.0224177603336749	0.893724680763891	0.501867140424031	0.00132606166415682	0.182019553800377	0.274073367603066	0.147776797271446	0.375939886942758	-0.208230169673313	0.209644536392405	0.128669430831842	0.441368608390939	-0.0460332221454994	0.783751126747864	0.0279937294837362	0.867501507566311	-0.0382068247891688	0.819849884562492
NRN1	black	-0.062822707203326	0.707884311803626	0.062822707203326	0.707884311803626	-0.568662849226676	0.000195328381660677	-0.233285315679025	0.158668565027632	-0.00639357655960797	0.969610815690706	-0.00820021555613217	0.961029536644966	0.199006487819641	0.230993258188548	0.297252348115946	0.0699262730874756	0.0330762055956772	0.843719491438351	-0.339974999874305	0.0367619720443201
SNORD3A	black	-0.0713397497092049	0.670384547753679	0.0713397497092049	0.670384547753679	0.347235089349878	0.0326828650968961	0.232527313798878	0.160064871010476	0.143614705840714	0.389679541654554	-0.241274394558928	0.144485372364447	0.36529490581554	0.0241222294368533	-0.178451036055569	0.283750508523753	-0.126062416942439	0.450754322477186	-0.094903182890591	0.570876216507264
PRSS33	black	-0.162143725158895	0.330758146780116	0.162143725158895	0.330758146780116	0.565639433753152	0.000214930040183552	0.261410950840132	0.112893335415771	0.445812632896221	0.00502909757565059	-0.431869690781219	0.00677930265385523	0.143197699842512	0.391072060259174	-0.242781146004218	0.141918187968898	0.316116958484606	0.0531764005243612	-0.117637680581158	0.481811966797169
MAOA	black	0.108143402446433	0.518103806574305	-0.108143402446433	0.518103806574305	-0.544921700820497	0.000404022554073254	-0.281773037911551	0.0865539036971949	-0.282908666581782	0.0852387315775704	0.326604644339772	0.0453568076970091	-0.162704096758207	0.329067076922801	0.215991565787293	0.192772712040541	-0.149417293198833	0.370604095276631	0.030089109360517	0.857681622176526
KLHL32	blue	-0.32021260536584	0.0500034489270847	0.32021260536584	0.0500034489270847	0.488650315760309	0.00185315513703327	0.650595869613962	9.78292246470456e-06	0.0438188599588668	0.793923096310696	-0.551109479182998	0.00033605236310669	0.174054083001664	0.295975178017437	-0.632429497652542	2.04706958726378e-05	0.00130954036082806	0.993774267832452	-0.236106023553863	0.153550120669303
AUTS2	blue	-0.167655685782271	0.314358225139267	0.167655685782271	0.314358225139267	0.261901629796883	0.112194673234197	0.469651111235812	0.00293106570293961	-0.22109028972807	0.1822231237275	-0.0577792233191417	0.73042138255852	-0.0182909563253365	0.913206066848956	-0.237489213718793	0.151084587480159	-0.323224136728533	0.0477687830253961	0.0447089806025183	0.789830070277304
SLC22A18AS	blue	0.212596622399534	0.200031074030682	-0.212596622399534	0.200031074030682	-0.0494812067805097	0.767983139576547	-0.399210818452552	0.0130319658245262	-0.0525630825117843	0.753966607375579	0.332905753807239	0.0411236939144319	0.114970876474977	0.491870049411473	0.26223613465637	0.111720257249515	-0.0202016572550077	0.904179326758893	0.251195134411219	0.128196166929862
PLK1	blue	-0.100635384706368	0.547730493791181	0.100635384706368	0.547730493791181	-0.00497576412438144	0.976347632249323	-0.407223315791954	0.0111651960215617	0.104959852810033	0.530568535494297	0.245896548731613	0.136716858470855	0.162705889014903	0.329061676936747	0.271572510475488	0.0990812151725546	0.244734827371667	0.138639684313462	0.345205399445039	0.0337839583044013
RAB44	blue	0.271205772584293	0.0995561040731523	-0.271205772584293	0.0995561040731523	0.0817093488996258	0.625775627304908	-0.463100202385039	0.00341281216106733	-0.0908850995931024	0.58736166088396	0.277193597353943	0.0920171339488409	0.129180716916002	0.43954054857214	0.32493680713453	0.0465342165527873	0.0159593801008086	0.9242355846845	0.316025780682882	0.0532488272307268
GBA	blue	0.240776267645875	0.145341524014469	-0.240776267645875	0.145341524014469	-0.115985602121803	0.488030257845008	-0.826925855385436	1.5751489717561e-10	0.061573202891252	0.713445857358935	0.519569423578581	0.000829005691558197	0.0629162495147517	0.707468550394955	0.576659728739547	0.000150990217829851	0.282847455516276	0.0853092233276756	0.561406430248636	0.000245343471019564
USP44	blue	-0.525595786425983	0.000702352980397637	0.525595786425983	0.000702352980397637	0.388556020649641	0.0159181789503445	0.712237036634494	5.30185159899925e-07	0.385598299433271	0.0168087562299085	-0.723543419100177	2.85971511988449e-07	-0.0350957868690855	0.834305978780004	-0.58482118235455	0.000115293552207795	0.218810380077446	0.18688853999192	-0.459806964570794	0.00368005286901654
SACS	blue	-0.452688322138191	0.00432064751506674	0.452688322138191	0.00432064751506674	0.404551246417411	0.0117606941646162	0.918331469261699	4.6268521006687e-16	0.239879766099979	0.146891741367305	-0.7395795547818	1.12957467021532e-07	-0.115304342356383	0.490606481674625	-0.668286447418072	4.54163583876215e-06	-0.0113040528591225	0.946297370217648	-0.572433320183539	0.000173142487422055
METAP1D	blue	-0.102521360305475	0.540213649726115	0.102521360305475	0.540213649726115	0.477099324100754	0.0024564529931565	0.443482565783133	0.0052909717183853	0.319955320897084	0.050198189182293	-0.498164496871723	0.00145836845713285	-0.049054284080512	0.769930661135408	-0.219270777568229	0.185939681339585	0.0492138163685362	0.769202748806753	-0.341849220580403	0.0356711690882595
SLFN12L	blue	-0.415955648923995	0.00939456360751726	0.415955648923995	0.00939456360751726	0.523447355202191	0.000745379435239188	0.919888354923327	3.31491914327623e-16	0.0728323052257871	0.663890132316361	-0.612840531941483	4.31261783446262e-05	0.00940894786123945	0.955290584009786	-0.641660465881283	1.41511068301996e-05	-0.105350849908262	0.529029828830887	-0.404759471486798	0.0117133399275327
PINK1	blue	0.24637662981605	0.135928031332961	-0.24637662981605	0.135928031332961	-0.344636875877719	0.0340977647643798	-0.687457316706575	1.86257912920452e-06	0.27786998804678	0.0911939219897032	0.224787788734899	0.174833742231924	0.118658092284035	0.477991943902473	0.364396591938699	0.024498823427085	0.434678835092057	0.00638969624331616	0.177818917955944	0.285487502516135
AHNAK	blue	-0.074870751362782	0.655059426770371	0.074870751362782	0.655059426770371	0.227608100253152	0.169343209859147	0.516093862743653	0.000910925475730636	-0.354173974977478	0.0291385716798956	-0.194514818803898	0.241907056887848	-0.177631211668719	0.286004622211195	-0.477929387253877	0.00240798056678344	-0.410546975543855	0.0104604324278336	-0.16239655019372	0.329994514751095
ACVRL1	blue	0.0344645829575814	0.837245718418938	-0.0344645829575814	0.837245718418938	-0.406345936318298	0.0113578360178659	-0.613369237487737	4.22950957886776e-05	0.201331556506416	0.225477522020655	0.320556269595942	0.0497442737409685	-0.0962383727201102	0.56544529608948	0.477636656170298	0.00242497839382782	0.360008837946319	0.026409051432801	0.184317154527275	0.267958382545172
DIRC3	blue	-0.236692476953223	0.152501216480365	0.236692476953223	0.152501216480365	0.248198354599828	0.132965330562001	0.381695156286982	0.0180477630515938	-0.0536199721461146	0.749177386829409	-0.221325049249639	0.181747471846351	0.0733286311305741	0.661735832796488	-0.276025954003902	0.0934516687787664	-0.152308723982423	0.361309919435469	-0.108132233149844	0.518147283369022
SSTR5.AS1	blue	-0.228808518242875	0.167044229950466	0.228808518242875	0.167044229950466	-0.226579065750764	0.171331979017863	-0.310486163391959	0.0577993382248553	-0.12981926625666	0.437263326897413	0.254517548139017	0.12305892858925	-0.13265313059136	0.427235939472539	0.265990364936305	0.106499203600492	0.232542822776786	0.160036213268695	0.237111008375312	0.151755849393956
EBF1	blue	-0.0246204085335642	0.883350998301136	0.0246204085335642	0.883350998301136	0.2245387374739	0.175324632508188	0.456042611690209	0.0040076635724323	0.0499194178711158	0.765985580917367	-0.332721169496722	0.0412429700595725	-0.13870194676996	0.406267737657527	-0.167213516945937	0.315654596733485	-0.0875886499241185	0.601041763851641	-0.302770324823814	0.0646473093542298
CMPK2	blue	0.0947249448305588	0.571602999924389	-0.0947249448305588	0.571602999924389	0.0125407620568796	0.940432034214914	0.449209532066953	0.00466744327246272	0.116167356593696	0.487344125579788	-0.267998150466359	0.103784068945274	-0.354174293447363	0.0291384165936548	-0.19490914420835	0.240935258192603	-0.0903580478563098	0.589539607941857	-0.363459086633804	0.0248970353082109
WDR86	blue	-0.307065259172905	0.0607605348718484	0.307065259172905	0.0607605348718484	0.181799166354023	0.274664681042491	0.252225711110389	0.12658586432536	-0.0177910991166237	0.915569363125401	-0.10893963679738	0.515009104322937	0.065442101537155	0.696273988767235	-0.243847107931385	0.140122385293159	0.227230587375763	0.170070877553108	0.0958834193368924	0.56688675615676
IER3	blue	0.108094879968612	0.518292694778201	-0.108094879968612	0.518292694778201	-0.0484121952205776	0.77286233529183	-0.477616610164688	0.00242614622789442	0.202605458656921	0.222493958858889	0.0420895337435143	0.801890489723188	0.369508564116275	0.0224193041257554	0.195776492384414	0.238806988661371	0.313349304582709	0.0554102583927911	0.167725795790434	0.314152981670371
LOC100506124	blue	-0.164294324460439	0.324297426999635	0.164294324460439	0.324297426999635	0.119001321735765	0.476710600632037	0.665115339759567	5.23079832289202e-06	-0.0611400467127605	0.715377262580349	-0.38421886905435	0.0172382085677036	-0.246865542668776	0.135128156220726	-0.353596039945784	0.0294211330488992	-0.283524879882811	0.0845315988497968	-0.462314430521297	0.00347499035417208
NDUFAF4P1	blue	-0.332321017825776	0.0415025066414716	0.332321017825776	0.0415025066414716	-0.0948041102820242	0.571280142907581	0.534050590739474	0.000553683116932151	0.136339619672111	0.414385757289937	-0.332266937611437	0.0415376841650879	-0.260378898716185	0.114373550128772	-0.323534857197604	0.0475428663671371	-0.155542431189139	0.351083038249292	-0.438420914494112	0.00590075855907683
SCNN1A	blue	0.115656778262015	0.489272851326567	-0.115656778262015	0.489272851326567	-0.167636975669688	0.314413012308304	-0.431472377219504	0.00683602333173079	-0.0280025058570817	0.867460335649464	0.303384825781272	0.0640794654455228	-0.0477692537723215	0.775801015775832	0.283133337239823	0.0849803832939882	0.283600963163997	0.0844446059714953	0.363861772149972	0.0247253393420429
BMPR1A	blue	-0.410583035332144	0.010452998945589	0.410583035332144	0.010452998945589	0.225086790041615	0.17424569695508	0.830625696866833	1.10259218256129e-10	0.181626329351131	0.275128996879128	-0.68652021567889	1.94854308158499e-06	-0.0220765982683298	0.895333033871146	-0.600011030213502	6.84299227019669e-05	-0.00911977415693585	0.956663363600296	-0.611447380566926	4.53875570153565e-05
SULT1A1	blue	0.181408202316113	0.275715713481663	-0.181408202316113	0.275715713481663	-0.162754150538775	0.328916287889747	-0.186714626600255	0.261674041342973	-0.0169028258998017	0.919770819368019	0.052969655182907	0.752123168436499	-0.217566865003794	0.189468472524132	-0.0339463957797733	0.839660728676032	-0.00787474069755375	0.962575204524597	0.0170298518792808	0.919169863258676
SLC38A1	blue	-0.525855595958626	0.000697302479012682	0.525855595958626	0.000697302479012682	0.595848976754935	7.91518352462814e-05	0.850496766010902	1.38589088311449e-11	0.369636864411247	0.0223690646483322	-0.862776757568597	3.29323877150625e-12	-0.0724166176540783	0.665696471827388	-0.802146479494872	1.4086405168584e-09	0.287399106644436	0.080189326488099	-0.449513657715377	0.00463619222827106
KCNA2	blue	-0.0816089851350052	0.626201476980648	0.0816089851350052	0.626201476980648	0.344463615702435	0.0341938715578522	0.51096920439599	0.00104481760903625	0.2499113128704	0.130223440003367	-0.490723779484488	0.00175990668928381	0.224090734465165	0.176210142139795	-0.405364455699884	0.0115766728683732	-0.0354359574897142	0.832722600530494	-0.318862607947583	0.0510320626306128
TIMP1	blue	0.223292436047801	0.177795940121944	-0.223292436047801	0.177795940121944	-0.0291150705996175	0.86224387126082	-0.638894589734205	1.58265172916999e-05	-0.0495586884285063	0.7676298363671	0.349180736467164	0.0316551561538747	0.0754996418248435	0.652344254382746	0.403584644427282	0.0119826516821427	0.116275591225333	0.486935771486112	0.444194875083223	0.00520969289244699
IDI2	blue	-0.147294317155274	0.377517775620004	0.147294317155274	0.377517775620004	0.12620630207974	0.450233506213523	0.323398749824196	0.0476417203659138	-0.0666895567856789	0.690768386658193	-0.165125319257561	0.321822223349233	-0.0568676092164932	0.734519515361294	-0.15625156466815	0.348864067581138	-0.283969712439261	0.0840239639799729	-0.196127796239725	0.237948596780247
RDH5	blue	0.452956596438383	0.00429485765539045	-0.452956596438383	0.00429485765539045	-0.258924897105384	0.116483699513598	-0.743071295072937	9.14532512883437e-08	-0.226470060018005	0.171543626112615	0.642275133768702	1.38014845811454e-05	0.328306983862052	0.0441799529372745	0.592517915389908	8.88032063405903e-05	-0.108088277383986	0.518318399941188	0.498841673282932	0.0014333349553388
ZNF382	blue	-0.345861806989	0.0334245876147994	0.345861806989	0.0334245876147994	0.251923120501152	0.127057097987084	0.79190607033134	3.1906695840233e-09	0.222351281331244	0.179678554082802	-0.667923778492707	4.61600575971309e-06	-0.169843832370733	0.30799234575883	-0.418938769397097	0.0088474194455129	-0.0623194363647587	0.710122595683017	-0.668669236249027	4.46433216265028e-06
KMT2A	blue	-0.0862960164247525	0.606443464061642	0.0862960164247525	0.606443464061642	0.569985975667026	0.000187267719283198	0.643504688907717	1.31256540203561e-05	-0.523074828145673	0.000753073732891901	-0.0709775028419409	0.671964344245313	0.0271168385279293	0.871616915543765	-0.506567238239278	0.00117344658938304	-0.509164782527582	0.00109595059334901	0.130757879240442	0.433927843359108
JOSD2	blue	0.0357182715661649	0.83140901779476	-0.0357182715661649	0.83140901779476	0.00745766862860493	0.964556060262776	-0.603453490479865	6.05749130777875e-05	0.378810085558235	0.0190120457464348	0.105458338756421	0.528607205023252	0.0717024865545696	0.668804011819672	0.217046533428999	0.190555432960047	0.518813641710567	0.000846240889990452	0.378801120352924	0.0190151081025037
GBP1	blue	-0.263089819264647	0.110516377336676	0.263089819264647	0.110516377336676	0.0887109431520706	0.596368840477459	0.687693481423612	1.84147169013903e-06	0.0399791515086778	0.811640210537417	-0.396091622459991	0.0138269351695462	-0.301797469874917	0.0655544202108582	-0.403312967585158	0.0120456721580333	-0.109365277078148	0.513358560105671	-0.408496331648582	0.0108906323513084
TMEM255A	blue	-0.0237817015748718	0.887298843903089	0.0237817015748718	0.887298843903089	-0.0660667695157708	0.693515100641705	0.378091292853401	0.019258886605615	-0.102751773008056	0.539298704552348	-0.169103117538607	0.310138064545917	0.0186306128012712	0.911600608536834	-0.0550352458225042	0.742778683246833	-0.301583436184816	0.0657553317399354	-0.336308891257505	0.0389743027829011
C19orf38	blue	0.307692196320365	0.0602090247658038	-0.307692196320365	0.0602090247658038	-0.23440120869443	0.156629089310969	-0.798647076499515	1.87246321997293e-09	0.201710906827941	0.224586213145055	0.379232920806033	0.0188680808169629	0.0562039070468742	0.737507736417069	0.639622827415291	1.53686942981461e-05	0.23360655701326	0.158079481752952	0.286388272156393	0.0813051750641533
PRRT3.AS1	blue	-0.0871903728674295	0.602703878980291	0.0871903728674295	0.602703878980291	-0.0406661243090864	0.808463328266001	-0.130747598214624	0.433964301864744	0.0142897867680563	0.932142292427247	0.00684147079723477	0.967483030428934	0.269893768148241	0.101269263260296	0.0852163134711677	0.610971223653677	-0.00676394673913414	0.967851304031284	0.0807913567216024	0.62967516338302
MIR3671	blue	0.108382738385965	0.517172619140379	-0.108382738385965	0.517172619140379	0.00553238132474263	0.973702615753809	0.498903088932519	0.00143108343550105	-0.359168825289102	0.0267884482826797	-0.0138881532128256	0.934045297697556	-0.0174099909845683	0.917371701944842	-0.248107692950848	0.133111633593681	-0.434938503315216	0.00635467624447811	-0.228228529968431	0.168152173795821
PDCD1LG2	blue	-0.315624920455457	0.0535681852910795	0.315624920455457	0.0535681852910795	-0.163266662354186	0.327374793915441	0.388773287059822	0.0158543561861902	0.13843193831393	0.407190978231009	-0.18571766026496	0.264275372609629	-0.423022717484568	0.00814271036810277	-0.167411654853201	0.315073271466063	0.0314203222865088	0.851453807318342	-0.271677597530401	0.0989454575354865
ANTXRLP1	blue	-0.254401107155058	0.123236329721224	0.254401107155058	0.123236329721224	0.675357296345727	3.29408138596065e-06	0.679761011614897	2.68504114402749e-06	0.219706025248261	0.185045795812889	-0.58073557478172	0.000132079672367027	0.0675343716069505	0.687048680578656	-0.615016412563149	3.97981913759241e-05	0.0920524041813101	0.582550727673904	-0.203846626984743	0.219613200436061
PDGFD	blue	-0.142270779028683	0.394177695405196	0.142270779028683	0.394177695405196	0.253502725941587	0.124611473192577	0.58321165857197	0.000121661808730366	0.197448963883315	0.234739085479086	-0.514863759861014	0.000941594187997623	0.0876077393049881	0.600962148641548	-0.407765451944407	0.0110475571877318	-0.0548783646390427	0.743487141622992	-0.470774475730688	0.00285471855685897
RARRES1	blue	-0.190666554852907	0.251529617960568	0.190666554852907	0.251529617960568	0.156029426889946	0.349558245978105	0.427707383128349	0.00739408796251475	0.159861893978112	0.337699641542215	-0.241606604325747	0.143916450303992	0.0220067854173555	0.895662206209949	-0.0874055796337918	0.601805518269525	-0.158342054649	0.342372448397195	-0.23767356847216	0.15075816991734
DDX60	blue	-0.252735493040612	0.12579491349645	0.252735493040612	0.12579491349645	0.165561224337001	0.320528570344532	0.701384832918052	9.33574782218759e-07	0.110053917021425	0.510693755507075	-0.414832330218817	0.00960795390677827	-0.338712590040255	0.0375119157123403	-0.351342546958239	0.0305445394395447	-0.112057514976811	0.502980081172686	-0.414335911394497	0.00970356554272614
NEK10	blue	-0.350981792354931	0.0307276147825684	0.350981792354931	0.0307276147825684	0.0724387538106046	0.665600233848753	0.481645365811913	0.00220110604519599	0.0399019943305709	0.811997207858772	-0.297096285266066	0.0700803568004241	0.012409304396775	0.941055356382332	-0.281874699308947	0.0864355340596419	-0.102808070753099	0.539075265055935	-0.291174873471622	0.0761263430398029
MAFG	blue	0.518197408877542	0.000860528338338082	-0.518197408877542	0.000860528338338082	-0.224272999671244	0.175849497640353	-0.760920621509409	2.94132730209672e-08	-0.36186309864776	0.0255872802124372	0.806115437221327	1.01299639381667e-09	0.237228491723915	0.15154710035911	0.673416115024339	3.60079661438385e-06	-0.251058506163434	0.128410791612832	0.652954374210812	8.85688337864977e-06
PRKCH	blue	-0.320845899537023	0.0495266871532196	0.320845899537023	0.0495266871532196	0.449772525743882	0.00460973476135038	0.784221596766247	5.72348306028739e-09	-0.104221844117546	0.533478766785951	-0.513967345890831	0.000964516506851672	0.0280969229562095	0.867017425862138	-0.610045185609166	4.777172784536e-05	-0.235210049697088	0.155162746430857	-0.353170425519854	0.0296306621604055
ZNF600	blue	-0.388352182267078	0.0159782536800642	0.388352182267078	0.0159782536800642	0.248945729452377	0.131763810859247	0.859498207252551	4.89743476981864e-12	0.104419794381716	0.532697420766057	-0.58266920160334	0.000123878527332927	-0.277439432849813	0.0917172773563295	-0.624342226823441	2.80153764542123e-05	-0.105247476784045	0.529436425712885	-0.508224197789882	0.0011234726651621
GBGT1	blue	0.399326922468092	0.013003138434482	-0.399326922468092	0.013003138434482	-0.194748734953212	0.241330262036404	-0.736057964703811	1.39305089878768e-07	-0.136487769341469	0.413873964764952	0.63571333080939	1.79759303550419e-05	-0.0545871563573939	0.744802757658024	0.551981440691496	0.000327346905167591	-0.00846578683452261	0.959768452281954	0.564080552304106	0.000225711960406593
DOCK10	blue	-0.472165924773957	0.00276256508485174	0.472165924773957	0.00276256508485174	0.404190113891903	0.0118432078228975	0.881675226964134	2.68790292678461e-13	0.22189532355647	0.180595700879966	-0.742077795765446	9.71499565487491e-08	-0.0252256827226796	0.880503652203971	-0.676862196398019	3.07299823780967e-06	0.0240463967553353	0.886052613498412	-0.547065725251323	0.00037919469541412
SLC22A13	blue	0.0506967950616144	0.762445625119507	-0.0506967950616144	0.762445625119507	-0.436912414928821	0.00609382949456921	-0.552698804568422	0.000320336919449857	-0.0470930506344737	0.778895044349648	0.515205596275807	0.000932981067586337	0.151325259611886	0.364455320858072	0.497761822258097	0.00147343645422917	0.160754567795102	0.334973464481308	0.30064194457455	0.0666448782897771
LINC00838	blue	-0.146716670863547	0.379412024934905	0.146716670863547	0.379412024934905	-0.260437519621008	0.114289083633737	-0.122490490976743	0.463787690560397	0.0364086587695484	0.828198612780068	0.107670679382233	0.519945472487615	0.279048301173663	0.0897733922802662	-0.0101500383972831	0.951773031716992	0.0887471963731929	0.596218156502957	0.0663493555182501	0.692268315078436
LOC255654	blue	-0.0263217963263883	0.875351074445709	0.0263217963263883	0.875351074445709	-0.17256918009475	0.300178689751615	-0.230648029975679	0.163565001017498	0.0168832418753506	0.919863474714588	0.120991922516443	0.469314948025459	0.109116896881847	0.514321406087458	0.133860394011831	0.423003442039354	0.0433205352317186	0.796216916876179	0.121275592226819	0.468266003976973
FAM129B	blue	0.221186990904769	0.182027088204224	-0.221186990904769	0.182027088204224	-0.0897022297559845	0.592254625953648	-0.471759021492231	0.0027892406713624	-0.167689993969611	0.314257779125485	0.292352177092707	0.0748929306489147	-0.0894184469952601	0.593431157200336	0.128067378609408	0.443526530714702	0.0655725886278437	0.695697364274297	0.398193959761132	0.0132867612953117
MCOLN2	blue	-0.143673131088933	0.389484671683533	0.143673131088933	0.389484671683533	0.499491793025755	0.00140965912416553	0.655216457593595	8.04467736099249e-06	-0.185996802087712	0.263545308035109	-0.319720757614309	0.0503762615641057	-0.0995392098427535	0.552122097512342	-0.456201429471777	0.00399334623692903	-0.29638237362861	0.0707886191785178	-0.182482486826041	0.27283400329018
RNU6.14P	blue	-0.0635638768396854	0.704592380046458	0.0635638768396854	0.704592380046458	-0.18596612482451	0.263625475787254	-0.437429679942474	0.00602702074756553	0.0100849102178177	0.952082124534876	0.2262244483142	0.172021195999449	-0.0111644333491678	0.946959723980675	0.267336744205533	0.104672608996775	0.310467484201475	0.0578151894719887	0.220343263514363	0.18374257199111
ZNF503.AS1	blue	0.128537834877614	0.441839792363661	-0.128537834877614	0.441839792363661	-0.17975052516183	0.28020121794531	-0.500150345293725	0.00138602868466917	-0.241969099280205	0.143297542031287	0.449395686057655	0.00464829304724486	-0.0582576747266203	0.728273456543201	0.339544745225511	0.037016182107598	0.0614084227908057	0.714180390796804	0.463318412575239	0.00339571809313635
DST	blue	-0.364341518224411	0.0245220693781815	0.364341518224411	0.0245220693781815	0.0415526550999131	0.804368068738145	0.663732908238293	5.56018119646364e-06	0.00852780736610496	0.959473957090575	-0.475789453647693	0.00253468312892681	-0.199437021333747	0.229965045960598	-0.578860946784041	0.000140494621478939	-0.142967098606605	0.391843353631733	-0.489188269642552	0.00182855407331646
ACVR1B	blue	0.58082996200262	0.000131668256050561	-0.58082996200262	0.000131668256050561	-0.40317336872998	0.0120781639310696	-0.829158906371089	1.27135707146506e-10	-0.413833363362495	0.00980118341034457	0.844940304095253	2.54764297691401e-11	0.0537147469672703	0.74874837069533	0.797652828033009	2.02812933466156e-09	-0.311787788227508	0.0567032629973841	0.531606812944223	0.000593464845394624
LOC100506985	blue	-0.109321837558448	0.513526888556646	0.109321837558448	0.513526888556646	0.557328802367334	0.000278236894217222	0.649971075761509	1.00426343840024e-05	-0.000312905255156676	0.998512392423574	-0.407299695665628	0.0111485580753358	-0.0978034217648714	0.559109854899221	-0.394484992329717	0.0142521519560183	-0.244461242020628	0.139095397312799	-0.264887275642378	0.108013680763647
CNKSR2	blue	-0.0688599546392152	0.681226785104078	0.0688599546392152	0.681226785104078	0.498349571107666	0.00145148872536415	0.568259923122817	0.000197844277556011	0.210370402201093	0.204893201595833	-0.523994395562627	0.000734207295929442	0.0935814087437293	0.576275875436703	-0.271958071344377	0.0985838210027074	-0.090416898048076	0.589296243282769	-0.4005980900365	0.0126910367742932
SHISA8	blue	-0.0211374181123864	0.899762755982111	0.0211374181123864	0.899762755982111	0.0466235656530983	0.781045193790067	-0.139154854778945	0.404721798444466	-0.0155742979627564	0.926058613175236	-0.00907239827117586	0.956888280568454	0.0713695970157089	0.670254442632756	-0.0794487533762425	0.635396225621927	0.147101803489488	0.378148455885702	0.0933931042466207	0.577047003162238
C1orf194	blue	-0.0936223078857555	0.576108450499685	0.0936223078857555	0.576108450499685	0.0687396604885093	0.681754367718949	0.317826325897813	0.0518330973962813	-0.13398614160368	0.422563944866391	-0.237946716211618	0.150275482631596	0.318460519430592	0.0513416860162675	-0.19513465949412	0.240380670082825	-0.223575742531871	0.177231999203391	-0.287276242567575	0.0803243152035438
TMEM263	blue	-0.175905153524372	0.290788205589903	0.175905153524372	0.290788205589903	0.338051434326538	0.037909625420929	0.818776514506793	3.3576801164937e-10	0.086537825236122	0.605431405783367	-0.629401977237238	2.3045958736713e-05	0.0229421229657445	0.891253476254423	-0.493775489421925	0.00163017437074757	-0.214364391905774	0.196228116455113	-0.606688622160455	5.39471015469438e-05
TCL6	blue	0.155024308320944	0.352709714458943	-0.155024308320944	0.352709714458943	0.0895157453070047	0.593027653953877	0.00769081263123462	0.963448731931628	0.131555251679156	0.431105375771754	-0.0229353033541022	0.891285609127799	-0.0495033140337847	0.767882329530642	0.118367177110931	0.479079397844769	0.0510504489529248	0.760836754133051	0.0047665922783853	0.977341672062157
OPRL1	blue	0.208399234136655	0.209266457023924	-0.208399234136655	0.209266457023924	-0.121374074786179	0.467902129524055	-0.710291255677237	5.87891228133298e-07	0.142304839317229	0.394063324592132	0.413554697892966	0.00985567316181107	0.179983109968462	0.279569020966622	0.336419268194452	0.038906149989084	0.379807230079596	0.0186740053919942	0.544351585194518	0.00041086446301113
NOL3	blue	0.526895219512745	0.000677414643629288	-0.526895219512745	0.000677414643629288	-0.267523085988032	0.104421692443258	-0.568210037066219	0.000198157787284656	-0.267227427838043	0.104820020970555	0.495800700850865	0.0015488010647861	0.0590704838652215	0.724629176578723	0.507447656004652	0.0011466537399824	-0.254040655606163	0.123786699971874	0.284940186569752	0.082924678553981
FAM66C	blue	0.0278681418223967	0.868090704833435	-0.0278681418223967	0.868090704833435	0.37350592914062	0.0208974638179421	0.490220015937717	0.00178217397377254	-0.118306116286913	0.479307810050467	-0.307627137532105	0.0602660708561581	0.0714286787381032	0.66999693192756	-0.353108990704514	0.0296610076088786	-0.241153310075137	0.144693144067461	-0.257083712825893	0.11919761054734
SCNN1D	blue	-0.0928191342387062	0.579400341484622	0.0928191342387062	0.579400341484622	0.357653954683995	0.0274840371796467	0.288133221768574	0.0793864402448642	-0.00302686160729132	0.985610497358812	-0.172356498558985	0.300783860061238	-0.21591700741389	0.192930099074292	-0.208883379770182	0.208186377763205	-0.0622300752190597	0.71052027815992	0.0249986660948714	0.88157141811809
GALNT2	blue	0.435049439818569	0.00633976533997672	-0.435049439818569	0.00633976533997672	-0.207702902879958	0.210826705625793	-0.748351177115037	6.6025883541813e-08	-0.245869351730553	0.136761647208833	0.680014468646976	2.65335380910185e-06	0.13934707033369	0.40406671679375	0.730957809478891	1.87642972139313e-07	-0.222299636293535	0.179782269884701	0.466240475753541	0.00317389686205314
LOC101241902	blue	-0.266056498041714	0.106408921499934	0.266056498041714	0.106408921499934	-0.140907385249234	0.3987716038821	0.444376561093218	0.00518913507984796	0.174587394362626	0.294474718014338	-0.343701412770842	0.0346192986029269	-0.145764656525744	0.382546110120028	-0.245850883367052	0.136792067575856	-0.0313950935275063	0.85157175383948	-0.448889299306282	0.00470054658345328
ARID5A	blue	0.412873110676859	0.00999003944431489	-0.412873110676859	0.00999003944431489	-0.244230772728007	0.139480147863676	-0.797812475596091	2.00234799304869e-09	-0.111182099941499	0.506343081601754	0.633709670082328	1.9462879464071e-05	0.0744098252143068	0.657052209716394	0.558425180361013	0.000269025035147897	0.0787327321707547	0.63845588506535	0.610654242425715	4.67225272779188e-05
HEATR4	blue	-0.203860659788232	0.219580777490451	0.203860659788232	0.219580777490451	0.515118112010677	0.000935178697437373	0.512308429371967	0.00100824459879189	-0.0478653930211313	0.775361397297686	-0.228289579162152	0.16803530421368	-0.0727558471921938	0.664222235073296	-0.505799219042985	0.00119726949136282	-0.0461004262497319	0.78344295909704	0.120643222970126	0.470606060047335
LOC101928989	blue	0.0641963543078966	0.701787389735713	-0.0641963543078966	0.701787389735713	-0.241454941867037	0.144175973741136	-0.380677821698371	0.0183829975715703	-0.161241283064674	0.333492799355726	0.315735767980343	0.0534797223031631	0.376271546615437	0.0198958184785616	0.301712824014526	0.065633818526919	-0.0468543758006867	0.77998792701967	0.181961890489485	0.274228001389806
CD80	blue	-0.354459315171872	0.028999891101795	0.354459315171872	0.028999891101795	0.319037343887294	0.0508979768305444	0.619344978079518	3.3861313737867e-05	0.334825578679883	0.0398996370754844	-0.593386023608146	8.61905451877657e-05	-0.271991043563044	0.0985413738441986	-0.30610655401877	0.06161163968846	0.0717843012067314	0.668447718617407	-0.452435562270352	0.00434506878532692
CD82	blue	0.495367035314805	0.0015659180663795	-0.495367035314805	0.0015659180663795	-0.0900159163340421	0.590955310947817	-0.712731417286953	5.16379812558214e-07	-0.110374437392801	0.509455815426163	0.533835449116217	0.000557087362084583	0.114242266524163	0.494636703500756	0.6051178987664	5.70781902231604e-05	-0.0591812477190757	0.724133020196831	0.421853583103987	0.00833935786577611
ZNF775	blue	0.105803708446098	0.52725039838276	-0.105803708446098	0.52725039838276	-0.29396041814872	0.0732333612665344	-0.630604238654505	2.19899320368458e-05	0.210943924862959	0.203632817632174	0.253354526421422	0.12483941742275	0.00132358533615802	0.993707497436938	0.325623972369911	0.0460461639561549	0.325897390161953	0.045853123093533	0.206031590852648	0.214604389730081
CXCL2	blue	-0.0584188369792678	0.727550405003153	0.0584188369792678	0.727550405003153	-0.226963018250027	0.170587982367983	-0.170451833354646	0.306238122181709	-0.0804702015171059	0.631041742140738	0.0464350969171647	0.7819087958793	-0.114111378099552	0.495134551432695	0.0143343540663819	0.931931148003415	0.0722875781217524	0.666257582164768	0.00898949598915951	0.957281866964275
ZNF208	blue	-0.397606344970796	0.0134359133130242	0.397606344970796	0.0134359133130242	0.334564076599493	0.0400646051751206	0.669601721226666	4.28103650420532e-06	0.0764585174489895	0.648212891776672	-0.503206504761439	0.00128088105686752	-0.0405859182448852	0.808834083630377	-0.536959921111063	0.000509434333567554	0.0425643518970033	0.799700894114968	-0.323437597678476	0.0476134885390268
LOC100507424	blue	0.0139527173037335	0.933739357884752	-0.0139527173037335	0.933739357884752	0.433707136319843	0.00652222273051371	0.659950429466091	6.56085540607242e-06	-0.159443492720042	0.338982100685559	-0.294756133173634	0.0724229731442708	-0.0392965750598269	0.814799706354235	-0.454241595391957	0.0041731716114613	-0.394392496464455	0.0142769647681835	-0.255747004265583	0.121197453890413
ABLIM1	blue	-0.125815978072595	0.45164710744549	0.125815978072595	0.45164710744549	0.793479663806607	2.82234705210677e-09	0.699677472758864	1.01818486368273e-06	0.0343778998301549	0.837649603303	-0.461985749542296	0.00350129018364435	0.103930188075992	0.534630996483098	-0.573059773273609	0.000169684502885009	-0.189279280006548	0.25506031949402	-0.135476897913208	0.417373197524483
PRSS27	blue	0.240424844129903	0.145947764380875	-0.240424844129903	0.145947764380875	-0.141311878949437	0.39740546688532	-0.322716373052013	0.0481398232377992	0.0279095281951611	0.867896531991039	0.242262689316419	0.142797713843341	-0.104034027921656	0.534220624237177	0.205220375823363	0.216454730123584	0.0884948196644888	0.597267487072841	0.210871811424086	0.203790997720409
CD3G	blue	-0.303006205199387	0.064428870302302	0.303006205199387	0.064428870302302	0.770889603139113	1.49464218119901e-08	0.799649734344763	1.72680257370043e-09	0.00185655015755081	0.991173795821812	-0.461152035528943	0.00356877987007744	0.0979030362364001	0.558707727745144	-0.619706042285573	3.34044471591442e-05	-0.0716703853182476	0.668943828451877	-0.0802520025507943	0.631970911857824
FES	blue	0.139283248271897	0.404284158626745	-0.139283248271897	0.404284158626745	-0.132075060210026	0.429270908008901	-0.737330592769926	1.29189756125574e-07	0.262536735116693	0.111295220845057	0.228587075655477	0.167466627131454	0.00458751763776636	0.978192708842854	0.308545543057773	0.0594647379811349	0.519180210311548	0.000837842173029881	0.413220739321036	0.00992131499777695
LOC101927156	blue	-0.520238564890677	0.000814007118551767	0.520238564890677	0.000814007118551767	0.490341138076305	0.00177679764011023	0.681067780217721	2.52531070260191e-06	0.37116194496293	0.0217790208081118	-0.683892417475836	2.2094172261332e-06	-0.198279811402235	0.232735813548198	-0.617368094437888	3.6464916315445e-05	0.390707034546659	0.0152957430657369	-0.280848177513317	0.0876365313308169
ITGA4	blue	-0.418980770180802	0.00883991480271989	0.418980770180802	0.00883991480271989	0.424757492851045	0.0078582490058616	0.876475745046081	5.57648754141852e-13	0.239836130249186	0.146967503629156	-0.723794929378847	2.81975290582553e-07	-0.129533522752091	0.438281552458731	-0.747590731411031	6.92315453544792e-08	0.046470745312589	0.781745427898572	-0.49487283822068	0.00158562731845736
HOXB4	blue	-0.0207187498490093	0.901738412074134	0.0207187498490093	0.901738412074134	0.258803403258284	0.116661336641972	0.293992756148298	0.0732002890894422	-0.0273912985759112	0.870328461785419	-0.209514232164632	0.206784826190907	0.120185524465792	0.47230360276676	-0.3216479056899	0.0489281606828793	-0.149520181297159	0.370270954742694	-0.124649590750136	0.455885596058168
PRH2	blue	-0.129286129026233	0.439164174807792	0.129286129026233	0.439164174807792	0.341369184943607	0.0359480009231071	0.705088588583458	7.71814407461255e-07	0.0885797731837348	0.59691417798307	-0.535096054584352	0.000537403001511932	0.194300828141903	0.242435532005114	-0.526271350812102	0.000689287691953794	-0.111306189931551	0.505865688829895	-0.469341429660544	0.00295242365195248
TKTL1	blue	-0.0563041806182343	0.737056024502805	0.0563041806182343	0.737056024502805	0.203933881349815	0.219411651645223	0.359137292715198	0.0268027774446975	0.0393818115443805	0.81440500673631	-0.334903870839032	0.0398503540809801	0.0936483060924153	0.576002035538401	-0.134438546360207	0.420984877059321	-0.053906137738032	0.747882231362482	-0.333051995903833	0.0410293928151246
SSPN	blue	-0.0855696161902926	0.609488060712974	0.0855696161902926	0.609488060712974	0.199804967407846	0.229088780589017	0.547551436878247	0.000373763402433742	0.0727982097471618	0.664038221472507	-0.492780628093855	0.00167150980308043	-0.073329679585534	0.661731284814025	-0.453415189783615	0.00425108128853878	-0.126387095192303	0.449579558492004	-0.439272401703665	0.00579412579125934
PRR22	blue	0.143713349793926	0.389350560313249	-0.143713349793926	0.389350560313249	0.0208670987151799	0.901038300459939	-0.351557923143493	0.0304356688047368	0.000103912066627111	0.999505983196654	0.221116897593444	0.182169168520748	0.170245697421822	0.306832160109518	0.210226995681119	0.205209201396027	0.178430796437176	0.283806018435884	0.314671710751497	0.0543337417627688
DFNA5	blue	-0.15088546509047	0.365867196004408	0.15088546509047	0.365867196004408	0.107241045944167	0.521622066644889	0.399796260245792	0.0128871565208785	0.124479400318607	0.456505830392358	-0.282104431586816	0.0861685059205912	-0.0484190617432836	0.772830967351404	-0.0996434431330046	0.551703796622239	-0.14387820735033	0.388801115424202	-0.364375268752829	0.0245078215172714
ZNF540	blue	-0.257475583355867	0.11861605517756	0.257475583355867	0.11861605517756	0.281768377523174	0.0865593330320249	0.800806359951514	1.57190260490223e-09	0.253853720288249	0.124072852147331	-0.681048481583437	2.52760476319571e-06	0.0265703785916944	0.874183242310697	-0.476794598143822	0.00247446103679957	-0.020277854781055	0.903819584397026	-0.642309615133889	1.37821070824556e-05
ADAM20	blue	-0.0102110588391945	0.951483440176681	0.0102110588391945	0.951483440176681	-0.0529254980143997	0.75232331588428	0.213709568123341	0.197630861815909	-0.0404300122743206	0.80955488202102	-0.0776247889549467	0.643201908323426	0.216893426436336	0.190876105315629	-0.147358320734866	0.377308235653283	-0.167270436889781	0.315487527869606	-0.220590570759879	0.183238558459147
DYRK2	blue	-0.207577642884861	0.211108224711699	0.207577642884861	0.211108224711699	0.594451581231622	8.30787233655276e-05	0.899060809050944	1.78274407224529e-14	-0.0250594271590069	0.881285609988698	-0.61916399409462	3.40924483027551e-05	0.0465143274258995	0.781545714134888	-0.63072384291372	2.18873228617761e-05	-0.253814762788532	0.124132548712969	-0.464879071542955	0.00327562000534206
OGFR.AS1	blue	0.176859155000346	0.288137961859582	-0.176859155000346	0.288137961859582	-0.0890288292030953	0.595048135592947	-0.365237513939861	0.0241461448847018	0.111626007745547	0.504636348376707	0.0573841134195386	0.732196689553848	0.20372773602184	0.21988803134016	0.0853988036633238	0.610204939431999	0.216681216444264	0.191321193593546	0.157547767658558	0.344830188739221
OCIAD2	blue	-0.390682944687282	0.0153025986251928	0.390682944687282	0.0153025986251928	0.56489050572204	0.000220050812937221	0.790959592512612	3.43324898993357e-09	0.345094407706118	0.0338450356733397	-0.811700787782943	6.28735876120074e-10	0.0192638963870383	0.908608186878778	-0.599753430482625	6.90532437225875e-05	0.121098728776708	0.468919857551011	-0.554262225653045	0.000305523134612361
SLC16A11	blue	-0.0760893225592876	0.64980236696902	0.0760893225592876	0.64980236696902	0.334204104891319	0.0402925982950992	0.290599372984625	0.076735015685811	-0.18786973071621	0.258681350729807	-0.115532452925735	0.489743089399854	0.199884932675077	0.228898644352251	-0.262350107267991	0.111558960689556	-0.150659854775771	0.366592740841308	0.0694754458304736	0.678529722147598
RAB32	blue	0.196931411738675	0.235992858381319	-0.196931411738675	0.235992858381319	-0.39169383630919	0.0150171324167938	-0.701461035928964	9.29953882601563e-07	0.42088772146379	0.00850486908045427	0.204395160124822	0.218348257185439	0.239097322949669	0.148254596374375	0.676263393836672	3.15928349359563e-06	0.27262124524326	0.0977327596023122	0.0052441612144362	0.975072190177353
PRKAG2.AS1	blue	0.130731248196398	0.434022285682824	-0.130731248196398	0.434022285682824	-0.0800904575844723	0.632659187335564	-0.30135414287547	0.0659711061644601	-0.000974992048002177	0.995364735729482	0.131404993382495	0.431636465585368	0.0845249283715666	0.613878077138772	0.16359632390034	0.326385640612827	0.097212123845559	0.561499592620754	0.196268208446721	0.237606091514709
TSPYL2	blue	-0.203824532986666	0.21966425552813	0.203824532986666	0.21966425552813	0.562126178642381	0.000239914297240642	0.693965216167598	1.35524919597802e-06	0.0293132954750063	0.861315054504198	-0.620714907564288	3.21574272539344e-05	0.10839607819386	0.517120742206157	-0.616584078667051	3.7546881365929e-05	-0.137559410990907	0.410182592383404	-0.349881106825236	0.0312917718677003
ZNF787	blue	0.322723167730104	0.0481348428772181	-0.322723167730104	0.0481348428772181	-0.298297869606082	0.0689008655555563	-0.774913401354435	1.12639299021469e-08	0.0533426342004306	0.750433236097282	0.428868970817764	0.00721788414703083	0.104608171512069	0.53195437701087	0.4789773627843	0.0023479810867408	0.232678811653691	0.15978508987355	0.408793384596595	0.0108273972608252
LOC100507195	blue	-0.347426710556378	0.0325804500194857	0.347426710556378	0.0325804500194857	0.182301713117137	0.273317533051788	0.494286366181062	0.00160929995182503	0.295351006376447	0.0718217355984483	-0.469185265707703	0.00296324534092879	-0.0411797793988954	0.80608991912324	-0.443524742405005	0.00528612875657001	0.254130407288401	0.123649487503826	-0.260555819779591	0.114118768857199
LINC01359	blue	-0.0597043261962564	0.721791441153756	0.0597043261962564	0.721791441153756	0.0868472159463067	0.604137550340106	0.565354345705316	0.000216866562408746	-0.250127444381717	0.129880491208849	-0.145190195444299	0.384444596942847	0.12395043727789	0.458436456109604	-0.41332109105019	0.00990155111255094	-0.313099686936779	0.0556153582084999	-0.241661295285223	0.143822947818118
TBC1D4	blue	-0.218757145356407	0.186998474846665	0.218757145356407	0.186998474846665	0.416352020934765	0.00932023943002928	0.852390602124302	1.1198709326123e-11	-0.0428977491581556	0.798164352029644	-0.565625237398958	0.000215026103192332	-0.022047987265237	0.895467934612012	-0.562552490088292	0.000236749659272161	-0.278368443425421	0.0905909061662738	-0.511988407559728	0.00101687940426177
HOXA1	blue	-0.166185418136898	0.318681801282295	0.166185418136898	0.318681801282295	-0.00300205527340146	0.985728412957577	0.360437038756621	0.0262173688519811	-0.0650072885024411	0.698196646520559	-0.289468231475221	0.077942421679846	0.070068797305981	0.67593340186983	-0.252142066083691	0.126715996800824	-0.187895367736468	0.258615188036276	-0.302098010533513	0.0652731236284023
HYAL2	blue	0.116411186860038	0.486424438069926	-0.116411186860038	0.486424438069926	-0.232154146545069	0.160755536072253	-0.712773614442526	5.1521696328667e-07	0.39895758506782	0.0130950287377925	0.169558925989575	0.308816552863707	0.0865264278263381	0.6054790918364	0.409012023650449	0.0107810543535413	0.568313463050735	0.000197508301163427	0.219081671845936	0.186329006239413
MTMR9LP	blue	0.0497832950364103	0.766605929747969	-0.0497832950364103	0.766605929747969	0.167004453910701	0.316268706544686	-0.193871086187627	0.243499177467542	-0.144544288203565	0.386585777399893	0.0850757630781479	0.611561679163537	-0.0273896459094284	0.870336219251662	0.122367565344234	0.464239772937019	-0.142179527745981	0.394484202260866	0.148202718012908	0.374550213958327
FLOT1	blue	0.474172118563918	0.00263427860120959	-0.474172118563918	0.00263427860120959	-0.280637365132147	0.0878847625830758	-0.853907479767211	9.42105411481013e-12	-0.135782722964953	0.416312795858463	0.61797538558028	3.56463852451233e-05	0.234159762770138	0.157068748851257	0.695960539902191	1.22732724902354e-06	0.0369475270655635	0.825694699339878	0.471531657603489	0.00280424392742334
ARHGAP22	blue	-0.0653058483896926	0.696876273021506	0.0653058483896926	0.696876273021506	-0.0232820185466253	0.889652162641048	0.207497336670404	0.211288848043916	-0.0123979161586244	0.941109356703941	-0.139648623628181	0.403040231300461	-0.340437776642348	0.0364901377664541	-0.197961503190765	0.233501915410983	-0.0418578876922229	0.802959253780592	-0.133469320510824	0.424371909845416
COBLL1	blue	-0.189114905434514	0.255480838584904	0.189114905434514	0.255480838584904	0.337609248719629	0.0381775275730786	0.492503533909752	0.00168318585106579	0.144722571932439	0.385994072257557	-0.39032279206889	0.0154054010191561	-0.119591088258174	0.47451309979779	-0.203352373361176	0.220757278272816	-0.0671800173090357	0.688608019606644	-0.286588311809201	0.0810834014257312
GRAMD3	blue	0.103034417846621	0.538177367216572	-0.103034417846621	0.538177367216572	0.223669114463769	0.177046415825114	0.554435504863666	0.000303919658959939	0.0467951380383098	0.780259238998102	-0.455485061687283	0.00405828015997961	-0.0273417880563338	0.870560864843582	-0.274272420436636	0.0956382058958585	-0.211095132990229	0.203301422051851	-0.46720417311315	0.00310356624796611
HIPK4	blue	-0.217258036664063	0.190113078596141	0.217258036664063	0.190113078596141	-0.0283553915772286	0.865805156727292	0.0974455496457253	0.560555634486116	-0.0634165290958542	0.705246410781759	-0.0459684535091157	0.784048157184345	0.298441910238039	0.0687605279943825	-0.120409157263331	0.471473775284995	0.148686762935853	0.372974594435161	0.0719185533963773	0.667863221069186
CTRC	blue	-0.148225418631108	0.374476232991712	0.148225418631108	0.374476232991712	-0.0808676503341355	0.62935069716815	-0.40472652936351	0.011720820777569	-0.0180183239834055	0.914494967138378	0.252148610945352	0.126705810902889	0.140966942892755	0.398570284096821	0.289152179870318	0.078282415781277	0.0860910444852484	0.607301913338591	0.26222175225138	0.111740624058705
KLHL3	blue	-0.248821872245231	0.131962371330186	0.248821872245231	0.131962371330186	0.732948408510586	1.67181090138527e-07	0.785269765051015	5.29238615297089e-09	0.119979341192867	0.473069362880807	-0.626909976056089	2.53832623530822e-05	0.137397596741342	0.410738772755758	-0.790950847363699	3.43556826313432e-09	-0.0224192831222663	0.893717502757822	-0.246436935503893	0.135829180716479
GAS6	blue	0.429846724280763	0.00707237457774544	-0.429846724280763	0.00707237457774544	-0.101420578066944	0.544594976913944	-0.545570964389402	0.000396354974947363	0.0587382762352679	0.726117933365258	0.221644694457929	0.181101250147632	0.137143081834474	0.411614446821518	0.394607258526773	0.0142194088927023	0.0189022679004095	0.910316821511392	0.147650781777237	0.376351627601182
HOMER3	blue	0.190461635731095	0.252049084330404	-0.190461635731095	0.252049084330404	-0.115029258509517	0.491648707721753	-0.615866777077986	3.85622302113292e-05	0.215975087797585	0.192807488039247	0.177325677187715	0.286847646930295	0.234769095921868	0.155960906347906	0.271023547946356	0.0997927123453907	0.335838604671803	0.0392657725089751	0.295713679914191	0.0714571074171518
TPD52	blue	-0.213317204361821	0.198474730983252	0.213317204361821	0.198474730983252	0.460958974712001	0.00358456880971209	0.738590971082369	1.19845102755518e-07	0.239254478229042	0.147980124730254	-0.614411859884841	4.06986315395661e-05	-0.035229702641013	0.833682569375461	-0.531135556035898	0.000601422709627978	0.00786741283655129	0.962610005832706	-0.401711932346288	0.012422802408217
CCDC152	blue	-0.364229579096173	0.0245693739254955	0.364229579096173	0.0245693739254955	0.101964297257408	0.542428757147944	0.680680347834263	2.57173335948238e-06	0.106600353510477	0.524127231153519	-0.520615694582784	0.000805660482249037	0.133004868620421	0.426000362439896	-0.450630403380186	0.00452298909851128	-0.00179081850231445	0.991486278376763	-0.47427006394839	0.00262815117514353
MAGOH2P	blue	-0.262512423174952	0.111329551420266	0.262512423174952	0.111329551420266	0.037848423505839	0.821512381876047	0.495641605060792	0.00155506140916278	-0.0168339582564936	0.920096648495088	-0.324041197394901	0.0471765630614769	-0.0826775437877068	0.621673671139017	-0.215188399268362	0.19447289531048	-0.175310757503259	0.292447368027527	-0.383464852328816	0.0174768224530815
VASH2	blue	-0.241344493233071	0.144365188514244	0.241344493233071	0.144365188514244	-0.0835508372403872	0.617983410400126	0.467662414204513	0.00307060363823132	0.062796544973197	0.708000608291811	-0.31311837314576	0.05559998363481	-0.263648450489871	0.109733913588536	-0.273490834627239	0.0966253341274882	0.0119858804585576	0.943063304689652	-0.382696614204708	0.0177227817519189
CAPN14	blue	0.188129042441929	0.258012650177986	-0.188129042441929	0.258012650177986	0.14608255420937	0.381497887211995	0.221851750146612	0.180683521574759	0.0789583313345942	0.637491228686341	-0.105461593694307	0.52859440985248	-0.237920526275867	0.150321714656493	-0.0663240179384594	0.692380073398847	-0.128924280123058	0.440456895688844	-0.201648816575092	0.224731933073884
HS3ST1	blue	0.0797097634217516	0.634282370399044	-0.0797097634217516	0.634282370399044	0.213699199382963	0.197653129801936	0.217581719083866	0.189437507073221	-0.0335078858926658	0.84170553388844	-0.076936816640761	0.646155977076767	-0.0427462964391058	0.798862266159462	-0.0171768045812121	0.918474689601506	-0.186708633753145	0.261689627350854	-0.0514748039836257	0.758907550823221
FLJ42351	blue	-0.0798930451879008	0.633500692685689	0.0798930451879008	0.633500692685689	0.159092735611566	0.340059523573065	0.301819749978873	0.0655335339516818	0.0586888416468557	0.726339554621525	-0.221045587159036	0.18231379677027	0.111130332190406	0.506542306942446	-0.200855954516749	0.226598393454043	-0.0680772448943018	0.684662235205835	-0.209092093388546	0.207721955026533
MSX2P1	blue	-0.258774490786164	0.11670363979376	0.258774490786164	0.11670363979376	0.595361072443858	8.05034212034731e-05	0.624204572111829	2.81632517052072e-05	0.26990412562464	0.101255651444525	-0.635913347786226	1.78333283149766e-05	-0.00665610757921334	0.968363598693624	-0.609040115165736	4.95499398558113e-05	0.131802998348636	0.430230505076761	-0.349903713040119	0.0312801000557731
C16orf59	blue	0.454789544513389	0.00412219978737059	-0.454789544513389	0.00412219978737059	-0.3367812819496	0.0386833027363974	-0.445433061466534	0.00507097650857137	-0.212416065019441	0.20042238267271	0.369943422594818	0.022249402765959	0.232672203303744	0.159797286560304	0.395668056898799	0.0139379830415406	-0.210983592123715	0.203545844395929	0.114232364574974	0.49467435764687
LOC101928663	blue	-0.117282236761372	0.483146333822552	0.117282236761372	0.483146333822552	-0.265511810455381	0.107154239237621	0.228407740892312	0.167809267116049	-0.229632768069393	0.165478728015143	-0.0502233516693249	0.764600990851994	-0.10645607497727	0.524692186558898	-0.125624123820829	0.452342808756426	-0.170802468191054	0.30522934851474	-0.246155907626575	0.136290283722351
CEP78	blue	-0.20623201118456	0.214148928408244	0.20623201118456	0.214148928408244	0.0930634500711486	0.578398093294608	0.800696107732519	1.5860900248898e-09	-0.0630355277638699	0.706938523301418	-0.485144049009675	0.00202074977703886	-0.00756988724917473	0.964023064384579	-0.491396263114607	0.00173056334364976	-0.294992789580337	0.0721833140149736	-0.557660784701198	0.0002754181422345
MYO7B	blue	0.0758901724625572	0.650660392008854	-0.0758901724625572	0.650660392008854	-0.255629503673829	0.121374440253938	-0.70187781286959	9.1037778519813e-07	-0.0400281824922714	0.811413369340621	0.423460568914197	0.00807009366150017	0.0733744569454	0.661537060973477	0.277005082095098	0.0922475848675419	0.362781229896529	0.025188289963639	0.522455904348016	0.000766013324777209
TK1	blue	0.347250033287057	0.0326748685883214	-0.347250033287057	0.0326748685883214	0.056962325467406	0.734093381967568	-0.572827710015028	0.000170958163272313	-0.205665015513205	0.21543917256001	0.471125383974368	0.0028312287496566	0.038308885485648	0.819376602402433	0.401431581453551	0.0124898594109152	0.0454794693278995	0.786291619462586	0.557100879910462	0.000280187055524238
RTKN2	blue	-0.456136914404957	0.00399915686503061	0.456136914404957	0.00399915686503061	0.260547026327183	0.114131422059152	0.68474088337654	2.12187554008926e-06	0.362417656116394	0.0253456663824087	-0.638625935485532	1.59985286311206e-05	-0.196718686744327	0.236509498741188	-0.412807191498574	0.0100031170128236	0.0407228180089585	0.808201284474012	-0.555491720433311	0.000294307758808022
HOOK1	blue	-0.152142799228457	0.361839448109528	0.152142799228457	0.361839448109528	0.581615185100201	0.00012829014291597	0.706497763387617	7.17369098166255e-07	0.304668622503087	0.0629058697832851	-0.61983835106759	3.32384397207534e-05	-0.0860219050045794	0.607591595637677	-0.474945975563909	0.00258620530465931	0.00803834248367203	0.961798248600707	-0.414587547813075	0.00965499870742491
USP30.AS1	blue	0.167499238964236	0.314816519555573	-0.167499238964236	0.314816519555573	0.252953535920375	0.125457737601548	0.319600755272244	0.0504675589905512	-0.180817251492436	0.277309353139309	-0.0914965656102114	0.584839366016133	-0.306565584624966	0.0612029569783053	-0.236454802615824	0.152925679051602	-0.271674999749142	0.0989488117874905	-0.123545822281514	0.459916186750746
PRKCQ.AS1	blue	-0.269868108127252	0.101302991721262	0.269868108127252	0.101302991721262	0.63370279176916	1.9468171431374e-05	0.798008883530328	1.97104877581073e-09	0.158856795929381	0.340785442075315	-0.6012856799737	6.54199172106423e-05	-0.0540297356910113	0.747323050406864	-0.594133591818777	8.3996562360337e-05	-0.104672534588113	0.531700615518771	-0.366631545465884	0.0235707823370661
CEBPD	blue	0.197731094333699	0.234057528700083	-0.197731094333699	0.234057528700083	-0.368734942902288	0.0227242308306611	-0.627340534472777	2.49646242092687e-05	-0.0911233013908002	0.586378506188508	0.444088051389522	0.00522181286701681	-0.10477050374706	0.531314469594829	0.393545470683548	0.0145058882298872	0.102766731165466	0.539239332953354	0.422430534997197	0.00824181264933459
MIR223	blue	0.077004786312531	0.645863884715761	-0.077004786312531	0.645863884715761	-0.528803253296001	0.000642223169432298	-0.68386433433011	2.21237064644443e-06	0.0931523189212097	0.578033723453109	0.407212425743954	0.0111675699362628	-0.258492289497559	0.117117147333949	0.583635506060714	0.000119954750232802	0.322879669191839	0.0480202451594922	0.256903513978606	0.119465751597219
ELOVL6	blue	-0.40810664719331	0.0109740625739241	0.40810664719331	0.0109740625739241	0.0563463326410412	0.736866164226203	0.637027360743104	1.70577810469324e-05	0.34057368652858	0.0364106167783433	-0.580705124548694	0.000132212646292224	-0.285925472597334	0.0818200636930806	-0.523727971487643	0.000739629711656613	0.16525581586787	0.321434601519747	-0.47830283957382	0.00238644713044176
SLC35G2	blue	-0.0558538362479146	0.739085413584798	0.0558538362479146	0.739085413584798	0.00906949714987793	0.956902053745769	0.289449820647458	0.077962195588785	-0.0369041127202398	0.825896366555887	-0.0325193113378733	0.846319065521405	-0.0548491798800975	0.743618959789345	-0.0551769049483845	0.742139145212086	-0.110315649360687	0.509682758651399	-0.0699426789037949	0.676484948966391
NAT14	blue	0.224098155761554	0.176195447466263	-0.224098155761554	0.176195447466263	0.0668508169864791	0.690057804970395	-0.352349094840358	0.0300384747774602	-0.0725430397272227	0.665146916913215	0.239736980010113	0.14713975849589	0.335592043933767	0.0394192901318732	0.206534799501695	0.213462099574772	-0.000994963539359628	0.995269789199082	0.310760921389711	0.0575665766691353
PLIN3	blue	0.435994483928897	0.0062139599088752	-0.435994483928897	0.0062139599088752	-0.126207932128322	0.450227607851649	-0.767223199659121	1.92461631951461e-08	-0.00931527892533335	0.955735240058008	0.451784268138427	0.00440854852570567	0.262115942291326	0.111890546928933	0.566103715088313	0.000211809542126899	0.0730968087245792	0.662741724064104	0.418765014213787	0.00887852370230748
SLAMF1	blue	-0.35524876388285	0.0286190361141225	0.35524876388285	0.0286190361141225	0.670598331025872	4.09278011613565e-06	0.830606502776949	1.10465862467987e-10	0.24594180168407	0.136642358735492	-0.697203476560515	1.15335756184445e-06	0.00401198872918225	0.980928016664563	-0.577019162020976	0.000149229576312119	-0.00181509893578289	0.991370851166033	-0.384820308276874	0.0170498456183584
KLHL34	blue	-0.314869788140482	0.054173943705612	0.314869788140482	0.054173943705612	0.20282292966164	0.221987344951669	0.290469054003507	0.0768733723598762	0.190385893289423	0.252241271255203	-0.263312135727561	0.110204479161213	-0.0307057094874718	0.854795902915457	-0.228674486161568	0.167299801706737	0.23619016730305	0.15339930307237	-0.0450318787798331	0.78834665858082
LILRA6	blue	0.476402389594199	0.00249780902506717	-0.476402389594199	0.00249780902506717	-0.213466520528033	0.198153295124559	-0.697195447026106	1.15382195745853e-06	-0.211623690659644	0.202145962733946	0.734332961564468	1.54187273686853e-07	0.110658665222478	0.508359307558123	0.72461785954562	2.69257333845331e-07	-0.0849196294949057	0.612217883568478	0.562379817545281	0.000238026915581058
HLA.DPA1	blue	-0.53926482967484	0.000476647494577705	0.53926482967484	0.000476647494577705	0.265378424650626	0.10733735848229	0.737961294469344	1.24432527791158e-07	0.279517347815541	0.0892126974589274	-0.755990327823245	4.06237371321601e-08	-0.170605836799	0.305794795197979	-0.726927651495066	2.36335029092488e-07	0.147001008998732	0.37847890920982	-0.509829319099968	0.00107686724564885
FCRL3	blue	-0.341463324130014	0.0358935739785909	0.341463324130014	0.0358935739785909	0.725303380112712	2.59069628875437e-07	0.729922354917394	1.99179075551409e-07	0.21992511851009	0.184596988966183	-0.597045441196488	7.59238470078199e-05	0.11625566240081	0.487010946848935	-0.671198076133961	3.9831785440029e-06	0.108459314524772	0.516874858715337	-0.149986349761862	0.368763784766362
CD200	blue	-0.082872584472529	0.620848696425824	0.082872584472529	0.620848696425824	0.287142302542733	0.0804716741745626	0.265388617972863	0.107323356168414	0.279619515173868	0.0890909263607008	-0.334683051302647	0.0399894816586088	-0.0897849607743174	0.591911825570307	-0.047624274999268	0.77646409410987	0.0570855594848199	0.733539063046468	-0.247625884025695	0.133891143504802
CEBPE	blue	0.113323767785847	0.498135713965364	-0.113323767785847	0.498135713965364	-0.175823640716994	0.29101537623337	-0.539805380410307	0.000469236450697786	0.41517425399528	0.00954256706088298	-0.034511817963748	0.837025652443751	0.0595013978287407	0.722699562048011	0.416320639164981	0.00932610549903828	0.465551868381144	0.00322499930821053	-0.0611624952196587	0.71527712366412
SLFN5	blue	-0.365555125193046	0.0240140414003483	0.365555125193046	0.0240140414003483	0.615903254384676	3.85100005144929e-05	0.885523915102474	1.53151623501083e-13	-0.0606316779015787	0.717646261095594	-0.536188599101485	0.000520847092008674	0.0149559684451187	0.928986638919516	-0.692292589909321	1.47180973301266e-06	-0.106249886878519	0.525500080974382	-0.220212404248927	0.184009661299167
ZNF287	blue	-0.357463134083108	0.0275727052471795	0.357463134083108	0.0275727052471795	0.469272877475792	0.00295716985317666	0.803363420831208	1.27420339859129e-09	0.363902975974864	0.0247078264774266	-0.79097385372883	3.42946994184907e-09	-0.105703651345863	0.527643303883708	-0.58671720049534	0.000108178607950049	0.106375507036286	0.525007798549939	-0.574871830309578	0.000160029157982015
OPTN	blue	-0.301698598123199	0.0656471699438896	0.301698598123199	0.0656471699438896	0.514197606707423	0.000958581764409087	0.692913145115069	1.42753028488409e-06	0.349013842023425	0.0317422578593571	-0.679240216682705	2.75124388658383e-06	0.0804443194918556	0.631151927964715	-0.463100687149561	0.00341277410282174	0.116604017903911	0.485697747996638	-0.447963549902023	0.00479739042639567
NT5DC2	blue	0.17456238118368	0.294544982725771	-0.17456238118368	0.294544982725771	-0.0600705440777617	0.720153537119198	-0.692973524647114	1.42328798080833e-06	-0.124620394794091	0.455991964212842	0.454780078098339	0.004123075769564	0.204043257503049	0.219159183395764	0.29996451296654	0.0672907831899227	0.193008336942366	0.245644017533728	0.584821868686699	0.00011529090207071
OSCAR	blue	0.428481125884026	0.00727631169575465	-0.428481125884026	0.00727631169575465	-0.195877906525561	0.238558974198088	-0.811012089526095	6.67384758803634e-10	-0.262956565742434	0.110703644644516	0.711563659811814	5.49536569049634e-07	0.0981039235885973	0.557897188256097	0.682484592275117	2.36201877759367e-06	-0.0668323872514351	0.690139001067879	0.641933678375819	1.39947185032753e-05
OR7E2P	blue	-0.0998669262807506	0.55080743444597	0.0998669262807506	0.55080743444597	-0.0599978874874951	0.720478395117512	0.375198345109724	0.0202796362158235	-0.041141095988436	0.806268601516006	-0.129542928843385	0.438248013792794	-0.0976713675320776	0.559643143344071	-0.157078055081518	0.346288664704832	-0.270625528084209	0.100311011507955	-0.237214800180317	0.151571417245586
ZNF30	blue	-0.200020949540771	0.228575479410503	0.200020949540771	0.228575479410503	0.527880126512394	0.000659040635559868	0.775402035583156	1.08793108433289e-08	0.2051386772111	0.216641688052795	-0.64501560732945	1.23365745063165e-05	-0.0690285251325697	0.680487724702557	-0.493477556461687	0.00164245768119206	-0.0440335280643427	0.792935489871248	-0.483207109849868	0.00211892464834782
PLAU	blue	0.0959058418915393	0.566795648628364	-0.0959058418915393	0.566795648628364	-0.0937797194727222	0.575464274852178	-0.339557199221891	0.0370088037476867	0.0179221841725518	0.914949530516328	0.260362083859174	0.114397787231388	0.0302413648093277	0.856968888248148	0.0876185795220383	0.600916939873495	0.0153774065858934	0.926990866586608	0.296715147954768	0.0704577820500612
JAKMIP1	blue	-0.380242955788061	0.0185278791643186	0.380242955788061	0.0185278791643186	0.453783831858166	0.00421617281616954	0.736371640098804	1.36746050422428e-07	0.216555890458848	0.191584394926483	-0.618470587650073	3.49913250299176e-05	-0.0317920489352649	0.849716324846245	-0.602057070346014	6.36570741460788e-05	-0.0168956142027471	0.919804939010619	-0.379818577173857	0.0186701877938935
RASL11A	blue	0.242246872862796	0.142824608181855	-0.242246872862796	0.142824608181855	-0.528133230161823	0.000654391056912259	-0.53664166683772	0.000514116022545998	0.261409216856586	0.112895810187633	0.157384651929487	0.345336243639794	-0.114880152556149	0.492214109302114	0.49743539394581	0.00148575192064598	0.207184071514349	0.211994461218936	-0.157333678725924	0.345494477293584
ZNF300	blue	-0.301824266002814	0.0655293010908425	0.301824266002814	0.0655293010908425	0.122959898049533	0.462063519074604	0.640260069686093	1.49780204488454e-05	-0.0176464444263623	0.916253416481088	-0.490135592823813	0.00178592978093333	-0.121086734142775	0.46896421850158	-0.46804020651461	0.0030436581642109	-0.171595861034263	0.302954565849372	-0.517343822216204	0.000880672385859611
TAS2R3	blue	-0.0817874118645759	0.625444483931857	0.0817874118645759	0.625444483931857	0.30584562222121	0.0618449140898025	0.55655297118097	0.000284925332864505	0.0231638934805993	0.890208624048669	-0.336371355858384	0.0389357217868751	0.0286005284502379	0.864655695393529	-0.250309079306157	0.129592799733979	-0.269395476392409	0.101925769211426	-0.298951326802093	0.0682660111063513
MATN2	blue	0.0728873193994509	0.663651212107928	-0.0728873193994509	0.663651212107928	-0.127092369999255	0.447033442088446	0.48432945687352	0.00206154011626001	-0.172163383384416	0.301334029461665	-0.170176739411182	0.307031044805604	-0.0244765636310142	0.884027890767698	-0.155190319306772	0.352188017116607	-0.372959171590766	0.0211003863806552	-0.445788762748394	0.00503172237286062
DLG3	blue	-0.216852786250456	0.190961287306791	0.216852786250456	0.190961287306791	0.495939074005107	0.00154337421802768	0.736206856208231	1.3808492650104e-07	-0.130250842773189	0.435727911484784	-0.397863252459788	0.0133705301252245	0.139138098841978	0.404778932445237	-0.503938870956179	0.00125675590576071	-0.298624704048492	0.0685827574424534	-0.248582219397664	0.132347198655395
IFI6	blue	-0.00510994470847496	0.975709989130401	0.00510994470847496	0.975709989130401	0.105239343663109	0.52946842212428	0.383133720332691	0.0175824841388735	0.0669364411125936	0.689680614586191	-0.241192561221633	0.144625768107277	-0.282673066686041	0.0855103000353548	-0.249021730435728	0.131642080435143	-0.0398027284857133	0.812456554465027	-0.170475319621928	0.306170486333312
B3GNT8	blue	0.148594050989148	0.373276077255544	-0.148594050989148	0.373276077255544	0.00619026591871643	0.970576741038999	-0.645549519024174	1.20682605182537e-05	0.228251839989492	0.168107543340736	0.247638902647042	0.133870036569192	0.15332904018014	0.35806394330298	0.173571795388001	0.297336295650676	0.545081062852779	0.000402128366202045	0.504016530905004	0.00125422137782369
RIC3	blue	-0.10506101250575	0.53017022912966	0.10506101250575	0.53017022912966	0.505150500467698	0.00121772393023857	0.748619041709376	6.49298320656542e-08	0.204902204658296	0.217183455505955	-0.619988901837038	3.30504561598935e-05	-0.0953763126655307	0.568949029532137	-0.506035095687696	0.00118990783245451	-0.0761379244163197	0.649593036520862	-0.481574528033611	0.00220489902029607
MUC12	blue	-0.0647431831714855	0.699365375336086	0.0647431831714855	0.699365375336086	0.146488754283387	0.380160958795034	0.304964351871469	0.0626379519358005	-0.114807818379734	0.492488516780258	-0.0505861207008614	0.762949316267125	-0.319541396820615	0.0505127677671971	-0.248126537274637	0.133081214206245	-0.152114959621015	0.36192834043574	-0.0346832702473209	0.836226965944091
KIF2C	blue	0.344761403710798	0.0340288262469877	-0.344761403710798	0.0340288262469877	0.0371839135195266	0.824596836536335	-0.293571093939521	0.0736324436755346	0.123742768925015	0.459195607230637	0.0604590292140107	0.718417386700477	0.241344942977002	0.144364417667313	0.23373648077603	0.157841682243999	0.0857359215510872	0.608790442718782	0.0205947607123581	0.902323617547901
ERAP2	blue	-0.236597221627004	0.152671229744439	0.236597221627004	0.152671229744439	0.237744441702328	0.150632819213395	0.61123356031662	4.57439984784264e-05	0.00943620064489813	0.955161214746482	-0.331530491488011	0.0420191300483214	-0.297309107292092	0.0698702997794803	-0.390942332208487	0.0152289174062526	-0.176461376184594	0.289241100739371	-0.331389677999028	0.0421116985967018
PTGDR	blue	-0.302215441211531	0.0651634715168132	0.302215441211531	0.0651634715168132	0.325903528501908	0.0458487967511004	0.691891626154997	1.50108819250642e-06	-0.18189511230887	0.274407149528042	-0.336324851427054	0.0389644420961397	-0.099274400972345	0.553185477922319	-0.664069707325353	5.4782301977629e-06	-0.135055992783042	0.418835111655497	-0.105920737562071	0.526791028396671
SH2D4B	blue	0.33832805722128	0.0377428107370933	-0.33832805722128	0.0377428107370933	-0.138773442472823	0.406023472775869	-0.393131645521696	0.0146188535377649	-0.0193662419387412	0.90812469428654	0.256877608576787	0.119504336749726	0.331902388387629	0.0417754433844407	0.370868641655836	0.0218914796293505	-0.125954784842927	0.451144128285942	0.128670828352256	0.44136360599913
AGPAT2	blue	0.227216000053098	0.170099040024944	-0.227216000053098	0.170099040024944	-0.138508263114069	0.406929879260147	-0.802021255445718	1.42319914158775e-09	0.199844647550288	0.228994418264504	0.328538214348573	0.0440220207865028	0.0520971686159962	0.756080756602553	0.372453185516804	0.0212896387231947	0.454538594420907	0.00414547638531552	0.498840230238849	0.00143338789540877
SPR	blue	-0.0118395066944613	0.943757515192592	0.0118395066944613	0.943757515192592	-0.443448796304275	0.0052948520885429	-0.492766798257556	0.00167209086209154	0.356504704975739	0.0280216358752018	-0.056226275916417	0.737406961708352	0.0936797328804315	0.575873412359226	0.215132867021362	0.194590836908378	0.382217859593783	0.0178775237162579	-0.121277202181869	0.468260054290999
CBX2	blue	-0.174663663441262	0.294260536388369	0.174663663441262	0.294260536388369	-0.114693733935514	0.492921467971405	-0.20195531019988	0.224013249835422	0.000506621063647106	0.997591434971951	0.0121340686555348	0.9423605310205	0.174702491889685	0.294151535343047	0.0179278107409482	0.914922926525709	0.151670689976812	0.363348673357934	0.0952905825312812	0.569298010935254
ABCB1	blue	-0.245025621047264	0.138156515622001	0.245025621047264	0.138156515622001	0.316894005286158	0.0525623486960429	0.81178651040168	6.24074002169023e-10	-0.0494348193958324	0.768194680303854	-0.543856344350252	0.000416891653244894	0.015953159312239	0.924265031696604	-0.60255693803426	6.25378233007707e-05	-0.119181015736729	0.476040486642845	-0.43093982482414	0.00691269065508961
TMEM120A	blue	0.333264143174331	0.0408929060354378	-0.333264143174331	0.0408929060354378	-0.164269453973786	0.324371688769693	-0.800602907445277	1.59817607361812e-09	0.0385593267338743	0.81821550810407	0.443292934096351	0.00531279374300298	0.161893693641379	0.331514417082779	0.469555538453344	0.00293764267010689	0.259014201440585	0.116353256722588	0.503840415647751	0.00125997562078263
LOC101927502	blue	-0.120274985424937	0.47197155026134	0.120274985424937	0.47197155026134	-0.273567830437802	0.0965277447659055	-0.409594676225041	0.0106583783365678	-0.0820661573493755	0.624262635475122	0.342109697489124	0.0355216847906635	-0.309301894447233	0.0588111774357761	0.259226701856409	0.11604330887372	0.209841894806976	0.206059458785695	0.279796004117783	0.0888808750104775
ASGR2	blue	0.0605907105130349	0.717829214724181	-0.0605907105130349	0.717829214724181	-0.0686276855205716	0.68224559825368	-0.475987974786622	0.00252268830484587	-0.208861710711751	0.208234636317495	0.375049363782292	0.0203334031933353	-0.0123969994574593	0.941113703494509	0.197985866473385	0.233443217613313	0.00344151971829139	0.983639488401085	0.386977733456876	0.0163883295380711
CCDC157	blue	0.352731747427156	0.0298479066300508	-0.352731747427156	0.0298479066300508	-0.247529872148721	0.13404688254339	-0.511351535706177	0.00103425854927267	0.0236687140930642	0.887830889838989	0.389907146458049	0.0155247661166032	0.0725820449118399	0.664977396699578	0.191266660552979	0.250012476378744	0.112511054025764	0.50124221857597	0.359668539510343	0.0265622102171903
XPNPEP2	blue	0.245273274089575	0.137746007974983	-0.245273274089575	0.137746007974983	-0.108778846275395	0.515633302615414	-0.384566550883064	0.017129107214251	-0.176908800535326	0.288000473490791	0.334575354831501	0.0400574789118994	0.00460577344292007	0.978105948600043	0.290155158069818	0.0772074277286911	-0.134622892202569	0.420342391021052	0.225861057685214	0.172729522530152
TOX	blue	-0.0168718405021176	0.919917417028129	0.0168718405021176	0.919917417028129	0.338787578931676	0.0374670225597225	0.556381749185151	0.000286420710639994	-0.338250541569793	0.0377894953706708	-0.100274072921877	0.549176187652009	-0.0229973674153002	0.890993179924717	-0.418872364936241	0.00885929561988066	-0.382666365464826	0.017732525312213	0.0142656815053754	0.932256496719587
ANKRD24	blue	-0.0713146307510243	0.670494049228298	0.0713146307510243	0.670494049228298	-0.0374330152922249	0.823440274791587	-0.153195479233068	0.358487844075643	-0.0718278151578146	0.668258249595719	0.118309461908077	0.479295293503156	-0.0132103327750752	0.937257734795909	0.0726497068779959	0.664683370319814	0.0924540103447989	0.580899629328265	0.134365443012563	0.421239811149037
LOXL1	blue	-0.159825036300138	0.337812495491229	0.159825036300138	0.337812495491229	-0.282833463797511	0.0853253427741571	-0.374609109348636	0.0204929860410546	0.00202915845110044	0.99035323734261	0.27053657987591	0.100427119744149	-0.152503832846707	0.360687848864953	0.213246072953064	0.198627985284952	0.295323444383926	0.0718495056936604	0.304595121256458	0.0629725992242417
LRP3	blue	0.217931964385634	0.188708405377638	-0.217931964385634	0.188708405377638	-0.168131830779377	0.312965995191699	-0.379919560796605	0.0186362418107136	0.129087398091521	0.439873891199894	0.125131124469638	0.454133178189107	-0.0129013285001927	0.938722545885526	0.0817376165939241	0.625655707292229	0.17610169674066	0.290240922906012	0.198067039730844	0.233247721374123
SHD	blue	0.108922851948516	0.515074246521177	-0.108922851948516	0.515074246521177	0.176023959052861	0.290457307293928	-0.0831360772798545	0.619734910768975	0.0649823135346477	0.698307137399892	0.00637205362299881	0.969713068794513	-0.157282899828876	0.345652151765781	0.101361577165203	0.544830288428713	-0.0800424497705992	0.632863787304357	-0.0103651588088595	0.95075213809928
GBP4	blue	-0.412323723094808	0.0100994781437495	0.412323723094808	0.0100994781437495	0.354310110616474	0.0290723392563934	0.762150013763628	2.71053357854485e-08	-0.104728214969935	0.531481134312889	-0.375130774361209	0.0203040075917059	-0.279796537811697	0.0888802404054329	-0.60127771508541	6.54383474913229e-05	-0.124740485299984	0.455554530129441	-0.187665988797406	0.259207556664744
CIB3	blue	0.0768266508665371	0.646629513606802	-0.0768266508665371	0.646629513606802	0.248220560320135	0.132929514800643	0.353058705645545	0.0296858647232045	-0.13419525145685	0.421833657914181	-0.200606011570158	0.227188967673589	-0.0629848895651276	0.707163523561274	-0.313358795195051	0.0554024723001117	-0.16137950502745	0.333073044648485	-0.185167247297963	0.265718825658274
WNT2B	blue	-0.110460976121336	0.50912183661528	0.110460976121336	0.50912183661528	-0.102323624523648	0.540999430620695	0.312262113089436	0.0563079843760518	-0.157384849930478	0.345335629081159	-0.0134848890871879	0.935956392072766	-0.190559125497113	0.251801860237254	-0.0677520919648648	0.686091231855875	-0.224320184600416	0.175756219720055	-0.205871338559244	0.214969048747374
ISG15	blue	-0.253333115134729	0.124872375633419	0.253333115134729	0.124872375633419	0.384429003052369	0.0171721997131207	0.388111304529	0.0160494904281228	0.14088191280252	0.398857725042265	-0.378460805336987	0.0191316593868419	-0.310789740423909	0.0575422058892559	-0.538105177762509	0.000492900043882058	0.293249727028171	0.0739631466021339	0.00614181044137916	0.970806958326588
SMG1P5	blue	0.0838782023200162	0.616602438281496	-0.0838782023200162	0.616602438281496	-0.0713158267070257	0.670488835526244	-0.435101556027776	0.00633277084545781	0.212682687247044	0.199844740187002	0.204437886906548	0.218249938115324	0.0537419056185237	0.748625445650898	0.125442713561287	0.453001171118426	0.332770065542593	0.0412113467458745	0.35736523203375	0.0276182887173526
TXK	blue	-0.151592266519603	0.363599739986551	0.151592266519603	0.363599739986551	0.521483154893008	0.000786749645150466	0.829241437201601	1.261254773265e-10	0.0593080007466231	0.723565377948	-0.540742386219715	0.00045663331752583	-0.127408540167714	0.445894589581253	-0.598097716156579	7.31838172654264e-05	-0.164835812276575	0.322683205774071	-0.372734560278369	0.0211842231106938
MORC4	blue	-0.156012284814833	0.349611849668247	0.156012284814833	0.349611849668247	0.536293630002736	0.000519279725218667	0.738481562218518	1.20630786007771e-07	0.0264000658541707	0.874983338358568	-0.487374926788811	0.00191264596856133	-0.0862662535578949	0.606568082590416	-0.464422411534348	0.00331037216554035	-0.266044355756131	0.10642549327594	-0.352374348386372	0.0300258672598531
TGM2	blue	0.283990141988202	0.0840007070232864	-0.283990141988202	0.0840007070232864	-0.156938772285794	0.346721865365972	-0.580247685466053	0.000134224826790691	0.095880018323455	0.566900575772684	0.438391583702708	0.00590446165210597	-0.0758554198867833	0.650810166669826	0.556844522748388	0.000282395148023023	0.120650701356069	0.470578350520541	0.384818605107523	0.0170503765777604
CCDC141	blue	-0.248034258309928	0.133230224393253	0.248034258309928	0.133230224393253	0.615155264404951	3.95939521091924e-05	0.703318520971127	8.4559247255479e-07	0.189841387689743	0.253625764841446	-0.501048674903804	0.00135435840475699	-0.236345234435292	0.153121646405182	-0.605554611108344	5.61915250179213e-05	0.0113590439209945	0.946036502822735	-0.193811919067333	0.243645866297873
PDIA2	blue	0.0425528845093787	0.799753757597112	-0.0425528845093787	0.799753757597112	-0.135976944236821	0.415640154517811	-0.398959038168063	0.0130946661354473	-0.0298463878147613	0.858818073016249	0.361186676368998	0.0258845682140711	0.33205689099902	0.041674542378527	0.218614042488546	0.187294222815357	-0.00782945479837583	0.962790276360823	0.330609842751548	0.0426273451520838
LRG1	blue	0.379151586411087	0.0188957020427958	-0.379151586411087	0.0188957020427958	-0.412466285622462	0.0100709817880631	-0.766446787271054	2.02928521286095e-08	-0.11536956027721	0.490359553670731	0.615806361981322	3.86488765109291e-05	0.0588259212613851	0.725725064059482	0.751230635087973	5.50920955912464e-08	0.00977681259008138	0.953544422578015	0.408641137206562	0.0108597677562238
EPHA4	blue	-0.187269377430575	0.260233923142472	0.187269377430575	0.260233923142472	0.587617106331732	0.000104942430192147	0.668147195919595	4.57006033562237e-06	0.171578747240984	0.303003519591547	-0.589941701740204	9.69834346871326e-05	0.117728952113901	0.481469635567755	-0.489832902504595	0.0017994531378497	-0.0964257816317355	0.564684912422145	-0.377958072231159	0.0193049291989202
MIR553	blue	-0.2678844814049	0.103936363336491	0.2678844814049	0.103936363336491	-0.141708732909513	0.396067762545011	0.31164079822968	0.0568262048110674	-0.130288923351256	0.435592575715161	-0.208920967375064	0.208102685875471	0.18609447307911	0.263290175345446	-0.268627792354536	0.102943544791384	-0.0586244103472321	0.726628440881038	-0.273548433798375	0.0965523221770267
AMOT	blue	-0.0692123779630346	0.679681997150028	0.0692123779630346	0.679681997150028	0.213966215113322	0.197080244920792	0.654124226903754	8.42793500378513e-06	-0.147585607281267	0.376564682034858	-0.419658441251414	0.0087195798161899	0.0304816212297687	0.855844433999406	-0.54861033940333	0.000362163124731822	-0.276979697674112	0.0922786499884592	-0.371922223272468	0.0214897525187018
MST1R	blue	-0.0247625832231245	0.882682045507015	0.0247625832231245	0.882682045507015	0.00816166101090303	0.961212623516907	-0.380726367648747	0.0183668828839116	0.0401525303379325	0.810838143698725	0.21809914936222	0.188361077894018	-0.183022411213575	0.271393162635939	0.265694554254373	0.106903743522201	0.285455501611907	0.0823455189981803	0.365362946563984	0.0240939020312873
ASGR1	blue	0.082423158452111	0.622750343723109	-0.082423158452111	0.622750343723109	-0.292491393689076	0.0747481184675531	-0.409986525303562	0.0105765454891947	0.200805014449535	0.22671867131976	0.0103966149071568	0.950602863827307	-0.0681530464282164	0.684329254316056	0.0657139163342969	0.695073024962447	0.290881294281829	0.0764363713960629	0.00492183137954965	0.976603931579317
MYO5B	blue	-0.291596384854916	0.0756829328283428	0.291596384854916	0.0756829328283428	0.230785034866728	0.163307980838205	0.729200276089475	2.07607878202482e-07	-0.0726787996257263	0.664556962406839	-0.421626726717086	0.00837798233384644	0.0135316611138945	0.935734718139505	-0.449178296133744	0.00467066329710558	-0.244622221858647	0.138827118550923	-0.388779966375768	0.0158523975321294
CD96	blue	-0.487801116650132	0.0018925821644357	0.487801116650132	0.0018925821644357	0.534278666960614	0.00055009446311936	0.938298298495778	3.51408488594682e-18	0.195700721582116	0.238992404444263	-0.730153568975066	1.96547692157422e-07	-0.0834237965248391	0.618519673580552	-0.731106671947337	1.86036202869164e-07	0.00753475447353203	0.96418993009678	-0.452603684575898	0.00432881176766192
CHRFAM7A	blue	0.0294019286420512	0.860899807892067	-0.0294019286420512	0.860899807892067	-0.47274856341507	0.00272475711847126	-0.704160939901053	8.09705776401198e-07	0.300352184915459	0.0669205520367249	0.338643749172171	0.0375531668375707	-0.223538788290323	0.177305486704653	0.496858538682443	0.00150773754817211	0.416484415441122	0.00929552613176994	0.224904796276604	0.174603455044437
CDHR2	blue	0.0484121822602369	0.772862394498145	-0.0484121822602369	0.772862394498145	-0.452245944505671	0.0043634679080788	-0.596623034657736	7.70496137005418e-05	0.101899371188959	0.542687211238315	0.304714728211538	0.0628640404526114	-0.201763923710143	0.224461838739951	0.340799323065918	0.0362789088989469	0.351198427684523	0.0306175690503333	0.176465040491173	0.289230926296873
MIR548AT	blue	0.113851574210361	0.496123501797669	-0.113851574210361	0.496123501797669	0.0274810816356362	0.86990704624003	-0.309024594242083	0.0590501253009954	0.025325614712378	0.880033690909874	0.127218686195596	0.446578258193093	-0.132060380604883	0.429322654434093	0.0678613695189409	0.685610853742576	0.253206247546552	0.125067795122701	0.248058007277186	0.133191863235271
SYCE1L	blue	-0.172056746336733	0.301638104552145	0.172056746336733	0.301638104552145	-0.0174013269561572	0.917412680681106	-0.0921519978765155	0.582141078783615	0.088555394417631	0.597015556339113	-0.0368044820664871	0.826359209912688	0.314907697551631	0.0541434033077877	-0.0938980100425189	0.574980408780235	0.0466976743922551	0.780705683233762	0.10644418782454	0.524738746721463
S100A5	blue	0.0268025414264409	0.873092785113256	-0.0268025414264409	0.873092785113256	-0.0954181323680723	0.568778829713643	-0.288969430518022	0.0784795360585584	-0.0468209153100225	0.780141174625152	0.027468757892349	0.869964888211242	0.281465117015595	0.0869131967810885	0.117828849473591	0.481095096880519	0.226597534334029	0.171296138705137	0.106607208192954	0.524100397517405
ZNF781	blue	-0.230595765613386	0.163663125469445	0.230595765613386	0.163663125469445	0.343504271656588	0.0347300355022731	0.67695257809532	3.06016399337067e-06	0.334922774786925	0.0398384619236773	-0.656584327002545	7.58718930086905e-06	-0.199181634341413	0.230574591591851	-0.49395666443729	0.00162274443222473	0.0911321419124277	0.586342031864297	-0.550201964083309	0.000345332347786439
C3orf49	blue	-0.13953764216604	0.403417837364442	0.13953764216604	0.403417837364442	0.225290679846312	0.173845519187216	0.629622856227185	2.28485511666763e-05	-0.0815576577946666	0.62641930822164	-0.291586700898507	0.075693097196804	-0.024532131426548	0.883766395172566	-0.32672718018995	0.0452712604807529	-0.291701687622474	0.0755724749256472	-0.272354951752958	0.0980738201813841
MID2	blue	-0.370965776810478	0.0218541824671518	0.370965776810478	0.0218541824671518	0.633486998337502	1.96348635186689e-05	0.792059954159455	3.15277068730622e-09	0.167767100769725	0.314032102969794	-0.665685668289914	5.10019410700602e-06	-0.0284941440804238	0.86515450446957	-0.714039057603399	4.81446178795955e-07	0.124418534156861	0.45672775850884	-0.268747498318207	0.10278433450461
ITGB4	blue	0.00734160939064016	0.965107313568506	-0.00734160939064016	0.965107313568506	0.121694726612936	0.466718421632172	-0.430115288267519	0.00703285093041177	0.185782328712247	0.264106120720611	0.114626581434419	0.493176403423618	0.163771800705106	0.32585987970334	0.0061573044590279	0.97073334429507	0.333618177375139	0.0406659555182928	0.376866048770456	0.0196858277908927
RAG1	blue	-0.18839908608963	0.257317495817266	0.18839908608963	0.257317495817266	-0.0243396702601701	0.884672146645578	0.41643862668841	0.00930406690814825	0.183888049206676	0.269093557237452	-0.29457047304009	0.0726114251983859	-0.0713634532100036	0.670281222854356	-0.159631191040884	0.338406409078137	0.0315247827882473	0.850965479780977	-0.388793703440427	0.0158483698920364
RDH10.AS1	blue	-0.129319895417	0.439043649460235	0.129319895417	0.439043649460235	-0.243235503110709	0.141150684016995	0.132207949091118	0.428802625286432	-0.0743633580198629	0.657253237415743	-0.0050226256112238	0.976124938867737	0.0464558622305058	0.781813632345917	-0.061056684307199	0.715749168928387	-0.1383911683451	0.407330487122214	-0.073565400305114	0.660709080404404
RILPL1	blue	0.144030809315162	0.388292919634572	-0.144030809315162	0.388292919634572	-0.356633360822726	0.0279610249491914	-0.349745835246521	0.0313616886926834	-0.244510776320316	0.139012805918332	0.332946010415717	0.0410977177808455	-0.248971937334751	0.131721824383092	0.0370196687839661	0.825359612820435	0.147330095098256	0.377400634504396	0.278279647982369	0.0906981026995465
CR2	blue	0.0578887876678859	0.729929332649734	-0.0578887876678859	0.729929332649734	0.378293078466145	0.019189322150384	0.250828991865979	0.128771929611047	0.0823794476399766	0.622935425324316	-0.216028674606905	0.192694411837682	0.157369290412918	0.34538392499554	-0.00465317299008269	0.977880684636014	-0.0892475990880987	0.594139967135216	-0.111278136708308	0.505973593932001
RYR3	blue	0.103936600712079	0.534605649507861	-0.103936600712079	0.534605649507861	0.40540269216399	0.0115680808800399	0.486953846251064	0.00193265259328427	-0.0339791046549339	0.839508246038864	-0.219619200317944	0.185223868110077	0.0425056047452085	0.799971721743236	-0.223523336548442	0.177336220604628	-0.299238501693546	0.0679884721535932	-0.205692487782149	0.215376533867963
TESC	blue	0.295127564295653	0.0720471074264986	-0.295127564295653	0.0720471074264986	-0.156032144640241	0.349549747964975	-0.715284652794285	4.50209320640483e-07	0.208947398131521	0.208043849616309	0.308420206306149	0.0595735961271426	0.114641880891984	0.493118315139012	0.629255499663757	2.31777258753468e-05	0.203300973245037	0.220876491600985	0.241507041608891	0.144086782425502
MIR23A	blue	0.0272781250588118	0.870859715556842	-0.0272781250588118	0.870859715556842	-0.272532478475971	0.0978463483864473	-0.374381583103722	0.0205758684458146	-0.0937501135805075	0.575585406197366	0.279542290211812	0.0891829573113506	-0.236611659064924	0.15264545269381	0.0264562441932081	0.87471940990365	0.0906189773145012	0.588460917898999	0.2695371231986	0.101738818593086
OLFML2B	blue	0.193897093951696	0.243434717073062	-0.193897093951696	0.243434717073062	-0.224875469148446	0.174661154555341	-0.492942833742734	0.00166470801002679	-0.0855085781918246	0.609744188355371	0.30261440716075	0.0647920191776866	0.112495874822087	0.501300332661523	0.297216864317452	0.0699612834861478	-0.0349810262185436	0.8348402959722	0.236348064134335	0.15311658306838
RAB20	blue	0.472698946265125	0.00272795910175798	-0.472698946265125	0.00272795910175798	-0.33132081980266	0.0421570249860937	-0.688013707942372	1.81320211594005e-06	-0.161933531603329	0.331393847563892	0.56401265618847	0.000226192408616137	0.216909528227154	0.190842363306626	0.666469954690707	4.92546847284039e-06	-0.203846874031996	0.219612629602233	0.309906206268772	0.058293108436534
PRSS36	blue	-0.0435735976730582	0.795051842266524	0.0435735976730582	0.795051842266524	-0.40508998764847	0.0116385069191177	-0.470622839566258	0.0028649216642471	0.24587248748086	0.136756482619793	0.0394751159130203	0.81397299936335	-0.212886364833197	0.199404253691412	0.276732839442942	0.0925811715304667	0.398260926682568	0.013269852622573	-0.0109296459028484	0.948073632558621
SLC26A6	blue	0.268883094447945	0.102604216706197	-0.268883094447945	0.102604216706197	-0.437399059432133	0.00603095795855206	-0.877468636337825	4.86348033892763e-13	-0.106513553185208	0.52446708178083	0.639131483269722	1.56762422175408e-05	0.032202141763626	0.847800326447541	0.712874683580838	5.12441557190124e-07	0.139833690885657	0.402411005163766	0.496878720765965	0.00150696353529831
ROM1	blue	0.275334836071262	0.0943088142055721	-0.275334836071262	0.0943088142055721	-0.374037832970451	0.0207016190763858	-0.814363281291701	4.98091872693377e-10	0.197289671035991	0.235124491108876	0.378477000567508	0.019126099318763	0.105918233525183	0.526800855349458	0.59935062335771	7.00382330988452e-05	0.263290289256036	0.110235099065275	0.268365313448381	0.103293301943058
GZMB	blue	-0.129917889580583	0.436912193037979	0.129917889580583	0.436912193037979	0.332392437775391	0.0414560871635292	0.579485812046723	0.000137637498419309	-0.149660139850728	0.36981807014314	-0.33996004229556	0.0367707855746045	0.146627373679334	0.379705351872674	-0.53192482017328	0.00058814796257028	-0.258453620890183	0.117173893861776	-0.189619448703238	0.254191531154928
PRKACB	blue	-0.599839535348744	6.88443240003562e-05	0.599839535348744	6.88443240003562e-05	0.38502641196704	0.0169856956819422	0.761020363446429	2.9219445557293e-08	0.586058050769444	0.00011060585786314	-0.861168365636858	4.00607892857431e-12	-0.0724897353086511	0.665378609459188	-0.695543505278381	1.25310735143593e-06	0.384777277762173	0.0170632645472215	-0.543280809658598	0.000423995208517427
NR1D2	blue	-0.341096348416632	0.0361061231412902	0.341096348416632	0.0361061231412902	0.490936940921484	0.00175055850797139	0.924954978474729	1.06685897870979e-16	0.0412553453631682	0.805740900639367	-0.668509758469431	4.4963907802947e-06	-0.0128207438366978	0.939104584148543	-0.705138420316802	7.6982592903305e-07	-0.142259368457669	0.394216015185877	-0.486864482753681	0.00193692206174586
RASGRP1	blue	-0.311282985610322	0.0571263654954228	0.311282985610322	0.0571263654954228	0.680272447057652	2.62145397644583e-06	0.907854267894473	3.7215029917734e-15	0.0465632718901609	0.781321443999785	-0.653718237512649	8.57459806307517e-06	0.0214278531483281	0.898392569037904	-0.702693793420015	8.73145103851876e-07	-0.119951786596239	0.473171749578394	-0.376869399348648	0.0196846495680234
COL9A3	blue	0.144903060232909	0.385395590186968	-0.144903060232909	0.385395590186968	-0.223148389456289	0.178083164747773	-0.527141460570587	0.000672778656303944	0.0192759065594237	0.908551447709604	0.361525744556424	0.0257351921152951	0.0145135382837106	0.931082281680825	0.365865400589368	0.0238855690256322	0.101801155104862	0.543078296032271	0.302407334907545	0.0649846019063804
LOC101929125	blue	-0.250269544855073	0.129655377958233	0.250269544855073	0.129655377958233	0.30286424230485	0.0645602662611456	0.485056947516497	0.00202507723423436	0.167022626733678	0.316215295215062	-0.327028069044019	0.0450617502162636	-0.0594307088788392	0.723015988769049	-0.464152899043689	0.00333103272350312	0.0998248398563097	0.550976185226715	-0.139012514506361	0.405207293977661
TMEM30B	blue	-0.166064597364289	0.319038745515009	0.166064597364289	0.319038745515009	0.489737851151529	0.00180371830921347	0.612817598582792	4.31625607946136e-05	0.141638665939376	0.396303752862864	-0.474633912207857	0.00260549803045012	-0.0359127451956458	0.830504411037825	-0.488198286272312	0.00187405133209095	-0.132625925841453	0.427331586898587	-0.265050858246527	0.107788066381746
SAMD12	blue	-0.0062792662385226	0.970153896887858	0.0062792662385226	0.970153896887858	0.443509652107901	0.00528786107060745	0.691477966637794	1.53185405495349e-06	-0.103311475991516	0.537079282578104	-0.358686060591224	0.0270085232381741	-0.206245662860031	0.214117928862751	-0.334605505583222	0.0400384329135163	-0.362093728022841	0.0254865671778571	-0.363770587578428	0.0247641321251138
GTF2IRD1	blue	0.0907059351408784	0.588101625774998	-0.0907059351408784	0.588101625774998	-0.139749051860204	0.402698706665636	-0.426696003846831	0.00755050169080056	-0.255831092118735	0.121070914495742	0.336137270188627	0.0390804638821323	-0.332543555288463	0.0413580069168996	0.146529740743723	0.380026213170527	0.0960447834502915	0.566231249962422	0.332713447568494	0.0412479659832222
LOC100499484	blue	0.0775672071546153	0.643448951307917	-0.0775672071546153	0.643448951307917	0.311792642962651	0.0566992061355476	0.646113330365785	1.17907123976835e-05	-0.32940040622235	0.0434371554717217	-0.200951652396166	0.226372552911972	-0.017011173059396	0.91925822943207	-0.366621624128215	0.0235748365897973	-0.517719288533842	0.000871760677329032	-0.276272733898547	0.0931470591251246
TNNI2	blue	0.129893546717882	0.436998847767781	-0.129893546717882	0.436998847767781	-0.0813389458502235	0.627347862916	-0.569693287782321	0.000189024583779777	0.228113646848833	0.168372258824778	0.193704946539817	0.243911226546539	0.145239778326477	0.384280517487677	0.237700519533535	0.150710493664225	0.347204703900489	0.0326991293145772	0.277498884403547	0.0916448746480105
IGLL3P	blue	0.14775937257534	0.375996804195834	-0.14775937257534	0.375996804195834	-0.359651840131046	0.0265697450068945	-0.469234271669051	0.00295984565276732	-0.217054217238079	0.190539349751113	0.437216901912273	0.0060544257980873	-0.128624846538038	0.441528213154222	0.468737475757842	0.00299446813000304	-0.156128618828915	0.349248168447246	0.205803966276991	0.215122484049309
LOC644554	blue	0.215613705673525	0.193571277770046	-0.215613705673525	0.193571277770046	-0.19695243297426	0.235941846121021	-0.128554269592906	0.44178093221991	-0.0527653291236162	0.753049433569045	0.0602962863635397	0.719144519988212	-0.084812781560608	0.612667120086661	0.0757482144433793	0.651272279601178	0.000669478101886354	0.996817187620462	-0.0857448060339903	0.608753183655517
E2F2	blue	0.521247888216497	0.000791839144186165	-0.521247888216497	0.000791839144186165	-0.132156991696621	0.428982158722057	-0.778708624724039	8.58034032978048e-09	-0.203570173809359	0.220252619531717	0.717296522433221	4.03678520711493e-07	0.13311696668763	0.425607006970388	0.680636189103942	2.57707394619814e-06	-0.0804307190220753	0.631209831486671	0.618452710539515	3.50147815448182e-05
FAM169A	blue	-0.495061298319987	0.00157808564087084	0.495061298319987	0.00157808564087084	0.411518432606392	0.0102617389383189	0.882185711335417	2.49746988333277e-13	0.268574544459506	0.103014425408501	-0.813254850711721	5.49057122461894e-10	0.00450053865782614	0.978606077575747	-0.716515887620138	4.21179270655876e-07	0.125940622072219	0.451195434483618	-0.560433146623652	0.000252860435423355
TRO	blue	0.140094214534459	0.401526184932533	-0.140094214534459	0.401526184932533	0.19697585465216	0.235885017502424	0.272695810299224	0.0976374217741326	-0.0265657830417144	0.874204829695287	-0.111971834969468	0.503308730297333	0.273644247703293	0.0964309633541859	-0.239059256416412	0.148321135545224	-0.175997764430352	0.290530243949798	-0.0875521449385526	0.601194026230343
TAS2R13	blue	-0.00357667412038223	0.982997074342183	0.00357667412038223	0.982997074342183	0.0956909128549746	0.56766922671893	0.484304147117749	0.00206281898705436	0.0294691255467245	0.860585014758605	-0.413922905656185	0.00978372911430273	0.152039726526838	0.362168626496107	-0.345334451177942	0.0337130562288887	-0.135390541255245	0.417672901817985	-0.446700500103835	0.00493230437370328
ABCB4	blue	-0.112288332840814	0.502095256707308	0.112288332840814	0.502095256707308	0.320308700701693	0.0499308694845793	0.47148574925394	0.00280728186557795	0.257356722503259	0.118792225066953	-0.395368675369728	0.0140169269134092	-0.10960142614039	0.512443962355437	-0.217929564235459	0.188713394990296	-0.0308112353353867	0.854302221973845	-0.309406541637955	0.0587212036242803
RGS9	blue	-0.0603766171624588	0.718785572379909	0.0603766171624588	0.718785572379909	0.419838044451341	0.00868792333442589	0.333923890333982	0.0404708042948887	0.188803815918391	0.256277960603151	-0.288329477976443	0.0791728627706145	0.201688363139165	0.224639113564621	-0.382742611487433	0.0177079739644527	0.0136439901721501	0.935202359100206	-0.0396551799511121	0.813139440427302
PTPN4	blue	-0.564100645622366	0.000225569951419122	0.564100645622366	0.000225569951419122	0.440133066548566	0.00568803779364376	0.895052584224851	3.47379414251813e-14	0.357090409544434	0.0277465794386382	-0.842949891115119	3.1503593067816e-11	-0.0155795182938795	0.926033896947627	-0.778508749860241	8.70534714674843e-09	0.216236753802588	0.192255775981829	-0.552651979589755	0.000320790351483925
LY9	blue	-0.302211828123273	0.0651668431050622	0.302211828123273	0.0651668431050622	0.88495339320814	1.66678823111596e-13	0.722098297749826	3.09964421878126e-07	0.0534726242982342	0.749844532304546	-0.507690384360038	0.00113936285088048	0.12977398507717	0.437424595979086	-0.707250592323536	6.89754507271168e-07	0.0188287863256375	0.910664058577165	-0.00962302504503391	0.954274387897016
DOK6	blue	-0.417241051608851	0.00915536065184134	0.417241051608851	0.00915536065184134	0.340118681519431	0.0366773975017776	0.832368621625763	9.29287023876343e-11	0.187511743317346	0.259606399635939	-0.623301821068772	2.91507535447555e-05	0.0476730106447972	0.776241178181037	-0.634362057457386	1.89668674527453e-05	-0.115450402007802	0.490053559674726	-0.492883746846526	0.00166718288224949
GBP5	blue	-0.381648585142514	0.0180629965384934	0.381648585142514	0.0180629965384934	0.206715633990485	0.213052631105214	0.754834443945536	4.37707680021334e-08	0.119458508904548	0.475006632630631	-0.560100020424895	0.000255480346950212	-0.231691614195906	0.161614589019621	-0.537964870723188	0.000494899607008846	-0.0229275361663026	0.891322207030341	-0.475339900250331	0.00256203024614435
OSBPL10	blue	-0.0582109910488	0.728482945314466	0.0582109910488	0.728482945314466	0.375892726558169	0.0200305996987087	0.462155862811364	0.00348765679021945	0.18378390890139	0.269369530675766	-0.381615715868927	0.018073754612342	-0.0841312268103236	0.615535956959197	-0.243658118663118	0.140439544349396	-0.0259517847473692	0.877089858737091	-0.22776719519858	0.169037220092714
PDZK1P1	blue	-0.00547549529600192	0.973972923020214	0.00547549529600192	0.973972923020214	-0.0301069378448017	0.857598158222039	-0.21779029866357	0.18900307028117	-0.000813959568894099	0.996130302935132	0.0990958234210128	0.553903125611644	-0.0869137511846568	0.603859458947466	-0.0380952716043782	0.820367257752468	0.129924545025488	0.436888502906386	0.195937303037066	0.238413797269431
PCDHGB2	blue	-0.161505489900947	0.332690736354896	0.161505489900947	0.332690736354896	0.160461613059064	0.335866631370924	0.383289110911055	0.0175328336321895	0.101438935237239	0.544521773430551	-0.264350263543463	0.108756848586234	0.0867581033811106	0.604510092412358	-0.179901514874331	0.279790701655367	-0.0436805956056852	0.794559365773271	-0.238099402357357	0.150006158681113
TIE1	blue	0.0673469223087557	0.687873394410812	-0.0673469223087557	0.687873394410812	0.222421402239194	0.179537802409243	-0.114532544678159	0.493533514976771	0.0264292358729528	0.874846294586809	-0.0395475674780705	0.81363757965582	0.00755791664819585	0.964079919468739	0.0648815658963269	0.698752913640781	0.0719102764356843	0.667899251131581	0.17694920068122	0.287888620580256
PTPRK	blue	-0.263240617020249	0.110304743369955	0.263240617020249	0.110304743369955	0.288163195499857	0.0793537920893071	0.511962516446275	0.00101758085202237	0.189214366230816	0.255226333160227	-0.443751761127284	0.00526012694182821	-0.178470972291755	0.283695837561582	-0.309002445027084	0.059069244368315	0.101664145577538	0.543624076147877	-0.286619309816044	0.0810490776503593
LINC00900	blue	0.343313770441485	0.0348373176649931	-0.343313770441485	0.0348373176649931	-0.0937774560065263	0.575473535327999	-0.374246526377824	0.0206251986172748	-0.0100739707794148	0.952134042860399	0.294792416256845	0.0723861892681902	-0.106084969163366	0.526146706421999	0.229849961359271	0.165067977355152	-0.178021080913164	0.284931232973178	0.214466343668291	0.196010348247864
MIR631	blue	0.238175222581408	0.149872550022012	-0.238175222581408	0.149872550022012	-0.216336100998118	0.192046597856656	-0.355547576292858	0.0284759597427599	-0.24426299221372	0.139426312826594	0.362556420721354	0.0252855049322881	-0.0922849248317035	0.58159452434836	0.21959931041355	0.185264678094344	-0.0815916095783055	0.626275214673437	0.32227640809936	0.048463191993917
SCN3A	blue	-0.00772738819569396	0.963275020653784	0.00772738819569396	0.963275020653784	0.0277647016970397	0.868576049163517	0.223023939222589	0.178331580964202	0.173193713969091	0.298406118483637	-0.110834932870783	0.5076798896469	-0.249634677720832	0.130663374762446	0.0576728791477313	0.730899072392817	-0.0379819609343924	0.820892858639418	-0.232174429215778	0.160717941198943
HOPX	blue	-0.344399013503616	0.0342297628434159	0.344399013503616	0.0342297628434159	0.188810953910502	0.256259652007526	0.765058823921626	2.22966505632776e-08	0.0956290724611088	0.567920691013444	-0.614515288617052	4.05432821643297e-05	-0.0506179929356699	0.762804252368229	-0.541030393360996	0.000452820699678342	0.0114578131601053	0.945567973808537	-0.541919441017911	0.000441230210210513
ST3GAL4	blue	0.466391070139903	0.00316281566844548	-0.466391070139903	0.00316281566844548	-0.278639121369129	0.0902647376736028	-0.756096075735482	4.03465543216478e-08	-0.252748784723654	0.125774340252337	0.72216321793376	3.0884789831803e-07	0.188454393303109	0.257175276038634	0.623872779888673	2.85226005612615e-05	-0.14401694955354	0.388339059474857	0.576135611010113	0.000153591087028926
NUTM2F	blue	0.0259575873942817	0.877062586126989	-0.0259575873942817	0.877062586126989	-0.230443095936892	0.163950000554921	-0.519306169386622	0.000834973361568428	0.192371864303755	0.247234429875708	0.200380890485281	0.227721790598319	0.109285494920586	0.513667737675054	0.334409849934134	0.0401621581754271	0.215314160921516	0.194205983394741	0.171279545977121	0.303860193831553
TMEM182	blue	-0.14382403531155	0.388981612616821	0.14382403531155	0.388981612616821	0.202143117649358	0.223573646848185	0.687319053904045	1.87503942616061e-06	0.0195608316890887	0.907205519136625	-0.505584239342155	0.001204014004661	-0.0607096131802963	0.717298257760182	-0.504711874326035	0.001231728489323	-0.146239503497792	0.38098099201588	-0.465887123617009	0.00320003064533953
TREM2	blue	0.237393685157561	0.15125393253939	-0.237393685157561	0.15125393253939	-0.301492293365277	0.0658410340847934	-0.354963270286136	0.0287562883790623	-0.05018954712478	0.764754954115147	0.260104619414207	0.11476938257899	-0.130539627340063	0.434702170722965	0.380282616251339	0.0185146262137729	-0.0824389058272763	0.622683671318144	0.0429029662387254	0.798140313782005
ANK3	blue	-0.195646895820194	0.239124178438694	0.195646895820194	0.239124178438694	0.696913373620868	1.17024552533916e-06	0.672013086891884	3.83854774304984e-06	0.102918898431126	0.53863553216755	-0.516703207039242	0.000896064127255216	0.17359338047472	0.297275292461452	-0.466294677986563	0.00316990460168469	-0.099732910630548	0.551344871621576	-0.255447272432549	0.121649310541043
MAGIX	blue	-0.0719091940051073	0.667903963065253	0.0719091940051073	0.667903963065253	-0.339789661774958	0.0368713014143771	-0.582306048440666	0.000125382818708357	0.184293286648356	0.268021440828215	0.303104448469056	0.0643380635190616	0.0676125210549992	0.686704954559382	0.19878764572564	0.231517100253057	0.454335732154638	0.00416437599710187	0.343673797979181	0.0346347928019669
ETS1	blue	-0.0896903819290325	0.592303725196149	0.0896903819290325	0.592303725196149	0.757254012935403	3.74239568790343e-08	0.730347032166959	1.94370663147325e-07	-0.109139343571799	0.514234354536657	-0.466054181846197	0.00318765178630426	0.0719707851758347	0.667635870188288	-0.541803344752521	0.000442728555782002	-0.283782734345388	0.0842370513824767	-0.197667635784423	0.234210711549776
MGC70870	blue	-0.315965239965468	0.0532969610646017	0.315965239965468	0.0532969610646017	0.238401145121493	0.149474949886893	0.714436838577769	4.71259973490901e-07	-0.140540086397138	0.400014461275029	-0.386438323929306	0.0165516665517716	-0.00374851904409781	0.982180278696073	-0.418790213993862	0.00887400685151901	-0.311470315954824	0.0569690613372955	-0.402490416883095	0.0122381954938145
CYSRT1	blue	-0.0216118790471919	0.897524538915631	0.0216118790471919	0.897524538915631	0.0460866904959716	0.783505942412887	-0.33081218799982	0.0424930608782439	0.272374183153145	0.0980491587338068	0.0639227001904801	0.703000550353304	0.299972620539799	0.067283023876023	0.158880955645955	0.340711065934351	0.211428767515717	0.202571541944106	0.215432449339337	0.193955167455231
TOX2	blue	0.100986100282061	0.546328923643954	-0.100986100282061	0.546328923643954	-0.326168028516831	0.0456626878988894	-0.426313400684253	0.00761040863482586	0.141507246414833	0.396746601919344	0.219763674972701	0.184927626986082	0.231834596881523	0.161348676239904	0.135911415494423	0.415867029724466	0.189902806814222	0.253469343792849	0.128866573572122	0.44066324784381
IFI44	blue	-0.123006646502046	0.46189199590502	0.123006646502046	0.46189199590502	-0.0291647407605482	0.862011116000154	0.632216812696321	2.06426626866317e-05	0.0407208591803024	0.808210338027005	-0.336269279602872	0.0389987848579828	-0.415445050820101	0.00949105186906046	-0.286747673282081	0.0809070623000117	-0.196428068537729	0.237216553461094	-0.45895450350534	0.00375212655998185
CEBPA	blue	0.163148193887921	0.327730714614174	-0.163148193887921	0.327730714614174	-0.0611222022697347	0.715456866908311	-0.641680641671729	1.41395038126547e-05	0.187129550663439	0.260596413558211	0.22221305304395	0.179956245693202	0.365716223950004	0.0239472655675131	0.291894110108307	0.0753709577925441	0.390599664860851	0.0153263185842443	0.404990767664543	0.0116609287988986
MAP9	blue	-0.351230002019699	0.0306015571080677	0.351230002019699	0.0306015571080677	0.527992846349703	0.000656966325092523	0.87102470916144	1.15804463407206e-12	0.281176688280549	0.0872507903054184	-0.716570207216929	4.19939209098859e-07	0.0206493054356344	0.902066170402608	-0.637645357129323	1.66409283024533e-05	0.059675917026865	0.721918551920193	-0.449265455584713	0.00466168307921147
LRP2	blue	0.0341585174471585	0.838671960016092	-0.0341585174471585	0.838671960016092	-0.316341101951901	0.0529986879981498	-0.446493217011668	0.00495475638315668	-0.276475556707003	0.0928972790112794	0.454379310838909	0.00416030970181739	-0.00711621804955604	0.966177913316007	0.360408340618123	0.0262301793805398	-0.0991540213288935	0.553669198363195	0.316547275745149	0.0528356425658311
IL4R	blue	0.570868985659609	0.00018205605947075	-0.570868985659609	0.00018205605947075	-0.291335801772352	0.0759568151908342	-0.761531066572483	2.82454256059137e-08	-0.444423146820974	0.00518387520947394	0.820358777177039	2.90742223893982e-10	0.127803539930937	0.444474017432778	0.679560958037174	2.71029677947357e-06	-0.337719903336928	0.0381103423298639	0.583653983451962	0.000119880825923739
FAHD2B	blue	-0.114663315039172	0.493036940847399	0.114663315039172	0.493036940847399	0.336969152410367	0.0385680639762817	0.454541675106532	0.00414518994917252	-0.204776738570402	0.217471281581544	-0.333007193509993	0.0410582640279349	0.0414387430420016	0.804893991238099	-0.402481330094483	0.0122403368042351	-0.276455130213305	0.0929224112870343	-0.204548742894427	0.217994988245947
ITK	blue	-0.32165676179999	0.0489215840843233	0.32165676179999	0.0489215840843233	0.783302321007992	6.128209757577e-09	0.814736999114384	4.81927508181594e-10	0.13128058519789	0.432076462501339	-0.625989140356979	2.63001208366575e-05	0.0154835177837572	0.926488432750652	-0.640089841336979	1.50814857869094e-05	-0.0523981999546775	0.754714583962321	-0.266578450536546	0.105698411515938
GLOD5	blue	0.00698340197992091	0.96680881172999	-0.00698340197992091	0.96680881172999	-0.162236708644596	0.33047717253577	-0.345139142578491	0.0338204077663857	0.293250241816941	0.073962615930254	0.047966048471689	0.774901201335247	0.0559188355860856	0.73879239889196	0.234959339989731	0.155616185037592	0.236094073937903	0.153571547676394	-0.00879949389131166	0.958183957303028
CD2	blue	-0.473590508767188	0.00267092200214479	0.473590508767188	0.00267092200214479	0.651629486462667	9.36671163040877e-06	0.880004675298532	3.41063776544106e-13	0.159219236938966	0.339670706550815	-0.68067628037173	2.57222485605685e-06	-0.00944144150814346	0.955136336440692	-0.698629154837261	1.07357475443028e-06	0.0703214804966893	0.674828856772352	-0.308264394962309	0.0597091428608288
CHRM3.AS2	blue	-0.115880629225494	0.488426763007814	0.115880629225494	0.488426763007814	0.475915045004653	0.0025270890001365	0.611348192567636	4.55525903317004e-05	0.330722498339733	0.042552540141569	-0.625777313275027	2.65152499358993e-05	0.0615405472252803	0.713591404984129	-0.38250076664997	0.0177859467854329	-0.00174798052271556	0.991689927070828	-0.494182273960337	0.00161353395513363
CYP2C18	blue	0.192705884820553	0.246398923477993	-0.192705884820553	0.246398923477993	-0.106551054456832	0.5243202392216	-0.34993412126638	0.0312644056290704	0.110244604137128	0.509957086708881	0.181989627157569	0.274153613765023	-0.11124922606556	0.506084809182832	0.172417296659153	0.300610783958063	0.126838323237104	0.447949671369912	0.196316459633778	0.237488470184547
CAMK4	blue	-0.345840833077017	0.0334360218106922	0.345840833077017	0.0334360218106922	0.621966294590937	3.06694769939056e-05	0.87111330317591	1.14467611070924e-12	0.196457108562449	0.237145836771896	-0.708267881660825	6.53993777637399e-07	-0.0478057174179327	0.775634269395632	-0.643987016003972	1.28688919302926e-05	-0.0141495795675907	0.932806575339448	-0.441383285136039	0.00553692116696337
TMEM99	blue	-0.251174777982165	0.128228127214123	0.251174777982165	0.128228127214123	0.407982249417713	0.0110008099574482	0.680445423041236	2.60026250220212e-06	0.17893020176323	0.282438387540595	-0.621441588022202	3.12855826083249e-05	0.0624685843136487	0.709459013356546	-0.538842328486463	0.000482512612428675	0.0689727249559246	0.680732335860192	-0.411726173649935	0.0102196693387296
PHOSPHO2	blue	-0.343929318018891	0.0344916410789167	0.343929318018891	0.0344916410789167	0.335484240739204	0.0394865653944638	0.527907404710868	0.000658538118671953	-0.077370478756121	0.644293259062596	-0.294825744070889	0.0723524143573284	-0.0391429238130141	0.81551132388783	-0.469618835950664	0.0029332853295303	-0.0499581814868665	0.765808950828174	-0.0778031665351298	0.642436855473465
LINC01549	blue	0.070641768736494	0.67342975584544	-0.070641768736494	0.67342975584544	-0.225059610921117	0.174299091563152	-0.318678496485395	0.051173649106365	-0.128135154163037	0.443283316412687	0.336101786052135	0.039102442911174	-0.217835187209024	0.188909666908591	0.239019897598291	0.14838995655543	0.0617633477276697	0.71259857266546	0.282384916431018	0.0858433513765252
TAS2R43	blue	-0.11391330937215	0.495888413906995	0.11391330937215	0.495888413906995	0.0919159171886251	0.583112335301979	0.424840123281683	0.00784491495029991	0.0722150591519855	0.666572999297224	-0.266614959139067	0.105648849203786	-0.276184682174618	0.0932556569938251	-0.185961214438464	0.263638309412238	-0.192394663900913	0.247177339482968	-0.378523107385898	0.0191102775536492
PAPPA	blue	-0.290262711369703	0.0770928396952292	0.290262711369703	0.0770928396952292	0.258068011445699	0.117740910442701	0.573304189866459	0.000168352281800902	0.039619916535318	0.813302667172105	-0.315374503390865	0.0537684638547641	-0.110413706673231	0.50930424992646	-0.451471035449604	0.00443936384304622	-0.138884250831851	0.405645062300822	-0.189158734807363	0.255368664912282
MIR1250	blue	0.254663595240615	0.122836691754103	-0.254663595240615	0.122836691754103	-0.262949007950719	0.110714273142448	-0.561732518329633	0.000242870223289726	0.0895956389256903	0.592696419292038	0.309333103893058	0.0587843326432604	0.145129811880535	0.384644473376333	0.319524288137675	0.0505258041674416	0.251204765153725	0.12818104840389	0.263077440480242	0.110533763711861
MST1L	blue	0.145921460694692	0.382028859306128	-0.145921460694692	0.382028859306128	0.255556191825945	0.121484964925196	0.506472459584548	0.00117636363808606	0.18267634738026	0.272316092138333	-0.405274184949811	0.0115969788146118	0.0908583657771477	0.587472047688632	-0.333713101657262	0.0406052792289964	-0.185640088895078	0.264478488802831	-0.394425129140967	0.0142682066101578
TMEM133	blue	0.0776153068451005	0.64324258678713	-0.0776153068451005	0.64324258678713	0.0446445775539297	0.790126028815668	0.253572816954246	0.124503775213989	-0.0493645034188084	0.768515374287719	-0.195509659663738	0.23946037634686	-0.185372031587171	0.265181174688747	-0.159875126757077	0.337659129962374	-0.111943537945794	0.503417295132622	-0.203144365113909	0.221239988453011
MFI2	blue	0.177314034576111	0.286879802736628	-0.177314034576111	0.286879802736628	0.00902130712244219	0.957130839427127	-0.298749504632738	0.0684615943345604	0.010768628548753	0.948837607962187	0.117835506358692	0.481070144053399	-0.0575203259796203	0.731584503982275	0.257391654962221	0.118740429475449	0.0315751375023778	0.85073010323018	0.13302111793476	0.42594333052519
CD160	blue	-0.294690524382156	0.0724895246942192	0.294690524382156	0.0724895246942192	0.42611219128552	0.00764207676354392	0.849677890611159	1.51830547639114e-11	0.0801008337990327	0.632614969463779	-0.615709850551328	3.87876583584987e-05	-0.151065058124763	0.365290252982678	-0.684921661121079	2.10364020154707e-06	-0.0613016211448881	0.714656611625672	-0.419318614613992	0.008779746971549
TBC1D3P5	blue	0.225763415875172	0.172920202874168	-0.225763415875172	0.172920202874168	-0.242317316192538	0.142704854787545	-0.379280491179917	0.0188519415528375	-0.0162185933830228	0.923008649568433	0.355104991661338	0.028688087555642	0.07755729291359	0.643491490149021	0.349211460675477	0.0316391426899952	0.0489768649031413	0.770283978598969	0.212406498411711	0.200443130588379
TAS2R4	blue	0.00891570937049172	0.95763218428128	-0.00891570937049172	0.95763218428128	0.280088674816948	0.0885333903178105	0.474019099151806	0.00264387645413433	-0.135764743784678	0.41637509376525	-0.0887213253920369	0.596325685726872	-0.13537581123806	0.417724035061187	-0.271854172464791	0.0987176678272009	-0.281355547723412	0.0870413238416709	-0.0693220658652114	0.679201461118661
SUSD4	blue	-0.149427091975298	0.370572360222278	0.149427091975298	0.370572360222278	0.602700716579583	6.22192066725413e-05	0.556417721887996	0.000286105958340632	-0.108725696621321	0.515839715357054	-0.347117045179017	0.0327460870040155	0.11815335103481	0.479879513222784	-0.467985353307461	0.00304755763271809	-0.318196858494867	0.0515455309459855	-0.0949694138300031	0.570606260688485
TYMS	blue	0.218755155872523	0.187002584209884	-0.218755155872523	0.187002584209884	0.0276351611670404	0.869183924288382	-0.395407235764796	0.0140067377801613	0.141571902577287	0.396528692019503	0.12612852705004	0.450514985358549	0.347035862340787	0.0327896249362001	0.323050129629888	0.0478956758560593	0.0847811894145682	0.612799974317918	0.1190680853253	0.476461568439831
LOC102724058	blue	0.0348794218978235	0.835313419209115	-0.0348794218978235	0.835313419209115	-0.331191131419287	0.0422425005774632	-0.426643137431616	0.00755875519323371	-0.237785614134837	0.150560034088858	0.371661348574459	0.0215886462296201	0.22970188777149	0.165347930705914	0.255945533754899	0.12089885632818	-0.121895983125211	0.465976283173423	0.267171802705463	0.104895091432033
SEMA3B.AS1	blue	0.0622118236945118	0.710601511914484	-0.0622118236945118	0.710601511914484	-0.157378016139646	0.345356840296423	-0.446374856033573	0.00496761637196358	-0.162300284679909	0.330285145868467	0.316359489572247	0.0529841304548863	0.427993330933334	0.00735037276448115	0.278039440846278	0.0909885775889115	-0.0741767992586228	0.658060572211182	0.276608597872115	0.0927337161039149
NPDC1	blue	-0.345415217201682	0.033668744731474	0.345415217201682	0.033668744731474	0.361626692566849	0.0256908577201383	0.317339338293849	0.0522129961835396	0.166603206063309	0.317449449487477	-0.222362438231422	0.179656153907183	-0.193065807816682	0.245500748789755	-0.224473921022707	0.175452549718216	-0.0186199603280283	0.911650954493609	-0.00908554873362311	0.956825848431408
IFIT2	blue	-0.253620156592894	0.124431075080693	0.253620156592894	0.124431075080693	0.0911811717010198	0.586139762497247	0.747133322156886	7.12285455247424e-08	0.0990734793902951	0.553992950043117	-0.557460685634957	0.000277114035047137	-0.326850320027692	0.0451854228264863	-0.578352486523442	0.000142858813971158	-0.0556044931278418	0.740209779686335	-0.530840632090167	0.000606451149221996
GNRHR	blue	0.013489376536275	0.93593512380162	-0.013489376536275	0.93593512380162	0.00659128704094088	0.968671537535104	0.507124152885492	0.00115643502085381	0.0138508276042694	0.934222171010177	-0.228578355959693	0.167483275478865	-0.186220112082397	0.262962225703219	-0.148590748943205	0.373286817587676	-0.377376939662243	0.0195068537864318	-0.45891209721659	0.00375574375707625
LOC101927478	blue	0.0426139908462752	0.799472073783354	-0.0426139908462752	0.799472073783354	-0.241144159057687	0.144708855417501	-0.29926107446977	0.0679666945086106	0.0261918450271811	0.875961685452965	0.270026653303696	0.10109473119728	-0.104300267306977	0.533169149728905	0.20280161315328	0.2220369682435	0.034744504891279	0.835941752052588	0.103439740911843	0.536571286412564
RORA.AS1	blue	-0.245341642475932	0.137632839855008	0.245341642475932	0.137632839855008	0.4915790253015	0.00172266343177538	0.937718776470138	4.13815821541019e-18	-0.114957099249184	0.491922289974674	-0.501729995309142	0.00133076644541356	-0.118663723549763	0.477970906737567	-0.643373648745901	1.31962149207462e-05	-0.296210776542674	0.070959693319037	-0.379585892482257	0.0187486027096585
INPP4B	blue	-0.47402892014027	0.00264325953379852	0.47402892014027	0.00264325953379852	0.533271496502979	0.000566099648422896	0.883385918235275	2.0983897785317e-13	0.322637485345768	0.0481976766670237	-0.78758895199848	4.44356062135433e-09	-0.0967607652504809	0.563326941272035	-0.704847851836479	7.81487532720065e-07	0.067046259953522	0.68919695000646	-0.515316330883502	0.000930205948917284
BEND5	blue	0.245113088785549	0.138011426834512	-0.245113088785549	0.138011426834512	0.20328970533412	0.22090263139977	0.0718141976926975	0.668317540767373	0.180164207500359	0.279077416820207	-0.124578295105657	0.456145367418641	0.0168486405883174	0.920027181827458	0.123093079770717	0.461574956188409	-0.141978570454606	0.395159690787961	-0.17964808920764	0.280479947505359
FAM160A1	blue	-0.0126387697788792	0.939967341633717	0.0126387697788792	0.939967341633717	-0.251591747267181	0.127574653937302	-0.24531942594325	0.137669606678139	0.0135281927755406	0.935751156010776	0.243854339389934	0.140110260053394	-0.161741225949951	0.331976111089561	0.151464052445333	0.364010431185262	0.0963132235395737	0.56514154356717	0.14651243054978	0.380083118116987
KGFLP2	blue	-0.281723742180877	0.0866113463760556	0.281723742180877	0.0866113463760556	0.0619693972829553	0.711680799965961	0.713782616078203	4.88120245229825e-07	0.22191955726944	0.180546871810807	-0.566174445020704	0.000211337746747272	-0.0105401589357696	0.949921699718088	-0.451798067549498	0.00440719524045987	-0.0857655418022661	0.608666227362749	-0.617691223474844	3.6027289461886e-05
CLIC5	blue	-0.361450071318046	0.0257684678499186	0.361450071318046	0.0257684678499186	0.219331037075334	0.185815742033798	0.685573050805741	2.03912058220625e-06	-0.1859905073066	0.263561756639161	-0.470362103733463	0.00288254024730451	-0.0645449681383417	0.700242972408968	-0.634369304238099	1.89614229770446e-05	-0.12745472499424	0.445728363314819	-0.357992370312999	0.0273273657074113
EFNA1	blue	0.386694067231338	0.0164740558571347	-0.386694067231338	0.0164740558571347	-0.504777211582995	0.00122963340508283	-0.628958452718079	2.34470487293085e-05	-0.301862644956353	0.065493337279048	0.567811785525621	0.000200676663734816	-0.0245393295546979	0.883732522503721	0.515208687337574	0.000932903503046037	-0.158543212369387	0.34175171822673	0.301587919740493	0.065751118088606
BCRP2	blue	0.240192382295473	0.146349801188832	-0.240192382295473	0.146349801188832	0.213309858253569	0.198490554512361	-0.112349124365153	0.501862347845707	0.1023703128841	0.540813846751275	-0.0459530610991593	0.78411875155879	0.115066938099426	0.491505881649862	0.105761636570976	0.52741558934262	0.0804706359410958	0.631039892763399	0.000395063094740734	0.998121799971364
AK5	blue	-0.196191300689672	0.23779365005793	0.196191300689672	0.23779365005793	0.327614431967864	0.0446557121163262	0.680889880345203	2.54653054103641e-06	0.146621838242476	0.379723539289442	-0.566330801213871	0.000210298141166651	-0.0584807705264603	0.727272602994122	-0.504967478108524	0.00122355030691853	-0.184134769214679	0.268440487296988	-0.519649555110381	0.000827196734088259
VPREB3	blue	0.0955821610507771	0.568111482971603	-0.0955821610507771	0.568111482971603	0.20827310760089	0.209548469339604	-0.177078012785914	0.287532175360268	-0.0270616081780001	0.871876234179155	0.102512429299453	0.540249128797563	-0.0842514646092207	0.615029434941322	0.139504413858351	0.403530933634424	0.0213598858479999	0.898713192887734	0.204478084115847	0.218157467688572
FLJ23867	blue	0.485018336665881	0.00202699813637569	-0.485018336665881	0.00202699813637569	-0.0802369822603812	0.632034894162383	-0.655886537770036	7.8175064850821e-06	-0.337777257354182	0.0380755570614012	0.700988095877951	9.52636909306832e-07	0.305425131049149	0.0622223075246091	0.666539490044699	4.9102448645759e-06	-0.329590880944508	0.0433087989117295	0.560191426226419	0.000254759061195632
KIF3C	blue	0.559283295250959	0.000262006933545794	-0.559283295250959	0.000262006933545794	-0.236444526676756	0.152944050238384	-0.808495499449958	8.28252815376827e-10	-0.224647578445459	0.17510998148792	0.773019627402955	1.28770653100847e-08	0.112786331801055	0.500188901730169	0.690179104675002	1.63226413185276e-06	-0.150376329883753	0.367505751633213	0.578404030337567	0.000142617528123999
QSOX1	blue	0.479351578566124	0.00232687591006198	-0.479351578566124	0.00232687591006198	-0.148261990474587	0.374357064114992	-0.832486244937413	9.18560076308413e-11	-0.145155920989564	0.384558041801976	0.639050714758424	1.57273314797385e-05	0.118605530631925	0.478188326002294	0.67476202760339	3.38548757731088e-06	-0.0235558035121819	0.888362622012982	0.589218210017496	9.94000261909996e-05
NCALD	blue	-0.393919228563645	0.0144044945675395	0.393919228563645	0.0144044945675395	0.425948269460937	0.00766795975336812	0.792741506291887	2.98989681419999e-09	0.00954769993480013	0.954631938209731	-0.587028309795632	0.000107049771081631	0.021739685639162	0.8969217581768	-0.721113314676208	3.27368168386836e-07	-0.0738941677841573	0.659284390137757	-0.347476717661505	0.0325537662499692
PEG10	blue	-0.116624628406769	0.48562010993844	0.116624628406769	0.48562010993844	0.497493246212744	0.00148356267889016	0.526659394602576	0.000681881144050641	0.0137197465313843	0.934843344032229	-0.362629367444294	0.0252539263291653	0.0438087855688712	0.793969452540583	-0.349210256481076	0.0316397701911182	-0.112800377316714	0.5001351884448	-0.0896609637787787	0.592425646331155
SH2D1B	blue	0.0794476700669861	0.63540085027173	-0.0794476700669861	0.63540085027173	0.00048417673746388	0.997698138928909	0.368849959959851	0.0226786791496054	-0.159379040398847	0.339179921828266	-0.117185688009123	0.483509117803077	-0.0781400727357013	0.640992872120712	-0.336704500657609	0.0387304805419777	-0.23553481194513	0.154576803998494	-0.155786480847387	0.350318410520864
LOC101926943	blue	-0.186420677555148	0.26243925880007	0.186420677555148	0.26243925880007	0.172929736464006	0.299154529168816	0.300372147399183	0.0669015311945904	-0.06748758062734	0.687254511786248	-0.0988233873353758	0.554998801755457	-0.101178162055988	0.545562106054254	-0.0824915767608318	0.62246069074407	-0.14751296427266	0.376802234875948	-0.0688722867795657	0.681172707590977
F12	blue	0.360809267474235	0.0260516785941936	-0.360809267474235	0.0260516785941936	-0.322404324489382	0.0483689954824205	-0.679697320540319	2.69305824916204e-06	-0.301571579168186	0.0657664760062438	0.637514867997811	1.67281648113346e-05	-0.281607563110033	0.0867468425765916	0.529279203372661	0.000633702477994934	-0.0655821466209016	0.695655133971338	0.473796526306101	0.00265789152230995
HSD3B7	blue	0.312273440327753	0.0562985717446652	-0.312273440327753	0.0562985717446652	-0.249303903253055	0.131190855657732	-0.799979554271786	1.68124249420636e-09	0.251755432404869	0.127318806082609	0.412828571379024	0.00999887390452743	-0.0142337068689156	0.932407986062092	0.635495666919571	1.81322938299721e-05	0.308735916592874	0.059299696087132	0.369742781998652	0.0223276603722236
NR3C2	blue	-0.254249091345669	0.123468217778273	0.254249091345669	0.123468217778273	0.722416619623671	3.04525224583898e-07	0.798442462802079	1.90355968375279e-09	0.0783491079695842	0.64009759816666	-0.609848443547515	4.81151867276603e-05	0.126529524408818	0.44906474044564	-0.654956823484109	8.13430912137106e-06	-0.0711962094626804	0.671010375302217	-0.276278442882387	0.0931400213528064
LOC101929099	blue	-0.134303378811801	0.421456316369486	0.134303378811801	0.421456316369486	0.012233680931204	0.941888149873734	0.281494827931242	0.0868784788592268	0.0870339136620874	0.603357366178045	-0.232897981696496	0.159380960988264	-0.0751864423326101	0.653695913502642	-0.261768877585061	0.112383371892761	-0.0552459695592437	0.741827406080248	-0.264509979607627	0.10853541500993
PWAR1	blue	-0.0347422470523952	0.835952268069781	0.0347422470523952	0.835952268069781	0.25806120958424	0.117750930659162	0.33313156726447	0.040978156650875	0.135621096954893	0.416873019550477	-0.312949182507138	0.0557393134102871	0.321146090283231	0.049301974018668	-0.212302484513933	0.20066881127383	0.0335243077097493	0.841628939179371	-0.166931083470867	0.316484405586685
HLF	blue	-0.0697327614751093	0.677403338553538	0.0697327614751093	0.677403338553538	0.138553551057204	0.406774999276349	0.360020387386497	0.0264038661976825	-0.167904443155381	0.313630382242711	-0.185697387397376	0.264328446009629	0.230777492318551	0.163322123015419	-0.212977429837213	0.199207530446998	-0.183498120517562	0.2701278296209	-0.156987622267311	0.346569893392371
GPRC5D	blue	0.0684262127093343	0.683129777579296	-0.0684262127093343	0.683129777579296	0.1443375634308	0.387272538632935	-0.0862715935008521	0.606545723190193	0.163297209791443	0.327283057715662	-0.00310855878410211	0.985222156282747	0.309888028903996	0.0583086385333068	-0.0102946802714463	0.95108659855956	0.139753556499469	0.402683391706741	0.134451313123832	0.420940364283601
PYHIN1	blue	-0.406670476303818	0.0112862524732505	0.406670476303818	0.0112862524732505	0.351022948780001	0.030706683290866	0.873305700170999	8.56445268484548e-13	0.00422591913575219	0.9799112460312	-0.535781651907618	0.00052695984769105	-0.102450462371307	0.540495327664979	-0.721316470210964	3.23706445113295e-07	-0.0634824726013243	0.704953682282002	-0.341826274233065	0.0356843622812399
SPATA13.AS1	blue	-0.0585713623581234	0.726866316508285	0.0585713623581234	0.726866316508285	0.150786628507447	0.366184940913183	0.447202098798358	0.00487833747620817	-0.180060639633852	0.279358491350444	-0.195023646009011	0.240653567163349	-0.0244575869995718	0.884117195365391	-0.310432824008113	0.0578446114368444	-0.265542546229597	0.107112077118516	-0.26378055582136	0.109549490711248
MIR3613	blue	0.232305791959456	0.160474608251868	-0.232305791959456	0.160474608251868	-0.155765356445223	0.350384555001588	-0.385761576845865	0.0167585240953972	-0.0183299164541609	0.913021896200227	0.136140649609787	0.415073675770233	-0.0292952998017345	0.861399368766495	0.18528185243099	0.265417847081355	0.0805250942871688	0.630808076795767	0.0892845533159455	0.593986620848664
CLDN6	blue	0.121559236068866	0.467218399912674	-0.121559236068866	0.467218399912674	-0.245586050647344	0.137228839662297	-0.562058821204612	0.000240417770723247	0.0426193784754148	0.799447239456896	0.305689756215908	0.0619845926654985	0.0226170541948355	0.892785335433044	0.281761613067067	0.0865672140662776	0.311544547854208	0.0569068232035281	0.328930916041511	0.0437548483548688
THEMIS	blue	-0.459321548689551	0.00372094455019898	0.459321548689551	0.00372094455019898	0.646203970261615	1.17466406809758e-05	0.870253942412862	1.28068070695759e-12	0.193783363333191	0.243716683762014	-0.688372796679068	1.78197642066529e-06	-0.0699684059067387	0.676372424886305	-0.686671257883643	1.93444548494424e-06	0.102327058791946	0.540985778539877	-0.323678027096864	0.0474390611416369
DHRS13	blue	0.367018450282691	0.0234131287797159	-0.367018450282691	0.0234131287797159	-0.366609537050259	0.0235797766328324	-0.75452775033584	4.46429008452149e-08	0.0455349906726552	0.786036801311546	0.494120660841524	0.00161604471992744	0.12700241615713	0.447357747239468	0.524837257763344	0.000717284840354523	0.211143297143042	0.203195942002835	0.448074758179337	0.00478566619746345
MX1	blue	0.0644500305443684	0.700663444478695	-0.0644500305443684	0.700663444478695	0.0931633268340296	0.577988597273063	0.513383524106979	0.000979710136386357	-0.101547179192882	0.54409022073013	-0.238696208733111	0.148956829950946	-0.258746935319941	0.116743968184183	-0.305710556779618	0.0619659379009916	-0.231923854508671	0.161182839394467	-0.276814562328143	0.09248093689345
CXCL6	blue	0.00894191045022464	0.957507788305781	-0.00894191045022464	0.957507788305781	-0.20543363953396	0.215967224600851	0.306793245618697	0.0610010655291583	-0.2098224586827	0.206102436315258	-0.143846271872667	0.388907516145254	-0.307362833942552	0.0604982638774415	-0.286829401013254	0.0808167433906777	-0.155728886944316	0.350498765725264	-0.30807148602642	0.0598773015505338
PWAR5	blue	-0.204560604950686	0.217967719684992	0.204560604950686	0.217967719684992	0.427665422798453	0.00740052152840826	0.835587137472228	6.7415799339376e-11	-0.051122036378073	0.760511203070509	-0.523922045964865	0.000735676290390284	-0.153887788449776	0.356293843713627	-0.56020391282865	0.000254660671047466	-0.288671384618072	0.0788018490145918	-0.451828586322884	0.00440420359497438
MIIP	blue	0.225512152987832	0.173411575720112	-0.225512152987832	0.173411575720112	-0.166040668228197	0.319109469759011	-0.750845433032661	5.64505928093832e-08	0.272538380955927	0.0978387922518192	0.302909335213419	0.064518506893888	0.113994260844228	0.49558023647443	0.421098368851615	0.00846853455479626	0.441705601910074	0.00549852902812747	0.40301864037556	0.0121142639657424
LINC00238	blue	-0.392082002589129	0.0149087176752967	0.392082002589129	0.0149087176752967	0.24999623169542	0.130088614064447	0.5608670713523	0.000249483943882101	0.180819312787954	0.277303783943822	-0.401886800006604	0.0123811306563108	0.0757629397642764	0.651208797967189	-0.321815731159889	0.0488036532992797	-0.0799737249887074	0.633156725785877	-0.354576791622748	0.0289429536690425
VIT	blue	0.0469796072468845	0.779414445092217	-0.0469796072468845	0.779414445092217	-0.0391231457512137	0.815602934236138	0.246163095399151	0.136278475819626	0.194115202947499	0.242894584565909	-0.258181597392884	0.117573675061671	-0.356976698785852	0.0277998047949944	-0.140777138643302	0.399212074349597	0.0350514561590947	0.834512370651611	-0.287157890801723	0.0804545133841915
CHIC1	blue	-0.419687148864423	0.00871451325739418	0.419687148864423	0.00871451325739418	0.372057481721138	0.0214386268796716	0.910682352237906	2.17444121218726e-15	0.182361582577512	0.273157333363619	-0.690009749304183	1.64579300847367e-06	-0.174819836976042	0.293822276284876	-0.654128258737334	8.42649008032761e-06	-0.0609217720607798	0.716351192452966	-0.547915419580445	0.000369739021614681
ADTRP	blue	-0.122619737713731	0.463312614458458	0.122619737713731	0.463312614458458	0.446108606008569	0.00499665022849384	0.551346501099881	0.000333665713735285	-0.0217716327051882	0.89677109348906	-0.373071480922609	0.0210585705319272	-0.065784932470015	0.69475937374748	-0.265892129213652	0.106633418132473	-0.274924917224927	0.0948200513473481	-0.346156016648752	0.0332645327378338
GPRIN1	blue	0.156735084635447	0.347355974070498	-0.156735084635447	0.347355974070498	-0.302137641139643	0.0652361018643531	-0.691456538065149	1.53346348334758e-06	-0.0996804676020737	0.55155524881609	0.59726035708222	7.53567993692635e-05	-0.0356995894569583	0.831495930123882	0.52617999646152	0.000691041733191566	0.0891206074870033	0.594667067102435	0.510459573392062	0.00105904075280546
IQCH	blue	-0.408161777173287	0.0109622265048216	0.408161777173287	0.0109622265048216	0.337299780140006	0.0383659370641394	0.50132218589826	0.00134484359396917	0.0524244918905796	0.754595297905962	-0.477441812584696	0.00243635042677586	0.177682830759004	0.285862354299272	-0.463086788457944	0.00341386541811256	0.0639567654778118	0.702849492925182	-0.298058143129329	0.069134928469943
TIGIT	blue	-0.176581878223519	0.288906631582519	0.176581878223519	0.288906631582519	0.398273539897663	0.0132666699139693	0.772334968110385	1.35112501632753e-08	-0.121083324651759	0.468976828567944	-0.420016359546289	0.00865659120864786	-0.0821166949811252	0.624048460782678	-0.538317468197364	0.000489888324614792	-0.346887060217843	0.0328695499342759	-0.341393551672743	0.0359339067436373
MAPK12	blue	0.154630179528217	0.353950156794859	-0.154630179528217	0.353950156794859	0.0409003888517037	0.807380668225933	-0.389130108338066	0.015750006154526	0.261607675594439	0.112612832076049	0.0819015224763361	0.624960556523467	0.14443461121291	0.386950047113282	0.118084676498224	0.480136634314492	0.226003124167092	0.172452356179178	0.204773948155937	0.217477685929462
LOC338694	blue	-0.0117739830963215	0.944068288882159	0.0117739830963215	0.944068288882159	-0.054874225184352	0.743505837769932	0.162121118250002	0.330826481906284	-0.121116430123364	0.468854394957572	-0.0135767782967195	0.93552089178553	0.0628703465312812	0.707672561961515	-0.0868743807943083	0.604024005199121	-0.154272675179745	0.355077611010888	-0.128903732222533	0.440530366593045
C12orf79	blue	0.0689909696203915	0.680652353209618	-0.0689909696203915	0.680652353209618	0.121242720691509	0.468387491482403	0.470089432152716	0.00290106654972725	-0.106614427466531	0.524072137366342	-0.270684290747532	0.100234362092601	-0.0431156169244595	0.797160659590294	-0.317555338502744	0.0520442203307455	-0.362918966667659	0.0251288811623088	-0.33546910601515	0.0394960177795096
CD28	blue	-0.212998016676697	0.199163076538127	0.212998016676697	0.199163076538127	0.694009911388811	1.35225434702113e-06	0.826356632460494	1.66276522829923e-10	0.0174687144296183	0.917093959952551	-0.572397193033231	0.000173343827454867	0.0445758302223433	0.790441983114031	-0.571375648584164	0.000179124917456843	-0.206740171532342	0.212997111945056	-0.344796743029419	0.0340092832182148
MMP14	blue	0.19595180770049	0.238378354050813	-0.19595180770049	0.238378354050813	-0.221571784411614	0.181248507253412	-0.464670316650209	0.00329146673473929	-0.0268224932347868	0.872999083213557	0.23002065943753	0.164745673450347	0.160064482644994	0.337079752682041	0.0987405668446506	0.555332087920854	0.0558581366142034	0.739066026566019	0.260646758012551	0.113987976701995
BCL2	blue	-0.189025056328189	0.255710894287131	0.189025056328189	0.255710894287131	0.711644846104092	5.47169416320456e-07	0.793230967900186	2.87779554891592e-09	0.0485394673672343	0.772280983069962	-0.564928058067042	0.000219791463332861	-0.00381020289133063	0.981887093687609	-0.572271616765472	0.000174045315822811	-0.220771694140373	0.182870050832901	-0.318095260299638	0.0516242527275065
COL19A1	blue	0.0429227914407741	0.798048968749322	-0.0429227914407741	0.798048968749322	0.24672859765229	0.135351850132914	0.354462323721913	0.0289984317939705	0.0585013858814888	0.727180140737128	-0.211477800985715	0.202464427490648	-0.103952293491414	0.534543623723472	-0.0636982160788456	0.703996272210461	-0.141575904351612	0.396515207160541	-0.243470760787053	0.140754487147665
ARL4C	blue	-0.224539001791665	0.175324111005594	0.224539001791665	0.175324111005594	0.645953576362632	1.18687570232823e-05	0.825375820417331	1.82448790045863e-10	-0.0201901895687897	0.904233469421086	-0.601727673844405	6.44045061588348e-05	0.114974676974414	0.491855639157777	-0.706149175885112	7.30497518259405e-07	-0.175517788034558	0.291868785508476	-0.324260824966364	0.0470183855062058
FAAH2	blue	-0.260198921393701	0.114633172275603	0.260198921393701	0.114633172275603	0.559484678258808	0.000260383905679322	0.643556813919746	1.30976822224778e-05	0.287120078229086	0.0804961453818429	-0.643065979754383	1.3363247148514e-05	0.125139231829511	0.454103704710776	-0.487852657069964	0.00189016837280658	0.0448748856485015	0.789067802059394	-0.421075241121368	0.00847251734768536
DHCR7	blue	0.206004943995407	0.214664995853192	-0.206004943995407	0.214664995853192	-0.244921962533556	0.138328606861852	-0.688423108144585	1.77764111374002e-06	0.117103713022477	0.483817251647783	0.387770193128218	0.0161508272025378	-0.00299610888058666	0.985756678866402	0.633562803996333	1.95761590151347e-05	0.150523539327854	0.367031536555377	0.262497856724253	0.111350124348255
STAT4	blue	-0.4273070927915	0.00745565851373708	0.4273070927915	0.00745565851373708	0.498644962418803	0.0014405674947714	0.904101255820838	7.39759821822311e-15	0.191885880559092	0.248453440620092	-0.730401715959863	1.93759361403124e-07	0.0291761085087839	0.861957848141743	-0.710438508922925	5.8332958501397e-07	0.0451523275736491	0.787793498183525	-0.466394616518127	0.00316255512242519
NCAM1	blue	-0.254293541393629	0.123400379040543	0.254293541393629	0.123400379040543	0.206431184768958	0.213696962151759	0.623859228837954	2.85373653064448e-05	-0.0409417350144553	0.807189622413955	-0.405929451842976	0.0114502646754374	0.0386277422950436	0.817898386551197	-0.564228918481157	0.000224665276071968	-0.172792538198774	0.299543977430413	-0.298754940913593	0.068456320332722
PHLDB2	blue	-0.40459219751067	0.0117513683091777	0.40459219751067	0.0117513683091777	0.322584806261715	0.0482363407581341	0.822594398443277	2.36652917706745e-10	0.18108320058249	0.276591416064615	-0.673918016013596	3.51907994114047e-06	-0.0498212110043307	0.766433121941453	-0.728639480702847	2.14380049464064e-07	0.124176912815615	0.457609322430638	-0.446215262825	0.00498500200183424
SPACA6P	blue	0.0305291262636759	0.855622132835819	-0.0305291262636759	0.855622132835819	-0.136867644579946	0.41256329952089	-0.134541255936702	0.420626843399486	-0.10368718526513	0.535591931848774	0.10419804796746	0.533572731892008	-0.0500071141202178	0.765586001294903	-0.0249240577388406	0.881922381391735	0.0512665381868171	0.75985419024581	0.148167934327431	0.374663590243162
STAP1	blue	-0.347952292032559	0.032300894479185	0.347952292032559	0.032300894479185	0.393865982472897	0.0144189026022476	0.650941911530908	9.64173577970929e-06	0.32506425686959	0.0464433830739217	-0.659681987590115	6.63778251365574e-06	-0.0906995819742724	0.588127872484017	-0.427453818785753	0.00743303899057851	0.0866751763737751	0.604856863922	-0.473111362407481	0.0027014440242225
LOC101929241	blue	-0.225640743119422	0.173159978571517	0.225640743119422	0.173159978571517	0.280464686290774	0.0880884958689629	0.705233589914199	7.66041399676351e-07	0.148408157024637	0.373881006603528	-0.54453510732033	0.000408650812989252	-0.0632070751002414	0.706176470841369	-0.544534449477156	0.000408658728840981	-0.00171326416412524	0.991854966539879	-0.412225922553103	0.010119066896121
BIK	blue	0.321955765852347	0.0486999585154671	-0.321955765852347	0.0486999585154671	-0.29753316583814	0.0696496872448599	-0.810647291113075	6.88742879147e-10	0.15661142831113	0.347741278266987	0.442909504430424	0.0053571550441135	0.218613788221896	0.187294748597539	0.604361550113438	5.86438580215584e-05	0.293114627498885	0.0741025174900679	0.397904571531629	0.0133600395554829
NPHP1	blue	-0.169472491269455	0.309066876110988	0.169472491269455	0.309066876110988	-0.0344847709726132	0.83715166178366	0.170303729124926	0.306664851773386	0.00682236478354968	0.967573791839976	-0.161449145694549	0.332861682512993	-0.142741961723248	0.392597222320238	0.00110595382299996	0.994742131144113	-0.00586805915245975	0.972107623949015	-0.181403997913752	0.275727030477526
ZNF571.AS1	blue	-0.342485682000085	0.0353068148762001	0.342485682000085	0.0353068148762001	0.165283076193753	0.321353665434905	0.587419069468545	0.000105646999042279	0.125046949521994	0.454439248631393	-0.471084966913713	0.00283392563320043	-0.0810354714312389	0.628637218326129	-0.33767243597417	0.0381391508950052	-0.120939409571265	0.469509264972098	-0.439010828463005	0.00582670452146045
OR52K1	blue	0.0974828808218053	0.560404738039846	-0.0974828808218053	0.560404738039846	0.072231874223387	0.666499858071161	0.4714346770717	0.00281066489479753	-0.273667726986213	0.096401242099665	-0.108396201247262	0.517120263678054	-0.17883543034549	0.2826975913457	-0.204449131760518	0.218224067522112	-0.437283683948011	0.00604581296442484	-0.337137637507014	0.0384649538183959
ICOS	blue	-0.207879449390531	0.210430362905787	0.207879449390531	0.210430362905787	0.540103246987521	0.000465196760416048	0.823304976784844	2.21532462918654e-10	0.264504647198044	0.108542802454513	-0.674512478738854	3.42449425217786e-06	-0.0742672922668435	0.657668915104285	-0.522570095309892	0.000763611224313755	-0.101502311847288	0.544269080461151	-0.530733346301365	0.000608289633084132
ZNF239	blue	-0.288286395919945	0.0792197088097456	0.288286395919945	0.0792197088097456	0.564673894840995	0.000221552176647292	0.638093408401621	1.6344537649148e-05	0.460031528160717	0.00366126820199767	-0.66399156744578	5.49714429230414e-06	-0.0118318296214641	0.943793926571755	-0.504096822006028	0.00125160572872938	0.222604793389511	0.179170057733928	-0.34982793980345	0.0313192366272776
ROGDI	blue	0.235284578101676	0.155028138270134	-0.235284578101676	0.155028138270134	-0.206069034516255	0.214519247106161	-0.707081354980849	6.95875570984921e-07	0.195779966732997	0.238798489049274	0.262881405487891	0.11080937658458	0.0849522520189905	0.612080751688697	0.435898913452742	0.00622658380650709	0.27229844107734	0.098146314281043	0.216106302964465	0.192530687146832
ADM	blue	0.0324466686807901	0.846658279102157	-0.0324466686807901	0.846658279102157	-0.101657212041248	0.543651702971016	-0.365321542564857	0.0241111364677724	0.336897385593991	0.0386120523518414	-0.0496836796611276	0.767059994971163	0.188195024053372	0.25784268334983	0.244474387667103	0.139073475292563	0.332832819549612	0.0411707896702542	0.0348984117382843	0.835224988167076
SOGA3	blue	-0.0230987146661794	0.890515689412123	0.0230987146661794	0.890515689412123	0.452013301522844	0.00438613420083045	0.572472700273524	0.000172923258177005	0.223878603670324	0.176630545573075	-0.434842480233511	0.00636760702618621	-0.0349698781778748	0.83489220432895	-0.395010597568116	0.0141118442503043	-0.189209169795808	0.255239625886338	-0.312872879131778	0.0558022408661523
ZRANB2.AS1	blue	-0.276749866744036	0.0925602803443774	0.276749866744036	0.0925602803443774	-0.0231766677859133	0.890148444581508	0.56746549726439	0.000202890233639276	0.0699433728356667	0.676481913774861	-0.43434052079624	0.00643557206779336	-0.315977927225117	0.0532868709817081	-0.354865636457143	0.0288033505862497	-0.0428356734690126	0.798450386354902	-0.509161753093083	0.00109603826983404
ATP11AUN	blue	-0.0129605848192959	0.938441630309297	0.0129605848192959	0.938441630309297	-0.0894719302204137	0.593209343436508	-0.253804642616534	0.124148059879709	0.0617947513798268	0.712458670751893	0.108809951026749	0.515512522810963	-0.131050125503273	0.432892190866278	0.111531686354508	0.504998751347168	0.126491683508561	0.449201487155611	0.196213445658998	0.237739633824569
LINC01336	blue	-0.175661457478563	0.291467709699744	0.175661457478563	0.291467709699744	0.383365138412608	0.0175085841725411	0.629566389581269	2.28988704604511e-05	0.0797951766673915	0.633918043095254	-0.493993963341982	0.00162121852198193	0.0369398382030053	0.825730414647092	-0.480182722713083	0.00228059451285908	-0.107553968545574	0.520400659413016	-0.399105464007396	0.0130581710205489
EPSTI1	blue	-0.253258693889	0.124986982152037	0.253258693889	0.124986982152037	0.0482251258574516	0.773717050059376	0.543826769175313	0.000417254077002589	0.255069398498046	0.122220765259269	-0.452239744256548	0.00436407067455319	-0.270055147577111	0.101057336559437	-0.320633323099339	0.0496863119462125	0.105525783487977	0.528342110435587	-0.397977545130655	0.013341529174198
STYK1	blue	-0.183072023914473	0.271261017182238	0.183072023914473	0.271261017182238	0.128686500544554	0.441307509881296	0.330690488304023	0.0425737844704788	0.113156951663166	0.498772548231975	-0.315289817404209	0.0538363292803052	0.147991392818866	0.375239334690497	-0.162378278272142	0.330049666536256	0.0312914594399044	0.852056285041998	-0.232724625637549	0.159700551929293
LANCL1.AS1	blue	-0.488336529027442	0.00186763883588524	0.488336529027442	0.00186763883588524	0.0892625691658962	0.594077844797054	0.637225327910548	1.69232230195724e-05	-0.0390319818043589	0.816025229294147	-0.456339063869206	0.00398097454388232	-0.20044495964814	0.227570063170709	-0.458024439698932	0.00383215917938135	-0.101100295814783	0.545872929826333	-0.447856140175885	0.00480873779969915
GGT1	blue	0.352198532491525	0.0301137315845008	-0.352198532491525	0.0301137315845008	-0.0178275224633721	0.915397131237532	-0.765278293128142	2.19680458570296e-08	0.082978253142289	0.620401934178795	0.451612446969857	0.00442542895344366	0.200561376224562	0.227294544158941	0.463811138410985	0.00335739332014447	0.236789752651663	0.152327739650225	0.579763041884526	0.000136386752358321
POR	blue	0.394052597387522	0.0143684592022868	-0.394052597387522	0.0143684592022868	-0.206113373101878	0.214418456376961	-0.891750970294848	5.89950695062385e-14	-0.13246088167678	0.427912111035092	0.669080337450409	4.38265488175133e-06	0.109594003395192	0.512472698020371	0.614188354060978	4.10361830182092e-05	0.129455028565907	0.438561488985178	0.672267066935173	3.79447054277343e-06
SH3GL1P2	blue	0.101265412983399	0.54521392074274	-0.101265412983399	0.54521392074274	0.070335579392907	0.674767246494288	-0.379725541936276	0.0187015077182106	0.0947445101950994	0.571523199618961	0.177685236475656	0.285855724995673	-0.0658337453070876	0.694543815054732	0.114286349955814	0.49446908522678	0.149829242784895	0.369271318732672	0.279973933011244	0.0886694968407039
SYTL2	blue	-0.409638209090606	0.0106492605041131	0.409638209090606	0.0106492605041131	0.354586871816781	0.0289380723857253	0.794200602462308	2.66717482139451e-09	-0.0670941253154505	0.688986179231615	-0.451101394132977	0.00447596872671197	0.118513480947555	0.478532345946149	-0.585732628107244	0.000111822223153472	-0.11631853373014	0.486773804497756	-0.262294141309749	0.111638142951365
ZBED2	blue	-0.12220894496929	0.464823476443125	0.12220894496929	0.464823476443125	0.363433927560958	0.0249077952905047	0.542831721343643	0.000429613005163228	-0.36166101006777	0.0256758005554487	-0.0642751143993736	0.701438365992883	-0.0400075923935665	0.811508627314336	-0.293341972033462	0.0738681030684111	-0.366264613568055	0.023721111243914	-0.00630561817119663	0.970028699316981
PLCE1	blue	-0.021232883307196	0.899312347554793	0.021232883307196	0.899312347554793	0.342180854301733	0.0354809379271034	0.470440742912925	0.00287721645528569	-0.0578365561435902	0.730163889451127	-0.184716534601893	0.266904679633782	-0.105308788421126	0.529195250661403	-0.190887682385719	0.25096986630113	-0.300376522519219	0.0668973630208371	-0.119760386031379	0.47388327324502
LOC101928674	blue	0.31336756349197	0.055395279570408	-0.31336756349197	0.055395279570408	-0.513352273738973	0.000980529356354495	-0.712947474948372	5.10451217860947e-07	-0.0864148285265773	0.605946101450018	0.559230984035254	0.000262430013134359	-0.0851473160506811	0.611261053200831	0.652630072518779	8.97927692649485e-06	0.0291571190912645	0.862046830533733	0.335433422471337	0.0395183111996991
C2CD4D	blue	-0.283732833800935	0.0842939906844692	0.283732833800935	0.0842939906844692	0.177575524481221	0.286158153609879	0.205651625348266	0.215469707626213	-0.0242050970217616	0.885305554564144	-0.169180057399965	0.309914744666816	-0.0898259821693687	0.591741883593153	-0.15255015493011	0.360540253572167	0.0951151450123982	0.570012468807478	0.0402484208477225	0.810394626750362
LOC101929679	blue	0.0790237975206496	0.637211406874016	-0.0790237975206496	0.637211406874016	0.0120462150997737	0.942777166106445	-0.466583456696534	0.0031487083912294	-0.245589434034181	0.137223253166535	0.412144449581261	0.0101354100692303	0.18793141694894	0.258522173097127	0.287973853360238	0.079560204043569	-0.0787976677758219	0.638178161884251	0.435386589579661	0.00629463409692201
ADCY3	blue	0.325154235802447	0.0463793411482412	-0.325154235802447	0.0463793411482412	-0.134634922503454	0.420300481941137	-0.383597016717337	0.0174347988741363	0.226794774744543	0.17091370722515	0.139976606630062	0.401925479813262	0.0694252210788093	0.678749658282782	0.368102732398599	0.0229759743074725	-0.030775105386294	0.85447124235777	-0.0035365058831137	0.983188000374502
AMACR	blue	0.31959427532806	0.0504724926877458	-0.31959427532806	0.0504724926877458	-0.229187358248488	0.166323379017201	-0.401253871912519	0.0125325243656976	-0.0804538246134601	0.631111461530635	0.281916303925864	0.0863871277584797	-0.297901689546866	0.0692880227529097	0.299668259755906	0.0675747948151238	0.0906375579718369	0.588384138229441	0.173651927084432	0.297109869955055
HES4	blue	-0.0957962391266874	0.567241051445906	0.0957962391266874	0.567241051445906	0.411418743205684	0.0102819793572945	0.565466574324769	0.000216102362367706	-0.0848494129908795	0.612513089450782	-0.281027479912945	0.0874258295092965	-0.014814609304534	0.929656158992174	-0.532066896923633	0.000585786272684236	-0.151227512237494	0.36476883769471	-0.0491216632004285	0.769623200640826
GOLGA8B	blue	-0.00255764507074841	0.987840941628705	0.00255764507074841	0.987840941628705	0.210664439758177	0.204246342462525	0.494707345320759	0.00159227607649496	-0.250914588665783	0.128637155819237	-0.224241402703932	0.175911980127235	-0.245069166457897	0.13808426977529	-0.291924638085398	0.0753390255808326	-0.392139361668445	0.014892753419751	-0.279906625778486	0.0887494116587148
IFIT3	blue	-0.108515304325687	0.516657200519721	0.108515304325687	0.516657200519721	0.0355427088538806	0.832225842966726	0.641701975450401	1.41272442811947e-05	-0.165721373598201	0.32005410768713	-0.274073873601886	0.0958882311799833	-0.378224778744339	0.0192128445181578	-0.427574843964611	0.00741442591239133	-0.227708270241508	0.169150505029894	-0.319535975524767	0.050516898370689
CDKN1C	blue	-0.126459940132932	0.449316216517002	0.126459940132932	0.449316216517002	-0.0406807007803793	0.808395952432595	0.171728634879772	0.302574939402308	0.0105096389828511	0.950066524117945	-0.139892214889502	0.402212141807417	-0.0291509704659522	0.862075642697731	-0.169267614212492	0.309660732567339	-0.0671659997632726	0.688669730049743	-0.131181850081077	0.43242583797189
PTPRM	blue	-0.295762127974432	0.0714085084217429	0.295762127974432	0.0714085084217429	0.294052113678509	0.0731396143955902	0.647090109107083	1.13236282930734e-05	-0.238221810060917	0.149790497757779	-0.282675256062618	0.0855077733323904	-0.142784952690374	0.392453202479376	-0.538297056753903	0.000490177182187519	-0.32843470201466	0.044092663977052	-0.165760586811522	0.319938000590126
ZNF705E	blue	-0.0431830781300146	0.796849938395322	0.0431830781300146	0.796849938395322	-0.0387915726312383	0.817139112074115	0.361931303997315	0.0255574615043718	-0.278883237013459	0.0899713535605998	-0.0334302067664271	0.842067864630945	-0.00458484591335687	0.978205406164901	-0.0616393259106471	0.713151174976654	-0.315261350347568	0.0538591575011392	-0.248704797601349	0.132150262415509
ITIH3	blue	0.207128063852798	0.212120787116201	-0.207128063852798	0.212120787116201	-0.270301087227694	0.1007350145196	-0.679238776315937	2.75142904302203e-06	-0.127617684002403	0.445142119062379	0.536234372794047	0.000520163497316906	0.00778605244761049	0.962996405280678	0.507041528216235	0.00115894502022574	0.134621016584347	0.420348925186954	0.463967491570552	0.00334531104996791
POC1A	blue	0.544713952124692	0.000406503843035631	-0.544713952124692	0.000406503843035631	-0.383507660539602	0.0174632016646559	-0.598700784059622	7.16541247156095e-05	-0.327097453480162	0.0450135487496411	0.536555151898668	0.000515395319128537	0.0156062423357347	0.925907370125226	0.452296254917479	0.00435857957682289	-0.145495053386049	0.383436411963621	0.298748540494227	0.0684625297258525
CX3CR1	blue	-0.406786813475733	0.0112606856125782	0.406786813475733	0.0112606856125782	0.447918661463913	0.00480212987174523	0.841432117975733	3.69685570771896e-11	-0.0869602040442338	0.603665336734087	-0.496455199967265	0.00152327985770583	0.0255632815356289	0.878916151520949	-0.781016985925742	7.2524998572616e-09	-0.148678923199687	0.373000082276781	-0.241282909476058	0.144470769662393
S1PR5	blue	-0.253690365815874	0.124323312200036	0.253690365815874	0.124323312200036	0.343790219036541	0.034569509308976	0.640000626000058	1.51359710806434e-05	-0.0971062983177766	0.56192778627888	-0.39040050285488	0.015383170064554	0.0249563686756283	0.881770385604629	-0.680609233077664	2.58033902784613e-06	-0.0766911491374614	0.647212142196264	-0.142155658321413	0.394564400811198
LRRC71	blue	0.250953301840044	0.12857623567076	-0.250953301840044	0.12857623567076	-0.307351324282275	0.060508391321609	-0.361865905673545	0.0255860524401314	-0.00660152110044373	0.9686229189358	0.255972034992373	0.120859038973447	0.0866946225401681	0.604775539242679	0.236810509545858	0.15229074142411	0.00527404077246292	0.974930204109835	0.121067734742867	0.469034490426416
CXorf57	blue	-0.366907759207278	0.0234581427449495	0.366907759207278	0.0234581427449495	0.382725042622922	0.0177136286383986	0.872960497324914	8.96788435781619e-13	0.229584114665908	0.165570841023718	-0.731599123108551	1.80811010112208e-07	-0.038015406684265	0.820737709748184	-0.588529906207592	0.000101749427034571	-0.0484806546978517	0.772549611700642	-0.601383175182043	6.51946996000889e-05
IPW	blue	-0.217801871136601	0.188978987344505	0.217801871136601	0.188978987344505	0.477437032928504	0.00243662997707778	0.763429294940536	2.48829133696919e-08	0.152908023657008	0.359401206098523	-0.563206256554469	0.000231969320787746	-0.0614739325094775	0.713888340417623	-0.494051147867371	0.00161888153870799	-0.248309336651027	0.132786398282587	-0.424981955454074	0.00782207275144887
CD1C	blue	-0.227991259150603	0.168606948283435	0.227991259150603	0.168606948283435	0.245957267233003	0.136616904749388	0.645704098571992	1.1991578069018e-05	0.139270972323147	0.404325990484058	-0.590407579830924	9.54555399760489e-05	0.0177395315725029	0.915813212541876	-0.553348312667285	0.00031410630685238	-0.11780538384919	0.481183061369466	-0.489590340659282	0.00181035505065692
C1orf21	blue	-0.161237950369512	0.333502924172239	0.161237950369512	0.333502924172239	0.213537172949284	0.198001327404991	0.66765375962904	4.67209930840192e-06	-0.128176330395641	0.443135590099418	-0.332259316229241	0.0415426435834773	0.110859725330262	0.50758436454919	-0.481633012892089	0.00220176706409634	-0.311150332293179	0.0572379655713199	-0.305426493205255	0.062221082042852
BIRC3	blue	-0.485328802354716	0.00201159756417472	0.485328802354716	0.00201159756417472	0.421663220447834	0.00837175860885122	0.877893883907314	4.58504657097747e-13	0.263140478258823	0.110445246804515	-0.778006996992618	9.02665006359131e-09	-0.151808299190191	0.362908379237717	-0.668813095499788	4.43559302321564e-06	0.085303927263558	0.61060327855434	-0.552475175422097	0.000322507631011225
CRACR2B	blue	0.152968047932288	0.359210369263883	-0.152968047932288	0.359210369263883	-0.164174323461229	0.324655840566158	-0.549633057665289	0.000351266138160308	-0.240683909535897	0.145500671718861	0.413023362166639	0.009960285833733	0.259910700595318	0.115049863107638	0.352958965528199	0.0297352194062792	0.0840606094760776	0.615833526205988	0.440858840981031	0.00559988424700153
OAS3	blue	0.088782952936054	0.596069553127228	-0.088782952936054	0.596069553127228	0.275906533861585	0.0935993479881025	0.383105485497773	0.0175915184080804	-0.303055409983535	0.0643833774030241	0.0425491642574813	0.799770907766005	-0.200479308106631	0.227488748190898	-0.344212031056631	0.0343338191323709	-0.26979198965032	0.101403095003318	0.18756677710604	0.259464048380155
TRAT1	blue	-0.532310340135301	0.000581759238724782	0.532310340135301	0.000581759238724782	0.539206992097168	0.000477446612150913	0.826989245695104	1.5656630824346e-10	0.431055236397972	0.00689601331459168	-0.851561801989003	1.22979497976754e-11	-0.0389071926257036	0.816603368092161	-0.65291338085962	8.87226989160607e-06	0.221884207777356	0.180618101462123	-0.545770067993523	0.000394029837266886
SORCS2	blue	0.238158366430614	0.149902246027692	-0.238158366430614	0.149902246027692	-0.157594677651309	0.34468473774456	-0.517998423561673	0.000865187343099003	-0.085448664763008	0.609995641611247	0.464579620003397	0.00329837238118344	-0.00648916033655105	0.969156713485476	0.345903594558342	0.033401816134673	0.0853383643200518	0.610458681598158	0.421584977856434	0.00838510713875277
LINC00671	blue	0.125800456070187	0.451703371728936	-0.125800456070187	0.451703371728936	-0.168901861838475	0.310722695292855	-0.71023015114997	5.89793771281017e-07	0.24856490649525	0.132375031394052	0.343952213827474	0.0344788376641012	0.153369710167785	0.357934923370577	0.651249291940018	9.51788705909586e-06	0.38726544555116	0.016301764069564	0.360764017962185	0.0260717741313183
SH2D1A	blue	-0.39749063345308	0.0134654502266684	0.39749063345308	0.0134654502266684	0.398914145935443	0.0131058723365239	0.940653084574027	1.77867671409094e-18	0.21724731465424	0.190135486001428	-0.771853082805285	1.39748655298098e-08	-0.0327785127511507	0.845108916185022	-0.645116380487927	1.22855185072787e-05	-0.00413433453965305	0.980346526506344	-0.610749872533167	4.65597007947058e-05
AGAP7P	blue	-0.155999050426462	0.349653237343372	0.155999050426462	0.349653237343372	0.0653862997176415	0.696520629229271	0.519790539859071	0.000824022529185972	-0.226507588344075	0.171470739434536	-0.259192372761649	0.11609333831965	-0.177151828305964	0.287328043712841	-0.485640963729772	0.00199621658387229	-0.144649475432861	0.386236607847462	-0.285965368383735	0.0817755780511316
DNAH6	blue	-0.300223569252952	0.0670432030530732	0.300223569252952	0.0670432030530732	0.476795318335281	0.0024744183405435	0.641494232108765	1.42470383270525e-05	0.400407759867668	0.0127373592798314	-0.63432551114224	1.89943462538091e-05	-0.120607141366719	0.47073976467319	-0.542488486579283	0.000433951379553989	0.139097808949916	0.404916330877359	-0.383878396221024	0.0173456126459595
ADGRV1	blue	-0.188020820140846	0.258291588922153	0.188020820140846	0.258291588922153	0.198747911021135	0.231612299759332	0.698916043668954	1.05814718184875e-06	0.0834820256286214	0.61827385321302	-0.44545252064502	0.00506882222070403	0.103464475489248	0.536473351179554	-0.502049779240936	0.00131981902215418	-0.164664144470551	0.323194417883376	-0.459822734375569	0.00367873099764143
COLGALT2	blue	-0.017651263530518	0.91623062660068	0.017651263530518	0.91623062660068	0.409659263176567	0.010644853169533	0.579761356642317	0.00013639432442187	-0.10026285736945	0.549221092556275	-0.302242532375906	0.0651381955232259	0.112502353336167	0.501275529037112	-0.416288664311766	0.00933208567363323	-0.264926204480511	0.107959957385248	-0.165527497577716	0.320628546267519
TIGD4	blue	-0.166897730044673	0.316582490645757	0.166897730044673	0.316582490645757	-0.218815616343338	0.186877729065483	0.150136484700029	0.368279162504555	-0.0264402406214632	0.874794594071309	-0.0383818573716195	0.819038251287483	-0.227197856751798	0.170134072384485	-0.117404008956098	0.482688974140383	0.0652447531753526	0.697146393651694	-0.132810967381985	0.426681247008461
LOC104054148	blue	-0.097260586988829	0.561303550408482	0.097260586988829	0.561303550408482	0.306915523258751	0.0608928470583537	0.588059215194825	0.000103384793549312	-0.387910669254903	0.0161090297917538	-0.0488631828079026	0.770802871670524	-0.0845525436845683	0.613761859665514	-0.497819210953769	0.00147128062723715	-0.444629137558645	0.00516067258024152	0.0499324028729401	0.765926412227768
ZNF860	blue	-0.220974500304934	0.182458052698912	0.220974500304934	0.182458052698912	0.302857332545201	0.0645666670960726	0.734665214345537	1.51211284460127e-07	0.143541349767287	0.389924291878664	-0.565513607150321	0.000215782821063579	-0.0118895701640249	0.943520073297697	-0.359197990377231	0.0267752006014167	-0.154928011020995	0.353012547711627	-0.526017684545334	0.000694167983840386
CADM1	blue	-0.146693775671022	0.379487219246899	0.146693775671022	0.379487219246899	0.153888776776182	0.356290717409674	0.379452576512603	0.0187936544336488	0.0953271851410444	0.569149000828527	-0.356058977087453	0.0282324613634286	0.185948159246803	0.263672432043154	-0.154803522312998	0.353404269880929	-0.115128084577681	0.491274148756095	-0.342129624821214	0.0355102698566259
LINC00925	blue	-0.145171161630971	0.384507594452878	0.145171161630971	0.384507594452878	0.402909546806012	0.0121397718291486	0.451373840255459	0.00444896364884554	-0.0637617059562717	0.70371460710058	-0.275024708150556	0.0946954000742215	0.14896350870711	0.372075525538218	-0.40025991686342	0.0127734400478724	0.0587873461622874	0.725897968642298	0.0405510127688238	0.808995448267545
SCARA5	blue	0.248702077195414	0.132154630706219	-0.248702077195414	0.132154630706219	-0.160076962542949	0.337041589114719	-0.343050466881234	0.0349860448748122	-0.0546444898793373	0.744543680698342	0.300189240854727	0.0670759693829813	-0.0582599159925239	0.728263399554535	0.198469062089291	0.232281136699726	-0.0750086418005584	0.654463722945487	0.154682954816371	0.353783904135448
SAMD3	blue	-0.611242064532568	4.57297734772777e-05	0.611242064532568	4.57297734772777e-05	0.485573315554119	0.00199954098450652	0.865966444442178	2.21640373578642e-12	0.247018961959617	0.134877877267413	-0.766639993530913	2.00275640962418e-08	-0.0634844964448903	0.704944698939805	-0.795283032958813	2.44904099712801e-09	0.234518160973556	0.156416447292373	-0.384071292770403	0.0172846935733644
OR2AK2	blue	0.269471423982514	0.101825498283594	-0.269471423982514	0.101825498283594	0.0783616811044148	0.640043764848449	0.218271407834891	0.188003682779551	0.202157336556265	0.223540388571498	-0.146783904454021	0.379191261465859	-0.262117445173184	0.111888416422049	-0.0722948450891439	0.666225978017861	-0.0466305644398067	0.781013128898148	-0.217574492494366	0.189452571484779
ANGPTL3	blue	-0.028018013476201	0.867387586805215	0.028018013476201	0.867387586805215	-0.148937269146645	0.372160715209097	0.248834680852373	0.13194182705113	-0.132502152666336	0.427766903801101	-0.0214729617230086	0.898179785993404	-0.16938986013347	0.309306303854081	-0.136231784273851	0.414758506880703	-0.254123171739339	0.123660545004471	-0.206405124533046	0.213756060739681
NAP1L2	blue	-0.172852398150301	0.299374020358458	0.172852398150301	0.299374020358458	0.301750760711159	0.0655982243010611	0.777953550091284	9.0615169394662e-09	-0.0447592106909283	0.789599262478048	-0.517337748273844	0.000880817212982322	-0.205387749281077	0.216072062441038	-0.541836890776265	0.000442295142574695	-0.305607099659407	0.0620587662949563	-0.520010173252078	0.00081909912961985
TBX21	blue	-0.2377952777043	0.150542954434264	0.2377952777043	0.150542954434264	0.592328026548947	8.93841500150136e-05	0.599807450758724	6.89221051719401e-05	-0.0544436935540274	0.74545115407815	-0.385526006471652	0.0168310374670769	0.135760228291398	0.41639074078892	-0.754759614999412	4.39820878195454e-08	-0.00922980047444756	0.95614102654984	0.0647853750870435	0.699178620218284
COL4A3	blue	-0.0910965753331347	0.586488778985699	0.0910965753331347	0.586488778985699	0.221823507039225	0.18074046079569	0.419236632316241	0.00879431519047476	0.0558454132562596	0.739123386786463	-0.329382373044434	0.0434493235448272	-0.102735495968411	0.539363314593243	-0.184864438569444	0.266515151213917	-0.0832796935025028	0.619128195602649	-0.281162340994559	0.0872676096061412
TMEM200A	blue	-0.24451397407465	0.139007475360922	0.24451397407465	0.139007475360922	0.522377597982305	0.000767664441443226	0.559778768459537	0.000258029914492667	0.31451692748804	0.0544588743634328	-0.551503570484469	0.000332092503932754	-0.215907662024929	0.192949832851007	-0.441152752131124	0.00556452249129279	-0.0206735408452015	0.901951784187068	-0.33424296149625	0.0402679373201091
ICAM5	blue	0.14663764866548	0.379671593393691	-0.14663764866548	0.379671593393691	-0.466506948419543	0.0031543119839382	-0.566316967202068	0.000210389937256638	0.249329022942166	0.131150742296599	0.165525382626811	0.320634816247262	0.0230923980149311	0.89054544876505	0.252710534913575	0.125833551175914	0.401622129402355	0.01244424902717	0.122925170976774	0.462190957041249
TC2N	blue	-0.531468281521088	0.000595794361251065	0.531468281521088	0.000595794361251065	0.542085870845215	0.000439090156828123	0.830484535553222	1.11787438042074e-10	0.505058639880846	0.00122064516898349	-0.864311023881101	2.72548574195506e-12	0.0094898824633861	0.954906389876447	-0.736424609281684	1.36318229675971e-07	0.306582758403721	0.0611877086919978	-0.49151621560243	0.00172537479960775
CAPG	blue	0.100150060310094	0.549672806591609	-0.100150060310094	0.549672806591609	0.020977503144193	0.900517310097428	-0.702982699896106	8.60302196442383e-07	0.408966301402624	0.0107907316936014	0.168347745433808	0.31233595220948	0.228223198481728	0.168162382906072	0.397061108311971	0.0135755731080682	0.572382237134437	0.000173427239738594	0.393352270092322	0.0145585357672849
HEATR9	blue	-0.232086801923834	0.160880408093723	0.232086801923834	0.160880408093723	0.242626935979665	0.142179377242035	0.44073028943168	0.00561541175400319	-0.0789249983907811	0.637633722548805	-0.160877804898519	0.334598174768606	-0.215840329678988	0.193092054192497	-0.246929705765831	0.135023442656152	-0.2104303688393	0.204761164140649	-0.0950078246596329	0.570449725697048
LGI2	blue	-0.198453619890459	0.232318214115643	0.198453619890459	0.232318214115643	-0.1820983456097	0.273862166479152	0.255125712915559	0.122135474421978	-0.0690881714505626	0.680226288810974	-0.136812479390955	0.412753486962555	-0.117182436828217	0.483521336647642	-0.266778762692899	0.105426694678679	-0.0683776198246397	0.683343093665939	-0.200901445853448	0.226491017784018
IL17REL	blue	-0.00381338850248409	0.981871952454198	0.00381338850248409	0.981871952454198	-0.062587444944058	0.70893033505882	-0.219373078651947	0.185729307269639	0.0229731804312999	0.891107140817013	0.132370002958223	0.428231954215951	0.123430297065398	0.460339147058692	0.0745576498476879	0.656412844681536	0.0479390935834143	0.77502443146499	0.165713219555578	0.320078254449402
BEND4	blue	-0.0259104027938637	0.877284359177917	0.0259104027938637	0.877284359177917	0.159646445443696	0.338359648556375	0.457706709852317	0.0038598381731232	-0.0443526363805269	0.791467981766628	-0.347715355779164	0.0324266757515893	-0.0897934261961371	0.591876753564519	-0.208011781359333	0.210133619500727	-0.175414138115923	0.292158360943692	-0.377302599617159	0.0195328114899374
KIF21A	blue	-0.37959056605775	0.0187470250014573	0.37959056605775	0.0187470250014573	0.490239629622136	0.00178130239744588	0.925313012230124	9.81788532615195e-17	0.0205186366047684	0.902682934264094	-0.582986039128545	0.000122579406162817	-0.125193973739987	0.453904723121902	-0.665367151735828	5.17276083670982e-06	-0.169416337699878	0.309229571039687	-0.38728431388004	0.0162961005195392
KLRG1	blue	-0.499620414124629	0.00140501615201775	0.499620414124629	0.00140501615201775	0.563004014398961	0.00023343877198631	0.819748933941017	3.0738380264172e-10	0.0836499782619091	0.617565052523346	-0.532233439386207	0.000583028656558609	-0.0610065435867617	0.715972893836994	-0.6437060149187	1.3017917034225e-05	0.0385146882834696	0.818422432747243	-0.203627476508682	0.220119976985911
PTPRH	blue	0.0767013370495788	0.647168329138735	-0.0767013370495788	0.647168329138735	-0.195636779977475	0.239148949101964	-0.253319968167143	0.124892615867015	0.0459989037010999	0.783908508157161	0.276309862240031	0.0931012963276839	-0.337722025614885	0.0381090547053836	0.222793131322579	0.178792952092447	0.100516275730708	0.548206877799366	0.171139120565212	0.304262791141201
PKHD1	blue	0.192159184723606	0.247767407363059	-0.192159184723606	0.247767407363059	-0.363826053364319	0.0247405292282779	-0.448688664625082	0.00472139021596663	-0.0043483480213495	0.979329378725756	0.30737307275292	0.0604892557950388	0.149602251443612	0.370005348237261	0.335550091947873	0.0394454594516659	0.134634780293576	0.420300977333569	0.126197858853463	0.450264058859772
TCN2	blue	-0.01871230363226	0.911214530818321	0.01871230363226	0.911214530818321	-0.500341053288839	0.00137925122758944	-0.600522785739328	6.72066999179154e-05	-0.0250252624331619	0.881446312339105	0.406513983859005	0.011320721876264	-0.212451904171771	0.200344668601416	0.365626623185817	0.0239843862523546	0.280384523417873	0.0881831990170591	0.318022848720982	0.0516804184832758
GCSAM	blue	-0.445410046740226	0.00507352544676067	0.445410046740226	0.00507352544676067	0.569358513269787	0.000191052235403344	0.813075816838915	5.57731279876531e-10	0.280567322981462	0.0879673571590985	-0.738038503368178	1.23861425474888e-07	-0.00393475961492635	0.981295079363948	-0.559028594709768	0.000264072664037128	0.0546252272402954	0.744630721034427	-0.445310628916447	0.00508454895973489
FBN1	blue	0.195704763083714	0.238982512188301	-0.195704763083714	0.238982512188301	-0.501621910097761	0.0013344847019324	-0.644329885283313	1.26891652486395e-05	0.0334308721234306	0.842064760967444	0.390615327098901	0.0153218552640629	-0.129639733254286	0.437902926947231	0.648733253399164	1.05758562588247e-05	0.118561499177947	0.478352869873466	0.0995089864823422	0.552243415421185
COL23A1	blue	0.119394443689377	0.475245215037844	-0.119394443689377	0.475245215037844	-0.271456369901813	0.0992314179272605	-0.627472333816521	2.48377355476516e-05	-0.0418061559930738	0.803197980777018	0.337430685263379	0.038286147764141	0.128320744799157	0.442617693384817	0.426453532772353	0.00758841997738936	0.172249747923432	0.301087904657025	0.290046502140081	0.0773233253985382
WDR86.AS1	blue	-0.357895784855516	0.0273720050858944	0.357895784855516	0.0273720050858944	0.350030217796206	0.031214850383713	0.755597438354177	4.1669098772357e-08	0.255258497857093	0.121934541729932	-0.716584251808333	4.19619133660216e-07	-0.00828760534911339	0.9606145494559	-0.610094123179078	4.76866420431524e-05	0.100253849716213	0.549257158714713	-0.515649825603709	0.000921892400926706
CXXC4	blue	-0.348890940563559	0.0318065254680442	0.348890940563559	0.0318065254680442	-0.240296949001046	0.14616885545989	0.290632435260585	0.0766999451553397	0.0910205818392591	0.586802381513016	-0.265000280551634	0.107857785338916	-0.123919580511425	0.458549213261605	-0.244788464253269	0.138550470256677	0.00921200691683712	0.956225498162762	-0.30968692059038	0.0584806780571259
MIR6818	blue	0.469134584750917	0.00296676481494962	-0.469134584750917	0.00296676481494962	-0.558578079171605	0.000267762340416195	-0.529054746047311	0.000637708202820386	-0.130749898941203	0.433956142896152	0.463911949415396	0.00334959875105999	-0.0468728205975709	0.779903454144517	0.514654883637716	0.000946891790272478	-0.0758106082158329	0.651003313373102	0.14277219014973	0.3924959538186
ZNF711	blue	-0.347306078500653	0.0326448930529474	0.347306078500653	0.0326448930529474	0.173827457432995	0.296614265079063	0.628341462751394	2.40155775532532e-05	0.198348514193619	0.232570684487905	-0.568785227751931	0.000194569958062737	0.0360376246475138	0.829923639449827	-0.333563112199106	0.0407011872861321	-0.0450389914405763	0.788313990884355	-0.550286655343014	0.000344456718548531
GNLY	blue	-0.22910960271567	0.166471148058094	0.22910960271567	0.166471148058094	0.412739151130751	0.0100166307047459	0.498835668817736	0.00143355524880139	-0.24714515993446	0.134672262800528	-0.250778351699731	0.128851712963506	0.335615734814482	0.0394045181817253	-0.594659508108271	8.24834802602383e-05	-0.0427305949756776	0.79893462939107	0.0908332890349712	0.587575600612882
UBTD1	blue	0.377209770226049	0.0195652657653216	-0.377209770226049	0.0195652657653216	-0.238263472200875	0.149717148051622	-0.764224504040834	2.35879225017734e-08	0.00452764312222376	0.978477262661249	0.479801616041064	0.00230171487851821	0.173620788542655	0.297197844066566	0.43988994148374	0.005717834752282	0.16255922761512	0.329503742785216	0.475524386221319	0.00255077655712968
MYOT	blue	-0.00222119919843877	0.989440310901834	0.00222119919843877	0.989440310901834	0.163422270882653	0.326907656735786	0.551791895508683	0.000329221911208982	0.0233536603862586	0.88931469891326	-0.374625686941881	0.0204869581280116	-0.379716612824633	0.0187045159791555	-0.269272419259633	0.102088396940987	-0.190608697426346	0.251676213012107	-0.474681891529319	0.00260252363194647
HERC5	blue	-0.0509106757124013	0.761472503952354	0.0509106757124013	0.761472503952354	-0.00839789365487207	0.960090838888447	0.626039404013781	2.6249307303647e-05	-0.135123978286957	0.418598784957542	-0.257213702241748	0.119004463135675	-0.3531353221777	0.0296479981656005	-0.300979362518497	0.0663249923181606	-0.304367463540445	0.0631796379701874	-0.385870867644155	0.0167249714241991
HPD	blue	-0.0026784554662041	0.987266654004078	0.0026784554662041	0.987266654004078	0.05838330388834	0.727709803639986	-0.219841140971466	0.184768923504086	0.0513598784253933	0.759429884181282	0.0886368095956821	0.596677023112083	0.145764653256227	0.382546120909485	0.243120757263237	0.141344224733254	-0.0057869741485249	0.972492894285979	0.115881094441138	0.488425005421626
PADI4	blue	0.443038229525435	0.00534222649180372	-0.443038229525435	0.00534222649180372	-0.0173269797090173	0.917764333611257	-0.731794485017839	1.78775944612725e-07	-0.289372879331968	0.078044875731482	0.701015160108866	9.5132524747179e-07	0.0685393783941369	0.68263308970956	0.566347325538708	0.000210188540575736	-0.0613149119359936	0.714597343146706	0.724619010433063	2.69239924489156e-07
DPP4	blue	-0.219241650852105	0.185999608959039	0.219241650852105	0.185999608959039	0.5710802968712	0.000180828379307156	0.820307427634146	2.92110376590277e-10	0.123057452181849	0.461705625107194	-0.660122735550168	6.51190858263533e-06	0.0522943213609017	0.75518593411204	-0.527010728400463	0.000675236427683384	-0.208904580653508	0.208139169383693	-0.503825688973644	0.00126045784297883
SPDYE3	blue	0.0249933045014695	0.881596638711621	-0.0249933045014695	0.881596638711621	0.197050466505767	0.235704046666446	0.297130247942105	0.0700468021376897	-0.115905019814023	0.488334619689062	-0.0321076316586926	0.848241811999171	0.0610717130289576	0.715682116218848	-0.0673016098208359	0.688072807521929	-0.235955264374062	0.153820608386804	-0.0400735017480267	0.811203713885764
EVPL	blue	0.221046147385287	0.182312660229796	-0.221046147385287	0.182312660229796	0.0979466913476442	0.558531541693617	-0.342494006000807	0.0353020698683182	0.0179121916538467	0.914996778167213	0.277120546801476	0.0921063821575245	0.283174518995656	0.0849330943108488	0.343120811274726	0.0349462600808313	0.146269574953032	0.380882002020302	0.328071306775668	0.0443413929825086
MLLT10P1	blue	-0.203316239231417	0.220841080277223	0.203316239231417	0.220841080277223	0.151855201460529	0.362758383956782	0.366460803229046	0.0236406352422211	-0.280118972005209	0.0884974787685364	0.0072421488827831	0.965579739639055	0.191522210718442	0.249368276080175	-0.2494580290798	0.130944877246819	-0.261421452533866	0.112878348088221	0.0356850710955444	0.831563473357354
FCRL5	blue	-0.058061528069864	0.729153777446287	0.058061528069864	0.729153777446287	0.41476839769675	0.00962022220130114	0.440898952846193	0.00559504680427959	0.00629116746940316	0.970097354260858	-0.32169942203446	0.0488899143001372	-0.0194046966562854	0.907943038029464	-0.216725374902742	0.191228515648968	-0.0722232061608602	0.666537561529603	-0.198723623420039	0.231670502996307
GOLGA8A	blue	0.0495895993531839	0.76748890067753	-0.0495895993531839	0.76748890067753	0.476115388155314	0.00251501608351033	0.538773991214978	0.000483467290768833	-0.232876978367674	0.159419657037072	-0.244566765683156	0.138919495166485	0.178305255143226	0.284150489820377	-0.299973478879209	0.0672822024477013	-0.34441407538296	0.0342213921044765	-0.144277845237735	0.387471061238501
NFASC	blue	-0.119507487770195	0.474824275097129	0.119507487770195	0.474824275097129	-0.191107559328421	0.250414106362154	-0.499698556571475	0.00140220195547699	0.231426641235182	0.162108211196943	0.155768153631728	0.350375796048297	0.367618648687386	0.0231702982160018	0.27436173315742	0.0955258996261576	0.368631190969236	0.0227653863079917	0.1679644434891	0.313454985461215
LINC00161	blue	-0.324851407687009	0.0465951608373886	0.324851407687009	0.0465951608373886	0.00102292092085099	0.995136877031109	0.451502859259732	0.00443622456581547	-0.0514527284558829	0.759007875295873	-0.287877661494111	0.0796652278897694	0.0718075417556345	0.668346521794468	-0.342773413077056	0.0351430988534694	-0.0499104847071631	0.766026287377684	-0.271062177429368	0.0997425183376934
CLIC6	blue	-0.330799035013728	0.042501779295793	0.330799035013728	0.042501779295793	0.0230181210926621	0.890895397331544	0.294107889333732	0.0730826369675017	-0.182635987503465	0.272423863046298	-0.0627525576522412	0.708196155671175	-0.226854757541239	0.17079752747175	-0.155771986310645	0.350363794827955	-0.0357202419555719	0.831399851325343	-0.0275158917639222	0.869743667142511
MYBL1	blue	-0.480771674329723	0.00224828982964857	0.480771674329723	0.00224828982964857	0.37604784988543	0.0199753160799868	0.894648825937268	3.70970319913475e-14	0.0446003316435472	0.790329373803583	-0.630407515615336	2.21596548200977e-05	-0.00542558786926475	0.974210072185983	-0.745154619825276	8.049721089854e-08	-0.040400950919203	0.809689258198222	-0.406919409355615	0.0112316057018763
CITED4	blue	0.374720934418925	0.0204523531008423	-0.374720934418925	0.0204523531008423	-0.203448864184356	0.220533604482392	-0.322173200353468	0.0485393007436623	0.0374991619961043	0.823133221959838	0.187058855123	0.260779813699739	-0.0120229881775518	0.94288731954546	0.285673625080822	0.0821013192641347	0.0282012859445251	0.866527906518215	0.136259248829132	0.414663553421842
ABCD2	blue	-0.494889822049404	0.00158494637080081	0.494889822049404	0.00158494637080081	0.500552148714174	0.00137178335669126	0.89393280252118	4.16543799657107e-14	0.37027823616201	0.0221193209972828	-0.822850454108198	2.31096663418592e-10	-0.0311164467024266	0.852874661576387	-0.702545730159081	8.79795232574711e-07	0.156682618439434	0.347519423178879	-0.559650289431543	0.000259055942545465
CDCA5	blue	0.334492410307015	0.0401099122969562	-0.334492410307015	0.0401099122969562	-0.233487930901822	0.158296829971766	-0.535777193779043	0.000527027166014626	-0.0133079548320354	0.936795006954219	0.28206131453594	0.0862185741038836	0.114189768706011	0.494836353705927	0.469192765885775	0.00296272481052872	0.0655704702223873	0.695706724196739	0.124285850075129	0.457211747842822
TMPRSS9	blue	0.325715773998289	0.0459812764159658	-0.325715773998289	0.0459812764159658	0.201310110711616	0.225527982469897	-0.226676265463509	0.171143412603322	0.0655097755669101	0.69597491516301	0.137075971562308	0.411845520401655	-0.000804689432081035	0.996174374358107	0.100718002371372	0.547400174298129	0.00930236750548596	0.955796532930175	0.211816646906713	0.201725292872584
TRPV3	blue	0.0355222979821472	0.832320818108359	-0.0355222979821472	0.832320818108359	0.321110794213778	0.049328352954297	0.418967626838598	0.00884226265177572	-0.0605506794652311	0.718008001779749	-0.251782586766831	0.127276399482624	0.123834245682961	0.458861122294001	-0.382665740561277	0.017732726650129	-0.295330651869648	0.071842242975842	-0.158637724744562	0.341460311293678
EPN2.IT1	blue	0.119139993313827	0.476193423691582	-0.119139993313827	0.476193423691582	0.0159615052805946	0.924225524858088	-0.199566842225851	0.229655616658997	-0.0416200101956804	0.80405713573184	0.105208532854421	0.529589643088726	0.042559284096054	0.799724256049796	0.13507702150334	0.418762004984014	-0.0449780930951632	0.788593702062732	0.0684753205412549	0.682914225559267
SEC16B	blue	-0.0236405236034493	0.887963643385772	0.0236405236034493	0.887963643385772	0.0276371423353088	0.869174627003199	0.232036548900651	0.160973634168671	-0.0955930873763191	0.568067042225188	-0.171511343016032	0.303196377315609	-0.00406485649004883	0.980676743406309	-0.255797407446379	0.121121592902732	-0.129091429467647	0.439859487917628	-0.231061801984596	0.162789657382442
OR7E14P	blue	-0.000649620199489418	0.996911594996139	0.000649620199489418	0.996911594996139	0.134296542297141	0.421480168739497	0.174796219285754	0.29388852622425	0.0509765049336224	0.76117306462992	0.0105072294147645	0.950077958156133	-0.116100660700175	0.487595847981027	0.00788346484369784	0.962533772100409	-0.0820978479013258	0.624128329736645	0.000829056251726834	0.996058531387075
LOC100288778	blue	0.307612914493531	0.0602785478854376	-0.307612914493531	0.0602785478854376	-0.0651814060176005	0.697426509638144	-0.229526025187225	0.1656808672499	-0.0651761878977327	0.697449585501513	0.178589241346114	0.283371649851692	0.196282361289505	0.237571587219532	0.0776441359028026	0.643118912660392	-0.0242725775458394	0.884987929137156	0.0932683828829416	0.577558007116554
SOCS3	blue	0.507108838068242	0.00115689989608231	-0.507108838068242	0.00115689989608231	-0.15514035179026	0.352344993158043	-0.705529647694534	7.5437761159025e-07	-0.0452184827462796	0.787489724517132	0.525073556693825	0.000712603244205378	0.216355213472373	0.19200637442779	0.517384693371785	0.000879698402982847	-0.0223962372030412	0.893826135765828	0.486902948649817	0.00193508328383477
SPTSSB	blue	-0.165526042835714	0.32063285898487	0.165526042835714	0.32063285898487	0.223087170127902	0.178205334354197	0.572223565786865	0.000174314410969088	0.0944409462902523	0.572761902026963	-0.400006637587344	0.0128354535386437	-0.227848116567972	0.168881735243169	-0.513805417434384	0.000968709531000488	0.0490007325547642	0.770175049059983	-0.279986751288696	0.0886542838169943
USP18	blue	-0.122136860142551	0.465088868883509	0.122136860142551	0.465088868883509	0.493204037748647	0.00165380611914629	0.636505252964988	1.74173477357575e-05	0.293064795674271	0.0741539766694901	-0.576917619815139	0.000149725084950238	-0.12748419913653	0.44562229903641	-0.526382165958849	0.000687165311232042	0.0478611352675302	0.775380865381927	-0.327038465178078	0.0450545253544719
ALKBH3.AS1	blue	-0.18244181874273	0.272942732553512	0.18244181874273	0.272942732553512	0.033765635156568	0.840503504561774	0.405734804599587	0.0114936805808792	-0.235293052640393	0.155012837509964	-0.0920370425467006	0.582613924633375	0.00794365758161803	0.962247909401235	-0.229583323969615	0.165572338313703	-0.288684734537347	0.0787873901141066	-0.141749116841704	0.395931783642227
DTHD1	blue	-0.246949299901828	0.134991477182992	0.246949299901828	0.134991477182992	0.0755267014980812	0.652227525546158	0.675436785688555	3.28204825700347e-06	-0.0108071255176074	0.948654948140813	-0.39529342914627	0.0140368278827187	-0.177214178237815	0.287155692326829	-0.469173981105985	0.00296402866991496	-0.143126599435736	0.391309776032511	-0.363858829426985	0.0247265904815324
LOC100506136	blue	-0.209197548306073	0.207487574018744	0.209197548306073	0.207487574018744	0.0803367402691264	0.631610001946709	0.400349053526877	0.0127516760868926	-0.0775434485802602	0.643550893632741	-0.160943584031649	0.334397966101133	-0.00960851905717639	0.954343243674729	-0.141249136341262	0.397617196491955	-0.209718650218245	0.206332085147729	-0.206158333090796	0.21431628646257
GLT8D2	blue	-0.186527465496186	0.262161094079673	0.186527465496186	0.262161094079673	0.0443476967925499	0.791490692454035	0.450185396985914	0.00456780828333525	0.0685345751370327	0.682654168688462	-0.292747929212541	0.0744818455599938	-0.174926278014135	0.29352381776326	-0.379066449659156	0.0189246508065581	0.0066418021948253	0.96843155799374	-0.277852534808605	0.0912150922252927
LRRTM3	blue	-0.110027628027505	0.510795357782534	0.110027628027505	0.510795357782534	-0.117887564903297	0.480875029837696	0.227606937640385	0.169345447393263	-0.11262162889214	0.50081898217139	-0.0632908544705048	0.705804406193003	0.00457190212254723	0.978266921371976	-0.0777872344670368	0.642505172588418	-0.197311317408264	0.235072093005941	-0.213316931263597	0.198475319221464
TGFBR3	blue	-0.367625058947407	0.0231677160720029	0.367625058947407	0.0231677160720029	0.517646860191273	0.000873473512007776	0.803740441536512	1.23504236179183e-09	-0.167201744987173	0.315689156200572	-0.419006871265789	0.00883525383951869	0.132095712790816	0.429198112389855	-0.727998675153852	2.22367957772448e-07	-0.179230357012086	0.281618468815256	-0.116055122653893	0.487767755427216
IQUB	blue	-0.044378726970448	0.79134802817089	0.044378726970448	0.79134802817089	-0.249281738349171	0.131226258118176	-0.257778561638035	0.118167882473849	0.27849818054587	0.09043445908954	0.103475084734492	0.536431347081319	-0.124376774698014	0.456880053994574	0.23060783302422	0.163640465570464	0.132361034648181	0.428263524962578	0.0927539467397524	0.579667889700114
KLRAP1	blue	-0.265219930538189	0.107555256210802	0.265219930538189	0.107555256210802	0.209522781102412	0.206765878349574	0.700699066657638	9.667488405582e-07	0.0307929554319989	0.854387736829757	-0.38763139704294	0.0161922143126012	-0.159967801378594	0.337375494429294	-0.46333627510947	0.00339432209417076	-0.138159094116102	0.408125130977616	-0.307769612551938	0.0601411990423762
PLB1	blue	0.394118513557947	0.0143506772183424	-0.394118513557947	0.0143506772183424	-0.329313346720159	0.0434959252455417	-0.750656518611213	5.7128119255514e-08	-0.2048990101183	0.217190780698763	0.689724059630555	1.66884898087102e-06	0.223264136088706	0.177852343315993	0.71168870075616	5.45894657517796e-07	-0.121431290597091	0.467690796823539	0.469821076656051	0.0029194010782458
OVCA2	blue	0.10418732059326	0.533615094256284	-0.10418732059326	0.533615094256284	-0.0242237567325106	0.885217723031253	-0.464222348123749	0.00332569810552892	0.2335545740704	0.158174698884998	0.127277893786414	0.446364988990538	0.0988030590886723	0.555080598002882	0.350082615179852	0.031187857194567	0.276998418196024	0.0922557392810499	0.231667963943869	0.161658603215719
LOC101928530	blue	0.0728175035067701	0.663954420061739	-0.0728175035067701	0.663954420061739	-0.204670708582106	0.217714724873194	-0.120395216980159	0.471525480562088	0.126444554113808	0.449371831582788	0.040049445384357	0.811315001563609	0.00240157126449051	0.988582867265499	-0.063008255314207	0.707059699690357	0.100397585929734	0.548681780195511	-0.0982318921168197	0.557381147136224
ENPP5	blue	-0.407221778735332	0.0111655310575594	0.407221778735332	0.0111655310575594	0.155065070272634	0.352581574758698	0.754511192496603	4.46904407774831e-08	-0.070165879864461	0.675508949135469	-0.462547974455776	0.00345640776860435	-0.0594401757503893	0.722973609342568	-0.667733955478681	4.6553746327685e-06	-0.0745155065985553	0.656595096401885	-0.338458941496258	0.0376640909023425
LEF1	blue	-0.169002012330751	0.310431679609779	0.169002012330751	0.310431679609779	0.858437063930012	5.55679928387738e-12	0.687583758750075	1.85125076862799e-06	0.0805061161635682	0.630888858115751	-0.491038202442766	0.00174613301907366	0.0431355318411093	0.797068929790213	-0.571276638296564	0.000179694350810571	-0.0895243497213099	0.592991976610501	-0.0811997375696763	0.627939174649476
GALR2	blue	0.126261125981857	0.450035147887427	-0.126261125981857	0.450035147887427	-0.223187957388933	0.178004234543254	-0.451131805038436	0.00447294734191283	-0.00566361353083398	0.97307904632484	0.294106247013616	0.0730843141769526	0.330110363642277	0.0429602902746875	0.392275650608635	0.0148548791210244	0.0297431048516535	0.859301741115399	0.21424415479237	0.196485160091868
CD8A	blue	-0.241269300494159	0.1444941089755	0.241269300494159	0.1444941089755	0.685593133226193	2.03716063293025e-06	0.720862627687453	3.31939294680762e-07	0.00661243195897616	0.968571085213316	-0.485162792591928	0.00201981960359157	0.123335850291152	0.460685089836504	-0.59656880169519	7.71952398246823e-05	-0.0932591394828095	0.57759588696716	-0.135163550323986	0.418461261880121
STEAP3.AS1	blue	0.366017745336509	0.0238226984913699	-0.366017745336509	0.0238226984913699	-0.343024541228957	0.0350007170217096	-0.62320804509294	2.92551175472574e-05	0.00919962282655146	0.95628428961128	0.437741764261127	0.00598701893221835	0.0815928104836127	0.626270118204397	0.510482444799893	0.00105839878617708	0.00798519387790995	0.962050651140798	0.258943454806101	0.116456584072177
MIR342	blue	-0.174224928332312	0.295493975874161	0.174224928332312	0.295493975874161	0.303154047268861	0.0642922575217766	0.245819760009816	0.136843344064541	-0.1224601240692	0.46389934879179	-0.0333108251682452	0.842624777062773	0.0880207734574677	0.59924064437974	-0.0804171133384227	0.631267759375388	-0.209208310099639	0.207463665506868	0.0769282282871075	0.646192888322509
HOXC4	blue	-0.208868572944169	0.208219352791336	0.208868572944169	0.208219352791336	0.157618132861645	0.344612025641103	0.335104187930317	0.0397244844696946	0.123407493673922	0.460422659331452	-0.302197038680118	0.0651806454529868	-0.141120489328444	0.398051529018137	-0.276680812699406	0.0926450267950134	0.0973476985290341	0.560951248160915	-0.179938422014253	0.279690416752865
SLC28A3	blue	0.00904187696297797	0.957033182189321	-0.00904187696297797	0.957033182189321	-0.31724738827235	0.0522849759279726	-0.343028015595314	0.0349987504760809	0.133567862113217	0.42402685381433	0.173398180915756	0.297827251594053	-0.243104646327471	0.141371414519336	0.359750842417075	0.0265251008093663	0.116527711522716	0.485985243798295	0.0208014235678695	0.901348236020131
DOCK9.AS1	blue	-0.18716352488126	0.260508307197078	0.18716352488126	0.260508307197078	0.00851142615897865	0.959551740282385	0.257866271967478	0.118038376951508	-0.110093295390176	0.510541584057676	-0.0230863873079636	0.89057376687366	-0.337299561786876	0.0383660702677187	-0.0894025221957711	0.593497209976078	-0.156110643109555	0.349304348773863	-0.0678425255631892	0.685693682058471
ZNF391	blue	0.162471804118477	0.329767429293629	-0.162471804118477	0.329767429293629	0.478604791565917	0.00236915998137083	0.348815942551422	0.0318457958627894	0.114271674004827	0.494524884312704	-0.281837469904874	0.08647886765027	-0.00872037928881851	0.958559592124102	-0.212225806857533	0.200835293720483	-0.0964063297984916	0.56476381341484	-0.16531394913791	0.321262018854618
SIGLEC1	blue	0.0165355181679453	0.921508787016807	-0.0165355181679453	0.921508787016807	0.074642496810948	0.65604597686285	0.23200889944455	0.161024944267684	-0.203452737107897	0.220524629972011	0.0434202180236512	0.795757935020002	-0.361771713808432	0.0256272779242088	-0.300328033056298	0.0669435703373029	-0.147941509755631	0.375402110190244	0.159799983764593	0.33788921670169
LINC00659	blue	0.17766907778024	0.285900254551033	-0.17766907778024	0.285900254551033	-0.0518092029935699	0.757388316828213	-0.453512109591526	0.00424187926745911	0.00764596472657365	0.963661733968744	0.329504358373011	0.0433670664102947	0.176620707436168	0.288798909216402	0.356602580059893	0.0279755161879099	0.0691601133303659	0.679911009185513	0.324631030222066	0.0467527277297817
C2.AS1	blue	0.137457530491907	0.410532721276101	-0.137457530491907	0.410532721276101	-0.30687494631502	0.0609287416739083	-0.378162819488997	0.0192342041002408	-0.163385969173843	0.327016597459414	0.426009181123155	0.00765833313340019	-0.0708861253209219	0.672363070733468	0.212629399556194	0.19996009585594	-0.0958519428602279	0.567014663004482	0.272893419223201	0.0973851059881943
LGALS4	blue	-0.0406815247788434	0.808392143761077	0.0406815247788434	0.808392143761077	-0.127932274486768	0.444011573035033	0.0865753888497958	0.605274253368535	-0.111647633338687	0.504553276726591	-0.0262968131632225	0.875468459026774	-0.0103001021999291	0.951060868153364	-0.124898370238241	0.454979772728967	-0.0684522041267755	0.683015688772484	-0.0588047696457235	0.725819869969094
PARM1	blue	0.171847566999019	0.302235146531636	-0.171847566999019	0.302235146531636	0.589417980979132	9.8727378814846e-05	0.435845240000221	0.00623368321571231	0.162185803708554	0.330630976962043	-0.40667671850617	0.0112848794029021	0.0957175297740523	0.567561008893882	-0.380135477480725	0.0185638340987666	-0.106795363101861	0.52336410158215	-0.194014344405735	0.243144253711886
GPR174	blue	-0.473701588352843	0.00266388936332808	0.473701588352843	0.00266388936332808	0.53972574596978	0.0004703217509422	0.907968806946983	3.64261426130742e-15	0.257524211960188	0.118544036744406	-0.727654086699915	2.26776206799719e-07	-0.107186911018615	0.521833510622835	-0.67980361069053	2.67969122171503e-06	0.0547806826478839	0.743928368007905	-0.43808111783709	0.00594378190611261
BFSP1	blue	-0.137206561199027	0.411395942966035	0.137206561199027	0.411395942966035	0.334633292535918	0.0400208866217673	0.673876823263157	3.52572209425921e-06	2.31948524410811e-05	0.999889727460004	-0.471384327235999	0.00281400356313079	-0.0493550031393747	0.768558705650631	-0.510521347772021	0.0010573076286182	-0.21935212363899	0.185772385863004	-0.396552129411417	0.0137070516759891
COL4A2	blue	0.0722091580122498	0.666598668453529	-0.0722091580122498	0.666598668453529	-0.214249506608546	0.196473713927102	-0.209474569660449	0.206872749841309	0.0381165787191469	0.820268431565306	0.0616017640363123	0.713318567366857	0.266793621321432	0.105406560600868	0.152644509955358	0.360239723990502	-0.166615147169321	0.317414270765374	-0.117025439348822	0.484111567897259
SPTLC3	blue	-0.193347900648015	0.244798335374986	0.193347900648015	0.244798335374986	0.187792600577399	0.258880471925315	0.271113680839692	0.0996756263225384	0.0501794448918427	0.764800966602348	-0.217592388580149	0.189415267188812	-0.282911563940204	0.0852353960462161	-0.215507948361031	0.193795200226655	0.00950291450840558	0.954844528084544	-0.073490671585877	0.661033076468369
SH3RF3	blue	0.411794124797904	0.0102059405024498	-0.411794124797904	0.0102059405024498	0.111144819198272	0.506486550513374	-0.37532908361061	0.0202325509003468	-0.196789528120863	0.236337362925973	0.34224062055416	0.0354467432027464	0.195438697534205	0.239634342834041	0.21734288302919	0.189935827997598	-0.1978767367932	0.233706218871183	0.373431731071269	0.0209249056886973
SIGLEC6	blue	-0.303174745501964	0.0642731496996451	0.303174745501964	0.0642731496996451	0.268069302584466	0.10368882541429	0.509801902663851	0.00107764870134658	0.202160250973579	0.223533572115929	-0.476228937678262	0.00250819589917478	-0.164871331314738	0.32257749619445	-0.231819524724562	0.161376691833537	-0.0966058886519117	0.563954599316826	-0.358976609349485	0.026875894286041
ARHGAP20	blue	0.0321724019097442	0.847939245459195	-0.0321724019097442	0.847939245459195	0.0728027368045443	0.66401855808011	0.330810694227151	0.0424940509480985	0.0872847265008915	0.60230993729572	-0.194933798684103	0.240874585831857	0.312004474610208	0.0565224139903158	-0.133914193506958	0.422815377445328	-0.223600047625566	0.177183677743192	-0.269252766132451	0.102114388084317
PPP2R2B	blue	-0.398486209302233	0.0132131039652112	0.398486209302233	0.0132131039652112	0.30653618653419	0.0612290660027063	0.760156772261489	3.09376610896043e-08	0.00517714128620019	0.975390668049759	-0.514507749754442	0.000950639302570155	-0.0791930772403122	0.636488085033516	-0.603166274302156	6.11975810247159e-05	-0.152468875859055	0.360799255772705	-0.370505217323337	0.0220314949471829
IKZF2	blue	-0.126026706436162	0.450883633189872	0.126026706436162	0.450883633189872	0.495134200928928	0.00157517675904924	0.836145269516273	6.37215773189858e-11	-0.0546991957582264	0.744296503255611	-0.494505026316494	0.00160043770103855	0.0436876460948516	0.794526917428612	-0.547499958799352	0.000374335721915861	-0.310092778822222	0.0581338975662771	-0.397471785711484	0.0134702665631589
LOC101928140	blue	0.0242813110567903	0.884946822492457	-0.0242813110567903	0.884946822492457	0.265653426972369	0.106960079885149	0.249735540826156	0.130502843789981	0.190926194470107	0.250872463839867	-0.294004117644343	0.0731886724280484	0.0323689120953051	0.847021402936983	-0.251498239544841	0.127720982820122	0.19807758157865	0.233222340732739	-0.113300605606133	0.498224112717786
FSIP2	blue	-0.171269551259414	0.303888837313612	0.171269551259414	0.303888837313612	0.459801346109287	0.00368052392482691	0.727273522421379	2.31738402361299e-07	0.215679336226612	0.19343240816833	-0.583819905202503	0.000119218845643098	-0.0704805311063342	0.67413394814641	-0.52453188233009	0.000723375486262808	-0.0536369001173084	0.749100753712419	-0.412497559871658	0.0100647396566194
SH3RF2	blue	0.0438578266165635	0.793743801959979	-0.0438578266165635	0.793743801959979	0.277433943008819	0.091723965344367	0.400255944965718	0.0127744105740437	-0.156461850190065	0.348207700602568	-0.0376858210262501	0.822266891189241	-0.137839328505951	0.409221485742249	-0.206096869286351	0.214455969124931	-0.315967672367405	0.0532950264751199	-0.056959131848947	0.734107748948174
BCL11B	blue	-0.228510072781875	0.167613688401265	0.228510072781875	0.167613688401265	0.818822083817928	3.34385058241046e-10	0.827001257081824	1.56387168703846e-10	-0.0305161873911222	0.855682679573154	-0.530759016334036	0.000607849292010787	0.0316166345984047	0.850536140033251	-0.725319586922751	2.58833140605145e-07	-0.134072720832899	0.422261493002703	-0.116217165250711	0.487156182508929
SERPING1	blue	-0.088420268319326	0.597577610061552	0.088420268319326	0.597577610061552	0.0159471023827501	0.92429370315329	0.225662386928036	0.173117656386208	-0.325592761602436	0.0460682412677327	0.0980080394570333	0.558283992831244	-0.324409071146061	0.0469118590821356	-0.283617922074786	0.0844252247754321	-0.123168031852594	0.46130012405095	0.198181010969208	0.232973422724212
MICU3	blue	-0.208977655766569	0.207976508703956	0.208977655766569	0.207976508703956	0.295517551052745	0.071654112536448	0.739486906906752	1.13587056646263e-07	0.171859697504967	0.30220050295661	-0.620128886255106	3.28765334538815e-05	-0.0166744181336817	0.920851519858428	-0.373032231928096	0.021073176146387	-0.130626242422507	0.434394781064095	-0.632815895348223	2.01616079810108e-05
MIR4523	blue	0.236424024187362	0.152980709118898	-0.236424024187362	0.152980709118898	-0.112790874602741	0.500171528690069	-0.440847799808055	0.00560121643296235	0.115810488765524	0.488691791244425	0.248829915910333	0.131949469470575	0.222843338044024	0.1786925195917	0.303425942198539	0.0640416120674775	0.093823888533762	0.5752835803172	0.270651699900878	0.100276867734844
KLF12	blue	-0.408261447587952	0.0109408554384053	0.408261447587952	0.0109408554384053	0.593919127242741	8.46207551486649e-05	0.967306378909643	4.83567791966989e-23	0.0952955402630923	0.569277826845245	-0.687466489029329	1.86175521292742e-06	-0.0493510230754265	0.768576859174643	-0.740334000875984	1.07949503500616e-07	-0.089654968229909	0.592450495748901	-0.416246689088536	0.00933994116301483
IFNG.AS1	blue	-0.413208292641447	0.00992376866662394	0.413208292641447	0.00992376866662394	0.398751387567735	0.0131465689110967	0.710338632251643	5.86420011563086e-07	0.360929568065295	0.0259983148279474	-0.727553745968019	2.28074937648636e-07	0.0359062374407787	0.830534678811882	-0.529955520066236	0.000621767823326839	0.147904792715223	0.375521949775728	-0.500275475399686	0.00138157845377154
MTHFS	blue	0.362518127819841	0.0253020950026644	-0.362518127819841	0.0253020950026644	-0.31643844870174	0.0529216545938294	-0.518439730766213	0.000854884732584023	0.0240723219196588	0.885930567829548	0.395027205102361	0.014107430038242	-0.0141564105455794	0.93277421003971	0.398615920532586	0.0131805230026007	0.169125808705731	0.310072192287574	0.306149554153279	0.0615732643646921
MACROD2	blue	-0.246350262694336	0.135971267947555	0.246350262694336	0.135971267947555	0.353433315619306	0.0295010973553137	0.658109428461967	7.10525130189977e-06	0.196231695752888	0.237695124248701	-0.573136264995106	0.00016926655945758	-0.156973693279784	0.346613222241755	-0.347967218636528	0.032292983880566	-0.0404949530533892	0.809254623181624	-0.467747925222405	0.00306448653069508
PVRL2	blue	0.241814315690299	0.143561573237435	-0.241814315690299	0.143561573237435	-0.256952356582168	0.119393027741368	-0.518590041814189	0.000851400561426719	-0.0127522025360469	0.939429537431442	0.278345508786156	0.0906185842015149	0.00684739269603923	0.967454899059576	0.319444844515769	0.0505863736424833	-0.0203404420722727	0.903524112565187	0.16161022588477	0.332373115680743
C1orf177	blue	-0.271489009195634	0.0991891884832462	0.271489009195634	0.0991891884832462	0.385131482111668	0.0169530706258533	0.626538450587899	2.57496247306854e-05	-0.124190347522067	0.457560281431767	-0.390057700315848	0.0154814403850982	0.154735538515881	0.353618302030304	-0.573746282335512	0.000165966496477532	-0.137011992990183	0.412065879529039	-0.174355441069863	0.295126712524966
IGFBP3	blue	-0.0098299322243192	0.953292294476535	0.0098299322243192	0.953292294476535	0.567065735385598	0.000205472894436868	0.628261980641471	2.40897218271749e-05	0.133238783365351	0.425179778904348	-0.549216644912684	0.000355667058762694	0.265708205607716	0.106885048805445	-0.517347729543218	0.000880579230694597	-0.0197197660217031	0.906454856166943	-0.297950247017521	0.0692404793833899
ANKRD20A12P	blue	-0.10154274601605	0.544107891953871	0.10154274601605	0.544107891953871	0.29212959432814	0.075124915426691	0.418634767295246	0.00890190072906481	0.108067417546197	0.518399615546624	-0.337052976532414	0.0385167368928948	0.220383375144353	0.183660757537447	-0.239505956136883	0.147541692328799	-0.119690019441554	0.474144999644791	-0.223552128955889	0.177278954843984
MPP3	blue	0.172613695053524	0.300052124017739	-0.172613695053524	0.300052124017739	-0.235928595083762	0.153868493728563	-0.231914884419625	0.161199499861327	-0.0272135367860311	0.871162927799319	0.10817098774803	0.517996437768753	-0.0980075981361683	0.558285773444991	0.0387692766974087	0.817242433315067	0.104395796553929	0.532792115048255	0.122701791402599	0.463011142085945
PPP1R17	blue	-0.156699124893966	0.347467995203383	0.156699124893966	0.347467995203383	0.273435236591324	0.0966958495659838	0.289164244175409	0.0782694163615208	0.187820687198614	0.258807950994673	-0.223097248753239	0.178185217291738	0.0825802799619637	0.622085243775299	-0.226849853823515	0.170807023280361	0.00398329404197316	0.98106439936022	-0.094814217511832	0.571238929014569
UBXN10	blue	0.155924722820456	0.349885736110447	-0.155924722820456	0.349885736110447	0.265633000402312	0.106988068676196	0.309817516277386	0.0583689131695825	0.055006276092096	0.742909491715677	-0.283897759995685	0.0841059142369786	0.178967571055143	0.282336223386883	-0.251858948386967	0.12715720297644	-0.166850006764106	0.31672286748466	-0.268057590649836	0.103704498321091
FASLG	blue	-0.288549781604954	0.0789336488038498	0.288549781604954	0.0789336488038498	0.212229024351394	0.200828305961977	0.681313835470624	2.49622874952393e-06	-0.0951850538001325	0.569727720754341	-0.330508351894639	0.0426948277390837	0.130228530925181	0.435807217054202	-0.48202981057279	0.00218062078663606	-0.172759639272222	0.299637411784875	-0.248771363587151	0.132043407484117
LINC01260	blue	-0.0934496066453136	0.576815570704661	0.0934496066453136	0.576815570704661	0.436089905531102	0.00620137768731303	0.590530695525935	9.50554189139912e-05	-0.147885515457721	0.375584877263467	-0.159039439965466	0.340223415898279	-0.068898141513629	0.681059337416161	-0.433797263389203	0.00650983186393816	-0.165700306716977	0.320116495882058	0.024507292651111	0.8838832820691
TMEM95	blue	-0.121270525149952	0.468284729926714	0.121270525149952	0.468284729926714	-0.26161839207068	0.112597566929229	-0.408479667849171	0.0108941889419521	0.02821741174246	0.866452272097562	0.194845861120728	0.241091039131161	0.24890109948726	0.131835333384687	0.173773264207119	0.296767221545782	0.204704369712202	0.217637419096885	0.242631942163643	0.142170892599255
PVRL3	blue	-0.416291364453245	0.00933158054654466	0.416291364453245	0.00933158054654466	0.447028148212646	0.00489699458313803	0.790563222416073	3.53984524447298e-09	0.255911818783032	0.120949526317815	-0.659600562389498	6.66127904379942e-06	0.105280027956441	0.529308375971001	-0.565298909387869	0.000217244940813859	0.00486996388483142	0.976850418604718	-0.420978356480716	0.00848921914295403
WDR63	blue	-0.318350495129315	0.0514266707242272	0.318350495129315	0.0514266707242272	0.168435636191824	0.31207971468401	0.473510764516741	0.00267598075618487	-0.0598406960321359	0.721181385885367	-0.232168281893262	0.160729334875185	-0.143749274459154	0.389230790395004	-0.323734999300367	0.0473978042723085	-0.0270644260938694	0.871863003125139	-0.0927561066577802	0.579659023887353
GPR15	blue	-0.208492381026652	0.209058354529909	0.208492381026652	0.209058354529909	0.148934219798603	0.372170616009808	0.495296159067583	0.00156873137994052	0.0794607986642206	0.635344805176399	-0.456044925613378	0.00400745465375537	0.218212353237393	0.188126152922482	-0.261505743174474	0.112758108406457	-0.103536422588352	0.536188529468353	-0.511099474587535	0.0010412091916495
APOA5	blue	0.00208845796088762	0.990071337020488	-0.00208845796088762	0.990071337020488	-0.0877330705302558	0.60043954874817	-0.366137528063348	0.0237733624009017	0.187935804815169	0.258510852948066	0.0409652275918221	0.807081076532785	0.0943078721455944	0.573305299854527	-0.0490531540544992	0.769935817900056	0.204720440748797	0.217600517199589	0.121015782041108	0.469226673201988
CCR8	blue	-0.346845212249118	0.0328920561747352	0.346845212249118	0.0328920561747352	0.219539899599939	0.185386614758857	0.648760529082346	1.05638332754132e-05	0.209895022731817	0.20594201311032	-0.573330350735787	0.00016821024812821	-0.143450236065257	0.390228414464484	-0.452034353814005	0.00438407889130251	-0.0105205733588894	0.950014637733947	-0.500015348739258	0.00139084399645544
LOC100132111	blue	-0.303231846203278	0.0642204597735796	0.303231846203278	0.0642204597735796	0.346583988114482	0.0330328307024476	0.577657349263743	0.000146149001639388	-0.0612361021754479	0.714948808657903	-0.299789475560745	0.0674584738917531	-0.0941247387350077	0.57405349330872	-0.416546384969076	0.00928397789063511	-0.162535240375107	0.32957608000799	-0.16857500540583	0.31167366845207
TP53I3	blue	0.319175938155037	0.0507918258144211	-0.319175938155037	0.0507918258144211	-0.430922719057017	0.0069151654416332	-0.823291834265877	2.21803746899469e-10	0.0449933210906574	0.788523756160831	0.575279377951099	0.000157926935819533	-0.00403645057295726	0.980811752630063	0.811472986034454	6.41282691133721e-10	0.0495391230614758	0.767719046770446	0.314007215685083	0.054872572323829
TRNP1	blue	0.104984491935972	0.530471507956838	-0.104984491935972	0.530471507956838	-0.1580778206604	0.343188866867303	-0.237448567383624	0.15115662499431	0.101513457979458	0.544224644771712	-0.00464403043467787	0.977924134039809	-0.035054280770698	0.834499219693319	0.00599389854624154	0.971509718295093	0.10377645101656	0.535238840699456	0.0487311261316982	0.771405757419169
LPPR3	blue	0.0455451338834683	0.785990250878926	-0.0455451338834683	0.785990250878926	-0.0926369079492423	0.580148389725359	-0.59378564618414	8.50113618857849e-05	-0.0383279305858972	0.819288292258818	0.429859231954897	0.00707052963675754	0.158715192448526	0.341221571251616	0.352598495245935	0.0299141554622052	0.220463508201153	0.183497389990075	0.538659635907055	0.000485068616731602
EOMES	blue	-0.293052286965632	0.0741668982639303	0.293052286965632	0.0741668982639303	0.498407555203174	0.00144933919026658	0.726547191170168	2.41488520867689e-07	0.0998011128220417	0.55107133247081	-0.528758501496004	0.000643029558831545	0.114607773071129	0.493247818971455	-0.621415438715825	3.13165791300643e-05	0.00280731122015879	0.986654128712003	-0.229262208916262	0.166181219711596
CTTNBP2	blue	-0.0702329855956971	0.675215615225324	0.0702329855956971	0.675215615225324	-0.101283665423149	0.545141095550702	0.343633202162712	0.0346575807328458	-0.0391608841567029	0.815428135151903	-0.235245701450283	0.155098344049061	0.201722281377164	0.224559525166685	-0.317178396508002	0.0523390357820801	-0.227778198278218	0.169016072393263	-0.321355069753858	0.0491460228146489
STAC	blue	-0.0611398864595223	0.71537797745926	0.0611398864595223	0.71537797745926	0.0404429649906333	0.809494991965668	-0.245724368283675	0.137000592710073	0.264308801546376	0.108814388242402	0.0183542302559384	0.912906963306342	-0.06373361146544	0.703839240088876	0.199304664644115	0.230280811531904	0.237502820672769	0.151060477468009	0.145440117709165	0.383617973192558
ADGRG7	blue	0.0237807548408878	0.887303301770174	-0.0237807548408878	0.887303301770174	-0.481912101238139	0.00218687512542494	-0.504336684991166	0.00124382038067449	0.170464358700769	0.306202050458799	0.227880977923789	0.168818623750109	-0.100023045789378	0.550181666561986	0.442560505042064	0.00539781086377022	0.220605778071234	0.183207597921455	0.0376225026361721	0.822560744310438
SEPT5.GP1BB	blue	0.404554925284234	0.0117598561137998	-0.404554925284234	0.0117598561137998	-0.226897355228965	0.170715055070905	-0.813498883498728	5.37436191828218e-10	-0.189343293619951	0.254896678372091	0.661090777777079	6.24307453656963e-06	0.125397539470335	0.453165194531954	0.523663419658314	0.00074094885216678	0.0721981724052019	0.666646455347779	0.6554086232024	7.97891980639388e-06
CFH	blue	-0.512419593898372	0.00100526040155196	0.512419593898372	0.00100526040155196	0.307982086008557	0.0599553589434103	0.832777411324001	8.92501733909869e-11	0.273964212324371	0.0960265395949398	-0.756286766999586	3.9851146428484e-08	0.0805633124280167	0.630645412213398	-0.575924708979765	0.000154648996297712	0.0805769222373081	0.630587490091946	-0.603567363599594	6.03296355822853e-05
MIR3605	blue	0.0190555189340385	0.909592686847317	-0.0190555189340385	0.909592686847317	-0.519421885698148	0.000832345524908228	-0.47609570184006	0.00251620016293028	0.210209834960787	0.205247038178864	0.140866614310286	0.398909453687737	-0.066460797498199	0.691776845965392	0.266152417854035	0.106278079105398	0.271363831521856	0.0993512208259826	0.0315296018452402	0.850942953176321
TLR3	blue	-0.488118303601545	0.00187777022177252	0.488118303601545	0.00187777022177252	0.304758400242817	0.0628244393788956	0.748863746773479	6.39432955359491e-08	0.076630213334012	0.647474220708249	-0.512814286020486	0.00099472805333934	0.0396549971202981	0.813140286691661	-0.577309823438894	0.000147819353244116	-0.0673437692575301	0.687887269819198	-0.33959694775224	0.0369852627832556
FCAR	blue	0.434557853528779	0.006406069030325	-0.434557853528779	0.006406069030325	-0.336717766800628	0.0387223258966086	-0.77550192531116	1.08022016712888e-08	-0.413821559094455	0.00980348637256226	0.885289377004803	1.58582914695186e-13	0.000212590681721669	0.998989305554749	0.780127567123708	7.73970488845081e-09	-0.242309817716729	0.14271759865727	0.64417932762456	1.27678011967434e-05
REREP3	blue	-0.0379604521758323	0.82099263749479	0.0379604521758323	0.82099263749479	0.158818688387819	0.34090277709656	0.573077689893178	0.000169586524991225	-0.00870983133366368	0.958609674307803	-0.383251838365922	0.0175447322421358	-0.136578202355965	0.413561734276153	-0.441695198917167	0.00549976455948168	-0.187754188301807	0.258979675991966	-0.372975733359973	0.0210942156293483
PCDHGA10	blue	-0.0855560050207517	0.609545171932827	0.0855560050207517	0.609545171932827	0.126473055543515	0.449268811857067	0.485357702277857	0.00201016923292057	-0.214163809698397	0.196657053899107	-0.211262199103219	0.202935708742186	0.000468921016450578	0.997770667116777	-0.325145469937888	0.0463855770647902	-0.203440360173227	0.220553311234541	-0.23252604824768	0.16006720968051
SLC4A4	blue	-0.410252697407037	0.0105212643397652	0.410252697407037	0.0105212643397652	0.3025687210898	0.0648344696334342	0.842595500252336	3.27074488616562e-11	0.0621468994260875	0.710890501895721	-0.548373080090922	0.00036473392356992	-0.147705339381514	0.376173334409441	-0.697621036454025	1.12944324421654e-06	-0.0488951550373223	0.77065692697997	-0.38549421323813	0.0168408442366066
AFAP1.AS1	blue	-0.188328196306436	0.257499861811259	0.188328196306436	0.257499861811259	0.119231186320774	0.475853479086857	0.173027332020345	0.298877693401421	-0.0277541563305121	0.868625531022923	-0.0956611748060017	0.567790145475032	0.0431318265699702	0.797085996381049	-0.140587730291351	0.399853119203159	-0.10809475611799	0.518293176947268	-0.0235894189525173	0.88820431107255
PTGDS	blue	-0.115457625730446	0.490026221954018	0.115457625730446	0.490026221954018	0.334098026617101	0.0403599850299848	0.421607373901943	0.00838128441472813	-0.221968285786556	0.180448716016504	-0.0934012730965212	0.577013541159871	-0.160382768425766	0.336107265101065	-0.463483467552955	0.00338283768604721	-0.131402208794949	0.431646311170286	0.111885168197266	0.503641274891769
HKDC1	blue	-0.215151243244738	0.194551803191583	0.215151243244738	0.194551803191583	0.513427903737067	0.000978547778620357	0.518263465029027	0.000858986641547996	0.20940555639953	0.207025800043906	-0.418227158671902	0.00897539965553501	-0.261629900468308	0.112581175464747	-0.430633866092749	0.00695707060381557	-0.0128009052506036	0.939198637592734	-0.165748373215094	0.319974161215036
KIR2DL4	blue	0.225728910649765	0.172987622615519	-0.225728910649765	0.172987622615519	-0.6131326879555	4.26651188827705e-05	-0.637862592906813	1.64966180836157e-05	-0.210957876299941	0.2036022251808	0.548975264327557	0.000358240655125715	-0.0871140020752909	0.603022820715682	0.550362261965443	0.000343676695616406	-0.0599495390436791	0.720694594701005	0.247444541798434	0.134185407842709
KLRC4	blue	-0.155325069278126	0.351764903122213	0.155325069278126	0.351764903122213	0.234516389600442	0.156419666429159	0.78257294845914	6.46808444070625e-09	0.109169977406884	0.514115563878951	-0.539835782532083	0.000468822704553678	-0.0194435042316132	0.907759719581484	-0.575727013268117	0.000155646614868139	-0.131706799466266	0.430570096026823	-0.505347804423069	0.00121147039174754
TDRD15	blue	-0.325361850062443	0.0462318446077051	0.325361850062443	0.0462318446077051	0.0422988733462865	0.80092494792298	0.310552179617918	0.0577433442609029	0.157560733372106	0.344789982982121	-0.274087044092707	0.0958716303981176	-0.108467014241247	0.516844923666521	-0.169296716917849	0.309576331537183	0.0133676255855764	0.936512178072297	-0.227282593551768	0.169970500996004
SMTNL1	blue	0.030827705865251	0.85422517291633	-0.030827705865251	0.85422517291633	0.211389431432075	0.202657500867209	0.333188567795356	0.0409414858076528	-0.37191972121268	0.0214906992157674	0.112756003515316	0.500304894071883	-0.224509336944659	0.175382647075125	-0.362725763813129	0.025212246514884	-0.26595865221394	0.106542517077576	0.306666149672292	0.0611137099214359
HDC	blue	0.117880542777806	0.480901346192436	-0.117880542777806	0.480901346192436	0.456153408773653	0.00399767058096212	0.363078239006636	0.0250603284382347	0.032327979634492	0.847212570337391	-0.204912539447832	0.217159758635027	-0.149916672095997	0.368988827105666	-0.16948113822697	0.309041827912182	-0.149233109933354	0.371200905658954	-0.122412775051141	0.46407347834508
TMEM255B	blue	0.111477486520187	0.50520705810669	-0.111477486520187	0.50520705810669	-0.467447217975791	0.00308604507501911	-0.58071080058924	0.000132187850293405	0.10650832489733	0.524487555626911	0.240666959295727	0.145529893547678	-0.0762995372508061	0.648897153125059	0.406586764830529	0.0113046798508624	0.127773141119409	0.444583255415325	0.107287472340743	0.521440764806203
GCNT4	blue	-0.424466450808509	0.00790536928649204	0.424466450808509	0.00790536928649204	0.532212756003936	0.000583370502605755	0.821434397973313	2.63421481290115e-10	0.385126971270021	0.0169544701931419	-0.782992262751224	6.27061036467596e-09	0.0196147654404024	0.906950775629876	-0.642856941517044	1.34778312951652e-05	0.131141865568833	0.432567368227575	-0.52630241139775	0.00068869221859783
ASTN2.AS1	blue	-0.0122548928430482	0.941787561307805	0.0122548928430482	0.941787561307805	0.0388306387096871	0.816958083903886	0.396431543199894	0.0137383585587197	-0.0710397902884451	0.671692603150223	-0.220554209138964	0.183312602066934	0.244271197564615	0.139412605080719	-0.168399284604936	0.312185678342771	-0.162408654816356	0.329957981426156	-0.350806237542167	0.0308170308838621
FAM153A	blue	-0.382503923513261	0.0177849271339435	0.382503923513261	0.0177849271339435	0.399067254427159	0.0130676860466097	0.372606169078455	0.0212322700938254	-0.0314296094121662	0.851410390043988	-0.23712300217931	0.151734528726385	-0.0493665465021699	0.768506055748452	-0.404052169647412	0.01187485557492	0.0343094385880085	0.837968615459801	0.0464049815724928	0.782046814406284
LOC101928100	blue	-0.244625555731584	0.138821566566435	0.244625555731584	0.138821566566435	0.334741929338337	0.039952346977987	0.819962918714571	3.01445901503291e-10	-0.21888975359917	0.18672471088265	-0.363733010568337	0.024780133244153	-0.0074155235251203	0.964756237446788	-0.553224945213284	0.000315281328837191	-0.3279686793366	0.0444118421209993	-0.281517918104939	0.0868515048372895
ADAM23	blue	-0.26143933538408	0.112852830314263	0.26143933538408	0.112852830314263	0.4163743804716	0.00931606177380507	0.694838902932037	1.29779856084467e-06	-0.121988830532697	0.465634117706791	-0.451937087444491	0.0043935818812122	0.0702065855632792	0.675331009939502	-0.493666490077481	0.00163465882549521	-0.261919442143637	0.112169372353614	-0.293561271026949	0.0736425347713391
ACVR1C	blue	-0.159423202143487	0.339044370159526	0.159423202143487	0.339044370159526	0.420408564624986	0.00858801602562776	0.858220998405401	5.70085483063204e-12	-0.0580480726652167	0.729214178861349	-0.562694637254395	0.000235702820053846	-0.0580313811089347	0.729289109622635	-0.558110056092928	0.000271644307268681	-0.293706968580953	0.0734929704420822	-0.513772216146666	0.000969571248116941
LINC00944	blue	-0.319798818762137	0.0503169440434322	0.319798818762137	0.0503169440434322	0.258782500479327	0.11669191929264	0.627007026998759	2.52883446334228e-05	-0.0370095730685032	0.825406503940485	-0.385925641204289	0.0167081769930282	-0.0700043501799665	0.676215224370906	-0.485810399635471	0.00198791137863005	-0.0612045584054041	0.715089499683897	-0.231712234110419	0.161576221489923
FBXO39	blue	-0.127239594802239	0.446502937827616	0.127239594802239	0.446502937827616	0.0352939922082917	0.833383321869576	0.29582263940913	0.0713478449007062	-0.0979473450246451	0.558528903739235	-0.0754052640089288	0.652751441089551	-0.021997116065957	0.895707799216796	-0.117317319699516	0.483014544009096	-0.234165160729899	0.157058909689199	-0.0748952950814595	0.654953379460903
RLN1	blue	-0.313150923547233	0.0555732100263421	0.313150923547233	0.0555732100263421	0.0154019837211838	0.926874491985093	0.4638885926778	0.00335140325689544	0.18541018385018	0.2650810871832	-0.381682681311077	0.0180518425771354	-0.343652789400897	0.0346465841625642	-0.301138761080025	0.0661742977704671	0.135654619109435	0.416756790986769	-0.35004618607229	0.031206622087507
FSTL4	blue	-0.0368364997713162	0.82621046241445	0.0368364997713162	0.82621046241445	-0.172338955630406	0.300833811953406	-0.401911537562798	0.0123752451654013	0.233512060315916	0.158252602218344	0.175221372439506	0.292697397818455	0.188779737507859	0.256339726948472	0.327116595076201	0.0450002583837481	0.17305309116453	0.298804653334865	0.0924225566211684	0.581028867312332
INHBC	blue	-0.172051698384731	0.301652503613187	0.172051698384731	0.301652503613187	-0.131645847503299	0.43078533915757	-0.224257154280106	0.175880829661299	-0.0650707528025455	0.697915903897524	0.0726344005789361	0.664749879815799	0.0794566063397592	0.635362701709121	0.208976007727442	0.207980176163895	-0.0303928567875021	0.856259839089502	0.0322981461466336	0.847351907486232
KLRF1	blue	-0.365189974346917	0.0241659697418691	0.365189974346917	0.0241659697418691	0.0872005324619469	0.602661455693046	0.711962612207868	5.37994399418633e-07	0.108892710676632	0.515191235442832	-0.543561012939853	0.000420523393463107	-0.131521597452066	0.431224295505946	-0.639113357345318	1.56876943906224e-05	0.0950000038951653	0.570481595934828	-0.407095399979697	0.0111931074041564
ZSCAN23	blue	-0.105929173573946	0.526757922399248	0.105929173573946	0.526757922399248	0.330240513339921	0.0428733324151031	0.524632744677556	0.000721358743391811	-0.102289174692666	0.541136386488799	-0.247928922646723	0.133400469359036	-0.0719788485454606	0.667600775112156	-0.410818513204563	0.0104045672947798	-0.291602061728953	0.0756769748257326	-0.169254132540091	0.30969983582537
LINC00494	blue	-0.0204315893346353	0.903093833267769	0.0204315893346353	0.903093833267769	0.311773229321232	0.056715430541429	0.314959761333316	0.0541014823546668	0.049892883441344	0.766106494278934	-0.209940892280084	0.205840650412963	0.0104945014541044	0.950138355860802	-0.172429993426546	0.300574647644327	-0.112508457140159	0.501252160596459	-0.0554428229389677	0.740939085444961
IL7R	blue	-0.516635398006042	0.000897707223667915	0.516635398006042	0.000897707223667915	0.638446450785929	1.61143952865304e-05	0.873302108532876	8.56856118520352e-13	0.260680985605893	0.113938778057366	-0.77371516980089	1.22611901775816e-08	0.0282183978084116	0.866447647215451	-0.733754599326811	1.59497163254267e-07	0.121027378966139	0.4691837703887	-0.395656643400893	0.0139409857611022
PID1	blue	-0.0521399684905478	0.755886472985696	0.0521399684905478	0.755886472985696	0.115832679718544	0.488607933909294	0.510964333929396	0.00104495273293514	-0.268753640554704	0.102776170321289	-0.295936960773518	0.0712333465877418	0.0844149248109418	0.614341113049161	-0.47788703523846	0.00241043331734351	-0.394647653222086	0.0142086051076208	-0.314131923617622	0.0547711244019011
GLTPD2	blue	0.263364431897473	0.110131207248488	-0.263364431897473	0.110131207248488	-0.307902647802022	0.0600247862007617	-0.65680899359578	7.51436556375498e-06	0.202343222245145	0.22310591032685	0.21094014910773	0.203641097588835	-0.29662787897044	0.0705444252969614	0.332771026082127	0.0412107257179353	0.428825786019867	0.00722436978873257	0.221468819059179	0.181456612270377
LRRN3	blue	-0.206570493081728	0.213381234582678	0.206570493081728	0.213381234582678	0.380108863654498	0.018572746298262	0.655638394672919	7.90093909715257e-06	0.180396470340834	0.278447744767373	-0.595025995798531	8.14436978698634e-05	0.260841876185376	0.113707728866939	-0.473935810654034	0.00264911341374475	-0.00334670258602951	0.98409017798732	-0.470449640011966	0.00287661467207461
AGAP1	blue	-0.178074653973863	0.28478393963239	0.178074653973863	0.28478393963239	0.462416678328722	0.00346684403505861	0.625981502893066	2.63078496796141e-05	-0.245666807368035	0.137095543640332	-0.273104973628716	0.0971155374317412	0.14425166251973	0.387558119800593	-0.6482844874011	1.07754728545158e-05	-0.195265550794739	0.240059177007092	0.0054668933895306	0.974013797239975
MS4A1	blue	-0.356522458957942	0.0280132653718057	0.356522458957942	0.0280132653718057	0.449097007441748	0.00467905214539583	0.585947681152236	0.000111017052671389	0.356421313999797	0.0280609799951601	-0.615011017531707	3.98061462770535e-05	-0.0684173326766667	0.683168757893749	-0.419760031976446	0.00870166154985841	0.260448102610281	0.114273839681898	-0.301428368345522	0.0659011958818809
RSAD2	blue	0.0186656391288769	0.911435068722433	-0.0186656391288769	0.911435068722433	0.112054685312172	0.502990933391794	0.503333437652908	0.00127667063293768	0.00981095002637833	0.953382391450269	-0.213159525149417	0.198814566272222	-0.329532820871039	0.0433478917172249	-0.206087441733609	0.214477399743054	-0.156026084527493	0.34956869723554	-0.249010645773176	0.131659829487381
LOC401312	blue	-0.0826915972781298	0.621614213049307	0.0826915972781298	0.621614213049307	0.205655642910943	0.215460545622584	0.440827448235085	0.00560367269358091	-0.100698944385493	0.547476362996714	-0.229334621447042	0.166043774299338	-0.126789588870747	0.448125550431851	-0.140906157689637	0.398775753958225	-0.162337832189044	0.330171768913266	-0.300187775866104	0.0670773679899855
TEKT2	blue	0.201147153693839	0.225911661121625	-0.201147153693839	0.225911661121625	-0.241969080922875	0.143297573324216	-0.242006920197848	0.143233081042498	-0.096389311472183	0.564832847723201	0.204173522026354	0.218858760119052	-0.200905631366322	0.226481140237307	0.162548835139251	0.329535081690158	-0.0123863513377863	0.94116419460406	0.132456376508998	0.427927963613529
ATP8A2	blue	0.0155879054620647	0.925994187127381	-0.0155879054620647	0.925994187127381	0.269353809657325	0.101980812293905	0.192319263490805	0.247366176505475	-0.0380358941289792	0.820642675449127	-0.206463257098607	0.213624245022516	0.0108535687131003	0.948434588626447	-0.223660052108788	0.177064421825686	0.0232280664091527	0.889906312943748	-0.154395784690953	0.354689118263193
TMTC1	blue	0.23672437271506	0.152444319247469	-0.23672437271506	0.152444319247469	-0.341107561601415	0.0360996133810655	-0.631476077932553	2.12519060041445e-05	0.00356930106372436	0.983032119585759	0.538531708006858	0.000486865608571019	0.0488139534988504	0.771027605514628	0.480131007872061	0.00228345047168349	0.164785290825124	0.322833601882825	0.447608120663975	0.00483502884053239
DRC1	blue	0.244242308645669	0.139460870918019	-0.244242308645669	0.139460870918019	-0.188881157964421	0.256079628445376	-0.433487759912019	0.00655246797298478	-0.0961571637524946	0.565774935586096	0.252546087606518	0.126088353429689	0.107550620985221	0.520413718219745	0.292921808221912	0.0743017889027152	0.0193378528585362	0.908258804427883	0.179791193770984	0.280090608122997
GPR27	blue	0.462938705501393	0.0034255116772105	-0.462938705501393	0.0034255116772105	-0.29425962701999	0.0729278058186206	-0.644088381208083	1.28155175160004e-05	-0.210491688254359	0.204626209356665	0.583666826381313	0.000119829468170114	0.189232807889115	0.255179162247583	0.429524323437757	0.00712007321601775	-0.0411727864634762	0.806122219446843	0.481147896637112	0.0022278642714835
LINC00920	blue	-0.193426940688612	0.244601767515221	0.193426940688612	0.244601767515221	0.45506295442864	0.00409696924092512	0.6992311853989	1.04143561734432e-06	0.129554611312623	0.438206360366947	-0.584958872504534	0.000114762987925035	-0.0648705585990698	0.698801623460425	-0.408885382015433	0.0108078768005994	-0.150250413526279	0.36791166382702	-0.494342061921732	0.00160703852140227
LINC00884	blue	0.248222056302551	0.13292710217731	-0.248222056302551	0.13292710217731	-0.383131432838419	0.0175832159209453	-0.760214024741483	3.08209132398042e-08	0.125454351627777	0.452958919455656	0.418247148022914	0.00897178316983754	-0.211234887238144	0.202995463933316	0.534651968472172	0.000544265491503009	0.323343790100112	0.0476816841524649	0.303088110878555	0.0643531574259053
CCDC173	blue	-0.190070402463391	0.253042841705567	0.190070402463391	0.253042841705567	-0.194492492037354	0.24196215916742	0.392201348843513	0.0148755172791144	0.103005324024386	0.538292739434208	-0.23048288412974	0.163875201326132	-0.197997078478694	0.233416208198409	-0.120173470155052	0.472348354206251	-0.0293422985442525	0.861179171004712	-0.354700543583674	0.0288830743513861
NAV3	blue	-0.0611679209710303	0.715252921027392	0.0611679209710303	0.715252921027392	-0.0856495681517514	0.609152635614901	0.444034926247176	0.00522784939843484	-0.258928397618768	0.116478584402066	-0.225218819382399	0.173986485771316	-0.0357992660316414	0.831032240701395	-0.456722730711918	0.00394666314623177	-0.222601590403238	0.179176475909247	-0.298624951933141	0.0685825166155904
THRA1.BTR	blue	-0.243295854003687	0.141048969048771	0.243295854003687	0.141048969048771	0.631366547384682	2.13433698025902e-05	0.759045269314271	3.32870722774354e-08	-0.00974133330391275	0.953712824657782	-0.427844390512993	0.00737311473869817	0.0337840266830324	0.840417748140372	-0.585070335118389	0.000114335101450002	-0.164424653271039	0.323908446406619	-0.140299390648435	0.400830130145594
IFNG	blue	-0.471713493288965	0.00279223934894571	0.471713493288965	0.00279223934894571	0.441769561245766	0.00549093804311799	0.74018131599211	1.0894612486566e-07	0.404172578293834	0.0118472269373125	-0.726298351950618	2.44915079123421e-07	-0.195150686356392	0.240341289566055	-0.729856825375118	1.99930747117211e-07	0.307449868503738	0.0604217249913628	-0.377881885126803	0.0193313017119855
KLRC1	blue	-0.223639884651944	0.177104497250409	0.223639884651944	0.177104497250409	0.184913386349369	0.266386322052169	0.644340489008376	1.26836436415324e-05	0.220777228005299	0.182858800101839	-0.512241420946527	0.00101004721975425	-0.057133167128769	0.733324954709614	-0.504884672761442	0.00122619443776054	0.0467075310913377	0.780660530260118	-0.41548606469861	0.0094832703099525
VCAM1	blue	-0.211381997807479	0.202673748005696	0.211381997807479	0.202673748005696	0.0331768542052337	0.843249838306061	0.375506670587053	0.0201687394497103	0.0949231358037131	0.570794882753025	-0.259478131755137	0.115677382366648	-0.263028680085526	0.110602269274592	-0.234375708227362	0.156675481985706	-0.119776570214301	0.473823087426004	-0.286040995915205	0.0816913014275286
RORA	blue	-0.434965776129548	0.00635100772533406	0.434965776129548	0.00635100772533406	0.512284006152722	0.0010089012874304	0.975786070352839	2.3299129716116e-25	0.0462175825263792	0.782905811166348	-0.687670500086111	1.84351597319068e-06	-0.0440099772790683	0.79304382258943	-0.774403372055827	1.16788309327482e-08	-0.0910116641228518	0.586839187150987	-0.441595315615442	0.00551163960261912
TRPM2	blue	0.406486158165445	0.0113268601898646	-0.406486158165445	0.0113268601898646	-0.143336140445678	0.390609441546436	-0.810680739279971	6.8675835778702e-10	-0.08269183081335	0.621613225018799	0.627721543408141	2.45994138507342e-05	0.305315417286487	0.0623210757631155	0.611473857897963	4.53435946987003e-05	0.0966904440111498	0.563611887480185	0.636666226003893	1.73057586194424e-05
GZMA	blue	-0.450023295397254	0.00458422988012849	0.450023295397254	0.00458422988012849	0.420054114794326	0.00864996956977133	0.846323660357485	2.19423291506605e-11	0.240478244995621	0.145855523385624	-0.721548762550384	3.19565895790075e-07	0.0565002866078357	0.736172858673983	-0.680260046274414	2.62297928217878e-06	0.0757189545719721	0.651398427633656	-0.475358840475817	0.00256087288959903
LINC00540	blue	0.0367075215939763	0.826809704182118	-0.0367075215939763	0.826809704182118	0.280398795672217	0.0881663322532395	0.405329112041348	0.0115846196443158	-0.188213658024678	0.257794696217623	-0.0816425005446599	0.626059255734885	0.090032965314844	0.59088472868599	-0.170968708921621	0.304751813827994	-0.355873291354618	0.0283206743859701	-0.132173670956609	0.42892338963402
GLB1L2	blue	-0.0565001758627973	0.736173357321603	0.0565001758627973	0.736173357321603	0.534750001276743	0.000542743901390879	0.499665618978459	0.00140338755218212	-0.161242104949106	0.333490302478164	-0.274070244031776	0.095892806468952	0.0780812469279384	0.641244906584269	-0.552584078476942	0.000321448896501417	-0.15951483140368	0.338763226161984	0.0150297651777056	0.928637134145565
SOAT2	blue	-0.231307575698158	0.162330374632126	0.231307575698158	0.162330374632126	0.28889237901262	0.0785627625122546	0.298817228705383	0.0683959147187358	0.158963182447976	0.34045800379934	-0.262228710223744	0.111730770579249	0.105616346485443	0.527986250479468	-0.171792264446521	0.302393117440715	0.128079138913363	0.443484323330346	-0.098269475950032	0.557229630261155
FAM153B	blue	-0.158403601529301	0.342182454487979	0.158403601529301	0.342182454487979	0.130903436992572	0.433411849366198	0.15283542221693	0.359632111354843	-0.147146935945769	0.378000544935255	-0.0998282684281261	0.550962437028249	0.0595493450866977	0.722484960376295	-0.0482344927494476	0.773674246729592	-0.125577046873993	0.452513607596926	-0.0558937008832891	0.738905700928644
LILRA5	blue	0.211771219379	0.201824275771852	-0.211771219379	0.201824275771852	-0.316847416644658	0.0525990041474701	-0.769579037059903	1.6368828872278e-08	0.231804389235105	0.161404828686977	0.353337704406204	0.0295481650416061	0.101393334747442	0.544703624613057	0.675857106983367	3.21908734484611e-06	0.31319759629698	0.0555348383415825	0.243351430598266	0.140955348374775
UPP1	blue	0.346785913527199	0.0329239692265847	-0.346785913527199	0.0329239692265847	-0.318841498282835	0.0510482805501282	-0.888990091948991	9.06854812881335e-14	0.0362507853851313	0.828932507532868	0.576241511815989	0.000153062338030102	0.113075056516893	0.499085341278706	0.730521682004209	1.92424497761129e-07	0.228152105393576	0.168298559599251	0.497774487014391	0.00147296045870188
LKAAEAR1	blue	0.392815476415308	0.0147056603325067	-0.392815476415308	0.0147056603325067	-0.139148183950721	0.404744543924695	-0.671778997022274	3.87958823019036e-06	-0.0196288199719337	0.906884393829663	0.464855200074702	0.00327742873018033	-0.051422772774251	0.759144018138398	0.302351932998674	0.065036203747584	0.13228213404424	0.428541331173821	0.500467449908438	0.00137477542739475
LINC00943	blue	-0.32956847523139	0.0433238816674257	0.32956847523139	0.0433238816674257	0.411265692464306	0.01031312018024	0.795206687449023	2.46386462027135e-09	0.150808658145279	0.366114104632424	-0.589975945213236	9.68703820996624e-05	-0.0956914715567954	0.567666955077999	-0.524365321697321	0.00072671684129989	-0.00814992897093707	0.961268336727643	-0.406929509121447	0.0112293933176273
MYBPHL	blue	0.271409377095321	0.0992922423901589	-0.271409377095321	0.0992922423901589	-0.397829916689921	0.0133789988796873	-0.48780036300504	0.00189261747997415	-0.148867627605476	0.372386870406044	0.318718221463432	0.051143072960129	-0.0169839668066164	0.919386939081333	0.466533937210313	0.00315233428785924	-0.0862906690085131	0.606465853138047	0.0495915484592454	0.767480014143632
SGCD	blue	-0.126232677502895	0.450138071391202	0.126232677502895	0.450138071391202	0.143306636970815	0.390708004843109	0.352906278615705	0.029761317872142	-0.299490955845848	0.0677452234286098	-0.0871871996907261	0.602717129437024	0.14519131168889	0.38444090261969	-0.342608388721635	0.0352369199713701	-0.227326217894423	0.169886334923975	0.0712711201059242	0.670683741738428
NELL2	blue	-0.242859538729778	0.141785547674232	0.242859538729778	0.141785547674232	0.728398546647878	2.17351766715457e-07	0.721141584782062	3.26856341820704e-07	0.242628902059814	0.14217604502131	-0.59462852885506	8.25719210077828e-05	0.040687345270164	0.808365240510118	-0.586949504082545	0.000107334701548403	0.0576520974335348	0.730992433933994	-0.230254255619888	0.164305344046426
CES1P1	blue	-0.0651023619995926	0.697776091249825	0.0651023619995926	0.697776091249825	-0.302634055530848	0.0647737691136138	-0.378277197967814	0.0191947892296749	0.10412220844014	0.533872256842429	0.0264977051825236	0.874524632801627	0.230350989184884	0.164123249799033	0.244210633117212	0.139513806606241	0.273799769715851	0.0962342264719225	-0.0392367542540553	0.815076741962601
FAM3B	blue	0.104185484582604	0.533622344819242	-0.104185484582604	0.533622344819242	-0.151105609156274	0.365160058031131	-0.0859400669111041	0.607934559171273	-0.00490707823788958	0.976674041901416	-0.00711018805730515	0.966206556345304	0.228014653554178	0.168562069240597	0.00253216551143445	0.987962062743906	-0.0071581886275708	0.965978550289868	-0.0615136655033105	0.713711225398834
ARHGEF28	blue	-0.171543149801765	0.303105361649786	0.171543149801765	0.303105361649786	0.154818685370151	0.353356543004366	0.406103297895306	0.0114116063366759	0.225513535933611	0.173408868482358	-0.369328149240535	0.0224901093297834	-0.19576989285201	0.238823134255225	-0.411863524090684	0.0101919353088098	0.156039420473924	0.349526998100731	-0.188941893144018	0.255923953711934
KLRC3	blue	-0.163981837775876	0.325231263577289	0.163981837775876	0.325231263577289	0.199138037063054	0.230678757303336	0.742996899504649	9.18688810410899e-08	0.0113008397408482	0.946312612825375	-0.452114383126114	0.00437627335077791	0.135419245810105	0.417573268022804	-0.452709813675211	0.00431857654119169	-0.300347310745406	0.0669251969368464	-0.448077861127566	0.00478533942268448
LOC100506178	blue	0.111964281381188	0.503337709362033	-0.111964281381188	0.503337709362033	0.0788821112368584	0.637817078244547	0.165438343646482	0.320892918412775	-0.0986901447951566	0.555535042139015	-0.0686204890607641	0.682277173300941	-0.255753181559481	0.121188154635199	-0.140855248030814	0.398947888883712	-0.101600575890251	0.543877395970105	-0.0798803725317471	0.633554727656223
FAT4	blue	-0.0982366578767482	0.557361933209495	0.0982366578767482	0.557361933209495	-0.199128691117703	0.230701091467296	0.27354240329492	0.0965599643826563	-0.000319795207756794	0.998479636393535	-0.219239467430002	0.186004101855875	0.02246634580538	0.89349566634259	-0.201122546462386	0.225969637043222	-0.0527376708946032	0.753174841975786	-0.333182875093814	0.0409451469653657
FAM19A1	blue	-0.448953506143971	0.00469389309524998	0.448953506143971	0.00469389309524998	0.42831368155842	0.00730166190181238	0.777189522568879	9.57381764222675e-09	-0.050524671331994	0.76322902059903	-0.596187503425872	7.82261490303561e-05	0.0394524964583119	0.814077724442809	-0.683323952492303	2.26991176209751e-06	-0.100511423872966	0.548226287270762	-0.372872653766722	0.0211326465468852
LGALS9C	blue	0.406671503635534	0.011286026485759	-0.406671503635534	0.011286026485759	0.13089007070841	0.433459217912499	-0.28277892369475	0.0853881993262443	-0.0252935094512549	0.8801846714917	0.240030018621813	0.146631085879535	0.256813692927853	0.11959957676774	0.252392630619173	0.126326473663871	-0.220924469740301	0.182559627861458	0.259594591747815	0.115508183237583
HK3	blue	0.315919029758687	0.0533337246152291	-0.315919029758687	0.0533337246152291	-0.227771367846223	0.169029200123511	-0.838038287085928	5.25521637249289e-11	0.0831063019762774	0.619860729344416	0.500066774165838	0.00138900791928759	0.0672666719080489	0.6882265779475	0.67590888837666	3.21140801679066e-06	0.300921461324218	0.0663797987656877	0.469452256293337	0.00294476465622818
ELOVL4	blue	-0.433516272024805	0.0065485302181417	0.433516272024805	0.0065485302181417	0.378758889855766	0.0190295388492801	0.619643137613046	3.34836373945569e-05	0.057987698137982	0.72948522038696	-0.457988530722612	0.00383527870872703	-0.022440560084517	0.893617209889299	-0.518859986286455	0.000845174946168836	-0.0125600073908032	0.940340783093299	-0.205788119660877	0.215158584499483
GZMK	blue	-0.569547668325583	0.000189904176817263	0.569547668325583	0.000189904176817263	0.433738709082939	0.00651787972936076	0.777734189744471	9.20593454184998e-09	0.397609997096994	0.0134349819519154	-0.790339775273578	3.60128590674098e-09	-0.119569751618686	0.474592508219561	-0.602181621016919	6.33765095992183e-05	0.301013650400589	0.0662925539102453	-0.484478699775885	0.00205401320112817
RCAN2	blue	-0.193117435412819	0.245372094573343	0.193117435412819	0.245372094573343	0.247630340463793	0.133883918057391	0.495460450364291	0.00156221690490207	0.0879708801970952	0.599448483160754	-0.247737420187052	0.133710391140316	0.191078675410653	0.250487066230816	-0.242382824791588	0.142593556655823	-0.222174784910956	0.18003317781984	-0.181477858652114	0.275528263582191
RAI2	blue	0.287788818532261	0.079762323905565	-0.287788818532261	0.079762323905565	-0.297447684182385	0.0697337895042982	-0.53679726522296	0.000511822314869278	-0.205586181462231	0.215618989470921	0.52022582323266	0.000814290452867161	0.0660782915205485	0.693464249330197	0.423000167554287	0.00814646533445294	-0.11180053276174	0.503966132320582	0.370886491619066	0.0218846217728604
PPP4R4	blue	-0.240826890047383	0.145254347744347	0.240826890047383	0.145254347744347	-0.115185036880069	0.491058361500463	0.354692824892451	0.0288868061726033	0.067505377628612	0.687176221039934	-0.285598169111726	0.08218573215941	-0.184550679294965	0.267341931523574	-0.325903832409159	0.0458485825638217	0.0843108981267815	0.614779126087426	-0.279984590835807	0.0886568477505717
FGFBP2	blue	-0.25892159391992	0.116488526435418	0.25892159391992	0.116488526435418	0.28835407467583	0.0791461267878758	0.717638859197489	3.96217503955751e-07	-0.0535213519486558	0.749623888716541	-0.420611277778189	0.00855275519229966	0.0251675340549593	0.880777132978614	-0.660120655939556	6.51249733823078e-06	-0.180887936578966	0.277118418256014	-0.258014379535884	0.117819936110115
LRRC7	blue	0.391531077049767	0.0150627884439949	-0.391531077049767	0.0150627884439949	-0.019018953924907	0.909765455618194	-0.310635135753344	0.0576730433410194	0.0254562688844033	0.879419310048158	0.224807960882848	0.17479402514845	0.343338010993599	0.0348236513943908	0.266248771070228	0.106146768513985	-0.085705583465521	0.608917679583003	0.14839749336262	0.373915725509287
TARM1	blue	0.332650404143866	0.0412887721024656	-0.332650404143866	0.0412887721024656	-0.407166340386908	0.0111776208054035	-0.495115953507578	0.00157590440447443	0.0475229018403983	0.776927829499673	0.185506594804238	0.264828276647883	0.159445130979729	0.338977073359337	0.48441254697292	0.00205734656837965	0.149045478031457	0.371809477526197	-0.031643336460837	0.85041133639412
IFI44L	blue	0.00564632453187657	0.973161196692391	-0.00564632453187657	0.973161196692391	-0.0101755792964923	0.951651818668942	0.552626627325867	0.000321036091197071	-0.121265234464941	0.468304282669131	-0.192394949915742	0.247176623355459	-0.332934438795514	0.0411051831655792	-0.272820958110892	0.0974775695195119	-0.256051396052859	0.120739860007115	-0.292447754651447	0.0747934879224041
LILRP2	blue	0.121355098347247	0.467972232211302	-0.121355098347247	0.467972232211302	0.122960625294304	0.462060850504682	-0.194678848174376	0.241502492965192	0.035839895019272	0.830843253247674	0.046998638104322	0.779327305688201	0.149955943999684	0.368861978111201	0.114054685687517	0.495350266535597	-0.0119410346351323	0.943275991718071	0.168626478659263	0.311523787715163
AJAP1	blue	-0.0846625467061485	0.613299010463132	0.0846625467061485	0.613299010463132	0.209499081232081	0.206818409639507	0.241394406290605	0.144279657540066	0.175533721581181	0.291824287011593	-0.226261031209179	0.171950003539325	0.312796267927321	0.0558654791778441	-0.00277713939003669	0.986797552060167	-0.0480504595303606	0.774515332972877	-0.21526305206101	0.194314423892966
NTSR1	blue	0.312758130591221	0.0558969807386053	-0.312758130591221	0.0558969807386053	-0.238140062851052	0.149934496880318	-0.734824998068955	1.49799092143913e-07	-0.0555175483160874	0.740601966187595	0.627974397530269	2.43597353544266e-05	0.0508293668024545	0.761842403411648	0.653216913568802	8.75891824782675e-06	0.0394185421534261	0.814234934351069	0.498995394663831	0.00142770534284472
KIF19	blue	-0.302924781356548	0.0645042075322004	0.302924781356548	0.0645042075322004	0.0585657520831008	0.726891475349372	0.451514569501794	0.00443506988728818	0.0639304639419233	0.702966122169008	-0.39485172874881	0.0141541299076028	-0.154355453081654	0.354816363116625	-0.363848241752209	0.0247310924125565	-0.000301788400329274	0.998565243885192	-0.378083838866229	0.0192614603613466
LOC100507387	blue	-0.118937170280316	0.476949953701104	0.118937170280316	0.476949953701104	0.452373007442566	0.00435113119367051	0.375857806970979	0.0200430621261057	-0.0567104169684796	0.73522690429939	-0.173771037400058	0.29677350762825	-0.0825904668294579	0.622042132658	-0.26789609139594	0.103920800419777	-0.161554233984797	0.332542892482445	0.0396374153222695	0.813221668090976
KRT13	blue	-0.0343701445348561	0.837685739744447	0.0343701445348561	0.837685739744447	-0.179777944187275	0.28012664100497	-0.360550614717175	0.0261667205836265	0.0426643369458385	0.799240010546093	0.0565995439345292	0.735725979167214	-0.0111780240673831	0.946895248180048	0.0448561032819725	0.789154089930272	0.295633138372133	0.0715379573080879	0.139174916992495	0.404653396854982
PKIA.AS1	blue	-0.205405060020118	0.216032511349555	0.205405060020118	0.216032511349555	0.335255822547699	0.0396294195363831	0.5814672169054	0.000128920677773898	-0.139821427725822	0.402452682280696	-0.345028455900357	0.0338813709212856	0.0676250701589245	0.686649765404912	-0.405443182285799	0.0115589883853052	-0.329213254688122	0.0435635721174627	-0.272584922746806	0.0977792268245989
FCRL6	blue	-0.297832888819395	0.0693554305580174	0.297832888819395	0.0693554305580174	0.376413159592792	0.0198456287064862	0.789222610931483	3.9236262569591e-09	-0.211728197757637	0.201918047652602	-0.381343860305698	0.0181629387380709	0.0227495387222088	0.892160966701405	-0.690352974807791	1.61848100025618e-06	-0.218693747680304	0.187129456841318	-0.17116904155562	0.304176979738198
ISM1	blue	-0.125943132277521	0.451186340757743	0.125943132277521	0.451186340757743	0.385794460378022	0.0167484227872814	0.518490323047744	0.000853710606497213	0.176551006177835	0.288992297190923	-0.391625023992542	0.0150364208815212	0.0802118693426971	0.632141874176226	-0.323809451625846	0.0473439325798149	-0.167958990385139	0.31347092376616	-0.29073751452285	0.0765885662796706
KCNMA1.AS3	blue	0.277776310477873	0.0913075943130468	-0.277776310477873	0.0913075943130468	-0.440658884485251	0.00562405267804039	-0.424073368636522	0.00796939444709781	-0.291093969518612	0.0762116818191195	0.413331575684213	0.0098994881429854	0.0862037468407084	0.606829836844821	0.34959692527496	0.0314388030061822	-0.134801501532148	0.419720424390683	0.114454381789248	0.493830445207624
EXOSC4	blue	0.00522578300986089	0.975159522802163	-0.00522578300986089	0.975159522802163	-0.138065832436817	0.408444716614928	-0.694449677720175	1.3231101892136e-06	0.406679722153601	0.0112842187541215	0.254132514366662	0.123646267566579	0.0136369242064426	0.935235845886114	0.540457524075528	0.000460432471597406	0.513294366491755	0.000982048983891419	0.342950224331109	0.0350428031786848
IFIT1	blue	-0.0662162208703212	0.69285561349339	0.0662162208703212	0.69285561349339	0.0980740973905557	0.558017496245485	0.600846015636118	6.64443351525856e-05	-0.0375841208910975	0.822738881032192	-0.319778878904777	0.050332090716322	-0.337398652400557	0.038305659944749	-0.407753295518188	0.0110501834269545	-0.14031533505824	0.400776068218635	-0.310212749848728	0.0580317036874276
LINC00856	blue	0.213494035075804	0.198094103819461	-0.213494035075804	0.198094103819461	-0.413029425621564	0.00995908670358281	-0.54478812545293	0.000405616379735103	-0.15402831989326	0.355849476633325	0.489057166585517	0.00183452290135774	0.02317322877205	0.890164645639438	0.27452997979977	0.0953146125767216	0.0362564145806296	0.828906337030704	0.33201234565553	0.0417036133148702
LINC00612	blue	-0.316482679990406	0.0528866826587868	0.316482679990406	0.0528866826587868	0.505987879003391	0.00119137824281643	0.742688582606	9.36100741225813e-08	-0.0278595473959003	0.86813102834265	-0.372861859463597	0.0211366743364728	-0.0419204511703993	0.802670564745255	-0.584086349723594	0.000118162705432299	-0.103779138401777	0.535228212475709	-0.121366732814988	0.467929251544816
KLRK1	blue	-0.2536953354323	0.124315687067325	0.2536953354323	0.124315687067325	0.300155907488433	0.067107798034934	0.712917175490585	5.11278830478496e-07	0.0336218621838009	0.841173954798829	-0.484702109973154	0.0020427908296977	-0.0693637303047864	0.679018964442479	-0.605252827233846	5.68028985521321e-05	0.0014050749958001	0.993320093060509	-0.309861406513533	0.0583313897000826
LOC400685	blue	0.000694312009713096	0.996699123646563	-0.000694312009713096	0.996699123646563	0.319496826085042	0.0505467352264767	0.506166105140933	0.00118583636751342	-0.126332795239354	0.449775912929328	-0.318835364817975	0.0510529934810492	0.193169923118192	0.245241343425618	-0.451440899423462	0.00444233840402532	-0.23943874002763	0.147658785242639	-0.236470788888581	0.152897102202055
KIR3DL2	blue	0.0807575910555324	0.629818785960078	-0.0807575910555324	0.629818785960078	0.0819687030374948	0.624675725381929	0.20895864758936	0.208018811233713	-0.0884045395424338	0.597643048487039	0.0400876796091926	0.811138127078554	-0.0132582431415654	0.937030637461309	-0.00221462032918247	0.989471585425447	-0.242091463150028	0.143089065266878	-0.00743286537472407	0.964673868364348
HLA.G	blue	0.365623549811174	0.0239856603670955	-0.365623549811174	0.0239856603670955	0.12202181374861	0.465512598656082	-0.256032415913284	0.120768355056075	0.0366976592607725	0.826855529262026	0.0946047248684819	0.572093446614486	0.0845980979307696	0.613570167521275	0.00114779223435827	0.994543228033634	0.227432984891795	0.169680471584906	0.230470108307372	0.163899216361384
SYCP2L	blue	0.0531661534200306	0.751232711277962	-0.0531661534200306	0.751232711277962	0.160499786435106	0.335750164434354	0.256967810938989	0.119370024002426	0.0507945823165809	0.762000664751845	-0.108218693625134	0.517810780727386	-0.395846939728457	0.013890993024013	-0.148618297488373	0.373197217988419	-0.0947238430409086	0.571607493891435	-0.11545590908768	0.490032718408643
SLC4A10	blue	-0.205038056863871	0.216872099087738	0.205038056863871	0.216872099087738	0.498088636441025	0.00146119670342494	0.616293327562305	3.79554801027775e-05	0.0395014572018777	0.813851046698095	-0.417173767949615	0.00916775123637988	0.103828205604926	0.535034176625961	-0.46492112727688	0.00327243558835681	-0.0537564674910998	0.748559538459979	-0.148060018304075	0.375015468266797
A2M.AS1	blue	-0.295600383863474	0.0715708577371654	0.295600383863474	0.0715708577371654	0.535091065747746	0.000537479663847626	0.775671081583906	1.06727791984898e-08	-0.0403635145632059	0.80986236728092	-0.390204873465392	0.0154391860425487	-0.105515671098592	0.528381853509499	-0.56904211946518	0.000192986513921067	-0.188729128753076	0.256469581650845	-0.15457744404328	0.354116331278281
ECHDC3	blue	0.260086440576153	0.114795654205466	-0.260086440576153	0.114795654205466	-0.647522560368426	1.1122282861579e-05	-0.71212488651983	5.33363878443404e-07	-0.178546948849726	0.283487550346504	0.608365800567373	5.07763831838945e-05	-0.24238122968074	0.142596265967225	0.66863767991163	4.47065902671457e-06	-0.0943590460797797	0.573096307406639	0.23047840855657	0.163883613884858
FUT7	blue	0.158644115787571	0.341440611497619	-0.158644115787571	0.341440611497619	-0.158043626978693	0.343294603960755	-0.773944844202487	1.20639066452956e-08	0.325049872998865	0.0464536273052978	0.282418446457413	0.0858045450072134	0.146663108635361	0.379587952248104	0.40447913328332	0.0117771318754801	0.56324561432728	0.000231684322403187	0.446402802899929	0.0049645773261355
SORCS3	blue	-0.170491332133145	0.306124378874328	0.170491332133145	0.306124378874328	0.279181193769735	0.0896142584290499	0.35683602579738	0.0278657671406993	0.0913203855519167	0.585565613361298	-0.288314635788268	0.0791889992512121	-0.0383217696977471	0.819316859414518	-0.374841827994287	0.0204085007088193	-0.167669106505532	0.314318930124255	-0.187172522967258	0.260484975496
ENAM	blue	-0.213827013748517	0.19737875740736	0.213827013748517	0.19737875740736	0.429876949904448	0.00706791686354877	0.46602336005833	0.00318993250465066	0.225341450147557	0.173745973826841	-0.469307443760819	0.00295477582891925	0.0343073825365115	0.83797819653705	-0.365404700240794	0.0240765323980045	-0.00219678663910751	0.989556363014326	-0.23665046376284	0.152576185295678
CES1	blue	-0.104072425405812	0.534068917002192	0.104072425405812	0.534068917002192	0.0820014259288824	0.624537006795636	-0.244243305514157	0.139459205206035	0.0243226997341478	0.884752019459867	-0.0098987623307349	0.95296560453542	0.182842004993383	0.271874037847638	-0.00798352591211744	0.9620585723635	0.125834119574492	0.451581352789324	0.119521459236327	0.474772263447683
KLRC2	blue	-0.263359808164023	0.110137684053691	0.263359808164023	0.110137684053691	0.0820788668503343	0.624208770700806	0.64616153746489	1.17672539673429e-05	0.0344178512208709	0.83746345168344	-0.41950241194946	0.00874716125548603	0.0349133527153508	0.835155413093729	-0.443522515613033	0.00528638435374149	-0.0868244927763526	0.604232536957647	-0.40985628019571	0.0106036860159906
CLEC4G	blue	0.0465625553407209	0.781324727200371	-0.0465625553407209	0.781324727200371	-0.199359599789414	0.230149716021118	-0.339260849303254	0.037184701521814	0.320384904106646	0.049873374275758	-0.0633193147852455	0.705678029096992	0.0282982531558488	0.866073121332749	0.235233082661103	0.155121136780674	0.350153351926728	0.0311514466675614	-0.127906770568741	0.444103168125675
CSMD1	blue	-0.0465235852573205	0.781503292168258	0.0465235852573205	0.781503292168258	0.0439390853579344	0.793369945814631	0.290806721072198	0.0765152797145663	-0.187362490285664	0.259992720475104	-0.12024269254116	0.472091397642014	-0.0409143482594522	0.807316165570737	-0.191224119126457	0.250119824352714	-0.210263227095818	0.205129332574469	-0.105191149699515	0.529658040724991
TRPA1	blue	-0.286501044179935	0.0811800926546016	0.286501044179935	0.0811800926546016	0.223499279728507	0.177384077781376	0.643048868967326	1.33725929032259e-05	-0.0150208842831887	0.928679193780486	-0.3376197940123	0.0381711207220496	-0.213863397286273	0.19730070360573	-0.329021966246795	0.0436930904483811	-0.15422230156767	0.35523664752322	-0.330069128118286	0.0429878710195125
ABCC11	blue	0.048573872272765	0.772123849746225	-0.048573872272765	0.772123849746225	-0.533847710633639	0.000556892844591877	-0.405944942766062	0.0114468154320211	-0.122816141289964	0.462591185407568	0.290097411160631	0.0772690064890285	-0.212547759493781	0.20013691822607	0.211731179936304	0.201911546579611	0.128956643998464	0.440341189328131	0.0965413014261984	0.564216442926545
SLC2A14	blue	0.0471263362317589	0.778742664116694	-0.0471263362317589	0.778742664116694	-0.421551538220877	0.00839081764352215	-0.37439404969748	0.0205713199271663	-0.0598945709169438	0.720940421474906	0.27904621554683	0.0897758914743343	0.11311155322232	0.498945932220612	0.144150683389622	0.387893986288352	0.0348217495592074	0.835581997402006	0.137424624780615	0.410645843416098
HLA.DQB1	blue	0.0534076561864846	0.75013874478731	-0.0534076561864846	0.75013874478731	0.118732313845561	0.477714707459655	0.203587965853176	0.220211429174025	-0.0269832910968731	0.872243972695806	-0.201471606906763	0.225148183074988	0.0243196058380458	0.884766581191203	-0.169617556963911	0.308646825018829	-0.13168115565041	0.430660646207368	-0.192475548081696	0.246974876095977
PFKFB3	blue	0.504823442446896	0.00122815288386297	-0.504823442446896	0.00122815288386297	-0.259017209778909	0.116348864493298	-0.775588274901301	1.07359540683029e-08	-0.307460973142901	0.0604119650135819	0.81910372170531	3.25955001791734e-10	0.129779239324207	0.437405881278548	0.715466470839831	4.45809368116279e-07	-0.172324441392729	0.30087514392448	0.671536430660335	3.92253880440366e-06
NEFL	blue	-0.413324137179251	0.00990095171464541	0.413324137179251	0.00990095171464541	0.496770002091198	0.00151113720085133	0.738404453332564	1.21187376727266e-07	0.189611900036649	0.25421078897311	-0.629199152145943	2.32285969018411e-05	0.204610734756143	0.217852506935358	-0.687153633602672	1.89004777476356e-06	0.0599664639293562	0.720618909309788	-0.327629224949865	0.0446455067798587
A2M	blue	-0.307876944387811	0.0600472640857099	0.307876944387811	0.0600472640857099	0.561442024782427	0.000245072406015014	0.807640013968897	8.90702482460434e-10	-0.106694210221298	0.523759874226237	-0.390372935030089	0.0153910533779144	-0.0499748627563467	0.765732944630287	-0.606759223415607	5.38100929902085e-05	-0.197659191498489	0.234231100372206	-0.160105148796275	0.336955405252311
GZMH	blue	-0.426403600889211	0.00759624871824135	0.426403600889211	0.00759624871824135	0.43914574909072	0.0058098805848304	0.707932223489508	6.65599757494414e-07	0.048403533383221	0.772901905171713	-0.469891008982949	0.00291461345159329	0.06859097230514	0.682406686016828	-0.629920113353314	2.25853112714708e-05	-0.0385204876189186	0.818395548839244	-0.2064622060391	0.213626627803541
HBA2	blue	0.153830953248477	0.356473654394886	-0.153830953248477	0.356473654394886	-0.217904710851998	0.188765067549675	-0.476994471491197	0.00246263635364578	0.119863385233429	0.473500308006539	0.231982654974385	0.16107365802607	0.268774324363464	0.102748681295133	0.325671562549133	0.0460125168928835	0.241619170854061	0.14389496197066	0.173478213401968	0.297600867207222
PRG2	blue	0.167998203909285	0.313356322043432	-0.167998203909285	0.313356322043432	-0.391114282023666	0.0151802386099985	-0.608462775324638	5.05983276227579e-05	0.163429057545035	0.326887292598342	0.174616622880673	0.2943926255944	-0.0673568163272999	0.687829855160108	0.414806371588971	0.00961293361207133	0.281531041047936	0.0868361774545038	0.0584654728090946	0.727341217488024
SPESP1	blue	0.137244672343062	0.411264791351951	-0.137244672343062	0.411264791351951	-0.118929074529408	0.476980163927824	-0.272630654147296	0.0977207255851727	0.0150074273494736	0.928742925755572	0.141841271822046	0.395621584799181	0.0964588184591895	0.564550919288183	0.317494685838684	0.0520915682601952	-0.0114715643003032	0.945502744316604	-0.00161508380929427	0.992321711792993
HTRA3	blue	-0.0718003516717948	0.668377829114969	0.0718003516717948	0.668377829114969	-0.473226187372484	0.00269410192267525	-0.504233482644543	0.00124716480783518	0.100549663123294	0.548073323005019	0.235292782459665	0.1550133253037	-0.237175127475057	0.151641894081781	0.362627391234878	0.0252547813984668	0.267876091640179	0.103947610720008	0.110211833504194	0.510083649405846
MPO	blue	0.301443122828705	0.0658873061360872	-0.301443122828705	0.0658873061360872	-0.382072850544381	0.0179246161923669	-0.669803432552074	4.24230535945118e-06	0.208488156496922	0.209067789580076	0.252943735110662	0.125472878831212	-0.0833855492785138	0.618681160657403	0.578121413347184	0.000143945035882335	0.317724846601055	0.0519120781680171	0.098903205913557	0.554677684501201
DDI1	blue	-0.157635461630522	0.344558311774395	0.157635461630522	0.344558311774395	0.128521284290115	0.441899071842495	0.496974217489044	0.00150330584267056	-0.0298608928555285	0.858750150814432	-0.269148313977121	0.102252610062336	0.0156858261206404	0.92553058583911	-0.304180510743569	0.0633500609090731	-0.236701545720965	0.152485037591029	-0.293143670263764	0.0740725391698281
GRB10	blue	0.403074211582022	0.0121012879973904	-0.403074211582022	0.0121012879973904	-0.655072213051115	8.09436183412979e-06	-0.830237206212673	1.14512816187389e-10	-0.090342806167642	0.589602644509444	0.696393156720628	1.20110019013717e-06	-0.0438174176316464	0.793929732982644	0.781664196857639	6.91605693141463e-09	-0.00912831036190014	0.956622838326966	0.30507667598287	0.0625364282711462
CA4	blue	0.241885171341581	0.143440662738823	-0.241885171341581	0.143440662738823	-0.235796630167715	0.154105599539426	-0.765496145414206	2.16463103635247e-08	-0.0175562220112098	0.916680096738197	0.572763471895008	0.000171312246048023	0.12800692915044	0.443743516716421	0.665907989973555	5.05009695039872e-06	0.123067954640375	0.461667103888241	0.487284716120613	0.00191691672230155
ETV7	blue	-0.108297766069169	0.517503126986646	0.108297766069169	0.517503126986646	-0.0254351415034589	0.879518653558582	0.357785018795901	0.0274232725089174	-0.349494474555772	0.0314919483651309	0.0025333015715393	0.987956662296832	-0.337490691132926	0.0382496181544106	-0.152461125563961	0.360823958538385	-0.323232707282028	0.0477625400376347	-0.0828697678538746	0.62086060679271
PZP	blue	-0.293883010625536	0.0733125737283657	0.293883010625536	0.0733125737283657	0.538474196429228	0.000487675402506722	0.777824079331061	9.14649839855034e-09	-0.0995432804801031	0.552105758751118	-0.366147528131298	0.0237692474150434	-0.110335795435723	0.509604981754103	-0.608172213363577	5.11335291168608e-05	-0.199936978980768	0.228774949822974	-0.12157088493855	0.46717540284967
LRP1B	blue	-0.180915307787051	0.277044506064875	0.180915307787051	0.277044506064875	0.137576371180871	0.410124322439691	0.426924718283222	0.00751488385368768	-0.0312242217910781	0.85237067681262	-0.288483129778592	0.0790059623936681	-0.0761282508852719	0.649634698755904	-0.252613319266805	0.12598413513077	-0.208796134609048	0.208380726332251	-0.23609079498857	0.153577427582391
SIGLEC12	blue	0.0471805079669327	0.778494685333942	-0.0471805079669327	0.778494685333942	-0.229747446895941	0.16526175853979	-0.419377124860029	0.00876936235267311	-0.154670255868042	0.353823904031192	0.262651860613452	0.11113276226511	-0.428817481196184	0.00722561760954413	0.262526113564302	0.111310218416152	0.0994881811091064	0.552326936393671	0.210860370458979	0.203816101228381
ALOX15B	blue	0.0474907073419511	0.777075120399895	-0.0474907073419511	0.777075120399895	-0.438723424680239	0.00586268256211476	-0.337301503869116	0.0383648855380999	-0.24850513416885	0.132471156536036	0.296490015177092	0.0706814710618261	-0.239132642541167	0.148192878305367	0.0871257486000878	0.602973759833549	0.0207776387120291	0.901460485575547	0.180929764309576	0.277005473401209
B3GAT1	blue	-0.0840434363315629	0.615905900015732	0.0840434363315629	0.615905900015732	0.306497337037121	0.0612635825535735	0.435125714995336	0.00632953073630309	-0.143669765799187	0.389495894637684	-0.113237153141617	0.498466320777729	-0.0213896976232159	0.898572559100786	-0.492386459571531	0.00168814060612272	-0.166392505799202	0.31807057900514	0.0928649396640828	0.579212376071831
S100P	blue	-0.00532371900238174	0.974694137494552	0.00532371900238174	0.974694137494552	-0.214610910389915	0.195701845601977	-0.452988613290007	0.00429178873986921	-0.0459879682198574	0.783958659104372	0.317006925350241	0.0524735892093482	-0.0975814608667796	0.56000635799488	0.418540111779583	0.00891892272839783	0.142175190297787	0.394498774891077	0.223350964676662	0.177679330179338
CXCL10	blue	-0.307461627859451	0.0604113896157553	0.307461627859451	0.0604113896157553	0.0832736079615782	0.619153899290332	0.579062660997046	0.000139566519100397	0.130757833023535	0.433928007249403	-0.438865190161558	0.00584491206412915	-0.369286080469585	0.0225066462691796	-0.510284786551629	0.00106395815621621	0.062251294799092	0.710425838164291	-0.332049703417882	0.0416792319864419
A2MP1	blue	-0.333647122712626	0.0406474456563319	0.333647122712626	0.0406474456563319	0.311357318015141	0.0570639060916242	0.725920446953744	2.50204856862025e-07	-0.140628208429182	0.399716072815473	-0.389340370985346	0.0156887874679198	-0.111756822028683	0.504133949320214	-0.576677838984971	0.000150901061314921	-0.217729216873831	0.189130220659003	-0.286084201952966	0.0816431844513014
RIPK4	blue	0.293040981202659	0.0741785787219085	-0.293040981202659	0.0741785787219085	-0.0328325386789842	0.844856726041164	-0.319700278106656	0.0503918329283113	-0.30283134315187	0.0645907467820292	0.248682948595304	0.132185349472563	0.172942447015388	0.299118465634771	-0.046616315389353	0.781078411198221	-0.0723474242747813	0.66599732728463	0.341021307572226	0.0361497124055076
CXCL8	blue	-0.242115883988522	0.143047485087602	0.242115883988522	0.143047485087602	0.166414043915543	0.318007051193403	0.682310674342826	2.38152762016891e-06	-0.115892334811419	0.488382540259494	-0.464093442997397	0.00333560566754272	-0.172090729614701	0.3015411801507	-0.653922572374842	8.50049331105045e-06	-0.144552418930883	0.386558780831906	-0.408889200750064	0.0108070671706499
RNF5P1	blue	0.330881466057948	0.0424471640220866	-0.330881466057948	0.0424471640220866	0.0491390314767057	0.769543952349493	-0.156061120175524	0.349459153452781	0.187514375232913	0.259599590703292	-0.00702750207824579	0.966599326705407	0.206844456123627	0.212761267012036	0.221986976878551	0.180411075878036	-0.041225255049324	0.805879875117934	-0.075899080698342	0.65062200197919
AP3B2	blue	-0.0221138866444367	0.895157223709501	0.0221138866444367	0.895157223709501	-0.0851232656549047	0.611362092648178	-0.473984615056296	0.00264604362282791	0.312543693787726	0.0560743700543375	0.221195858253616	0.182009119549505	-0.0452536821770589	0.787328107138825	0.443413164446538	0.00529894912757623	0.362603681477883	0.0252650420428059	0.18343300440004	0.270300801892646
CTSG	blue	0.225736704015954	0.172972393516688	-0.225736704015954	0.172972393516688	-0.393410630244598	0.0145426155393337	-0.470250252795314	0.00289012726678711	0.24742337571422	0.134219785267843	0.0608338054770987	0.716743819723085	-0.038811711030751	0.817045791644826	0.440418662193471	0.00565320703310778	0.289872411643458	0.077509301615612	-0.122045261764904	0.465426220113464
OLFM1	blue	-0.150975679907364	0.365577312671388	0.150975679907364	0.365577312671388	0.300597857598892	0.0666867642410241	0.528677680837207	0.000644488162063473	0.0577257209606413	0.730661698531544	-0.435836840623262	0.00623479483564949	-0.0150087828838043	0.928736505931495	-0.486486375160293	0.00195507855096633	-0.103439849201481	0.536570857626777	-0.322246643708706	0.0484851313711312
PRTN3	blue	0.287154564842822	0.0804581746243597	-0.287154564842822	0.0804581746243597	-0.36117622610233	0.0258891834437831	-0.646306676403722	1.16968837920268e-05	0.195780531194045	0.238797108176638	0.287976855271828	0.0795569282425886	-0.148715341769811	0.372881690259662	0.490675943238544	0.00176201056928579	0.336087729572681	0.0391111523347378	0.19884883105434	0.231370559711328
PCSK9	blue	0.160301524428137	0.336355332799023	-0.160301524428137	0.336355332799023	-0.471281954197837	0.0028208025497866	-0.643636484164474	1.30550339445091e-05	-0.024000543858346	0.886268477578087	0.3000758881269	0.0671842537958296	-0.0697011910730323	0.677541498960449	0.563776296234952	0.000227872117147558	0.183735743257183	0.269497233267925	0.123823590619442	0.458900075823839
C1QB	blue	-0.135715306039726	0.416546422836235	0.135715306039726	0.416546422836235	-0.420751573785784	0.00852842408858896	-0.374614644337638	0.0204909732541972	0.31479833242031	0.0542315469399175	0.0944697690828128	0.572644237267817	-0.096173311084662	0.565709384081111	0.380151584841158	0.0185584419507116	0.280120984113988	0.0884950941947572	-0.0609085701716661	0.716410112770704
VWA8.AS1	blue	0.224357355719041	0.175682762570798	-0.224357355719041	0.175682762570798	-0.576224941732122	0.000153144961975479	-0.559678841284561	0.000258827612865912	-0.351932746941084	0.0302469599485944	0.579524749314136	0.00013746120790729	-0.189591304676072	0.254263335873812	0.464952341201094	0.00327007384755245	-0.175503922394672	0.29190751240054	0.294516235010007	0.0726665513232942
LOC100289650	blue	0.295718325028604	0.0714524467068025	-0.295718325028604	0.0714524467068025	-0.551105600909525	0.000336091541437472	-0.715742406996805	4.39207496463684e-07	-0.0308285908356088	0.854221033067042	0.548684974980694	0.000361357777480599	-0.197827932750713	0.23382390110118	0.659803199646636	6.60294529164624e-06	0.0435233654870462	0.795283071583863	0.290282187221981	0.0770721041843592
THNSL2	blue	0.188675956693993	0.256606060532627	-0.188675956693993	0.256606060532627	-0.061490168101788	0.713815966356114	-0.209969899077898	0.205776569000336	0.178120023702792	0.284659239045616	0.0148742750132025	0.929373558127232	-0.366167093358096	0.0237611981174161	0.00881860795692848	0.95809320536696	0.137526003765649	0.410297383010856	0.0474265240997365	0.777368783761422
KLRC4.KLRK1	blue	-0.298067453638593	0.0691258262655949	0.298067453638593	0.0691258262655949	0.214070891881231	0.196855977810773	0.67174409068974	3.88574232930663e-06	0.107543173284659	0.52044277222148	-0.488140916068479	0.00187671817091157	0.0751845197035598	0.653704214261221	-0.560801871822483	0.000249988682853527	0.107039077211704	0.522411145199624	-0.290216501480147	0.0771420557631134
ZNF683	blue	-0.525390031510721	0.000706375754910233	0.525390031510721	0.000706375754910233	0.480066992926549	0.0022869900479605	0.717392113263611	4.01582241898629e-07	0.16669233142824	0.317186943531936	-0.521402523653074	0.000788490649982225	0.0662834847563226	0.692558869412686	-0.63606903505956	1.77230454808752e-05	0.0505819900528557	0.762968117161123	-0.223037036777116	0.178305425199799
TEK	blue	-0.239746445230018	0.147123308080102	0.239746445230018	0.147123308080102	-0.124493829534537	0.456453227592106	0.444865401945838	0.00513417060330366	0.0301437456156819	0.857425847662067	-0.310158538993172	0.058077863935287	0.0360665950730984	0.829788920619962	-0.442629173488005	0.00538979049899903	-0.0629967837019306	0.707110672246661	-0.378847353742903	0.0189993200160292
ELANE	blue	0.210018018100985	0.205670295737966	-0.210018018100985	0.205670295737966	-0.31927409008995	0.0507167575124474	-0.649250879983269	1.03498074824797e-05	0.274069571409145	0.0958936543681543	0.215588744538095	0.19362411216165	-0.194949159422189	0.240836789701207	0.487556834298436	0.00190405952858699	0.443128975024315	0.00533172414505009	0.173472976138774	0.297615678255782
CLEC4F	blue	0.0213210336015723	0.8988964786795	-0.0213210336015723	0.8988964786795	0.176849292039622	0.288165281393458	0.360694058339084	0.0261028688015633	0.0265038294975794	0.874495862365077	-0.219248557548476	0.18598539733691	-0.166216845622175	0.318588995226838	-0.195729114417635	0.238922914050914	-0.20972026064103	0.206328521154096	-0.225589546645223	0.173260117353233
TWIST2	blue	0.324343396721504	0.0469590272595744	-0.324343396721504	0.0469590272595744	-0.174885827774437	0.293637216465629	-0.40804148654007	0.0109880661823413	0.103629656076878	0.535819548389869	0.257321086030966	0.118845081997778	-0.146627323553284	0.3797055165662	0.323346058224968	0.0476800343592177	0.112299179094024	0.502053697748252	0.147179217519956	0.377894770649471
RAB3IL1	blue	0.324012238071374	0.0471974517385278	-0.324012238071374	0.0471974517385278	-0.254726938072862	0.122740397669294	-0.682268258134161	2.38630794538926e-06	0.107191699949014	0.521814803981776	0.500154156803517	0.00138589294238836	0.103950048771686	0.534552495775648	0.569838179072092	0.00018815302710658	0.18399191618168	0.268818493311272	0.409623188155846	0.0106524058447967
AOC1	blue	0.0341256344253074	0.838825222631793	-0.0341256344253074	0.838825222631793	0.0214149050705194	0.898453648106782	-0.376207141299273	0.0199186797614988	0.0721726543112593	0.666757462902491	0.12571018985066	0.452030644683042	0.266938239682472	0.105210749087337	0.167466575359827	0.314912257169755	0.240733278043939	0.145415586045041	0.315063078693302	0.0540183696094551
OPLAH	blue	0.27022864273514	0.10082987675925	-0.27022864273514	0.10082987675925	-0.284394898335953	0.083540961093507	-0.79071958043829	3.49743329410212e-09	0.0820855473949366	0.624180458320413	0.562510184786633	0.000237062020571665	-0.00342958204572961	0.983696230877476	0.731969225736387	1.76973643771684e-07	0.202361493535835	0.223063235343537	0.484934838243407	0.00203115768229303
DAAM2	blue	0.297247667002217	0.0699308909605693	-0.297247667002217	0.0699308909605693	-0.511904931283822	0.00101914249882279	-0.484489435838469	0.00205347267018895	-0.335608212182159	0.0394092082732232	0.498979370696895	0.00142829126334698	-0.206054037268883	0.214553346337374	0.260818497813866	0.113741279751304	-0.108338643257733	0.517344118237591	0.232305587215987	0.160474987305801
ADAMTS2	blue	0.103184536627243	0.53758225666989	-0.103184536627243	0.53758225666989	-0.637798698077346	1.65389446787242e-05	-0.64205393396092	1.3926384591913e-05	-0.0204026333663531	0.903230522891218	0.436800846756205	0.00610832278981589	-0.159730684322866	0.338101496037654	0.475931144036681	0.00252611698217614	0.186632447501447	0.261887823705556	0.199998697187611	0.228628327884452
FOLR3	blue	-0.0227151113256323	0.892323208864891	0.0227151113256323	0.892323208864891	-0.234990476701784	0.155559818242103	-0.478698203237807	0.00236383431134129	0.443869856623206	0.00524664453771028	0.0832060632987489	0.619439219714058	0.199396811551959	0.230060943910753	0.43535009786497	0.00629950552198057	0.371874295647826	0.0215078927997531	0.0124756591013308	0.940740723295302
MMP9	blue	0.479228786426347	0.00233378278881936	-0.479228786426347	0.00233378278881936	-0.116019238196053	0.487903242357623	-0.803880734966873	1.22075850419486e-09	-0.23938121818248	0.147759044382343	0.719712949625765	3.53667391722452e-07	0.152691599627698	0.360089795327921	0.641569426307822	1.420357142762e-05	-0.0392882480964391	0.814838267953433	0.700875226848747	9.58125049208046e-07
DUSP13	blue	0.456237328551343	0.00399011612077106	-0.456237328551343	0.00399011612077106	-0.330176338238861	0.0429161923689338	-0.671519670861574	3.92552245414635e-06	-0.246247904602004	0.136139210356706	0.590159976309517	9.62648518553329e-05	0.0855335356524084	0.609639456326941	0.595870783043108	7.90919097266822e-05	-0.10813461811282	0.518137999683238	0.414971862238353	0.00958122485364019
SEMA6B	blue	0.336187845895571	0.0390491544318317	-0.336187845895571	0.0390491544318317	-0.36508081064297	0.0242115440823117	-0.761542217338841	2.82244985942882e-08	-0.227769022546998	0.169033707833913	0.6829401234638	2.3116139620841e-06	-0.0597691355887016	0.721501492894602	0.669791234794859	4.24463833140555e-06	-0.00629828033539215	0.970063561175516	0.549790587114284	0.000349614012240934
MYOM2	blue	-0.0762002185215359	0.649324771661566	0.0762002185215359	0.649324771661566	-0.0616587015277517	0.713064833794384	0.296406297514825	0.0707647939444194	0.113455879404055	0.497631661109857	-0.253387036665838	0.124789387099015	-0.132214975467438	0.42877787319303	-0.141523218283478	0.3966927656847	0.0269091053860647	0.872592336716299	-0.322489681447409	0.0483062213074853
CTXN2	blue	-0.374739920090641	0.0204454611206486	0.374739920090641	0.0204454611206486	0.0174620259336881	0.917125593783035	0.295510296428086	0.0716614077363285	-0.206454686963838	0.213643674291082	-0.0819999660333161	0.624543195300265	-0.111815506407336	0.503908651049483	-0.184071383710066	0.268608169666925	-0.0626622160687977	0.708597830532362	-0.0637868786865564	0.70360294212189
SLC12A1	blue	-0.285900912719346	0.0818474584352543	0.285900912719346	0.0818474584352543	0.0606935255867417	0.717370088872092	0.279780210958143	0.0888996559314785	-0.266218481158139	0.10618803445908	-0.051113039128841	0.760552116741908	-0.0913823877822868	0.585309982776887	-0.206187195561563	0.21425071528368	-0.136581310614917	0.413551005025377	-0.0433336383229776	0.796156580828595
SGPP2	brown	-0.0774447876211374	0.64397429277848	0.0774447876211374	0.64397429277848	-0.0206662244705501	0.901986315785538	-0.0740908169366621	0.658432790182725	0.229003398394164	0.166673134743652	0.0425215606516545	0.799898161849575	0.0458688119049841	0.784505174666189	0.209422305105836	0.206988649331652	0.0111333682148575	0.947107101502879	-0.0174851316317522	0.917016313882421
SLC7A8	brown	0.158869799373753	0.340745409490337	-0.158869799373753	0.340745409490337	0.13086656770986	0.433542516740317	-0.0455740834858144	0.78585739594192	-0.334598816662997	0.0400426576181215	0.193061014183767	0.245512696658299	-0.0247732597437521	0.882631814138026	0.0230478552663969	0.89075530518862	-0.188006532438675	0.258328429869062	0.23908646594517	0.148273571870229
ADAMTS6	brown	-0.410875416295328	0.0103928925309276	0.410875416295328	0.0103928925309276	0.217006523666748	0.190639194048395	0.389812832411134	0.0155519594009584	0.68483333798372	2.11253143790844e-06	-0.683959889169125	2.20233622301374e-06	-0.0351588457250615	0.834012412530378	-0.373331487520539	0.0209620281217193	0.589997920263355	9.67978956296532e-05	-0.378076723562549	0.0192639174429371
MORN2	brown	-0.339031926095862	0.0373210443138999	0.339031926095862	0.0373210443138999	-0.146313716161235	0.380736724245764	0.0140878702774531	0.933098959909825	0.575627237878745	0.000156152301883941	-0.519690220216344	0.000826280066428834	-0.0691530773316979	0.679941841532467	-0.0938080218555706	0.575348487549214	0.415805894096781	0.00942277573680361	-0.466538863584827	0.00315197340767431
ODC1	brown	-0.383347552400181	0.017514190840151	0.383347552400181	0.017514190840151	0.228856173454665	0.166953428947341	0.201039191276986	0.226166101769294	0.933326497673598	1.36055529989931e-17	-0.705082784250624	7.72046330074683e-07	0.0601429270941973	0.719829950413484	-0.282881125767351	0.0852704424864651	0.657009670532736	7.44985894413135e-06	-0.435015335006079	0.00634434613407436
APBA1	brown	0.0690184281312137	0.680531984529082	-0.0690184281312137	0.680531984529082	0.283590533658586	0.0844565268619125	0.141149484188125	0.397953613927609	-0.289025301371864	0.0784192306658135	0.0664718086109229	0.691728292716444	0.342410411978358	0.0353497454140906	-0.245156229235201	0.137939908208117	-0.257168405173866	0.119071742020827	0.247210273874314	0.134566263381996
LOC101929340	brown	-0.234398962499262	0.156633175384555	0.234398962499262	0.156633175384555	0.170294799971395	0.306690591206493	0.200589901041311	0.227227070226932	0.45223987126981	0.00436405832604454	-0.435402601501217	0.00629249762612567	-0.0958955055404695	0.566837646549049	-0.237294853254068	0.151429279179277	0.223901981112766	0.176584180808459	-0.230783843070915	0.163310215380647
ANO7	brown	0.237554681296606	0.150968611937542	-0.237554681296606	0.150968611937542	0.0631360086376146	0.706492130127029	0.0897212114898376	0.592175966416663	-0.289535187708054	0.077870541179074	0.152653365428122	0.360211526213506	0.0263442823617422	0.875245424984121	-0.162678020931136	0.329145648397425	-0.27872230745111	0.0901646799439584	0.092113099228962	0.582301061405496
WNT5B	brown	0.101380797890326	0.544753625680461	-0.101380797890326	0.544753625680461	-0.234467787417725	0.156508010508021	-0.348987416860041	0.0317560670970427	0.426654530019939	0.00755697592866091	-0.0696767017141986	0.677648678008605	-0.218061034850246	0.188440221183695	0.155319902925736	0.351781119748042	0.293152536847997	0.074063388857443	-0.122119338393205	0.465153390343871
LOC101928891	brown	-0.0350100743253747	0.834705043200501	0.0350100743253747	0.834705043200501	-0.287837085331353	0.0797095619498466	-0.179936837478677	0.279694721807494	0.322397375499508	0.048374108873066	-0.13041062030212	0.435160228780563	0.0845703886225951	0.61368676520164	-0.00511315053582625	0.975694754813333	0.23623496306735	0.153319056038517	-0.14457993096364	0.386467440415315
ZDHHC11	brown	0.116842962931235	0.484798056962465	-0.116842962931235	0.484798056962465	0.194413260101892	0.242157771194678	0.25018845588414	0.129783802219865	-0.591118114264521	9.31671133097336e-05	0.126682422782583	0.448512437751291	0.101204981390386	0.545455069032945	-0.124899475339136	0.454975751146997	-0.52297066250217	0.000755237793247577	0.12613982888187	0.450474076459423
GABBR1	brown	0.241245771211949	0.144534468064538	-0.241245771211949	0.144534468064538	-0.14675108259085	0.379299023561895	-0.358398179069323	0.0271404676690317	-0.765497022461926	2.16450239756825e-08	0.733122228710325	1.65496018952537e-07	-0.0649212541921121	0.698577293675534	0.34252615797181	0.0352837468726063	-0.492875172870161	0.00166754227482186	0.590783288306656	9.42392421320781e-05
KLHDC1	brown	-0.459434472182492	0.00371139669724728	0.459434472182492	0.00371139669724728	-0.0122863249568758	0.941638509370075	0.0344067292129078	0.837515273279897	0.836423841643583	6.19493115495728e-11	-0.6230627030565	2.94175412521996e-05	-0.00646684777625619	0.969262715798347	-0.261122525948066	0.113305543702819	0.833808360849419	8.05680023262617e-11	-0.3288777247458	0.0437909598107005
DNAH9	brown	0.23723860773694	0.15152913562685	-0.23723860773694	0.15152913562685	-0.00620716546217513	0.970496450005723	-0.0726328904935669	0.664756441631501	-0.562214397456432	0.000239256323835856	0.299512217523661	0.067724768367124	0.0513434008884354	0.759504782733808	0.0318002576758524	0.849677964339463	-0.37004275634892	0.0222107433428879	0.20433498593269	0.218486776361104
FLJ42393	brown	0.520323930021341	0.000812111123831813	-0.520323930021341	0.000812111123831813	-0.202816245714492	0.222002903879202	-0.238865924466376	0.148659411244325	-0.787387531127682	4.51192475213829e-09	0.768154464689941	1.80568456226672e-08	-0.0570381223365653	0.733752424347333	0.38182374671078	0.0180057568657123	-0.737292721272097	1.29480696108725e-07	0.408328622162676	0.0109264720450508
HTR2A	brown	-0.248355299170635	0.132712346901437	0.248355299170635	0.132712346901437	-0.0937913619785609	0.575416643156801	-0.137504814261274	0.41037020177906	0.477304693898649	0.00244438132694637	-0.0890621436729356	0.59490979973571	-0.230448938272138	0.163939015799901	0.163004410991035	0.328163011613535	0.320781964446276	0.0495746529903485	-0.0618292338310096	0.712305063594758
ABLIM3	brown	-0.219296852939982	0.185886043394267	0.219296852939982	0.185886043394267	0.363786955890467	0.0247571648164288	0.0180973782179802	0.914121206973867	0.791058025238531	3.40724421699244e-09	-0.385122057330505	0.0169559949390406	0.0832568972708538	0.619224483045925	-0.148671759473686	0.373023373238439	0.503594460864452	0.00126805077465803	-0.0191582881351803	0.909107126844023
RHOJ	brown	0.0124295105358575	0.940959544306823	-0.0124295105358575	0.940959544306823	-0.0368768745530171	0.826022898216459	-0.190413244952657	0.252171858567007	-0.486576720830459	0.00195072666611305	0.452651214559927	0.00432422531529678	0.204135307145096	0.218946864027362	0.204976514501603	0.217013108431531	-0.311838157837072	0.0566611828546279	0.42416910276073	0.00795376048601634
CCDC73	brown	-0.437073304008824	0.00607298136079995	0.437073304008824	0.00607298136079995	-0.18100975798153	0.276789555059766	0.240290092452576	0.146180715236438	0.639109196521992	1.56903243242466e-05	-0.573471401044502	0.000167446308615188	-0.190328916888055	0.252385906163823	-0.279034207114594	0.0897902821496801	0.571173458770909	0.000180289494786009	-0.477641787786888	0.0024246795168499
SRC	brown	-0.276960146217391	0.092302582288265	0.276960146217391	0.092302582288265	0.472991796714106	0.00270910784755765	-0.0970157871939948	0.562294134302239	0.378354524130215	0.0191681809104902	-0.163513973105586	0.326632560685585	0.00499715082526809	0.976245998959975	-0.357973904439535	0.0273358955188053	0.538597446166902	0.000485941449825412	0.449978822662309	0.00458874409835668
TPM1	brown	-0.145815981254224	0.382376759705193	0.145815981254224	0.382376759705193	-0.142416193774298	0.393689542465997	0.00493038359933451	0.976563289543279	0.826860736927106	1.58494929980182e-10	-0.405597305973705	0.0115244337567337	0.0333947203408762	0.842233400107085	0.112472811414815	0.501388638223202	0.424065376688215	0.00797070077102831	-0.482061963452539	0.00217891511444081
CTDSPL	brown	-0.107693329252439	0.519857157937141	0.107693329252439	0.519857157937141	0.0563414975742703	0.73688794145407	0.0402385764667754	0.810440156725783	0.845904575070077	2.29613497216055e-11	-0.450031463882726	0.00458340115419261	0.176570766252053	0.288937463861301	0.0221323967803978	0.89506995249906	0.351323694315917	0.0305540844950374	-0.422343265962861	0.0082565041850139
RASA4CP	brown	0.0824398630300713	0.622679618737473	-0.0824398630300713	0.622679618737473	0.214525949436382	0.195883109351406	-0.00130089878324769	0.993815350271628	-0.562711252808116	0.000235580726903043	0.357859019852908	0.0273890127676986	-0.0953002111238972	0.569258810973784	-0.0564041225337717	0.736605893176006	-0.393784624988996	0.0144409408882312	0.437565551844307	0.00600957695064453
LOC101929128	brown	-0.0130152761699472	0.938182362322699	0.0130152761699472	0.938182362322699	0.178442127937538	0.283774939384205	0.111895024880683	0.503603448723635	0.177738449585911	0.285709113936911	-0.13293314777096	0.426252139562677	0.349709054398558	0.0313807215095581	-0.0528709579404376	0.752570547059585	0.103405506822929	0.53670684866005	-0.00409785163081675	0.980519922930489
PTPRF	brown	-0.191965504227191	0.248253442410654	0.191965504227191	0.248253442410654	0.0994394475252105	0.552522595455184	-0.0865866267959908	0.605227241315643	0.617521871061537	3.62560518041517e-05	-0.392955057671685	0.0146672836946753	0.0417336835381816	0.803532449999362	-0.242462205852699	0.142458774935986	0.572383614904591	0.000173419554106281	-0.0756245586767892	0.651805461630636
PLA2G4B	brown	-0.0484637650609214	0.772626760449689	0.0484637650609214	0.772626760449689	0.0824701718482411	0.622551303701428	-0.106872242933485	0.523063398445746	0.206251550603223	0.214104560225007	0.0323038422279754	0.847325303615071	-0.225599820152799	0.173240019354556	0.058601003679801	0.726733396993707	0.111192489521369	0.506303102630874	0.0648100727699547	0.699069308340907
[truncated: 3,348 more rows]
