# Supplementary material for: Machine learning-driven prediction model for cuproptosis-related genes in spinal cord injury: construction and experimental validation
Source: Front Neurol. 2025 Apr 23;16:1525416. doi: 10.3389/fneur.2025.1525416 (PMC12057486; doi:10.3389/fneur.2025.1525416)
Supplement: Supplementary file 1 [file Data_Sheet_1.zip › data 1/fig.5/fig.5A-F.clusterWGCNA/cluster.hubGenes_MMgreen.txt]

SLC38A1
RPS15A
SNORD50B
RPL34
MAFG
PGAM2
RPS20
ACVR1B
NUTM2G
RPS18
RPL39
RPL7
SPAG16
MKNK1
RPS29
RPL23A
RPS27A
RPS23
LDHB
ARHGAP26.AS1
SNORD78
VPS9D1.AS1
RPL26
CD52
ITM2A
RPS3A
PRKACB
PTPN4
GPR141
IL4R
MIR5194
RPS27
GK3P
LOC399715
TRAT1
TC2N
SLED1
MIR3909
PFKFB3
