# Supplementary material for: Machine learning-driven prediction model for cuproptosis-related genes in spinal cord injury: construction and experimental validation
Source: Front Neurol. 2025 Apr 23;16:1525416. doi: 10.3389/fneur.2025.1525416 (PMC12057486; doi:10.3389/fneur.2025.1525416)
Supplement: Supplementary file 1 [file Data_Sheet_1.zip › data 1/fig.5/fig.5A-F.clusterWGCNA/cluster.hubGenes_MMred.txt]

SLC38A1
SLC2A3
MKNK1
EXT1
GPR141
TMED8
PLBD1.AS1
CKAP4
KL
BMX
CLEC4D
PFKFB2
