# Supplementary material for: Machine learning-driven prediction model for cuproptosis-related genes in spinal cord injury: construction and experimental validation
Source: Front Neurol. 2025 Apr 23;16:1525416. doi: 10.3389/fneur.2025.1525416 (PMC12057486; doi:10.3389/fneur.2025.1525416)
Supplement: Supplementary file 1 [file Data_Sheet_1.zip › data 1/fig.5/fig.5A-F.clusterWGCNA/cluster.hubGenes_MMturquoise.txt]

SNORA2B
SNORA49
CEP70
MIR3916
SNORA37
SNORD14C
SNORD76
RMRP
SNORD9
SNORD83B
SNORA63
SCARNA21
SNORD17
SNORA61
SNORA74A
SNORA73A
SNORA8
CCDC7
SNORA20
SNORD8
RNU12
SNORA48
SCARNA12
SNORA62
SNORA73B
SCARNA5
SNORA53
SNORA70
SNORA80E
SNORA54
SNORA23
SCARNA6
SNORA7B
RNU4.2
SNORD16
SNORA44
RNU4.1
SNORD94
SNORA38B
SNORA68
HIST1H4E
SNORA11
SNORA51
SNORA9
SNORA64
SNORA14A
SNORA26
SNORD15B
RNU11
SNORD67
SNORA2A
SNORD10
SNORA34
SNORA57
SNORD33
RNVU1.19
SNORA52
HIST1H3A
SNORA45A
SCARNA2
RNY3
SNORA74B
SNORA16A
SLC9C1
SNORA71E
