# Supplementary material for: Machine learning-driven prediction model for cuproptosis-related genes in spinal cord injury: construction and experimental validation
Source: Front Neurol. 2025 Apr 23;16:1525416. doi: 10.3389/fneur.2025.1525416 (PMC12057486; doi:10.3389/fneur.2025.1525416)
Supplement: Supplementary file 1 [file Data_Sheet_1.zip › data 1/fig.5/fig.5A-F.clusterWGCNA/cluster.module_black.txt]

STARD9
C3orf18
FBXO32
PDCD1
TRIQK
KIAA0125
UBAP1L
IL11RA
CAND2
FLJ46906
PITPNM3
NOG
SMYD5
RPL3
BEX2
TRPV5
TSPYL5
FLT3LG
GBAP1
KIAA1147
LTBP4
DDX12P
CD27
CD5
LOC101928865
CELSR1
PRPF40B
RNF157.AS1
HNF1A
EVL
ITGB7
CLEC4E
UBASH3A
ATP1A3
CCDC136
MIR637
SLC29A2
HRAT5
POLR2M
TMEM8B
TESPA1
NOXRED1
CARD11
RNASE4
ATP8B2
AMIGO1
CLUHP3
LOC102546294
RLTPR
RNF175
CTSF
EPHX2
SLC5A9
PLXNA1
NSG1
CDKN2B
ITPR3
TTC16
LCK
TRIM47
AQP3
MIR320C1
MXRA8
CD274
DZIP1L
TUSC3
C5orf30
CLIP3
ARL10
SYCP2
TNFRSF25
FAM132B
LINC00862
CXCR5
CHPF
TEAD3
CCND2
SAP30
DTX1
CDH13
LINC00968
FBLN2
ZAP70
ADAMTS10
PLCG1
SLC9A3R2
CD320
CALCRL
PM20D1
SKAP1
BACH2
MAL
SLC29A1
DIP2C
PLAT
TTC24
LOC101927354
RXFP2
VLDLR
P3H3
CT55
SIRPG
ERI3.IT1
FCMR
FAM129C
LINC00189
ZCCHC16
LBH
MTSS1L
SPON1
GATA2
ZNF658B
NPPA.AS1
TNK1
IL9R
ADGRB1
LINC00639
PCED1B
MRC1
HMGN5
IGLL5
LOC100129534
SDHAF3
ZNF831
LINC01586
VSIG4
TEF
IKZF3
AMPH
ASPH
ANKRD20A8P
TSHB
IL4I1
EDA
CDS1
TRABD2A
FBXL16
OLFM2
SCARF2
SRGAP3
FAM186B
SPDYA
CD3D
RUNX3
HAR1A
ASPN
ITGA3
CCR7
ARHGAP44
MZB1
GOLGA6L10
PAUPAR
ATG9B
CD74
SCRG1
LUNAR1
CD6
AXIN2
CDC25B
C1orf127
ZNF354A
H3F3C
SPOCK2
PALD1
LOC101928977
PLA2R1
CACNA1I
HECW2
SLC16A10
MSR1
CNTNAP3B
KCNA6
SPINK9
SLC25A23
SOX13
LTK
CEACAM6
PRDM5
OSBPL10.AS1
HSPG2
SORBS3
TUB
ETNK2
IL24
MIR744
CUX2
CAPN5
GATA3
ASTL
ACE
CD163L1
CARD17
LOC731424
SGK223
FOXQ1
BCAT1
DLL1
ROCK1P1
C8orf88
EFNB2
PTX3
LINC00861
IGSF9B
MIR4742
PLD4
LOC101927438
WNT10B
FGF8
GPR173
COL6A2
COL6A1
ANKRD20A5P
TCF7
DEGS2
CFAP43
CACNA1C.AS1
PAX5
DTX3
MARC2
MAGEE1
LOC100131635
SIGLEC8
FLJ21408
C2orf71
THEM5
NFATC2
FAM171A1
AFAP1
PHF24
HPCAL4
ADGRG5
OLR1
ELK2AP
OBSCN
PTCH1
HNRNPH2
PNMA3
CD79A
NINL
CARNS1
EDAR
FCGBP
ELOVL3
TPST1
FLT3
LPL
CNR2
PDE9A
LINC00664
LAG3
CD3E
CASP5
ARHGAP29
PDGFRB
LINC01262
LINC00987
CLEC12B
WNT7A
FAM102A
SCAMP5
SERPINI2
PRR15L
FERMT2
TAS2R40
KRT73
LEF1.AS1
ASB2
ADGRE4P
CYYR1
INHBB
SAMD15
CA6
SMPD3
AHNAK2
MIR4451
RORC
COL4A1
FCGR1C
KCNB1
CLCN1
TAS2R39
ADGB
COL5A3
LOC388813
CYP4F35P
LOC101927153
TMIGD3
IL2RB
LINC01093
CTAGE11P
OLIG2
CLEC2A
NRCAM
LOC100505530
HTRA1
ADAMTS7P1
ALOX15
NRN1
SNORD3A
PRSS33
MAOA
