# Supplementary material for: Machine learning-driven prediction model for cuproptosis-related genes in spinal cord injury: construction and experimental validation
Source: Front Neurol. 2025 Apr 23;16:1525416. doi: 10.3389/fneur.2025.1525416 (PMC12057486; doi:10.3389/fneur.2025.1525416)
Supplement: Supplementary file 1 [file Data_Sheet_1.zip › data 1/fig.5/fig.5A-F.clusterWGCNA/cluster.module_blue.txt]

KLHL32
AUTS2
SLC22A18AS
PLK1
RAB44
GBA
USP44
SACS
METAP1D
SLFN12L
PINK1
AHNAK
ACVRL1
DIRC3
SSTR5.AS1
EBF1
CMPK2
WDR86
IER3
LOC100506124
NDUFAF4P1
SCNN1A
BMPR1A
SULT1A1
SLC38A1
KCNA2
TIMP1
IDI2
RDH5
ZNF382
KMT2A
JOSD2
GBP1
TMEM255A
C19orf38
PRRT3.AS1
MIR3671
PDCD1LG2
ANTXRLP1
PDGFD
RARRES1
DDX60
NEK10
MAFG
PRKCH
ZNF600
GBGT1
DOCK10
SLC22A13
LINC00838
LOC255654
FAM129B
MCOLN2
RNU6.14P
ZNF503.AS1
DST
ACVR1B
LOC100506985
CNKSR2
SHISA8
C1orf194
TMEM263
TCL6
OPRL1
NOL3
FAM66C
SCNN1D
GALNT2
LOC101241902
ARID5A
HEATR4
LOC101928989
CD80
CD82
ZNF775
CXCL2
ZNF208
LOC100507424
ABLIM1
PRSS27
CD3G
FES
LOC101927156
ITGA4
HOXB4
PRH2
TKTL1
SSPN
PRR22
DFNA5
ZNF540
ADAM20
DYRK2
OGFR.AS1
OCIAD2
SLC16A11
RAB32
PRKAG2.AS1
TSPYL2
ZNF787
LOC100507195
LINC01359
TBC1D4
HOXA1
HYAL2
MTMR9LP
FLOT1
ARHGAP22
COBLL1
GRAMD3
HIPK4
CTRC
KLHL3
GAS6
HOMER3
TPD52
CCDC152
MAGOH2P
VASH2
CAPN14
HS3ST1
FLJ42351
MSX2P1
C16orf59
LOC101928663
CEP78
MYO7B
TK1
RTKN2
HOOK1
USP30.AS1
PRKCQ.AS1
CEBPD
MIR223
ELOVL6
SLC35G2
NAT14
PLIN3
SLAMF1
KLHL34
LILRA6
HLA.DPA1
FCRL3
CD200
CEBPE
SLFN5
ZNF287
OPTN
NT5DC2
OSCAR
OR7E2P
ZNF30
PLAU
JAKMIP1
RASL11A
ZNF300
TAS2R3
MATN2
DLG3
IFI6
B3GNT8
RIC3
MUC12
KIF2C
ERAP2
PTGDR
SH2D4B
AGPAT2
SPR
CBX2
ABCB1
TMEM120A
LOC101927502
ASGR2
CCDC157
XPNPEP2
TOX
ANKRD24
LOXL1
LRP3
SHD
GBP4
CIB3
WNT2B
ISG15
SMG1P5
TXK
MORC4
TGM2
CCDC141
PDIA2
LRG1
EPHA4
MIR553
AMOT
MST1R
ASGR1
MYO5B
CD96
CHRFAM7A
CDHR2
MIR548AT
SYCE1L
S100A5
ZNF781
C3orf49
MID2
ITGB4
RAG1
RDH10.AS1
RILPL1
CR2
RYR3
TESC
MIR23A
OLFML2B
RAB20
PRSS36
SLC26A6
ROM1
GZMB
PRKACB
NR1D2
RASGRP1
COL9A3
LOC101929125
TMEM30B
SAMD12
GTF2IRD1
LOC100499484
TNNI2
IGLL3P
LOC644554
E2F2
FAM169A
TRO
TAS2R13
ABCB4
RGS9
PTPN4
LY9
DOK6
GBP5
OSBPL10
PDZK1P1
PCDHGB2
TIE1
PTPRK
LINC00900
MIR631
SCN3A
HOPX
ST3GAL4
NUTM2F
TMEM182
TREM2
ANK3
MAGIX
ETS1
MGC70870
CYSRT1
TOX2
IFI44
CEBPA
MAP9
LRP2
IL4R
FAHD2B
ITK
GLOD5
CD2
CHRM3.AS2
CYP2C18
CAMK4
TMEM99
PHOSPHO2
LINC01549
TAS2R43
PAPPA
MIR1250
MST1L
TMEM133
MFI2
CD160
TBC1D3P5
TAS2R4
SUSD4
TYMS
LOC102724058
SEMA3B.AS1
NPDC1
IFIT2
GNRHR
LOC101927478
RORA.AS1
INPP4B
BEND5
FAM160A1
KGFLP2
CLIC5
EFNA1
BCRP2
AK5
VPREB3
FLJ23867
KIF3C
QSOX1
NCALD
PEG10
SH2D1B
LOC101926943
F12
HSD3B7
NR3C2
LOC101929099
PWAR1
HLF
GPRC5D
PYHIN1
SPATA13.AS1
MIR3613
CLDN6
THEMIS
DHRS13
MX1
CXCL6
PWAR5
MIIP
LINC00238
VIT
CHIC1
ADTRP
GPRIN1
IQCH
TIGIT
MAPK12
LOC338694
C12orf79
CD28
MMP14
BCL2
COL19A1
ARL4C
FAAH2
DHCR7
STAT4
NCAM1
PHLDB2
SPACA6P
STAP1
LOC101929241
BIK
NPHP1
ZNF571.AS1
OR52K1
ICOS
ZNF239
ROGDI
ADM
SOGA3
ZRANB2.AS1
ATP11AUN
LINC01336
EPSTI1
STYK1
LANCL1.AS1
GGT1
POR
SH3GL1P2
SYTL2
ZBED2
PLCE1
LOC101928674
C2CD4D
LOC101929679
ADCY3
AMACR
HES4
GOLGA8B
IFIT3
CDKN1C
PTPRM
ZNF705E
ITIH3
POC1A
CX3CR1
S1PR5
LRRC71
CXorf57
IPW
CD1C
C1orf21
BIRC3
CRACR2B
OAS3
TRAT1
SORCS2
LINC00671
SH2D1A
AGAP7P
DNAH6
ADGRV1
COLGALT2
TIGD4
LOC104054148
ZNF860
CADM1
LINC00925
SCARA5
SAMD3
OR2AK2
ANGPTL3
NAP1L2
TBX21
COL4A3
TMEM200A
ICAM5
TC2N
CAPG
HEATR9
LGI2
IL17REL
BEND4
KIF21A
KLRG1
PTPRH
PKHD1
TCN2
GCSAM
FBN1
COL23A1
WDR86.AS1
CXXC4
MIR6818
ZNF711
GNLY
UBTD1
MYOT
HERC5
HPD
PADI4
DPP4
SPDYE3
EVPL
MLLT10P1
FCRL5
GOLGA8A
NFASC
LINC00161
CLIC6
MYBL1
CITED4
ABCD2
CDCA5
TMPRSS9
TRPV3
EPN2.IT1
SEC16B
OR7E14P
LOC100288778
SOCS3
SPTSSB
USP18
ALKBH3.AS1
DTHD1
LOC100506136
GLT8D2
LRRTM3
TGFBR3
IQUB
KLRAP1
PLB1
OVCA2
LOC101928530
ENPP5
LEF1
GALR2
CD8A
STEAP3.AS1
MIR342
HOXC4
SLC28A3
DOCK9.AS1
ZNF391
SIGLEC1
LINC00659
C2.AS1
LGALS4
PARM1
GPR174
BFSP1
COL4A2
SPTLC3
SH3RF3
SIGLEC6
ARHGAP20
PPP2R2B
IKZF2
LOC101928140
FSIP2
SH3RF2
BCL11B
SERPING1
MICU3
MIR4523
KLF12
IFNG.AS1
MTHFS
MACROD2
PVRL2
C1orf177
IGFBP3
ANKRD20A12P
MPP3
PPP1R17
UBXN10
FASLG
LINC01260
TMEM95
PVRL3
WDR63
GPR15
APOA5
CCR8
LOC100132111
TP53I3
TRNP1
LPPR3
EOMES
CTTNBP2
STAC
ADGRG7
SEPT5.GP1BB
CFH
MIR3605
TLR3
FCAR
REREP3
PCDHGA10
SLC4A4
AFAP1.AS1
PTGDS
HKDC1
KIR2DL4
KLRC4
TDRD15
SMTNL1
HDC
TMEM255B
GCNT4
ASTN2.AS1
FAM153A
LOC101928100
ADAM23
ACVR1C
LINC00944
FBXO39
RLN1
FSTL4
INHBC
KLRF1
ZSCAN23
LINC00494
IL7R
PID1
GLTPD2
LRRN3
AGAP1
MS4A1
RSAD2
LOC401312
TEKT2
ATP8A2
TMTC1
DRC1
GPR27
LINC00920
LINC00884
CCDC173
NAV3
THRA1.BTR
IFNG
KLRC1
VCAM1
RORA
TRPM2
GZMA
LINC00540
GLB1L2
SOAT2
FAM153B
LILRA5
UPP1
LKAAEAR1
LINC00943
MYBPHL
SGCD
NELL2
CES1P1
FAM3B
ARHGEF28
KLRC3
LOC100506178
FAT4
FAM19A1
LGALS9C
HK3
ELOVL4
GZMK
RCAN2
RAI2
PPP4R4
FGFBP2
LRRC7
TARM1
IFI44L
LILRP2
AJAP1
NTSR1
KIF19
LOC100507387
KRT13
PKIA.AS1
FCRL6
ISM1
KCNMA1.AS3
EXOSC4
IFIT1
LINC00856
LINC00612
KLRK1
LOC400685
KIR3DL2
HLA.G
SYCP2L
SLC4A10
A2M.AS1
ECHDC3
FUT7
SORCS3
ENAM
CES1
KLRC2
CLEC4G
CSMD1
TRPA1
ABCC11
SLC2A14
HLA.DQB1
PFKFB3
NEFL
A2M
GZMH
HBA2
PRG2
SPESP1
HTRA3
MPO
DDI1
GRB10
CA4
ETV7
PZP
LRP1B
SIGLEC12
ALOX15B
B3GAT1
S100P
CXCL10
A2MP1
RIPK4
CXCL8
RNF5P1
AP3B2
CTSG
OLFM1
PRTN3
PCSK9
C1QB
VWA8.AS1
LOC100289650
THNSL2
KLRC4.KLRK1
ZNF683
TEK
ELANE
CLEC4F
TWIST2
RAB3IL1
AOC1
OPLAH
DAAM2
ADAMTS2
FOLR3
MMP9
DUSP13
SEMA6B
MYOM2
CTXN2
SLC12A1
