# Supplementary material for: Machine learning-driven prediction model for cuproptosis-related genes in spinal cord injury: construction and experimental validation
Source: Front Neurol. 2025 Apr 23;16:1525416. doi: 10.3389/fneur.2025.1525416 (PMC12057486; doi:10.3389/fneur.2025.1525416)
Supplement: Supplementary file 1 [file Data_Sheet_1.zip › data 1/fig.5/fig.5A-F.clusterWGCNA/cluster.module_brown.txt]

SGPP2
SLC7A8
ADAMTS6
MORN2
ODC1
APBA1
LOC101929340
ANO7
WNT5B
LOC101928891
ZDHHC11
GABBR1
KLHDC1
DNAH9
FLJ42393
HTR2A
ABLIM3
RHOJ
CCDC73
SRC
TPM1
CTDSPL
RASA4CP
LOC101929128
PTPRF
PLA2G4B
ACVR2A
VWF
C1orf145
AKR1C3
TSPAN5
ELMO1.AS1
ME1
LOC101927839
ARHGAP10
MYH11
GPR34
TNFSF4
FITM1
ARHGAP42
FKBP1B
LOC101927040
RASGRP3
EMILIN1
TMEM40
MAP1A
CASC21
CDC14B
MIR181A1HG
TSC22D1
SCNM1
FHL1
PTK2
DYNC1I1
DNAJB5
POU5F2
PGRMC1
MCF2L
RASA4
RAB6B
CXCR2P1
GGTA1P
RGS10
WASF3
TMEM200B
KCNH2
LOC440700
CORIN
TNS1
ESAM
CDR2L
AIRN
ITGB5
PLA2G10
APOC1P1
IL12A.AS1
KCNJ10
TP63
HOMER2
RNFT2
MIR1285.1
LINC00174
PBX1
C11orf74
TSPAN13
SLFN14
PARPBP
BEND2
TECTA
RPS26
TTLL7
EXOC3L1
LOC102724484
AP1M2
CCDC80
TRIM60
LOC101929715
FAAHP1
MLLT4
PDLIM1
HCG4
SEBOX
CDKL3
SERPINI1
LOC101927815
MIR570
ZNF575
LOC286083
COL24A1
PLET1
LINC01054
ATL1
COL26A1
DENND2C
CLCN4
ADAM11
C1QTNF7
GUCY2D
SNORA29
SPHK1
NUTM2D
ENDOD1
IFI27L1
MRC2
LINC00853
LOC643355
LOC728554
FAM231B
SSX2IP
CTNNAL1
ACTN1.AS1
ADAMTS18
NPC1L1
CLU
MYO1B
HACD1
BCL2L1
GMPR
ADCY5
MSC.AS1
SULT2B1
TMEM5.AS1
NME1
LOC101928476
KLHL35
PHACTR3
BLVRB
CCND1
GAS2L1
LMNA
C5orf60
KIAA1211
ACOT7
MIR548E
PXT1
SRRM2
OSTCP1
TMEM51.AS1
ASPDH
ANK1
NEXN
SAMD10
STXBP1
PDE3A
MYCT1
UBOX5.AS1
LOC101928696
OXTR
EPDR1
WFDC21P
BEAN1.AS1
LTBP1
SLC45A3
NHS
GPR20
CCL4L1
C2orf88
TDRP
LOC339622
DRAXIN
ALOX12B
RHOBTB1
CERS3
FN1
PEAR1
IL2
HS1BP3.IT1
STRADB
EXO1
MIR4755
TMC2
GRAP2
SYTL4
ZCWPW2
COL6A3
POM121L9P
GAS6.AS1
AADACL2.AS1
GPX1
GUCY1B3
TPPP
JAM3
FAM26E
ABCC13
DNM3
CDH11
C3orf52
TIMP3
HECTD2
LOC101929608
MYLK
TMC3.AS1
RMI2
MLPH
SMCR5
TNRC18P1
HNF4A
LDHD
LOC101928043
SULT1A2
MFSD2B
WEE2
CD226
GIPC3
STK32B
CCDC68
C22orf24
ABCC3
MOCOS
MIR106B
FADS2
ZMYND12
AGAP9
HSPB1
CATSPER1
NCKAP1
FLJ38576
MMD
DNAH8
TMOD1
TSPAN9
LOC102723968
NUP62CL
SNORD18A
LOC101928794
LINC01320
NLGN1
ITPK1.AS1
RGS6
TFPI
EGF
CABP5
TRIM67
FAM171B
PACRG
RPL39L
RFPL2
MIR5194
CHADL
CEACAM19
EFCAB13
DQX1
ANGPT1
LAPTM4B
WDR78
KRT17
E2F1
USP32P1
GUCY1A3
F13A1
NEAT1
VSIG10L
GATA1
SMIM10L2A
TSPYL6
NT5M
VEPH1
ABCB9
HOXB3
RBP5
TXNRD3
CLEC1B
MIR137HG
MIR6822
DYRK3
STPG2
MIR3161
SMOX
TREX2
MIR29B2
CEL
LOC101927482
HRH3
ACSM1
ITGB3
SHISA4
CALD1
ECM2
RDM1
RAB38
LRP1.AS
ADGRB2
MGAT3
SNORD116.27
CDKL4
LPAR4
FAM46C
SLC8A3
TP53AIP1
XKRX
MPP4
GSTM4
HRAT92
C11orf65
RAB27B
COL27A1
DOC2GP
CCDC176
SERPINA11
MAPK10
TMPRSS4.AS1
LOC283194
PRKAR2B
ABCC4
TREML1
PARD3
TEX14
EPB42
CGA
SPARC
LRGUK
SLC25A2
AKAP6
ACOT4
FAM81B
TUBB1
NEURL1B
CCDC3
PCSK6
LOC284395
PLCH1
GPR146
PRKAR1B
SLC26A7
C4orf48
LEKR1
NRGN
ITGA9.AS1
STK33
EFCAB6
XK
VIL1
LOC400661
P2RY12
SLC39A5
WNT10A
SPATA9
NGFRAP1
ELOVL2.AS1
GRK4
LANCL3
DSCC1
DNAH12
JAG2
HCG8
C1orf87
UPK3BL
SLC25A39
PLCB4
SERPINE2
PCDHGB3
LIPH
B3GNT3
GFPT2
PROS1
TMIE
LY6G6E
TRIM40
TGFB1I1
DPY19L2
SYN3
TUBA8
LOC400553
FAM212B.AS1
TNNC2
PLEK2
ENKUR
SNORD56B
ACSBG1
IL21.AS1
WNK2
SMIM1
SH3BGRL2
PTPN20
LINC00989
TMEM232
EPHB4
COL5A1
GPR153
RNF165
CCDC79
LINC00544
TRPC2
FAM186A
NOVA1
PAK6
TFCP2L1
CDC37L1.AS1
TPBG
TRPC6
NHS.AS1
PLXNB3
LAMP5
MIR548P
TMCC2
RAMP1
TSPAN15
BAMBI
LEFTY1
HFM1
PKHD1L1
CA2
ERC2
SDPR
ADRA2A
DLGAP1
TGFB2
SLC4A3
TYRO3P
TOM1L1
ENTHD1
PDGFRA
CHSY3
SNCA
KCND3
LURAP1L
GPRC5C
ARHGEF35
RHCE
KLHL13
ZMAT4
TTYH1
INTU
LMO7.AS1
THBS2
LOC151174
GPR88
CD9
MIR4480
PTCRA
HSPA4L
LOC100996693
RIMBP2
DLEU1.AS1
VMO1
LCA5
LOC339862
MIR604
REEP1
HGD
LYPLAL1.AS1
XIRP2
MIR3607
PLA2G4C
SLC4A1
HBD
SYT1
SNORD18B
NAALADL2
KCNG1
ELF5
DMTN
CCDC183.AS1
KEL
ITLN1
LOC101927636
RGMB.AS1
PF4
PARD3B
ATRNL1
FSTL1
RUNDC3A
SLC35D3
CCDC64B
ZNF750
KLC3
RAB3C
CDHR1
C15orf54
GPR87
ZNF385B
PTPRN
OR2A4
MYZAP
SPDYC
SUCNR1
ITGA2B
FAM95C
ABCG2
MAP2
SLC9A2
OSBP2
DPYS
SPOCD1
GNG11
LOC102724190
ARHGEF37
ANOS1
HBQ1
HAS1
PRKG1
OR2B11
PRSS21
GRHL1
CLDN5
MESP2
C15orf26
TRAPPC3L
VEGFC
OIT3
SPX
DNAJC6
MEIKIN
HEMGN
PAX8
MIR4718
ZNF385D
SLC6A9
PRKAG3
LINC00892
OTX1
PLOD2
PPARGC1A
LOC105375734
CDH2
THCAT158
CPNE4
DFNB31
PTGR1
SPTA1
KNDC1
SCGB1C1
RYR2
CCL23
PROM1
MYL9
PF4V1
ANO2
WBP5
MMRN1
LOC647859
SLPI
CMTM5
LOC101927854
PAX8.AS1
HSD17B3
OTOGL
HRASLS
GP9
OR2W3
LY6G6F
LOC101928834
ZFPM2
AQP1
MOCS1
GOLGA8S
LINC01088
PRTFDC1
CXCL5
TMEM158
TAS2R41
SPP1
TMEM45A
CRYM
CAPN11
LINC00570
STOX1
CADM2
TRHDE
HERC2P10
TUBB2A
AQP10
PDZK1IP1
GSTA1
GALNT5
TAS2R60
S100B
C1QA
KITLG
HEPACAM2
KLF1
MAOB
CLEC4C
MYO16.AS1
TRIM10
GPC5
ARMC3
DCSTAMP
ACCSL
PPBP
ASXL3
ANKRD36BP2
GLYATL2
CCDC175
GCOM1
GRB14
MORC1
KCNT2
ADGRB3
IFIT1B
TMSB15A
LINC00534
NTN4
PLVAP
GYPA
TM4SF1
UGT2B28
LINC01151
SELENBP1
PPP1R14A
RBPMS2
CA1
LRRC32
HBM
IGFBP2
ATOH8
ZNF215
BRCAT107
AHSP
TMEM176A
RHAG
GYPB
ALAS2
KRT1
CYP4F2
GCKR
IFI27
MMP1
RNF182
WFDC1
MYL4
TMSB4Y
