# Supplementary material for: Machine learning-driven prediction model for cuproptosis-related genes in spinal cord injury: construction and experimental validation
Source: Front Neurol. 2025 Apr 23;16:1525416. doi: 10.3389/fneur.2025.1525416 (PMC12057486; doi:10.3389/fneur.2025.1525416)
Supplement: Supplementary file 1 [file Data_Sheet_1.zip › data 1/fig.5/fig.5A-F.clusterWGCNA/cluster.module_green.txt]

NIPAL4
FALEC
HRH2
SMIM6
CEP112
LOC100130705
LOC102723354
LOC283683
SYN1
TIAF1
DOK4
SLC39A12.AS1
IDO1
ZNF257
SNORD44
C11orf1
ELF3
BCL6
LAIR2
KCNAB3
STEAP3
HLA.DPB1
RPL21
PAQR6
RPS15A
LINC00371
TMEM139
SNORD50B
CMTM8
RPL34
CCDC102B
BOLA3
FAM209A
FAM83A
TMEM177
LINCR.0001
EPPK1
PGAM2
LINC01312
GDF9
LOC401557
RPS20
LOC101927189
RLBP1
ANKRD20A19P
SMA4
NLRP7
OR10V2P
NPHP3.ACAD11
PAPPA2
SERINC2
C15orf61
RPL5
FAM215A
ARR3
GLI3
BHLHE41
RPL17
MYOM3
EPAS1
DRICH1
RAPGEFL1
ALPK3
NUTM2G
ZMYND15
ZNF205
LOC100129697
NRADDP
HLA.DRA
RPS18
CNTNAP3
CCL5
DBIL5P
LOC101929595
PTPN13
MYADML
SNORD28
MOGAT3
LOC101927606
WDR49
MT1E
ZNF571
PRMT5.AS1
COPG2IT1
CDK5R1
HIP1
PRSS12
C12orf42
RPL39
LAMA2
LOC284454
RPS6
CLECL1
RPS12
GTF2H2C_2
RPL7
LINC01098
SNHG5
LOC101927817
ADORA2A
SPAG16
CDH18
MSLN
TMEM88
HID1
C17orf104
IMMP2L
PSAT1
LINC00945
HBEGF
GZMM
MSI1
SH3BP4
MIR601
PCDH9
FUT10
TRIM2
RPS29
SNORD119
ATP6V1B1.AS1
RPL23A
PPIAP30
IL27
RPL9
ELAVL3
ABHD12B
SYNM
RPS27A
LOC101927412
SRCIN1
RNASEH2B.AS1
BANK1
RPS23
SLC8A1.AS1
TARP
LINC00608
ZFP37
IRX2
LDHB
MIR7848
ARHGAP26.AS1
KLHL14
LOC101929516
LOC100128770
ANKRD31
DPM3
TMEM132D
LOC100507437
FCRLA
SNORD98
TBKBP1
SNORD78
UPK1A
KIF25.AS1
GTF2H2C
MLLT1
MIR378I
SLC25A5.AS1
ETV5
LOC441081
EPN2.AS1
MSL3P1
CRYZ
VPS9D1.AS1
ZNF724P
UGT2B4
SPATA25
LINC00999
ZFP92
RPL26
NUTM2B
PCSK4
SMKR1
SPIN2B
CCIN
FAM157A
NTNG2
TRPC1
SMIM22
CD52
MTVR2
TMEM92
BATF3
ENTPD8
LINC00299
PGPEP1L
SIRT4
TCL1B
MYBPC3
LOC102724919
LOC100131107
INSL3
MIR4648
CKS2
RPS6KA2.AS1
EEF1A1
ITM2A
PHEX
AKAP3
RNU86
SNORD77
ANKRD2
RPS3A
PLIN5
ALX4
LOC100133077
FAM218A
ZFP2
FCRLB
MGC12916
LRRC75B
EPHA3
IGFBP4
EFCAB10
GBAT2
LINC00482
LSAMP
TMEM253
MIR4698
SATB1.AS1
SLC25A47
MIR4440
C1orf95
RFX2
PCBP3
C10orf128
LOC101928844
NR1I3
FHIT
KCNQ5.IT1
MYOG
F8A1
CMTM1
TSKS
LINC01473
LOC221122
LOC100996579
STK31
LINC01005
SNORD30
COX7A1
SLC13A1
TREML4
KIAA1324L
RNF112
CEP295NL
CRIP2
MGAM
MIR1254.1
LOC101929374
ZNF599
GPR135
RPSAP58
EMID1
ACSM4
SNORD14D
LOC102724323
LOC101927348
F10.AS1
TMEM150B
MTRNR2L7
LINC00266.3
LOC101243545
LOC100129973
LRRC4B
A3GALT2
TPTE2P6
MIR4296
PKIA
SNORD18C
MIR3619
ANGPTL4
SDCBP2
IL17RE
RPS27
MIR641
SIT1
GPR137C
SLC4A11
ZNF157
LOC102724874
P2RY11
C6orf201
PLCXD2.AS1
FGFBP3
LOC101928012
MIR155HG
KREMEN1
IL7
PNOC
PADI6
LOC284632
CSNK1G2.AS1
FLVCR1.AS1
LOC613037
DNAH17
CENPV
FABP6
SSC5D
KANSL1.AS1
CMSS1
GK3P
UBE2T
NPPA
IGDCC3
CLDN23
C12orf75
TOB2P1
MIR548J
MIR4489
ANKRD18B
OGFRP1
CYB5R2
VPS9D1
MIR4802
LMOD3
LOC399715
COL9A2
ZBTB16
CACNG1
NAP1L3
LOC101929897
COX16
UPK3A
LINC01606
LINC00883
FAM229A
IGBP1P1
LINC00683
MSANTD1
KIRREL3
GIF
TMEM56.RWDD3
TNFRSF13B
SP7
SNORD42A
RCAN3AS
FUT3
SCN1B
MIR1281
PMAIP1
FUT8.AS1
P2RY10
FAHD2CP
GATM
SMA5
SYT9
LINC00477
LOC731157
MIR1262
E2F5
HOXB2
KLHL4
CCDC38
SYNJ2.IT1
LOC101929412
MIR657
FMN1
MUC1
ADAMTS7
LOC401134
CSDC2
BEAN1
NUCB1.AS1
LOC646938
SLC4A9
MLF1
SNORD116.18
MIR3978
MGC32805
SNORD19
TCEA3
FAM169B
G0S2
LINC00266.1
ZNF462
RHBDF1
JCHAIN
CBR3
TCL1A
C9orf84
ST8SIA6
HLA.DQA1
LOC100506314
KAZN
SYT17
FAM106CP
PAM16
SNORD87
SH3RF3.AS1
MIR378E
WNT16
TMEM221
CD8B
LARGE.AS1
SOBP
RTKN
MIR1914
CFAP69
SYCE1
LYPD8
TENM4
LOC101927580
SLC10A5
LNP1
LINC01127
KIAA1462
LINC01168
RSPH6A
TGFA.IT1
PLLP
RAP1GAP
MGC16025
GFRA2
CEACAM1
MIR4312
APOA2
MIR199A1
CHN1
ABCA6
MIR619
ZFHX2
CXCL9
MIR941.1
FAM170B.AS1
PI3
OR2B6
HS3ST3A1
LOC101929207
ARHGEF34P
SLED1
TNFSF11
SNORD54
MIR661
VWA5B2
CAND1.11
GOLGA8M
MIR4748
LOC100996286
WNT1
METTL21C
MEOX1
MIR645
MUSTN1
MIR320E
SOX8
PSMA8
C10orf35
ARHGEF5
PLIN4
P2RX6
DBH
MIR640
MIR647
MIR4714
CYP2A6
LINC00937
FANK1
CA11
MIR1273H
IL4
GABBR2
CD163
MIR938
FAM150B
MIR4298
KLHDC7A
OR13D1
DOCK9.AS2
LOC100128568
IFITM3
CD1E
PROKR2
C7orf34
LOC101930452
SDC1
APELA
ARL4D
KCNH8
MOXD1
PLK2
LOC101927053
LOC102724279
MIR4441
LPAR3
LINC01013
CCL4L2
MIR629
SNORD101
XCL1
NHLH1
RLN2
POF1B
LINC01001
SNORD75
LINC01002
TRIM51
KLRB1
NOTCH3
FAM27E3
EMX1
MIR3909
CACNA1E
C1orf226
BEGAIN
CFAP46
MIR646
ENPP3
MIR150
CPA3
DGCR10
MIR3143
MAP3K7CL
LINC01061
LY6G6C
RCVRN
RAB19
SOX5
NUPR1
CYP7B1
DCANP1
HRASLS5
RHOXF1P1
UNC5A
TREML5P
HPN
NLGN4Y
GGT5
LINC00906
FCER1A
SNORD116.21
LOC644936
GPER1
CCR3
IL5RA
PTGDR2
LOC101928093
CLC
SNX7
PNMA6A
CACNG6
HSPA2
UGT2A3
SHROOM2
SH3PXD2B
SCN5A
SNAI1
DDX11L10
HLA.DQB2
UGT2B11
LOC644172
