# Supplementary material for: Machine learning-driven prediction model for cuproptosis-related genes in spinal cord injury: construction and experimental validation
Source: Front Neurol. 2025 Apr 23;16:1525416. doi: 10.3389/fneur.2025.1525416 (PMC12057486; doi:10.3389/fneur.2025.1525416)
Supplement: Supplementary file 1 [file Data_Sheet_1.zip › data 1/fig.5/fig.5A-F.clusterWGCNA/cluster.module_grey.txt]

SYNE4
SLC12A5
AKR1C4
XKR6
C9orf135
FGFR3
SYDE1
NTN5
LINC00314
ANKRD13B
MYCBPAP
TRPM4
MIR5692C2
PCDHGA9
NUDT10
PXDN
POU5F1B
B4GALNT3
UMODL1.AS1
SERPINA2
BCORP1
MAP7D2
TTTY15
TMEM176B
PRKY
TTTY10
TTTY14
UTY
XIST
TXLNGY
LINC00278
KDM5D
ZFY
EIF1AY
DDX3Y
USP9Y
RPS4Y1
