# Supplementary material for: Machine learning-driven prediction model for cuproptosis-related genes in spinal cord injury: construction and experimental validation
Source: Front Neurol. 2025 Apr 23;16:1525416. doi: 10.3389/fneur.2025.1525416 (PMC12057486; doi:10.3389/fneur.2025.1525416)
Supplement: Supplementary file 1 [file Data_Sheet_1.zip › data 1/fig.5/fig.5A-F.clusterWGCNA/cluster.module_red.txt]

TBC1D8B
ZNF438
CD59
PNPLA7
LAMC1
ME3
CERCAM
C3
CDH26
ILDR2
TSPO2
LINC00563
CTSL
ARVCF
NQO2
LOC100505984
ERLIN1
LAMTOR5
CYP17A1
LOC102724596
ADGRD1
SYP
METTL9
EDN3
LOC100507462
DUSP2
IL1R1
RPS16
SORT1
FAM151B
PLEKHG1
ITGA9
LOC101929741
SLC2A3
TTPA
NAT8L
H3F3AP4
ERBB2
POU2F3
RET
HCG9
CACNA2D2
IQGAP3
PRR5L
PROC
DDIAS
BLOC1S1
LIN7A
PPFIA4
PAM
MAPK14
KLHDC7B
C14orf79
GPR68
MRAP2
PPAP2B
GALNT4
LMNB1
BEND7
FCER1G
MKNK1
IGSF22
EXT1
SERPINF2
FAM110B
NMNAT2
PHTF1
CFAP54
TGFA
TJP1
PECR
RS1
3-Mar
PLEKHF1
LINC01448
MID1
SCRT2
CXCR3
ADAM9
GLDN
ITGA1
LOC401127
LOC100288846
ADAMTS13
AIM2
LIF
POM121L1P
ZNF295.AS1
NR1D1
RAB40B
BAIAP3
CAGE1
ALDH1A2
LOC285889
MIR8066
BCL2A1
KLHDC8B
TRIM71
DISP2
CAMP
PLP2
CLDND2
TENM1
C20orf24
CASC20
CR1
TPI1P2
SLC22A4
FLJ22447
PLBD1
DDAH2
LOC440390
RIMBP3
RPGRIP1
MARC1
S100A9
PCBP4
RBM11
PHOSPHO1
LOC101928751
FBN2
PGBD5
ADGRE1
ABHD17C
LY6E
CLEC18C
IDI1
LMCD1.AS1
ZNF341.AS1
CD247
CTHRC1
B3GNT5
LINC01206
EPHB1
PGD
TBC1D8
LYNX1
IRAK3
HLA.DRB6
USP46.AS1
GPR141
C11orf42
GUCY1B2
FOXP2
PLSCR4
LRRC16B
PDE6C
RGL4
LOC100507661
MATK
NRP2
TMED8
LINC00398
CGN
TTC25
ACSL1
FCGR1B
VRTN
LIPE.AS1
CLIC3
EGR2
ST6GALNAC1
DGCR9
ZNF890P
CYP27A1
CSNK1A1L
KCNIP4.IT1
NEDD4
SARDH
PNMAL2
KLHL2
AK7
PDGFC
FAM89A
MIR8086
PROK2
C8G
FRMPD3
LOC102724163
GUCY2C
FAM64A
SULT1B1
STBD1
FAM86C1
LINC00309
LINC01194
TNFRSF18
TNR
SELM
FAM86HP
C11orf45
TPPP3
MKNK1.AS1
LOC285593
GRIA3
NTRK1
PDZD4
FKBP5
TRIM9
TULP2
NSUN7
TIGD3
KDF1
TLR5
RBFOX3
TREML3P
CKM
FLJ43315
LMAN1L
HRNR
PTGS2
CACNB4
MIR4753
CYP1B1
SLC16A14
MIR373
IL1RL1
MIR618
UGCG
SIPA1L2
ROPN1L
LRRN4
VSTM1
RAMP3
BIRC5
LOC101929089
SCARNA17
SNORA36C
GGH
RP1L1
LOC100507412
PLBD1.AS1
RAB41
NLRC4
SCN8A
HOXB.AS1
KY
MAP2K6
GNG10
JAKMIP2.AS1
BTF3P11
DDX11
WDFY3.AS2
ADAMTS1
TIFAB
PLSCR2
BNC2
SCART1
GLDC
CNRIP1
FAM228A
EBF4
PRKRIP1
ACOXL
TNFAIP6
ODF3
SCN4A
PDYN
PLSCR1
SLC36A3
RASA4B
KCNE5
HAVCR1P1
ERG
ARPP21
DNAI2
HGF
CKAP4
ENTPD3
NAIP
PODN
LAMB3
S100A8
LOC100507346
SLC37A3
PRRT4
GJA3
DACH1
LINC00336
SPINK8
STEAP1B
SFRP2
TCN1
CDK1
LINC01352
TEX28
CXorf58
INSC
SYNGR3
GABRR2
LIM2
CST7
KCNK13
FAM189A1
SCN9A
KIAA1324
KCNS2
SAMSN1
PRF1
STAB2
C6orf10
CLEC6A
ACOX2
SLC26A8
SERPINB2
GTSCR1
SFRP4
LINC00615
SMPDL3A
SLC10A2
UPB1
MERTK
SORBS2
PKMYT1
ADORA1
PSORS1C3
ZNF727
NR2E1
LOXHD1
C1orf167
C3AR1
KCNE1
ARMC12
PRUNE2
SYNE1.AS1
LHFP
PPP1R1A
PLEKHA6
LRFN2
MIR617
PCAT29
GRAMD1C
GBP1P1
ADAMTS5
LIPN
BOK
HLA.DRB5
FFAR3
LOC101928227
CDC45
ENTPD7
PDLIM4
IQSEC3
CTSW
MTUS2
SPON2
DHRS9
SLC22A16
MARCO
SLC51A
NOV
CYP4F22
RTN4R
CYP26C1
BMP2
EGR3
FAM209B
TMEM183B
PACERR
PYCR1
ABHD11.AS1
ATP9A
C15orf65
FCGR1A
STRC
C5orf67
MIR4668
ST3GAL4.AS1
KCNH7
NOS1AP
MIR3939
CCDC85A
CNGA4
CYP1B1.AS1
BPI
MUC16
MGAM2
TSPEAR.AS2
IL18RAP
TROAP
ANKRD35
SFRP1
SLC1A7
C8B
ST6GALNAC3
IL1R2
ENHO
ZNF703
CLVS1
LOC102724958
LCN2
CRISP2
C2orf27A
LINC01291
FABP2
MS4A4A
CLEC5A
AREG
LRRC70
DLC1
ANKRD20A11P
SERPINB10
ANKRD22
GADD45A
HPYR1
CRISP3
KCNG2
FIGN
IL18R1
CHI3L1
SLCO4A1
OLAH
ROBO1
CAPN13
NECAB1
GALNT14
RNA18S5
LRRN1
XCL2
INHBA
PRG1
LINC00399
TSPEAR.AS1
GYG1
C1QC
CNTNAP3P2
ATP2C2
PCDH1
LYPD2
LINC01490
CYP26B1
OR52W1
DGKK
ZNF608
SHC3
EDNRB
GLP2R
CCM2L
TSPEAR
CCDC144A
CYSTM1
MOXD2P
KL
FGF13
LINC01581
CHIT1
ACE2
CCNA1
TDRD9
BMX
RD3L
LTF
HPGD
MYBPH
BEX1
SYN2
SLC1A3
TCTEX1D1
CLEC4D
TFF3
RGPD4
LIPM
LINGO2
PTGFR
ORM1
ANKRD34B
KIR2DS4
LGR6
MIR4772
LINC00293
CLRN1
LOC403323
AKR1C1
LOC100505635
LOC344887
ANXA3
CLRN1.AS1
VNN1
ANKUB1
PFKFB2
LOC441455
PPARG
RNF17
MIR5690
RNASE1
SPATC1
S100A12
NEBL
LINC00676
DEFA3
KLF14
FAM45B
GPR84
ITGA7
ARG1
OLFM4
EPB41L4B
MMP8
CD300LD
HLA.DQA2
MCEMP1
KCNMA1
PCOLCE2
HP
ADAMTS3
RETN
CYP19A1
METTL7B
APOBEC3B
ZDHHC19
UTS2
CD177
