# Supplementary material for: Machine learning-driven prediction model for cuproptosis-related genes in spinal cord injury: construction and experimental validation
Source: Front Neurol. 2025 Apr 23;16:1525416. doi: 10.3389/fneur.2025.1525416 (PMC12057486; doi:10.3389/fneur.2025.1525416)
Supplement: Supplementary file 1 [file Data_Sheet_1.zip › data 1/fig.5/fig.5A-F.clusterWGCNA/cluster.module_turquoise.txt]

SNORA2B
FDXR
ZNF593
GJC2
STARD13
C11orf68
LOC100133985
FAM83G
RPS14P3
FKSG29
SNORA28
NECAB2
LOC283177
ZSCAN12P1
SNORD31
TPX2
MZT2A
LINC00678
SNORD81
HMGB3
FLJ30679
ADGRF2
FANCL
LOC101927100
CLIP1.AS1
HAVCR1
TOP2A
ZNF704
TMEM160
CNN3
ACOT11
LOC729739
FHOD3
LAT
GPR143
FGGY
LOC113230
LOC105376671
JARID2.AS1
LINC00310
DNA2
HIC1
SNORA49
RPL8
DUSP4
ADH4
ADRB1
HCG4B
TOLLIP.AS1
CCDC126
RENBP
RPS5
FAM151A
DPYD.AS2
SNORD35A
SLC9A7P1
ENPP2
LOC642846
MIF.AS1
C18orf65
SCARNA20
CEP70
TMEM204
C9orf47
LOC101927190
OVGP1
MIR3916
DDIT4
CKMT2
ZNF233
IGSF9
SNORD36B
C1orf100
LOC101928973
MIR25
TMEM51
LOC646029
CAMK2B
LOC101927870
GNG12.AS1
LOC101928943
HEG1
ANGPTL7
FNTB
LRRTM2
MIR181A2HG
GPD1
LINC00261
NCR1
DTL
MIR6753
C8orf46
KPNA5
CHRND
GREM2
C9orf106
NAPSA
AXDND1
SH3D19
SUSD2
ARHGAP39
EDRF1.AS1
CDC34
SNORD57
SNORD45A
SNORD4B
SMTN
LIX1
AFAP1L1
SNORD26
SNORD68
PPP2R3B
LOC101928402
TPTEP1
LOC101927391
LINC00707
SNORD47
CRTC3.AS1
NUTM2A
STX1A
SLC9A9.AS1
KIAA2022
HIST1H2BD
SPDYE6
KIF23
SNORD1A
ANLN
MIR205HG
MIR1200
TOP1P2
ARL13A
LOC101927827
ABCG1
PGBD1
DDN
KHK
WHAMMP1
LYL1
CCR9
BTN1A1
SULT1C2P1
GOLGA8N
ACSS3
SNORA37
SKA3
MTCL1
MIR421
LOC101928739
SNORD21
PDZK1
ROR1
BGN
GALNT8
TDRD1
LINC00491
RNF39
PIGZ
PARVB
CCDC150
HCN2
FAM228B
RNASEK.C17orf49
GPRASP1
SNORD100
LOC653712
RABL2A
POLQ
MS4A3
TMEM72.AS1
HIST1H2BC
MN1
NRP1
NUSAP1
FLJ45079
LOC100270804
FRMD5
LINC01506
SLC25A10
GS1.259H13.2
MIR27A
SEMA3G
CATSPER2
HIST1H2AC
CHD5
RNF212
NPIPB11
LOC102723809
MIR4644
NRXN2
PRORY
BRE.AS1
MIR3136
ESCO2
TNFRSF12A
SNORA33
MIR7847
HIST2H2BF
POU5F1P4
HID1.AS1
N6AMT2
ASPM
ADAT3
LBX2.AS1
SNHG12
BAD
ERMN
BUB1B
LRRC17
DEPDC1B
DNAJC28
LOC101927237
RNVU1.3
PLA2G7
GNRH2
OGN
SNORD116.25
DBIL5P2
PDIA3P1
SOCS1
SCARNA3
ALOX15P1
SNORA30
ZNHIT2
DHH
NCAPG
C1orf101
C1orf141
TNF
BUB1
S1PR4
C6orf99
LINC01311
TMEM238
FSCN1
SNORD14C
CENPI
MIR2355
ZDHHC1
CATIP.AS1
NDUFS7
DPP6
HSPA7
SNORD76
MIR497HG
LINC00222
FAM53A
SNORD116.22
LPP.AS1
SLC45A1
PKP3
CD19
LINC01489
LOC389247
SSBP3.AS1
RMRP
SNORD9
PRRG2
PDPN
MAP3K15
TCONS_00029157
SMIM18
SNORD116.24
FAM24B
PRSS35
MIR4518
TRIM54
CYBA
ACPT
SLC12A3
ITIH1
MAB21L2
FSCN2
ZP3
ESPL1
C19orf67
LOC101929023
RBMS3
VTRNA1.2
FAM212A
KIF15
SNORA67
LOC102724467
PPEF1
LRRC63
PTPRCAP
SNORD83B
HNCAT21
XRCC6BP1
TECRL
SNORA63
ZFAT.AS1
LINC01470
WDR38
C20orf173
SNORD99
PPP1R1B
SNORA76A
CYLC2
HIST1H2BF
SNORD66
PTCH2
HMBS
RNVU1.14
EGOT
C2orf81
CRHR2
CASC11
MIR875
CCDC85B
LINC00960
CENPM
SNORD38A
RABAC1
SNORD50A
HMCN1
PDC
SCARNA21
SNORA27
MXRA7
DLG2
FBXO24
JAKMIP3
LINC01030
SNORD17
LOC389834
FAM201A
OR7E37P
SNORA61
SPINK1
SNORD95
PDE6G
SPNS3
SNORA74A
DDX11L2
SCARNA9
RLN3
CDH24
SNORD69
MALAT1
ABCA8
SNORA80A
TEX12
CCNB1
SNORA18
TCTEX1D4
SPATA6L
SNORA19
HIST1H2BE
MIR630
LOC646903
PCDHGA12
SNORD11
LSAMP.AS1
LOC101060553
RNU6.83P
UBQLNL
RASD1
SRGAP2.AS1
NAV2
LOC101929719
MRPL23.AS1
SFTPD
NRIR
CTAGE7P
LINC01389
PDF
NEGR1
MCOLN3
SNORD116.26
LGALS1
FNDC8
HIST1H1C
LINC00550
CTNNA3
OR2L8
SNORA73A
MIR5685
SNORD32A
POLE2
PRLR
MSC
GOLGA6L9
SNORD27
HIST1H1D
AURKB
UFSP1
CENPA
MIR6758
SLC6A13
GLIS3
SNORD14B
KIF26B
TMPRSS5
IGSF5
SNORA22
MAST1
ITFG1.AS1
ADAM20P1
SCN7A
STAG3L5P
SNORD24
ZBTB20.AS3
MIR3189
SLC39A4
DOCK4.AS1
SNORA8
MIR3140
PPDPF
LINC01366
SNORD116.20
GRAMD2
LOC101928075
APOBEC3A
MIR29A
OR2B2
RNU5E.1
MIR6813
CCDC7
MIR548AR
CASP16P
LOC101928304
HIST1H2BH
SNORD37
FTO.IT1
DIAPH3
MPP2
TH2LCRR
CDC25A
MSH4
C1orf115
HIST2H2AC
TMEM92.AS1
SNORA38
HIF1A.AS2
NKX3.1
LOC100288152
OCLM
TAS2R5
ZMIZ1.AS1
MIR191
MIR423
NAPRT
MYLPF
DDX11L16
PIP5K1P1
LOC100131303
ETV2
EFCAB12
CHRM4
SNORA72
MUC20
LOC100506422
LINC00904
LOC100130264
SNORA20
SNORD8
RNU12
ARMC2.AS1
APOBEC4
MIR491
NSUN5P2
CDCA2
DYDC2
LOC100129316
SNORD110
B4GALT4.AS1
KCNH3
HOXA2
SNORD48
TMEM132E
SNORA70B
HIST1H2BN
BRWD1.IT2
LOC101928791
MTRNR2L9
C16orf96
HLA.H
SNORA77
LINC00536
TMEM108
SNORA48
LGALS8.AS1
RANBP17
SDR16C5
TAS2R10
USP12.AS1
SNORD97
MIR4639
LINC01220
HIST1H2BM
USP2
TICRR
ADCY6
CDKN3
SCARNA7
TMEM107
H2AFX
LINC00896
CATIP
MTRNR2L2
LIMS2
SLC35G3
ACMSD
LOC101929452
PPP4R1.AS1
PRH1.PRR4
TNXB
MGC2889
PLCXD3
MIR1273D
LOC101927950
CDNF
SPTBN4
CATSPERB
LINC00622
SNORD14A
SERPINA10
RNU5B.1
RNVU1.15
NLRP6
RDH12
UMODL1
HIST1H1E
BTNL9
LINC01372
MIR3679
SCARNA12
KCNK5
SNORD105B
LRRC6
GJA4
TIMD4
ECEL1P2
LINC00235
NT5C1B
SNORD25
CELA2B
SNORD82
RGS20
RNU5A.1
SNORA14B
CRHBP
LOC729159
CYP27B1
KIF4A
SEPT3
LINC01133
HIST1H4A
SNORD11B
RNU5F.1
HSD11B1
WBSCR27
MIR765
P3H2
LOC101927620
RNU6.57P
RFPL3S
MIR6837
TPGS1
C18orf32
SOX6
SLC25A27
MYBL2
DLGAP5
MIR186
LMOD2
LIMD1.AS1
CAMK2N1
MIR425
SNORD83A
LDHAL6B
ST7.AS2
MIR4521
LOC101928168
LOC101928386
LINC01608
NEIL3
SCARNA9L
SEZ6L
LOC100507564
CASQ1
C12orf57
SNORA62
IGLL1
SNORA40
MIR4673
SNORD116.13
HIST1H4H
CCDC148
TMC3
MTRNR2L6
SNORD53
YTHDF3.AS1
UQCRBP1
MTRNR2L8
LDLRAD4.AS1
SNORA73B
CCDC89
FBXO2
SCARNA5
MIR4697HG
NPIPB3
SEMA3A
ACAN
HIST1H3D
LCN10
CILP
TPH1
MIR8085
TNFRSF17
TEPP
SLC7A5P1
SNORA53
SNORD46
NUDT11
HIST1H2AK
SCARNA11
LINC01032
HIST1H4D
SNORA70
VN1R1
NPTX1
CEP55
SCARNA4
ADIRF
DIRC1
SNORA80E
MIR4530
FAM3D
SLC5A2
DIP2A.IT1
SNORA54
SNORA75
SAMD14
SNORA23
RNU6.42P
ANG
HIST1H2AE
GDAP1L1
CDRT15P1
USP43
SNORD116.23
DPY19L1P1
SNORD91B
SCARNA6
SNORA7B
OR7E12P
HIST1H2AM
ABLIM2
PRSS57
YWHAEP7
TRAPPC5
RNVU1.6
LILRA4
RNU4.2
SLC34A3
LINC00865
CDC25C
FRG1DP
MIR141
SNORD16
SRRM5
ARHGEF10
CCDC103
SYCE2
MYO16
TDRD6
LOC392196
SNORD61
CRLF1
HIST2H2AB
HUS1B
SNORA12
LINC01192
CLEC3B
SIM2
TTK
LRRC73
SNORD63
PRICKLE2
MIR6892
HIST1H3H
LOC101928896
SNORA44
SNORA71A
PRR25
MIR573
RNU4.1
PRSS30P
PKD2L1
SNORA6
SCARNA18
SLC35G6
SNORA41
SNORD43
DDX11L9
SNORD94
GBP7
SNORA15
LOC285847
SNORA38B
SNORA68
SNORA69
HIST1H4E
HOXA3
SNORA21
PLEKHA7
HEY1
MTRNR2L1
MIR7161
LINC01187
MIR7111
SNORA11
GJD3
SNORA66
HBG1
SCARNA1
SCARNA23
LINC01036
LOC283788
POMC
HIST1H4C
SNORA24
SNORA51
GOLGA8DP
SNORD14E
SNORA9
SNHG25
COLEC12
PIK3IP1.AS1
SNORA65
SNORA64
SNORA14A
HIST1H2BJ
SNORA5A
TEX9
SNORA26
RNVU1.8
ZNF33BP1
SNORD15B
RNY1
RNU11
SNORD12C
NPY6R
SNORA71B
STX19
SNORD65
ARSJ
RSPH14
MIR1976
MIR301A
HIST4H4
GRHL2
HPR
HFE2
CDCA3
TMEM75
PRSS2
RNU5D.1
PCCA.AS1
CHL1
EGFL7
ABO
E2F8
PHGDH
IGSF10
MIR620
DYTN
HIST1H4F
LOC442028
DACT1
ARL17B
SNORD13
MIR644A
SNORA60
SNORD56
SNORA10
SNORD67
IFNL1
HIST1H2BI
SNORA2A
C9orf163
MTRNR2L10
SNORA71C
TGM3
CR1L
DDX11L5
EMP1
IER5L
MIR3945
CTSE
HIST1H4L
GALK1
SNORD10
SNORD55
RNU4ATAC
HIST1H2BG
SNORA34
SNORA5C
SNORD104
HIST1H2BO
SNORA13
PDE6H
SNORA79
SCARNA22
NUAK1
SNORA25
SNORA47
AKR1E2
SNORA46
ABCA13
PPP1R27
HTR6
RNF150
HIST3H2BB
PCDHGB6
KRT5
SNORA71D
NPIPB15
SNORA57
LINC00565
HIST1H2AG
USP29
SNORD90
TMEM121
INTS4P2
TEKT4P2
HIST1H2AI
MIR3609
MIR4738
HMMR
RNU6ATAC
MIR5087
RNASE2
SNORA58
SNORA32
ANKRD18DP
MALRD1
SNORD15A
ALS2CR11
MYEOV
RFPL4A
IGSF23
PDCL3P4
HLA.J
TEAD1
HIST1H4I
HIST1H3I
PCDHGB7
GOLGA8O
SNORD33
RNVU1.19
SNORD49A
SNORA52
RNU1.13P
SLC1A1
HIST1H3A
LOC102723927
SNORA45A
SNORD22
SNHG19
SNORD3C
RNVU1.7
KRT2
RNA45S5
MTUS1
ENDOG
SNORA78
SNORD60
MAFIP
LOC200772
SCARNA2
GS1.279B7.1
JUP
UGT2B17
SCARNA16
HIST1H2BL
SNORD116.14
SCARNA8
RNASE3
HIST1H1B
SNORD116.1
HIST1H3F
MIR15A
HIST1H2BB
HIST1H2AD
SCARNA27
TUBA4B
PCDHGA11
HIST1H4B
ADAM32
SNORD23
RNY3
CCL3L1
RNVU1.1
CLEC11A
NAT8B
TRPM2.AS
SNORA74B
FN3K
VTRNA1.3
SNORD116.15
SNORA55
COL13A1
RAB26
RNU6.36P
PHLDA2
MMP28
LOC102724020
SLC38A11
SNORA80B
AKR1C2
CHAC1
LINC00656
TSPO
RNA28S5
AZU1
MIR7641.2
MIR4651
GPC4
TERC
TMPRSS11D
C10orf91
VTRNA2.1
VTRNA1.1
SNORD74
CFD
SNORA16A
HIST1H2AH
FOSB
HIST1H3J
SNORA76C
HIST1H4J
HIST3H2A
SPC24
RNVU1.17
CD248
ESPN
HIST1H2AJ
ADARB2
SLCO5A1
CLEC2L
HIST1H3B
HIST1H4K
FAM166A
DNAJB5.AS1
TACSTD2
MIR7845
HIST1H2AL
SPG20.AS1
HIST2H3D
SLC9C1
RNY5
SNORA71E
HBB
MIR6077
LINC01115
PVALB
HBG2
DEFA4
LOC101929297
CYP4F29P
HIST1H2AB
MIR4449
SCARNA14
GADD45G
RNY4
HIST1H3C
ALPK2
SNORD88C
TUBBP5
SLC44A5
HIST1H3G
SDC2
MKRN3
MYO18B
LOC101928307
KRT72
SNORD88A
SDK1
OVCH1
XKR3
ECRP
HBA1
SPATA22
PRKCDBP
C4BPA
GJB6
ATP1A4
CNR1
RNA5S9
DSP
ZFP57
GSTM1
BTNL3
