# Supplementary material for: Machine learning-driven prediction model for cuproptosis-related genes in spinal cord injury: construction and experimental validation
Source: Front Neurol. 2025 Apr 23;16:1525416. doi: 10.3389/fneur.2025.1525416 (PMC12057486; doi:10.3389/fneur.2025.1525416)
Supplement: Supplementary file 1 [file Data_Sheet_1.zip › data 1/fig.5/fig.5A-F.clusterWGCNA/cluster.module_yellow.txt]

PARD6G.AS1
UBE2Q2P2
ZNF358
TCEAL3
SH2B2
TAS2R14
PLK3
RUSC1.AS1
RGS1
EPHX1
ARMCX1
RASGRP4
CACNA1H
MLLT6
NLRX1
SESN2
NACAD
ZNF32.AS2
C12orf60
SCAF1
RAB11B
LTBP3
ARID1A
SGSH
CCDC168
USB1
UBALD1
POLR3G
AANAT
WAS
NUDT12
MIDN
SHKBP1
ULK1
MAPK7
ADCY10
TIAM2
ZNF165
TICAM1
TEAD2
GRIP2
RARA
LOC101927539
ARHGEF33
MAP3K11
LPAR2
OR10AD1
CRYBA1
KLF16
LOC101927070
SLC26A1
YJEFN3
PIEZO1
LOC100506585
BAHCC1
CDC42EP2
LRRC61
MFGE8
ASIC3
TTC21B.AS1
ZNF219
SYNGAP1
ADSSL1
MOB3A
BRD4
ZNF628
ZNF777
MYH7B
LOC100130298
GSTA4
LOC100128176
KRT23
PLXNB2
NAT6
PDLIM7
GTSF1
AGR2
SLC9A5
TEX30
ZNF300P1
HORMAD1
PNMA5
CENPW
TCTEX1D2
GRN
NAPSB
TTYH3
CDHR5
FOSL2
MIR3178
SEMA4B
SOX15
ARSF
MIR3175
PXN
NOTCH1
FURIN
SEC16A
TOP1P1
IFITM10
PKD1P1
LOC100129617
PNPLA6
MIR142
SLC35G1
EPN1
FSIP1
MOSPD3
LINC01000
DOC2A
MINK1
PEX11G
DOK7
LOC285819
NEURL1
SNORA31
HIVEP3
ABCD1
SPATA21
NATD1
C7orf13
SPA17
COCH
NFIC
SPAG17
CDC42BPG
EPN2
PNPLA2
MIR4691
LINC01146
RGAG4
MIR99AHG
KCNK7
BRSK1
IL17C
ZNF658
BRSK2
GYPE
LOC729737
PABPN1L
ZNF572
FPR3
RAI1
SNX32
TRAIP
PET117
LOC100505921
FAM132A
CD7
C21orf33
LINC00539
ABCA2
RFX1
SLC16A8
ZACN
ZNF192P1
CDA
LOC100996437
ALDH1A3
MMP25
LPPR2
CLDN12
LHFPL4
MAP1LC3A
ANGPT4
TAC4
LOC102724297
SETD9
BDNF
GPT
HCFC1
PKM
TTLL2
BGLAP
MIR98
ENG
DDR1
KMT2D
MIR4513
DLGAP4
MAP3K19
RIN3
SLC6A10P
RCOR2
PLEKHG6
DCST2
TGFB1
SPI1
HSPB9
HLA.L
SLC1A6
SAMD11
PTGER3
CHGA
FCER2
PKD1
LOC283710
EPHB3
ATP6V0C
SDS
LOC105755953
GPNMB
VASH1
REXO1
TNRC18
LOC100288069
HPDL
CHRNB4
GPR179
MMP25.AS1
CORO6
VASN
PADI2
GLTSCR1
LINC01271
IFITM5
RAB43
UCP2
COL5A2
NYNRIN
TMEM132A
DIO1
APOE
LINC00689
SMAD5.AS1
KCNC4
HTR7
GDF15
CLDN7
CBWD6
LOC100507642
C9orf172
RHOF
PDE4A
GTF2IP20
BEX5
SLC9A1
BATF2
TAS2R46
SBK1
EMBP1
ZNF790.AS1
NCOA7.AS1
KDELC1
HCN3
ZG16B
CC2D1A
KNG1
PRRC2A
HES1
SNORD58C
SLC29A4
LGR4
LOC646626
MUC5B
MAD2L1
SBNO2
CTSD
MGST1
CLPS
ABI3
RNF212B
ZNF469
ANPEP
KCNJ14
ZNF404
GPR19
HCG17
SETD1B
CYP2S1
PPL
PML
RFX3.AS1
ST14
KIAA0895
MUC6
FRMD7
SIGLEC5
VWA7
PTENP1
ANO5
TCAP
PRKCA.AS1
DOK3
CEND1
KCND1
LINC01364
RNPEPL1
MAP1S
FMNL1
LBX2
PLS1
RASAL1
SLC27A2
FAM157B
WFS1
ABHD16B
LINC01535
MIR4313
FAM26F
LINGO3
CCDC34
ATP5E
NTN3
PLEC
C19orf35
MBD6
NOXO1
SDK2
CCDC37
MIR616
DUX4
TMEM14A
ATG2A
RPL31P11
AHDC1
BCORL1
UCHL1
SLC9A3
SH3GL1P1
PRAM1
PANX2
LOC102724009
NPAS1
CYSLTR2
MAMSTR
OMG
ZNF229
SP2
KMT2B
SERPINC1
LMTK3
ZNF521
TAS2R50
ZNF726
OPA1.AS1
FCGR2C
CSPG4
ADORA3
SEMA3B
FAM20C
MIR372
LOC101928063
CIC
LOC100272216
LINC01590
C15orf53
DCHS2
MORF4L2.AS1
IGFALS
LOC101929294
AEBP1
TRPV6
PRSS50
UGT2A1
DOCK6
LRFN1
SH2D2A
RGSL1
FAM46B
AVPR2
DCHS1
LSMEM2
ADH6
PAK4
ZNF414
SCO2
CAMTA2
NBEAL2
RGPD1
NTN1
CBR3.AS1
ATN1
TMEM201
GPC1
AATK
SMARCA1
SUGCT
KDM6B
ACSM3
ESYT3
C1orf233
PPP1R13L
CECR7
RAI1.AS1
ZNF385A
OXER1
HSD11B2
HIST2H2BA
LOC642943
QRFP
LRP10
SLC7A5
DGCR5
SNORD70
YAP1
KGFLP1
NKAPL
KIAA1683
FAM177B
SNORD6
FOXP3
LRP1
SPTBN2
NPR3
SSPO
ALMS1P
SNORD20
GRIN2D
FLRT1
RGL3
SNORD7
RAC3
ANK2
FASN
C19orf84
LRRC39
WFIKKN1
ZSCAN31
SLFNL1
USP50
ZNF334
TMEM252
MMP17
ZNF112
LZTS3
SLC47A2
IL12A
ATP11A.AS1
DTX2P1.UPK3BP1.PMS2P11
CPNE5
ADM5
HSPA12B
CD1A
PIK3CD.AS2
ALDH1A1
ZC3H3
APCDD1
C16orf71
CASKIN2
DEPDC7
LMF1.AS1
ZBTB46.AS1
MROH6
PABPC3
LOC101927865
CBWD3
CHAD
ADGRG3
SALL2
CNKSR1
EDA2R
DPYSL4
C17orf99
LOC101927557
CDK18
OTOF
GRM2
MYO7A
GRIN3B
SNORD19B
SLC24A5
CRABP2
MIR1203
HIGD1B
AMH
CPLX2
C15orf43
TNFRSF13C
OMD
ANKRD53
PER1
FRMD6
CSF1
OSM
AGAP2.AS1
TMEM72
MROH5
ZNF883
STAB1
GRIK5
CCDC67
LDB2
NUDT9P1
CEP170B
ZYX
BCL3
CHRNE
MIR6069
C15orf39
LOC101929754
TTC3P1
RAB9B
NDFIP2
FOXH1
PACSIN1
NKG7
CA8
THSD7A
RGS13
FLOT2
LOC728989
LIPC
JPH3
LDOC1
LINC00304
LINC01375
TTC34
DNASE1L3
GLIPR1L1
GRAMD1A
FLJ37201
DFNB59
PCGF2
DDAH1
CDC42EP1
CAMSAP3
LOX
MIR2467
LOC100996342
LOC101928605
MIR4458HG
USH2A
LOC100507388
YBX2
C9orf117
VWDE
FREM3
FAM90A1
C21orf91.OT1
SH2D5
LOC101927560
NCKAP5L
PRKX.AS1
ZNF467
LOC650293
FST
FAM167A
NETO1
LOC102467655
LINC01340
BHLHA15
EIF1AX.AS1
SOX10
MIR24.2
SNORD45C
TLE2
RNF216.IT1
SPEG
PGM5
TRPC3
OR52N4
LOC389831
CNKSR3
NRG1
EGR1
KCNJ9
LOC100996385
FGF9
MIR326
C1QL3
LOC728084
CHST13
HLA.DPB2
ARHGEF17
HERC2P3
ENTPD2
CDK15
LOC100507091
DYSF
DRC7
C16orf90
C3orf22
RNU6.16P
CLEC12A
TMEM150C
P2RY14
ALDOB
DUSP8
TMPRSS6
WFDC5
MIR4712
SPINK2
GRINA
GUSBP5
DMD
CRB2
MIR7854
KLKB1
TRPV4
GPR152
GAS2
DBH.AS1
ALPL
LRFN3
ADAM30
PRR12
HEPHL1
SEMG1
TMEM63C
SPDYE7P
SPATC1L
MNS1
C17orf107
TP53I11
CELA1
LGALS2
GPR17
GRIK4
EHF
CLDN9
BCL9L
AHCTF1P1
GRIN2C
CORO2B
LAMA5
NLGN2
DNAJC5B
EFHB
OOSP1
ADGRG6
RPH3A
NXF3
TNNT1
PMP22
SLC38A4
LOC100133331
HRK
PGLYRP1
SIGLEC14
CCAT2
CASC8
OVCH1.AS1
MDGA1
LOC100506159
LOC554223
HEPH
