# Supplementary material for: Machine learning-driven prediction model for cuproptosis-related genes in spinal cord injury: construction and experimental validation
Source: Front Neurol. 2025 Apr 23;16:1525416. doi: 10.3389/fneur.2025.1525416 (PMC12057486; doi:10.3389/fneur.2025.1525416)
Supplement: Supplementary file 1 [file Data_Sheet_1.zip › data 1/fig.6/113targets.xlsx]

## Sheet: Sheet1
SLC38A1
RPS15A
SNORD50B
RPL34
MAFG
PGAM2
RPS20
ACVR1B
NUTM2G
RPS18
RPL39
RPL7
SPAG16
MKNK1
RPS29
RPL23A
RPS27A
RPS23
LDHB
ARHGAP26.AS1
SNORD78
VPS9D1.AS1
RPL26
CD52
ITM2A
RPS3A
PRKACB
PTPN4
GPR141
IL4R
MIR5194
RPS27
GK3P
LOC399715
TRAT1
TC2N
SLED1
MIR3909
PFKFB3
SNORA2B
SNORA49
CEP70
MIR3916
SNORA37
SNORD14C
SNORD76
RMRP
SNORD9
SNORD83B
SNORA63
SCARNA21
SNORD17
SNORA61
SNORA74A
SNORA73A
SNORA8
CCDC7
SNORA20
SNORD8
RNU12
SNORA48
SCARNA12
SNORA62
SNORA73B
SCARNA5
SNORA53
SNORA70
SNORA80E
SNORA54
SNORA23
SCARNA6
SNORA7B
RNU4.2
SNORD16
SNORA44
RNU4.1
SNORD94
SNORA38B
SNORA68
HIST1H4E
SNORA11
SNORA51
SNORA9
SNORA64
SNORA14A
SNORA26
SNORD15B
RNU11
SNORD67
SNORA2A
SNORD10
SNORA34
SNORA57
SNORD33
RNVU1.19
SNORA52
HIST1H3A
SNORA45A
SCARNA2
RNY3
SNORA74B
SNORA16A
SLC9C1
SNORA71E
SLC2A3
EXT1
TMED8
PLBD1.AS1
CKAP4
KL
BMX
CLEC4D
PFKFB2
