# Supplementary material for: Machine learning-driven prediction model for cuproptosis-related genes in spinal cord injury: construction and experimental validation
Source: Front Neurol. 2025 Apr 23;16:1525416. doi: 10.3389/fneur.2025.1525416 (PMC12057486; doi:10.3389/fneur.2025.1525416)
Supplement: Supplementary file 2 [file Data_Sheet_2.zip]

Archive with 48 entries (38 files):
- data 2/
- data 2/BBB评分.xls
- data 2/DBT-Amplification Plot.jpg
- data 2/DBT-Melt Curve Plot.jpg
- data 2/DBT.xls
- data 2/DLST-Amplification Plot.jpg
- data 2/DLST-Melt Curve Plot.jpg
- data 2/DLST.xls
- data 2/GADPH-Amplification Plot.jpg
- data 2/GADPH-Melt Curve Plot.jpg
- data 2/GADPH.xls
- data 2/LIAS.xls
- data 2/LTAS-Amplification Plot.jpg
- data 2/LTAS-Melt Curve Plot.jpg
- data 2/SLC31A1-Amplification Plot.jpg
- data 2/SLC31A1-Melt Curve Plot.jpg
- data 2/SLC31A1.xls
- data 2/fig.7/
- data 2/fig.7/fig.7A-B.lasso/
- data 2/fig.7/fig.7A-B.lasso/Diagnostic12.lasso.R
- data 2/fig.7/fig.7A-B.lasso/LASSO.gene.txt
- data 2/fig.7/fig.7A-B.lasso/diffGeneExp.txt
- data 2/fig.7/fig.7C-D.RF/
- data 2/fig.7/fig.7C-D.RF/diffGeneExp.txt
- data 2/fig.7/fig.7C-D.RF/m6A13.randomForest.R
- data 2/fig.7/fig.7C-D.RF/rfGeneExp.txt
- data 2/fig.7/fig.7C-D.RF/rfGenes.txt
- data 2/fig.7/fig.7E.SVM/
- data 2/fig.7/fig.7E.SVM/Diagnostic13.SVM-RFE.R
- data 2/fig.7/fig.7E.SVM/SVM-RFE.gene.txt
- data 2/fig.7/fig.7E.SVM/diffGeneExp.txt
- data 2/fig.8/
- data 2/fig.8/fig.8A-C.Nomo/
- data 2/fig.8/fig.8A-C.Nomo/Nomo.R
- data 2/fig.8/fig.8A-C.Nomo/diffGeneExp.txt
- data 2/fig.8/fig.8D/
- data 2/fig.8/fig.8D/LASSO.txt
- data 2/fig.8/fig.8D/code.r
- data 2/fig.8/fig.8D/coefficients.txt
- data 2/fig.8/fig.8D/nomoscore.txt
- data 2/fig.8/fig.8D/normalize.txt
- data 2/fig.8/fig.8D/sample.txt
- data 2/fig.9/
- data 2/fig.9/ROC/
- data 2/fig.9/ROC/LASSO.gene.txt
- data 2/fig.9/ROC/normalize.txt
- data 2/fig.9/ROC/wgcnaDiagnostic16.ROC.R
- data 2/数据统计.xlsx
