# Supplementary material for: Machine learning-driven prediction model for cuproptosis-related genes in spinal cord injury: construction and experimental validation
Source: Front Neurol. 2025 Apr 23;16:1525416. doi: 10.3389/fneur.2025.1525416 (PMC12057486; doi:10.3389/fneur.2025.1525416)
Supplement: Supplementary file 2 [file Data_Sheet_2.zip › data 2/BBB评分.xls]

## Sheet: Sheet1
		Control
	1d	2d	3d
A1	21	21	21
A2	21	21	21
A3	21	21	21
A4	21	21	21
A5	21	21	21
		SCI
	1d	2d	3d
B1	0	0	1
B2	0	0	0
B3	0	0	0
B4	0	1	1
B5	0	0	0
B6	0	1	1
