# Supplementary material for: Machine learning-driven prediction model for cuproptosis-related genes in spinal cord injury: construction and experimental validation
Source: Front Neurol. 2025 Apr 23;16:1525416. doi: 10.3389/fneur.2025.1525416 (PMC12057486; doi:10.3389/fneur.2025.1525416)
Supplement: Supplementary file 2 [file Data_Sheet_2.zip › data 2/DBT.xls]

## Sheet: Sample Setup
Block Type	96-Well 0.2-mL Block
Calibration Background is expired	No
Calibration Background performed on	05-10-2022
Calibration Pure Dye ABY is expired	No
Calibration Pure Dye ABY performed on	05-10-2022
Calibration Pure Dye CY5 is expired	No
Calibration Pure Dye CY5 performed on	05-10-2022
Calibration Pure Dye FAM is expired	No
Calibration Pure Dye FAM performed on	05-10-2022
Calibration Pure Dye JUN is expired	No
Calibration Pure Dye JUN performed on	05-10-2022
Calibration Pure Dye MUSTANG PURPLE is expired	No
Calibration Pure Dye MUSTANG PURPLE performed on	05-10-2022
Calibration Pure Dye NED is expired	No
Calibration Pure Dye NED performed on	05-10-2022
Calibration Pure Dye ROX is expired	No
Calibration Pure Dye ROX performed on	05-10-2022
Calibration Pure Dye SYBR is expired	No
Calibration Pure Dye SYBR performed on	05-10-2022
Calibration Pure Dye TAMRA is expired	No
Calibration Pure Dye TAMRA performed on	05-10-2022
Calibration Pure Dye VIC is expired	No
Calibration Pure Dye VIC performed on	05-10-2022
Calibration ROI is expired	No
Calibration ROI performed on	05-10-2022
Calibration Uniformity is expired	No
Calibration Uniformity performed on	05-10-2022
Chemistry	SYBR_GREEN
Date Created	2023-03-01 19:06:32 PM CST
Experiment Barcode
Experiment Comment
Experiment File Name	D:\ZYM-PCR\machine2.25-j6-q6 - Copy\DBT-6J-6Q20230301.eds
Experiment Name	DBT-6J-6Q20230301
Experiment Run End Time	2023-03-01 16:23:03 PM CST
Experiment Type	Standard Curve
Instrument Name	272522087
Instrument Serial Number	272522087
Instrument Type	QuantStudio™ 5 System
Passive Reference
Post-read Stage/Step
Pre-read Stage/Step
Quantification Cycle Method	Ct
Signal Smoothing On	true
Stage where Melt Analysis is performed	Stage3
Stage/ Cycle where Ct Analysis is performed	Stage2, Step2
User Name
Well	Well Position	Sample Name	Sample Color	Biogroup Name	Biogroup Color	Target Name	Target Color	Task	Reporter	Quencher	Quantity	Comments
1	A1	Q24	RGB(255,127,0)			DBT	RGB(176,23,31)	UNKNOWN	SYBR	None
2	A2	Q24	RGB(255,127,0)			DBT	RGB(176,23,31)	UNKNOWN	SYBR	None
3	A3	Q24	RGB(255,127,0)			DBT	RGB(176,23,31)	UNKNOWN	SYBR	None
4	A4	Q24	RGB(255,127,0)			DBT	RGB(176,23,31)	UNKNOWN	SYBR	None
5	A5	J22	RGB(0,0,255)			DBT	RGB(176,23,31)	UNKNOWN	SYBR	None
6	A6	J22	RGB(0,0,255)			DBT	RGB(176,23,31)	UNKNOWN	SYBR	None
7	A7	J22	RGB(0,0,255)			DBT	RGB(176,23,31)	UNKNOWN	SYBR	None
8	A8	J22	RGB(0,0,255)			DBT	RGB(176,23,31)	UNKNOWN	SYBR	None
9	A9
10	A10
11	A11
12	A12
13	B1	Q38	RGB(176,23,31)			DBT	RGB(176,23,31)	UNKNOWN	SYBR	None
14	B2	Q38	RGB(176,23,31)			DBT	RGB(176,23,31)	UNKNOWN	SYBR	None
15	B3	Q38	RGB(176,23,31)			DBT	RGB(176,23,31)	UNKNOWN	SYBR	None
16	B4	Q38	RGB(176,23,31)			DBT	RGB(176,23,31)	UNKNOWN	SYBR	None
17	B5	J28	RGB(0,139,69)			DBT	RGB(176,23,31)	UNKNOWN	SYBR	None
18	B6	J28	RGB(0,139,69)			DBT	RGB(176,23,31)	UNKNOWN	SYBR	None
19	B7	J28	RGB(0,139,69)			DBT	RGB(176,23,31)	UNKNOWN	SYBR	None
20	B8	J28	RGB(0,139,69)			DBT	RGB(176,23,31)	UNKNOWN	SYBR	None
21	B9
22	B10
23	B11
24	B12
25	C1	Q21	RGB(139,137,112)			DBT	RGB(176,23,31)	UNKNOWN	SYBR	None
26	C2	Q21	RGB(139,137,112)			DBT	RGB(176,23,31)	UNKNOWN	SYBR	None
27	C3	Q21	RGB(139,137,112)			DBT	RGB(176,23,31)	UNKNOWN	SYBR	None
28	C4	Q21	RGB(139,137,112)			DBT	RGB(176,23,31)	UNKNOWN	SYBR	None
29	C5	J31	RGB(255,127,0)			DBT	RGB(176,23,31)	UNKNOWN	SYBR	None
30	C6	J31	RGB(255,127,0)			DBT	RGB(176,23,31)	UNKNOWN	SYBR	None
31	C7	J31	RGB(255,127,0)			DBT	RGB(176,23,31)	UNKNOWN	SYBR	None
32	C8	J31	RGB(255,127,0)			DBT	RGB(176,23,31)	UNKNOWN	SYBR	None
33	C9
34	C10
35	C11
36	C12
37	D1	Q34	RGB(176,23,31)			DBT	RGB(176,23,31)	UNKNOWN	SYBR	None
38	D2	Q34	RGB(176,23,31)			DBT	RGB(176,23,31)	UNKNOWN	SYBR	None
39	D3	Q34	RGB(176,23,31)			DBT	RGB(176,23,31)	UNKNOWN	SYBR	None
40	D4	Q34	RGB(176,23,31)			DBT	RGB(176,23,31)	UNKNOWN	SYBR	None
41	D5	J34	RGB(139,137,112)			DBT	RGB(176,23,31)	UNKNOWN	SYBR	None
42	D6	J34	RGB(139,137,112)			DBT	RGB(176,23,31)	UNKNOWN	SYBR	None
43	D7	J34	RGB(139,137,112)			DBT	RGB(176,23,31)	UNKNOWN	SYBR	None
44	D8	J34	RGB(139,137,112)			DBT	RGB(176,23,31)	UNKNOWN	SYBR	None
45	D9
46	D10
47	D11
48	D12
49	E1	Q40	RGB(0,0,255)			DBT	RGB(176,23,31)	UNKNOWN	SYBR	None
50	E2	Q40	RGB(0,0,255)			DBT	RGB(176,23,31)	UNKNOWN	SYBR	None
51	E3	Q40	RGB(0,0,255)			DBT	RGB(176,23,31)	UNKNOWN	SYBR	None
52	E4	Q40	RGB(0,0,255)			DBT	RGB(176,23,31)	UNKNOWN	SYBR	None
53	E5	J37	RGB(238,121,66)			DBT	RGB(176,23,31)	UNKNOWN	SYBR	None
54	E6	J37	RGB(238,121,66)			DBT	RGB(176,23,31)	UNKNOWN	SYBR	None
55	E7	J37	RGB(238,121,66)			DBT	RGB(176,23,31)	UNKNOWN	SYBR	None
56	E8	J37	RGB(238,121,66)			DBT	RGB(176,23,31)	UNKNOWN	SYBR	None
57	E9
58	E10
59	E11
60	E12
61	F1	Q35	RGB(0,139,69)			DBT	RGB(176,23,31)	UNKNOWN	SYBR	None
62	F2	Q35	RGB(0,139,69)			DBT	RGB(176,23,31)	UNKNOWN	SYBR	None
63	F3	Q35	RGB(0,139,69)			DBT	RGB(176,23,31)	UNKNOWN	SYBR	None
64	F4	Q35	RGB(0,139,69)			DBT	RGB(176,23,31)	UNKNOWN	SYBR	None
65	F5	J26	RGB(142,56,142)			DBT	RGB(176,23,31)	UNKNOWN	SYBR	None
66	F6	J26	RGB(142,56,142)			DBT	RGB(176,23,31)	UNKNOWN	SYBR	None
67	F7	J26	RGB(142,56,142)			DBT	RGB(176,23,31)	UNKNOWN	SYBR	None
68	F8	J26	RGB(142,56,142)			DBT	RGB(176,23,31)	UNKNOWN	SYBR	None
69	F9
70	F10
71	F11
72	F12
73	G1
74	G2
75	G3
76	G4
77	G5
78	G6
79	G7
80	G8
81	G9
82	G10
83	G11
84	G12
85	H1
86	H2
87	H3
88	H4
89	H5
90	H6
91	H7
92	H8
93	H9
94	H10
95	H11
96	H12

## Sheet: Amplification Data
Block Type	96-Well 0.2-mL Block
Calibration Background is expired	No
Calibration Background performed on	05-10-2022
Calibration Pure Dye ABY is expired	No
Calibration Pure Dye ABY performed on	05-10-2022
Calibration Pure Dye CY5 is expired	No
Calibration Pure Dye CY5 performed on	05-10-2022
Calibration Pure Dye FAM is expired	No
Calibration Pure Dye FAM performed on	05-10-2022
Calibration Pure Dye JUN is expired	No
Calibration Pure Dye JUN performed on	05-10-2022
Calibration Pure Dye MUSTANG PURPLE is expired	No
Calibration Pure Dye MUSTANG PURPLE performed on	05-10-2022
Calibration Pure Dye NED is expired	No
Calibration Pure Dye NED performed on	05-10-2022
Calibration Pure Dye ROX is expired	No
Calibration Pure Dye ROX performed on	05-10-2022
Calibration Pure Dye SYBR is expired	No
Calibration Pure Dye SYBR performed on	05-10-2022
Calibration Pure Dye TAMRA is expired	No
Calibration Pure Dye TAMRA performed on	05-10-2022
Calibration Pure Dye VIC is expired	No
Calibration Pure Dye VIC performed on	05-10-2022
Calibration ROI is expired	No
Calibration ROI performed on	05-10-2022
Calibration Uniformity is expired	No
Calibration Uniformity performed on	05-10-2022
Chemistry	SYBR_GREEN
Date Created	2023-03-01 19:06:32 PM CST
Experiment Barcode
Experiment Comment
Experiment File Name	D:\ZYM-PCR\machine2.25-j6-q6 - Copy\DBT-6J-6Q20230301.eds
Experiment Name	DBT-6J-6Q20230301
Experiment Run End Time	2023-03-01 16:23:03 PM CST
Experiment Type	Standard Curve
Instrument Name	272522087
Instrument Serial Number	272522087
Instrument Type	QuantStudio™ 5 System
Passive Reference
Post-read Stage/Step
Pre-read Stage/Step
Quantification Cycle Method	Ct
Signal Smoothing On	true
Stage where Melt Analysis is performed	Stage3
Stage/ Cycle where Ct Analysis is performed	Stage2, Step2
User Name
Well	Well Position	Cycle	Target Name	Rn	Delta Rn
1	A1	1	DBT	40227.7	-408.612
1	A1	2	DBT	40227	-398.389
1	A1	3	DBT	40374.1	-240.35
1	A1	4	DBT	40720.4	116.861
1	A1	5	DBT	40902.4	309.767
1	A1	6	DBT	40816.7	234.904
1	A1	7	DBT	40652.5	81.7003
1	A1	8	DBT	40324.8	-235.1
1	A1	9	DBT	40276	-273.081
1	A1	10	DBT	40450.5	-87.624
1	A1	11	DBT	40445.1	-82.0929
1	A1	12	DBT	40485.1	-31.2648
1	A1	13	DBT	40778.9	273.497
1	A1	14	DBT	40629.5	134.973
1	A1	15	DBT	40255.6	-228.027
1	A1	16	DBT	40235.4	-237.32
1	A1	17	DBT	40493.1	31.2896
1	A1	18	DBT	40519.6	68.6919
1	A1	19	DBT	40483	43.059
1	A1	20	DBT	40549.2	120.118
1	A1	21	DBT	40651.2	233
1	A1	22	DBT	40806.3	399.024
1	A1	23	DBT	40923.3	526.914
1	A1	24	DBT	41156.2	770.719
1	A1	25	DBT	41851.6	1477.07
1	A1	26	DBT	42963.8	2600.18
1	A1	27	DBT	45391.3	5038.55
1	A1	28	DBT	49666.3	9324.52
1	A1	29	DBT	58069.2	17738.3
1	A1	30	DBT	72746.3	32426.3
1	A1	31	DBT	95422.3	55113.2
1	A1	32	DBT	125543	85244.6
1	A1	33	DBT	159251	118964
1	A1	34	DBT	190257	149981
1	A1	35	DBT	213405	173139
1	A1	36	DBT	228668	188414
1	A1	37	DBT	236876	196633
1	A1	38	DBT	241185	200953
1	A1	39	DBT	243636	203414
1	A1	40	DBT	244658	204447
2	A2	1	DBT	39074.5	-76.177
2	A2	2	DBT	39227.1	93.7382
2	A2	3	DBT	39368.7	252.669
2	A2	4	DBT	39292.9	194.104
2	A2	5	DBT	39141.7	60.2337
2	A2	6	DBT	38849.9	-214.343
2	A2	7	DBT	38784.9	-261.998
2	A2	8	DBT	38972.9	-56.6849
2	A2	9	DBT	38910.3	-102.02
2	A2	10	DBT	38583.6	-411.429
2	A2	11	DBT	38600.1	-377.709
2	A2	12	DBT	39056	95.55
2	A2	13	DBT	39023.4	80.2347
2	A2	14	DBT	39084.8	158.869
2	A2	15	DBT	39579.3	670.632
2	A2	16	DBT	39174.7	283.359
2	A2	17	DBT	38938.3	64.2275
2	A2	18	DBT	38769.8	-86.998
2	A2	19	DBT	38715.9	-123.536
2	A2	20	DBT	38809.6	-12.5583
2	A2	21	DBT	38825	20.1382
2	A2	22	DBT	38866.9	79.2721
2	A2	23	DBT	38458.3	-312.012
2	A2	24	DBT	38504.6	-248.484
2	A2	25	DBT	39322.4	586.623
2	A2	26	DBT	40551.2	1832.69
2	A2	27	DBT	42648.7	3947.5
2	A2	28	DBT	45590	6906.1
2	A2	29	DBT	51199.3	12532.7
2	A2	30	DBT	61238.2	22588.9
2	A2	31	DBT	79117.1	40485.1
2	A2	32	DBT	105365	66750
2	A2	33	DBT	138301	99703.2
2	A2	34	DBT	172317	133737
2	A2	35	DBT	201462	162899
2	A2	36	DBT	222952	184406
2	A2	37	DBT	236322	197794
2	A2	38	DBT	243268	204757
2	A2	39	DBT	246642	208149
2	A2	40	DBT	247985	209509
3	A3	1	DBT	34846.6	-403.499
3	A3	2	DBT	34851.3	-373.235
3	A3	3	DBT	35016.9	-182.034
3	A3	4	DBT	35110.9	-62.4225
3	A3	5	DBT	35382.3	234.58
3	A3	6	DBT	35127.4	5.26139
3	A3	7	DBT	34998.6	-97.9279
3	A3	8	DBT	35125.9	54.9375
3	A3	9	DBT	35224	178.697
3	A3	10	DBT	35048.2	28.4378
3	A3	11	DBT	34928.4	-65.6812
3	A3	12	DBT	34899.3	-69.2103
3	A3	13	DBT	34836	-106.872
3	A3	14	DBT	34825.6	-91.6514
3	A3	15	DBT	34788.4	-103.313
3	A3	16	DBT	34888.1	21.9661
3	A3	17	DBT	34999.3	158.8
3	A3	18	DBT	35072.3	257.369
3	A3	19	DBT	35048.8	259.476
3	A3	20	DBT	34828.9	65.2519
3	A3	21	DBT	34252.4	-485.664
3	A3	22	DBT	34342.3	-370.166
3	A3	23	DBT	35280.3	593.387
3	A3	24	DBT	35542.8	881.522
3	A3	25	DBT	35721.5	1085.88
3	A3	26	DBT	36770.8	2160.78
3	A3	27	DBT	38876.7	4292.29
3	A3	28	DBT	42069	7510.12
3	A3	29	DBT	49150.3	14617.1
3	A3	30	DBT	60424.6	25917
3	A3	31	DBT	79324.2	44842.1
3	A3	32	DBT	107176	72720
3	A3	33	DBT	140428	105997
3	A3	34	DBT	173735	139329
3	A3	35	DBT	201211	166832
3	A3	36	DBT	219795	185441
3	A3	37	DBT	231069	196740
3	A3	38	DBT	236518	202215
3	A3	39	DBT	239933	205656
3	A3	40	DBT	240899	206648
4	A4	1	DBT	33231.5	-51.02
4	A4	2	DBT	33355.2	82.5519
4	A4	3	DBT	33102.1	-160.622
4	A4	4	DBT	32744.8	-508.035
4	A4	5	DBT	32836.7	-406.306
4	A4	6	DBT	33483.5	250.375
4	A4	7	DBT	33515.2	291.97
4	A4	8	DBT	33430.8	217.394
4	A4	9	DBT	33463.4	259.927
4	A4	10	DBT	33393.4	199.831
4	A4	11	DBT	33335.1	151.395
4	A4	12	DBT	33383.3	209.4
4	A4	13	DBT	33298.9	134.949
4	A4	14	DBT	33124.6	-29.5142
4	A4	15	DBT	33049.2	-95.0399
4	A4	16	DBT	33056.6	-77.7765
4	A4	17	DBT	32957.4	-167.126
4	A4	18	DBT	32935.6	-179.039
4	A4	19	DBT	33084.2	-20.5567
4	A4	20	DBT	33071.3	-23.5902
4	A4	21	DBT	33037.3	-47.6354
4	A4	22	DBT	33012.5	-62.5478
4	A4	23	DBT	33141	75.7819
4	A4	24	DBT	33315.1	259.799
4	A4	25	DBT	33313.5	267.996
4	A4	26	DBT	33374.1	338.513
4	A4	27	DBT	33368	342.277
4	A4	28	DBT	33489.2	473.364
4	A4	29	DBT	33701.5	695.495
4	A4	30	DBT	34921.6	1925.48
4	A4	31	DBT	36460.1	3473.92
4	A4	32	DBT	38668.7	5692.4
4	A4	33	DBT	42584.2	9617.79
4	A4	34	DBT	49438	16481.4
4	A4	35	DBT	61015.7	28069
4	A4	36	DBT	78208.8	45272
4	A4	37	DBT	101192	68264.7
4	A4	38	DBT	126665	93748.3
4	A4	39	DBT	150130	117223
4	A4	40	DBT	165293	132396
5	A5	1	DBT	33410.9	-355.743
5	A5	2	DBT	33383.1	-329.897
5	A5	3	DBT	33412.1	-247.159
5	A5	4	DBT	33509.1	-96.4922
5	A5	5	DBT	33595.7	43.7178
5	A5	6	DBT	33548.1	49.8341
5	A5	7	DBT	33512.2	67.6028
5	A5	8	DBT	33655.7	264.7
5	A5	9	DBT	33575.7	238.398
5	A5	10	DBT	33225.4	-58.2437
5	A5	11	DBT	33132.1	-97.8462
5	A5	12	DBT	33208.1	31.8131
5	A5	13	DBT	33103.6	-19.0394
5	A5	14	DBT	33011.8	-57.2239
5	A5	15	DBT	32895.3	-120.061
5	A5	16	DBT	32963.8	2.14934
5	A5	17	DBT	33371.2	463.152
5	A5	18	DBT	33545.4	691.073
5	A5	19	DBT	33722.5	921.854
5	A5	20	DBT	34037.8	1290.8
5	A5	21	DBT	34383.3	1690
5	A5	22	DBT	35356.3	2716.61
5	A5	23	DBT	37828	5241.99
5	A5	24	DBT	41805.1	9272.71
5	A5	25	DBT	49445.8	16967.1
5	A5	26	DBT	62732.4	30307.4
5	A5	27	DBT	83773.6	51402.2
5	A5	28	DBT	112656	80337.9
5	A5	29	DBT	146628	114364
5	A5	30	DBT	178391	146181
5	A5	31	DBT	203248	171092
5	A5	32	DBT	220158	188055
5	A5	33	DBT	230203	198153
5	A5	34	DBT	235488	203492
5	A5	35	DBT	238280	206338
5	A5	36	DBT	239522	207634
5	A5	37	DBT	239948	208114
5	A5	38	DBT	239645	207864
5	A5	39	DBT	239593	207866
5	A5	40	DBT	239691	208017
6	A6	1	DBT	30447.7	-414.057
6	A6	2	DBT	30372.1	-422.532
6	A6	3	DBT	30429.4	-298.04
6	A6	4	DBT	30967.5	307.254
6	A6	5	DBT	30652.5	59.3877
6	A6	6	DBT	30475.9	-49.9827
6	A6	7	DBT	30492.9	34.1352
6	A6	8	DBT	30306.6	-84.9227
6	A6	9	DBT	30188.3	-136.065
6	A6	10	DBT	30213.8	-43.4076
6	A6	11	DBT	30354.8	164.81
6	A6	12	DBT	30238.8	115.947
6	A6	13	DBT	30093.8	38.1024
6	A6	14	DBT	30040.2	51.6812
6	A6	15	DBT	30034.9	113.578
6	A6	16	DBT	29581.6	-272.479
6	A6	17	DBT	29520	-266.967
6	A6	18	DBT	29754	34.2349
6	A6	19	DBT	29916.7	264.087
6	A6	20	DBT	30634.3	1048.88
6	A6	21	DBT	31323.2	1804.96
6	A6	22	DBT	31802.4	2351.35
6	A6	23	DBT	33668.8	4284.93
6	A6	24	DBT	37871.3	8554.59
6	A6	25	DBT	45137.1	15887.6
6	A6	26	DBT	57607.3	28425
6	A6	27	DBT	78192.5	49077.3
6	A6	28	DBT	107703	78654.8
6	A6	29	DBT	142242	113262
6	A6	30	DBT	175328	146415
6	A6	31	DBT	202378	173532
6	A6	32	DBT	220769	191990
6	A6	33	DBT	231380	202668
6	A6	34	DBT	237717	209072
6	A6	35	DBT	240422	211844
6	A6	36	DBT	241411	212900
6	A6	37	DBT	242398	213954
6	A6	38	DBT	242263	213887
6	A6	39	DBT	241731	213422
6	A6	40	DBT	241338	213097
7	A7	1	DBT	27687.4	-368.713
7	A7	2	DBT	27718	-269.669
7	A7	3	DBT	27771	-148.266
7	A7	4	DBT	27787.7	-63.2041
7	A7	5	DBT	27892	109.462
7	A7	6	DBT	27704.5	-9.64195
7	A7	7	DBT	27601.3	-44.3531
7	A7	8	DBT	27626.9	49.6467
7	A7	9	DBT	27495	-13.9374
7	A7	10	DBT	27485.1	44.6034
7	A7	11	DBT	27749.6	377.474
7	A7	12	DBT	27486.7	182.994
7	A7	13	DBT	26995.7	-239.594
7	A7	14	DBT	26921.7	-245.182
7	A7	15	DBT	27085.4	-13.1573
7	A7	16	DBT	27197.3	167.216
7	A7	17	DBT	27197.3	235.6
7	A7	18	DBT	27328.7	435.334
7	A7	19	DBT	27550	725.088
7	A7	20	DBT	27717.4	960.814
7	A7	21	DBT	28400.6	1712.5
7	A7	22	DBT	29671	3051.26
7	A7	23	DBT	32186.8	5635.44
7	A7	24	DBT	36409.1	9926.12
7	A7	25	DBT	44818.5	18403.9
7	A7	26	DBT	59431.3	33085.2
7	A7	27	DBT	82020.8	55743.1
7	A7	28	DBT	112957	86748
7	A7	29	DBT	147731	121590
7	A7	30	DBT	179788	153715
7	A7	31	DBT	204169	178164
7	A7	32	DBT	220762	194826
7	A7	33	DBT	230108	204240
7	A7	34	DBT	235213	209414
7	A7	35	DBT	238078	212347
7	A7	36	DBT	238881	213219
7	A7	37	DBT	238927	213333
7	A7	38	DBT	238793	213268
7	A7	39	DBT	238386	212929
7	A7	40	DBT	238453	213064
8	A8	1	DBT	26344.3	-387.733
8	A8	2	DBT	26580.9	-82.6731
8	A8	3	DBT	26799.2	204.08
8	A8	4	DBT	26773.4	246.714
8	A8	5	DBT	26645.4	187.188
8	A8	6	DBT	26511.1	121.308
8	A8	7	DBT	26245.6	-75.7905
8	A8	8	DBT	26103	-149.908
8	A8	9	DBT	26086.7	-97.7648
8	A8	10	DBT	26038.4	-77.6777
8	A8	11	DBT	25889.6	-158.038
8	A8	12	DBT	25617.2	-361.98
8	A8	13	DBT	25580.3	-330.46
8	A8	14	DBT	25847	4.70372
8	A8	15	DBT	25713.3	-60.6233
8	A8	16	DBT	25698.6	-6.90341
8	A8	17	DBT	25998.3	361.26
8	A8	18	DBT	25714.5	145.947
8	A8	19	DBT	25522.2	22.0902
8	A8	20	DBT	25369.9	-61.8208
8	A8	21	DBT	25057.4	-305.833
8	A8	22	DBT	25060.7	-234.178
8	A8	23	DBT	25388	161.597
8	A8	24	DBT	25448.6	290.658
8	A8	25	DBT	25265	175.433
8	A8	26	DBT	25259.4	238.301
8	A8	27	DBT	25605.8	653.197
8	A8	28	DBT	25928.3	1044.12
8	A8	29	DBT	26326.9	1511.09
8	A8	30	DBT	26905.5	2158.16
8	A8	31	DBT	27410.6	2731.7
8	A8	32	DBT	28614	4003.52
8	A8	33	DBT	30801.5	6259.52
8	A8	34	DBT	35012.2	10538.6
8	A8	35	DBT	41783.1	17377.9
8	A8	36	DBT	52980.3	28643.6
8	A8	37	DBT	70417.3	46149
8	A8	38	DBT	93652.9	69453.1
8	A8	39	DBT	120591	96459.1
8	A8	40	DBT	143330	119267
9	A9	1
9	A9	2
9	A9	3
9	A9	4
9	A9	5
9	A9	6
9	A9	7
9	A9	8
9	A9	9
9	A9	10
9	A9	11
9	A9	12
9	A9	13
9	A9	14
9	A9	15
9	A9	16
9	A9	17
9	A9	18
9	A9	19
9	A9	20
9	A9	21
9	A9	22
9	A9	23
9	A9	24
9	A9	25
9	A9	26
9	A9	27
9	A9	28
9	A9	29
9	A9	30
9	A9	31
9	A9	32
9	A9	33
9	A9	34
9	A9	35
9	A9	36
9	A9	37
9	A9	38
9	A9	39
9	A9	40
10	A10	1
10	A10	2
10	A10	3
10	A10	4
10	A10	5
10	A10	6
10	A10	7
10	A10	8
10	A10	9
10	A10	10
10	A10	11
10	A10	12
10	A10	13
10	A10	14
10	A10	15
10	A10	16
10	A10	17
10	A10	18
10	A10	19
10	A10	20
10	A10	21
10	A10	22
10	A10	23
10	A10	24
10	A10	25
10	A10	26
10	A10	27
10	A10	28
10	A10	29
10	A10	30
10	A10	31
10	A10	32
10	A10	33
10	A10	34
10	A10	35
10	A10	36
10	A10	37
10	A10	38
10	A10	39
10	A10	40
11	A11	1
11	A11	2
11	A11	3
11	A11	4
11	A11	5
11	A11	6
11	A11	7
11	A11	8
11	A11	9
11	A11	10
11	A11	11
11	A11	12
11	A11	13
11	A11	14
11	A11	15
11	A11	16
11	A11	17
11	A11	18
11	A11	19
11	A11	20
11	A11	21
11	A11	22
11	A11	23
11	A11	24
11	A11	25
11	A11	26
11	A11	27
11	A11	28
11	A11	29
11	A11	30
11	A11	31
11	A11	32
11	A11	33
11	A11	34
11	A11	35
11	A11	36
11	A11	37
11	A11	38
11	A11	39
11	A11	40
12	A12	1
12	A12	2
12	A12	3
12	A12	4
12	A12	5
12	A12	6
12	A12	7
12	A12	8
12	A12	9
12	A12	10
12	A12	11
12	A12	12
12	A12	13
12	A12	14
12	A12	15
12	A12	16
12	A12	17
12	A12	18
12	A12	19
12	A12	20
12	A12	21
12	A12	22
12	A12	23
12	A12	24
12	A12	25
12	A12	26
12	A12	27
12	A12	28
12	A12	29
12	A12	30
12	A12	31
12	A12	32
12	A12	33
12	A12	34
12	A12	35
12	A12	36
12	A12	37
12	A12	38
12	A12	39
12	A12	40
13	B1	1	DBT	36908.7	-584.622
13	B1	2	DBT	36904.7	-543.255
13	B1	3	DBT	37174.8	-227.895
13	B1	4	DBT	37344.1	-13.313
13	B1	5	DBT	37293.9	-18.1488
13	B1	6	DBT	37245.9	-20.8635
13	B1	7	DBT	37190.5	-30.9258
13	B1	8	DBT	37235.8	59.6174
13	B1	9	DBT	37178.6	47.7777
13	B1	10	DBT	37202.6	117.032
13	B1	11	DBT	37381.7	341.454
13	B1	12	DBT	37171.7	176.798
13	B1	13	DBT	36841	-108.612
13	B1	14	DBT	36822.5	-81.8582
13	B1	15	DBT	37050	190.954
13	B1	16	DBT	36559.4	-254.28
13	B1	17	DBT	36520.1	-248.33
13	B1	18	DBT	36866.1	143.014
13	B1	19	DBT	36605.4	-72.4198
13	B1	20	DBT	36627.4	-5.11885
13	B1	21	DBT	37225.6	638.44
13	B1	22	DBT	37617.6	1075.71
13	B1	23	DBT	37845.5	1348.96
13	B1	24	DBT	38347.7	1896.46
13	B1	25	DBT	39537.8	3131.78
13	B1	26	DBT	42153	5792.36
13	B1	27	DBT	47044.3	10729
13	B1	28	DBT	56556.5	20286.5
13	B1	29	DBT	71721.7	35497
13	B1	30	DBT	95559.1	59379.7
13	B1	31	DBT	127437	91303.2
13	B1	32	DBT	162803	126714
13	B1	33	DBT	194791	158747
13	B1	34	DBT	218686	182688
13	B1	35	DBT	234405	198452
13	B1	36	DBT	243332	207424
13	B1	37	DBT	247928	212065
13	B1	38	DBT	250285	214468
13	B1	39	DBT	251602	215830
13	B1	40	DBT	252334	216608
14	B2	1	DBT	40619.5	-492.356
14	B2	2	DBT	40977.6	-101.098
14	B2	3	DBT	41012.5	-33.145
14	B2	4	DBT	40860.1	-152.446
14	B2	5	DBT	40796.2	-183.18
14	B2	6	DBT	40888.6	-57.6639
14	B2	7	DBT	40831.4	-81.8395
14	B2	8	DBT	40734.6	-145.453
14	B2	9	DBT	40676.8	-170.206
14	B2	10	DBT	40762.3	-51.581
14	B2	11	DBT	40870.8	90.0559
14	B2	12	DBT	41001.2	253.533
14	B2	13	DBT	41131.6	416.963
14	B2	14	DBT	41195.1	513.564
14	B2	15	DBT	40989.1	340.666
14	B2	16	DBT	40855.5	240.19
14	B2	17	DBT	40730.9	148.686
14	B2	18	DBT	40403.7	-145.368
14	B2	19	DBT	40256.6	-259.372
14	B2	20	DBT	40115.6	-367.325
14	B2	21	DBT	40093.7	-356.079
14	B2	22	DBT	40141.7	-274.989
14	B2	23	DBT	40307.7	-75.8634
14	B2	24	DBT	41198.3	847.856
14	B2	25	DBT	42315.3	1997.92
14	B2	26	DBT	43635.7	3351.47
14	B2	27	DBT	47131.3	6880.16
14	B2	28	DBT	53780.9	13562.9
14	B2	29	DBT	64681	24496
14	B2	30	DBT	83145	42993.1
14	B2	31	DBT	111174	71054.8
14	B2	32	DBT	148159	108074
14	B2	33	DBT	186687	146635
14	B2	34	DBT	220640	180620
14	B2	35	DBT	245277	205291
14	B2	36	DBT	261058	221105
14	B2	37	DBT	270195	230275
14	B2	38	DBT	275105	235218
14	B2	39	DBT	277850	237996
14	B2	40	DBT	278242	238421
15	B3	1	DBT	32081.5	-203.749
15	B3	2	DBT	32063.6	-187.891
15	B3	3	DBT	32173.4	-44.2058
15	B3	4	DBT	32134.3	-49.4761
15	B3	5	DBT	32129.7	-20.2425
15	B3	6	DBT	32238.5	122.392
15	B3	7	DBT	32096.7	14.4143
15	B3	8	DBT	31925.9	-122.559
15	B3	9	DBT	31875.4	-139.165
15	B3	10	DBT	31947.1	-33.6466
15	B3	11	DBT	31817.8	-129.122
15	B3	12	DBT	31885.2	-27.8414
15	B3	13	DBT	32461.5	582.306
15	B3	14	DBT	32413.1	567.706
15	B3	15	DBT	31700.1	-111.396
15	B3	16	DBT	31492.4	-285.264
15	B3	17	DBT	31494.7	-249.161
15	B3	18	DBT	31565.7	-144.322
15	B3	19	DBT	31652.7	-23.4657
15	B3	20	DBT	31679.4	37.014
15	B3	21	DBT	31664.5	56.0368
15	B3	22	DBT	31731	156.378
15	B3	23	DBT	32208.4	667.533
15	B3	24	DBT	32795.9	1288.88
15	B3	25	DBT	33736.7	2263.53
15	B3	26	DBT	35130.3	3690.97
15	B3	27	DBT	38715.6	7310.15
15	B3	28	DBT	45508.8	14137.2
15	B3	29	DBT	56661.6	25323.8
15	B3	30	DBT	74683.9	43379.9
15	B3	31	DBT	100853	69583.3
15	B3	32	DBT	132633	101396
15	B3	33	DBT	163479	132277
15	B3	34	DBT	187690	156521
15	B3	35	DBT	204971	173836
15	B3	36	DBT	215500	184399
15	B3	37	DBT	221146	190079
15	B3	38	DBT	223668	192635
15	B3	39	DBT	225015	194016
15	B3	40	DBT	225676	194710
16	B4	1	DBT	27394.6	37.0426
16	B4	2	DBT	27418	70.9622
16	B4	3	DBT	27550	213.487
16	B4	4	DBT	27222.3	-103.743
16	B4	5	DBT	27123.8	-191.765
16	B4	6	DBT	27284.2	-20.8865
16	B4	7	DBT	27364.3	69.7402
16	B4	8	DBT	27599.6	315.592
16	B4	9	DBT	27094.2	-179.315
16	B4	10	DBT	27075.1	-187.938
16	B4	11	DBT	27540.9	288.39
16	B4	12	DBT	26866.5	-375.562
16	B4	13	DBT	26821.3	-410.211
16	B4	14	DBT	27493.5	272.483
16	B4	15	DBT	27595.8	385.299
16	B4	16	DBT	27300.1	100.064
16	B4	17	DBT	27181.6	-7.94595
16	B4	18	DBT	27155.6	-23.4599
16	B4	19	DBT	26928.3	-240.187
16	B4	20	DBT	26969	-189.001
16	B4	21	DBT	27430.4	282.879
16	B4	22	DBT	27278	140.996
16	B4	23	DBT	27123.1	-3.40454
16	B4	24	DBT	26980.5	-135.51
16	B4	25	DBT	26976.1	-129.405
16	B4	26	DBT	27271.9	176.913
16	B4	27	DBT	27491.9	407.43
16	B4	28	DBT	27606.3	532.317
16	B4	29	DBT	27975	911.52
16	B4	30	DBT	28708.3	1655.32
16	B4	31	DBT	29692.5	2650.05
16	B4	32	DBT	31232.2	4200.24
16	B4	33	DBT	33771.1	6749.62
16	B4	34	DBT	38371.5	11360.5
16	B4	35	DBT	45835.1	18834.7
16	B4	36	DBT	57869.7	30879.7
16	B4	37	DBT	74982.2	48002.7
16	B4	38	DBT	97145.4	70176.4
16	B4	39	DBT	119829	92870.8
16	B4	40	DBT	137103	110155
17	B5	1	DBT	27723.8	-201.769
17	B5	2	DBT	27579.6	-322.352
17	B5	3	DBT	27540.1	-338.283
17	B5	4	DBT	27737.4	-117.422
17	B5	5	DBT	27786.1	-45.1305
17	B5	6	DBT	27907.9	100.245
17	B5	7	DBT	27763.8	-20.2481
17	B5	8	DBT	27775.8	15.2703
17	B5	9	DBT	28147.8	410.918
17	B5	10	DBT	28154.1	440.805
17	B5	11	DBT	27965.4	275.693
17	B5	12	DBT	27569.5	-96.6484
17	B5	13	DBT	27451	-191.571
17	B5	14	DBT	27415.1	-203.85
17	B5	15	DBT	27425.5	-169.914
17	B5	16	DBT	27512	-59.864
17	B5	17	DBT	27565.2	16.9122
17	B5	18	DBT	27734.5	209.829
17	B5	19	DBT	28141.3	640.228
17	B5	20	DBT	28469.8	992.292
17	B5	21	DBT	29810.4	2356.48
17	B5	22	DBT	31986.3	4556
17	B5	23	DBT	36078.3	8671.56
17	B5	24	DBT	43482.4	16099.2
17	B5	25	DBT	56483.1	29123.5
17	B5	26	DBT	76918	49582
17	B5	27	DBT	104629	77316.2
17	B5	28	DBT	136479	109191
17	B5	29	DBT	165442	138177
17	B5	30	DBT	187789	160548
17	B5	31	DBT	202467	175249
17	B5	32	DBT	211408	184214
17	B5	33	DBT	216188	189017
17	B5	34	DBT	218638	191491
17	B5	35	DBT	219768	192644
17	B5	36	DBT	219842	192742
17	B5	37	DBT	219588	192511
17	B5	38	DBT	219686	192633
17	B5	39	DBT	219667	192637
17	B5	40	DBT	219213	192207
18	B6	1	DBT	27511.2	-248.644
18	B6	2	DBT	27641.8	-64.3013
18	B6	3	DBT	27532.3	-120.023
18	B6	4	DBT	27378.8	-219.828
18	B6	5	DBT	27441.2	-103.684
18	B6	6	DBT	27955.9	464.804
18	B6	7	DBT	27716.4	279.016
18	B6	8	DBT	27516.3	132.724
18	B6	9	DBT	27368.3	38.4989
18	B6	10	DBT	27276.5	0.449417
18	B6	11	DBT	27165.7	-56.6411
18	B6	12	DBT	26741.9	-426.655
18	B6	13	DBT	26769.3	-345.506
18	B6	14	DBT	27225.9	164.761
18	B6	15	DBT	26986.4	-20.9464
18	B6	16	DBT	26891.3	-62.2575
18	B6	17	DBT	27013.8	113.939
18	B6	18	DBT	27007.4	161.349
18	B6	19	DBT	26996	203.614
18	B6	20	DBT	27373.2	634.562
18	B6	21	DBT	28612.9	1928.01
18	B6	22	DBT	30642.3	4011.2
18	B6	23	DBT	34090.5	7513.1
18	B6	24	DBT	40817.3	14293.7
18	B6	25	DBT	52312.5	25842.7
18	B6	26	DBT	70884.1	44468
18	B6	27	DBT	96554.1	70191.7
18	B6	28	DBT	126780	100471
18	B6	29	DBT	154948	128694
18	B6	30	DBT	176800	150599
18	B6	31	DBT	192079	165932
18	B6	32	DBT	201106	175012
18	B6	33	DBT	205921	179881
18	B6	34	DBT	208171	182185
18	B6	35	DBT	209409	183477
18	B6	36	DBT	209955	184077
18	B6	37	DBT	210086	184261
18	B6	38	DBT	209949	184178
18	B6	39	DBT	209436	183718
18	B6	40	DBT	208784	183121
19	B7	1	DBT	29305.4	-312.906
19	B7	2	DBT	29257.4	-265.943
19	B7	3	DBT	29230.8	-197.531
19	B7	4	DBT	29311	-22.4554
19	B7	5	DBT	29245.8	7.36266
19	B7	6	DBT	29178.9	35.3507
19	B7	7	DBT	29044	-4.59495
19	B7	8	DBT	28971.2	17.6118
19	B7	9	DBT	29039.2	180.471
19	B7	10	DBT	28918.9	155.154
19	B7	11	DBT	28816.4	147.58
19	B7	12	DBT	28688.4	114.533
19	B7	13	DBT	28258.9	-219.952
19	B7	14	DBT	28170.4	-213.529
19	B7	15	DBT	28243.9	-45.0679
19	B7	16	DBT	28248	53.9415
19	B7	17	DBT	28270.9	171.783
19	B7	18	DBT	28326.7	322.544
19	B7	19	DBT	28625	715.829
19	B7	20	DBT	29029.7	1215.43
19	B7	21	DBT	30667.9	2948.54
19	B7	22	DBT	33361.6	5737.27
19	B7	23	DBT	37784	10254.6
19	B7	24	DBT	45490.1	18055.6
19	B7	25	DBT	59972.8	32633.2
19	B7	26	DBT	82602.7	55358.1
19	B7	27	DBT	112799	85648.9
19	B7	28	DBT	147235	120180
19	B7	29	DBT	179044	152084
19	B7	30	DBT	203187	176322
19	B7	31	DBT	219079	192309
19	B7	32	DBT	228143	201468
19	B7	33	DBT	232553	205973
19	B7	34	DBT	235581	209096
19	B7	35	DBT	237095	210705
19	B7	36	DBT	237445	211150
19	B7	37	DBT	237350	211150
19	B7	38	DBT	236726	210621
19	B7	39	DBT	236874	210863
19	B7	40	DBT	237100	211185
20	B8	1	DBT	27727.4	-480.712
20	B8	2	DBT	27908.7	-218.221
20	B8	3	DBT	28067.2	21.4227
20	B8	4	DBT	28292.4	327.818
20	B8	5	DBT	28128.6	245.253
20	B8	6	DBT	27653.6	-148.507
20	B8	7	DBT	27507.4	-213.504
20	B8	8	DBT	27680.3	40.569
20	B8	9	DBT	27612.4	53.8514
20	B8	10	DBT	27459.4	-17.9209
20	B8	11	DBT	27221.7	-174.453
20	B8	12	DBT	27113.9	-201.048
20	B8	13	DBT	27211.5	-22.2749
20	B8	14	DBT	27296.5	143.912
20	B8	15	DBT	27202.6	131.231
20	B8	16	DBT	27079.3	89.0957
20	B8	17	DBT	26892.4	-16.6161
20	B8	18	DBT	26469	-358.804
20	B8	19	DBT	26335.7	-410.899
20	B8	20	DBT	26332.8	-332.622
20	B8	21	DBT	26420.1	-164.069
20	B8	22	DBT	26861.2	358.183
20	B8	23	DBT	26828.4	406.572
20	B8	24	DBT	26630	289.396
20	B8	25	DBT	26212.8	-46.5855
20	B8	26	DBT	26216.2	37.9977
20	B8	27	DBT	26652.3	555.282
20	B8	28	DBT	26872.2	856.365
20	B8	29	DBT	27183.1	1248.49
20	B8	30	DBT	27581.4	1727.97
20	B8	31	DBT	28663.5	2891.3
20	B8	32	DBT	30410.8	4719.78
20	B8	33	DBT	34363.2	8753.4
20	B8	34	DBT	40287.7	14759
20	B8	35	DBT	49624.9	24177.5
20	B8	36	DBT	63905.4	38539.1
20	B8	37	DBT	84180.5	58895.5
20	B8	38	DBT	107734	82530.6
20	B8	39	DBT	130010	104887
20	B8	40	DBT	145558	120516
21	B9	1
21	B9	2
21	B9	3
21	B9	4
21	B9	5
21	B9	6
21	B9	7
21	B9	8
21	B9	9
21	B9	10
21	B9	11
21	B9	12
21	B9	13
21	B9	14
21	B9	15
21	B9	16
21	B9	17
21	B9	18
21	B9	19
21	B9	20
21	B9	21
21	B9	22
21	B9	23
21	B9	24
21	B9	25
21	B9	26
21	B9	27
21	B9	28
21	B9	29
21	B9	30
21	B9	31
21	B9	32
21	B9	33
21	B9	34
21	B9	35
21	B9	36
21	B9	37
21	B9	38
21	B9	39
21	B9	40
22	B10	1
22	B10	2
22	B10	3
22	B10	4
22	B10	5
22	B10	6
22	B10	7
22	B10	8
22	B10	9
22	B10	10
22	B10	11
22	B10	12
22	B10	13
22	B10	14
22	B10	15
22	B10	16
22	B10	17
22	B10	18
22	B10	19
22	B10	20
22	B10	21
22	B10	22
22	B10	23
22	B10	24
22	B10	25
22	B10	26
22	B10	27
22	B10	28
22	B10	29
22	B10	30
22	B10	31
22	B10	32
22	B10	33
22	B10	34
22	B10	35
22	B10	36
22	B10	37
22	B10	38
22	B10	39
22	B10	40
23	B11	1
23	B11	2
23	B11	3
23	B11	4
23	B11	5
23	B11	6
23	B11	7
23	B11	8
23	B11	9
23	B11	10
23	B11	11
23	B11	12
23	B11	13
23	B11	14
23	B11	15
23	B11	16
23	B11	17
23	B11	18
23	B11	19
23	B11	20
23	B11	21
23	B11	22
23	B11	23
23	B11	24
23	B11	25
23	B11	26
23	B11	27
23	B11	28
23	B11	29
23	B11	30
23	B11	31
23	B11	32
23	B11	33
23	B11	34
23	B11	35
23	B11	36
23	B11	37
23	B11	38
23	B11	39
23	B11	40
24	B12	1
24	B12	2
24	B12	3
24	B12	4
24	B12	5
24	B12	6
24	B12	7
24	B12	8
24	B12	9
24	B12	10
24	B12	11
24	B12	12
24	B12	13
24	B12	14
24	B12	15
24	B12	16
24	B12	17
24	B12	18
24	B12	19
24	B12	20
24	B12	21
24	B12	22
24	B12	23
24	B12	24
24	B12	25
24	B12	26
24	B12	27
24	B12	28
24	B12	29
24	B12	30
24	B12	31
24	B12	32
24	B12	33
24	B12	34
24	B12	35
24	B12	36
24	B12	37
24	B12	38
24	B12	39
24	B12	40
25	C1	1	DBT	47199.7	-560.791
25	C1	2	DBT	47336.2	-441.514
25	C1	3	DBT	47822.9	27.958
25	C1	4	DBT	48151.2	339.075
25	C1	5	DBT	48003.1	173.722
25	C1	6	DBT	47283.3	-563.278
25	C1	7	DBT	47264.4	-599.357
25	C1	8	DBT	47965.2	84.1851
25	C1	9	DBT	48067.1	168.852
25	C1	10	DBT	48058.5	143.059
25	C1	11	DBT	48023.7	90.9564
25	C1	12	DBT	48164.5	214.596
25	C1	13	DBT	48145.5	178.318
25	C1	14	DBT	47901.8	-82.6042
25	C1	15	DBT	47873	-128.581
25	C1	16	DBT	48194.7	175.832
25	C1	17	DBT	48006.2	-29.8914
25	C1	18	DBT	47860.5	-192.841
25	C1	19	DBT	48012.2	-58.3498
25	C1	20	DBT	48860.3	772.568
25	C1	21	DBT	49854.9	1749.86
25	C1	22	DBT	51458.2	3335.96
25	C1	23	DBT	54335.4	6195.98
25	C1	24	DBT	59747.4	11590.8
25	C1	25	DBT	69636.2	21462.3
25	C1	26	DBT	86464	38272.9
25	C1	27	DBT	112049	63840.7
25	C1	28	DBT	143760	95534.3
25	C1	29	DBT	177132	128890
25	C1	30	DBT	205322	157062
25	C1	31	DBT	225563	177286
25	C1	32	DBT	238600	190306
25	C1	33	DBT	245860	197548
25	C1	34	DBT	249396	201067
25	C1	35	DBT	251084	202738
25	C1	36	DBT	252000	203636
25	C1	37	DBT	251827	203446
25	C1	38	DBT	251579	203181
25	C1	39	DBT	251918	203503
25	C1	40	DBT	250980	202547
26	C2	1	DBT	36590.6	-80.7407
26	C2	2	DBT	36693.7	50.5274
26	C2	3	DBT	36704.1	89.1432
26	C2	4	DBT	36813.8	227.025
26	C2	5	DBT	36740.3	181.687
26	C2	6	DBT	36623.7	93.2444
26	C2	7	DBT	36557	54.7626
26	C2	8	DBT	36441.1	-32.9849
26	C2	9	DBT	35873.6	-572.338
26	C2	10	DBT	35810.8	-606.972
26	C2	11	DBT	36173.3	-216.306
26	C2	12	DBT	36411.9	50.5055
26	C2	13	DBT	36574.1	240.852
26	C2	14	DBT	36547.6	242.495
26	C2	15	DBT	36518.9	241.939
26	C2	16	DBT	36290.8	42.0233
26	C2	17	DBT	36185.5	-35.0757
26	C2	18	DBT	36300.4	108.001
26	C2	19	DBT	36726.2	561.949
26	C2	20	DBT	37034.6	898.576
26	C2	21	DBT	37941	1833.13
26	C2	22	DBT	39230.5	3150.79
26	C2	23	DBT	42241.5	6189.93
26	C2	24	DBT	48111.7	12088.3
26	C2	25	DBT	58608.1	22612.8
26	C2	26	DBT	76092.4	40125.4
26	C2	27	DBT	102190	66251.1
26	C2	28	DBT	136331	100420
26	C2	29	DBT	172021	136138
26	C2	30	DBT	202840	166985
26	C2	31	DBT	225096	189270
26	C2	32	DBT	238604	202806
26	C2	33	DBT	246107	210337
26	C2	34	DBT	250172	214430
26	C2	35	DBT	252718	217004
26	C2	36	DBT	253486	217801
26	C2	37	DBT	253753	218096
26	C2	38	DBT	253543	217914
26	C2	39	DBT	252454	216853
26	C2	40	DBT	251752	216179
27	C3	1	DBT	36005.5	146.405
27	C3	2	DBT	35970.7	113.007
27	C3	3	DBT	35954.1	97.761
27	C3	4	DBT	36171.3	316.281
27	C3	5	DBT	36124.3	270.602
27	C3	6	DBT	35947.7	95.3912
27	C3	7	DBT	35714.2	-136.847
27	C3	8	DBT	35365.8	-483.858
27	C3	9	DBT	35384.7	-463.654
27	C3	10	DBT	35773.2	-73.8298
27	C3	11	DBT	35812.4	-33.2708
27	C3	12	DBT	35805.2	-39.0868
27	C3	13	DBT	35823.1	-19.8559
27	C3	14	DBT	35833.7	-7.95701
27	C3	15	DBT	36052.8	212.524
27	C3	16	DBT	36045.2	206.274
27	C3	17	DBT	35936.6	98.9622
27	C3	18	DBT	35796.8	-39.4358
27	C3	19	DBT	35855.7	20.7404
27	C3	20	DBT	36471.2	637.596
27	C3	21	DBT	37172.7	1340.5
27	C3	22	DBT	38901.4	3070.51
27	C3	23	DBT	41988	6158.46
27	C3	24	DBT	48822.5	12994.3
27	C3	25	DBT	59611.1	23784.2
27	C3	26	DBT	77933.7	42108.2
27	C3	27	DBT	104395	68570.6
27	C3	28	DBT	136760	100937
27	C3	29	DBT	169152	133330
27	C3	30	DBT	196171	160350
27	C3	31	DBT	214898	179079
27	C3	32	DBT	226606	190788
27	C3	33	DBT	232740	196924
27	C3	34	DBT	235720	199906
27	C3	35	DBT	237190	201376
27	C3	36	DBT	237829	202017
27	C3	37	DBT	237754	201944
27	C3	38	DBT	237354	201545
27	C3	39	DBT	236639	200831
27	C3	40	DBT	236327	200520
28	C4	1	DBT	44643.1	-459.2
28	C4	2	DBT	44689.6	-345.1
28	C4	3	DBT	44722.3	-244.793
28	C4	4	DBT	45045	145.409
28	C4	5	DBT	44954.8	122.806
28	C4	6	DBT	44822.6	58.2542
28	C4	7	DBT	44774.2	77.4325
28	C4	8	DBT	44589.7	-39.4985
28	C4	9	DBT	44458.9	-102.672
28	C4	10	DBT	44440.1	-53.9113
28	C4	11	DBT	44528.4	102.021
28	C4	12	DBT	44464.7	105.867
28	C4	13	DBT	44429.7	138.409
28	C4	14	DBT	44437.9	214.24
28	C4	15	DBT	44107.3	-48.7344
28	C4	16	DBT	43869.4	-219.08
28	C4	17	DBT	43761.6	-259.264
28	C4	18	DBT	43638.2	-315.141
28	C4	19	DBT	43653	-232.685
28	C4	20	DBT	43899.8	81.6261
28	C4	21	DBT	43902.6	152.047
28	C4	22	DBT	43846.6	163.666
28	C4	23	DBT	43765.2	149.845
28	C4	24	DBT	43551.9	4.15591
28	C4	25	DBT	43554	73.7757
28	C4	26	DBT	43768.9	356.286
28	C4	27	DBT	43851.9	506.847
28	C4	28	DBT	44186.7	909.252
28	C4	29	DBT	44620.8	1410.97
28	C4	30	DBT	45330.8	2188.52
28	C4	31	DBT	46285.8	3211.16
28	C4	32	DBT	48212.7	5205.6
28	C4	33	DBT	51678.8	8739.32
28	C4	34	DBT	57450.7	14578.8
28	C4	35	DBT	67860.6	25056.3
28	C4	36	DBT	84356	41619.2
28	C4	37	DBT	107634	64965.2
28	C4	38	DBT	135662	93060.7
28	C4	39	DBT	164647	122113
28	C4	40	DBT	185938	143472
29	C5	1	DBT	34625	-382.33
29	C5	2	DBT	34766.7	-143.064
29	C5	3	DBT	35007.6	195.374
29	C5	4	DBT	35015.8	301.179
29	C5	5	DBT	34586	-31.1025
29	C5	6	DBT	34419.4	-100.118
29	C5	7	DBT	34373.8	-48.1295
29	C5	8	DBT	33919	-405.43
29	C5	9	DBT	33840.7	-386.106
29	C5	10	DBT	34157.3	28.0664
29	C5	11	DBT	34169.4	137.637
29	C5	12	DBT	34097.2	163.079
29	C5	13	DBT	33912.6	76.0436
29	C5	14	DBT	33677.7	-61.3234
29	C5	15	DBT	33621.8	-19.6396
29	C5	16	DBT	33668.3	124.384
29	C5	17	DBT	33472.5	26.0873
29	C5	18	DBT	33434.8	86.0172
29	C5	19	DBT	33525.3	274.064
29	C5	20	DBT	33578.3	424.576
29	C5	21	DBT	33608.2	552.069
29	C5	22	DBT	33873.4	914.846
29	C5	23	DBT	34373.5	1512.44
29	C5	24	DBT	35500.6	2737.14
29	C5	25	DBT	37677.6	5011.75
29	C5	26	DBT	41831.3	9262.95
29	C5	27	DBT	49117.8	16647
29	C5	28	DBT	61985.9	29612.7
29	C5	29	DBT	81962.2	49686.5
29	C5	30	DBT	109755	77577.3
29	C5	31	DBT	141376	109296
29	C5	32	DBT	170387	138404
29	C5	33	DBT	193005	161119
29	C5	34	DBT	207699	175911
29	C5	35	DBT	216683	184992
29	C5	36	DBT	221280	189687
29	C5	37	DBT	223391	191896
29	C5	38	DBT	224177	192779
29	C5	39	DBT	224594	193294
29	C5	40	DBT	224947	193744
30	C6	1	DBT	27377.7	16.7659
30	C6	2	DBT	27415.4	184.168
30	C6	3	DBT	27310.1	208.509
30	C6	4	DBT	27175.3	203.327
30	C6	5	DBT	26735	-107.268
30	C6	6	DBT	26518.5	-194.153
30	C6	7	DBT	26434.2	-148.724
30	C6	8	DBT	26346.7	-106.57
30	C6	9	DBT	26386.5	62.8469
30	C6	10	DBT	26277.7	83.7076
30	C6	11	DBT	25978.3	-86.0899
30	C6	12	DBT	25834.9	-99.7702
30	C6	13	DBT	25802.2	-2.78256
30	C6	14	DBT	25699.3	23.8848
30	C6	15	DBT	25545.4	-0.274032
30	C6	16	DBT	25486.4	70.3093
30	C6	17	DBT	25482.7	196.332
30	C6	18	DBT	25053.5	-103.284
30	C6	19	DBT	24942.8	-84.3078
30	C6	20	DBT	25030.9	133.461
30	C6	21	DBT	25310.8	543.031
30	C6	22	DBT	25500.7	862.624
30	C6	23	DBT	26038.4	1529.99
30	C6	24	DBT	27003.5	2624.67
30	C6	25	DBT	28801.2	4552.1
30	C6	26	DBT	32070.8	7951.3
30	C6	27	DBT	37809.1	13819.3
30	C6	28	DBT	48339.5	24479.3
30	C6	29	DBT	65506.7	41776.2
30	C6	30	DBT	90839.7	67238.8
30	C6	31	DBT	121879	98408.1
30	C6	32	DBT	152510	129169
30	C6	33	DBT	178584	155372
30	C6	34	DBT	196051	172969
30	C6	35	DBT	207191	184238
30	C6	36	DBT	213021	190198
30	C6	37	DBT	215990	193296
30	C6	38	DBT	217125	194561
30	C6	39	DBT	217343	194909
30	C6	40	DBT	217307	195003
31	C7	1	DBT	25682	-380.543
31	C7	2	DBT	25555.6	-393.623
31	C7	3	DBT	25482.2	-353.748
31	C7	4	DBT	25783.8	61.0913
31	C7	5	DBT	25868.9	259.443
31	C7	6	DBT	25715.3	219.169
31	C7	7	DBT	25511.6	128.7
31	C7	8	DBT	25188.3	-81.2451
31	C7	9	DBT	25033.6	-122.651
31	C7	10	DBT	24974.9	-68.1438
31	C7	11	DBT	24901.5	-28.2493
31	C7	12	DBT	24792.5	-23.9331
31	C7	13	DBT	24648.6	-54.6011
31	C7	14	DBT	24560.8	-29.1071
31	C7	15	DBT	24512.6	35.9846
31	C7	16	DBT	24422.8	59.4532
31	C7	17	DBT	24247.9	-2.16216
31	C7	18	DBT	24163.5	26.7244
31	C7	19	DBT	24259.6	236.109
31	C7	20	DBT	24657.7	747.447
31	C7	21	DBT	24566.5	769.609
31	C7	22	DBT	24584.5	900.851
31	C7	23	DBT	25153.4	1583.07
31	C7	24	DBT	26151.1	2694.06
31	C7	25	DBT	28128.4	4784.58
31	C7	26	DBT	30819.7	7589.18
31	C7	27	DBT	36449.2	13331.9
31	C7	28	DBT	46538.4	23534.5
31	C7	29	DBT	63770	40879.3
31	C7	30	DBT	88546.8	65769.4
31	C7	31	DBT	119391	96726.8
31	C7	32	DBT	150636	128085
31	C7	33	DBT	176491	154054
31	C7	34	DBT	194469	172145
31	C7	35	DBT	205286	183075
31	C7	36	DBT	211470	189372
31	C7	37	DBT	214999	193014
31	C7	38	DBT	216014	194143
31	C7	39	DBT	216373	194616
31	C7	40	DBT	216382	194737
32	C8	1	DBT	24768.7	-343.706
32	C8	2	DBT	24767.3	-266.518
32	C8	3	DBT	24891.9	-63.367
32	C8	4	DBT	24878.6	1.87996
32	C8	5	DBT	24653.8	-144.447
32	C8	6	DBT	24496.3	-223.411
32	C8	7	DBT	24431.4	-209.762
32	C8	8	DBT	24421.3	-141.293
32	C8	9	DBT	24543.2	59.1223
32	C8	10	DBT	24473.1	67.4942
32	C8	11	DBT	24458.7	131.624
32	C8	12	DBT	24611	362.517
32	C8	13	DBT	24497	326.989
32	C8	14	DBT	24305.4	214.015
32	C8	15	DBT	24169	156.065
32	C8	16	DBT	24070.1	135.761
32	C8	17	DBT	23938.5	82.709
32	C8	18	DBT	23745.1	-32.1476
32	C8	19	DBT	23572.7	-126.057
32	C8	20	DBT	23422.4	-197.843
32	C8	21	DBT	23141.8	-399.848
32	C8	22	DBT	23141.8	-321.353
32	C8	23	DBT	23434.5	49.833
32	C8	24	DBT	23563.3	257.236
32	C8	25	DBT	23606	378.469
32	C8	26	DBT	23768	618.974
32	C8	27	DBT	23763.4	692.928
32	C8	28	DBT	23858.2	866.243
32	C8	29	DBT	24005.1	1091.64
32	C8	30	DBT	24263.9	1429.05
32	C8	31	DBT	25658	2901.63
32	C8	32	DBT	27208.2	4530.36
32	C8	33	DBT	29956.8	7357.48
32	C8	34	DBT	34559.2	12038.4
32	C8	35	DBT	42770.4	20328.2
32	C8	36	DBT	55783.2	33419.5
32	C8	37	DBT	75131.2	52846
32	C8	38	DBT	99591.6	77385
32	C8	39	DBT	125741	103613
32	C8	40	DBT	145806	123756
33	C9	1
33	C9	2
33	C9	3
33	C9	4
33	C9	5
33	C9	6
33	C9	7
33	C9	8
33	C9	9
33	C9	10
33	C9	11
33	C9	12
33	C9	13
33	C9	14
33	C9	15
33	C9	16
33	C9	17
33	C9	18
33	C9	19
33	C9	20
33	C9	21
33	C9	22
33	C9	23
33	C9	24
33	C9	25
33	C9	26
33	C9	27
33	C9	28
33	C9	29
33	C9	30
33	C9	31
33	C9	32
33	C9	33
33	C9	34
33	C9	35
33	C9	36
33	C9	37
33	C9	38
33	C9	39
33	C9	40
34	C10	1
34	C10	2
34	C10	3
34	C10	4
34	C10	5
34	C10	6
34	C10	7
34	C10	8
34	C10	9
34	C10	10
34	C10	11
34	C10	12
34	C10	13
34	C10	14
34	C10	15
34	C10	16
34	C10	17
34	C10	18
34	C10	19
34	C10	20
34	C10	21
34	C10	22
34	C10	23
34	C10	24
34	C10	25
34	C10	26
34	C10	27
34	C10	28
34	C10	29
34	C10	30
34	C10	31
34	C10	32
34	C10	33
34	C10	34
34	C10	35
34	C10	36
34	C10	37
34	C10	38
34	C10	39
34	C10	40
35	C11	1
35	C11	2
35	C11	3
35	C11	4
35	C11	5
35	C11	6
35	C11	7
35	C11	8
35	C11	9
35	C11	10
35	C11	11
35	C11	12
35	C11	13
35	C11	14
35	C11	15
35	C11	16
35	C11	17
35	C11	18
35	C11	19
35	C11	20
35	C11	21
35	C11	22
35	C11	23
35	C11	24
35	C11	25
35	C11	26
35	C11	27
35	C11	28
35	C11	29
35	C11	30
35	C11	31
35	C11	32
35	C11	33
35	C11	34
35	C11	35
35	C11	36
35	C11	37
35	C11	38
35	C11	39
35	C11	40
36	C12	1
36	C12	2
36	C12	3
36	C12	4
36	C12	5
36	C12	6
36	C12	7
36	C12	8
36	C12	9
36	C12	10
36	C12	11
36	C12	12
36	C12	13
36	C12	14
36	C12	15
36	C12	16
36	C12	17
36	C12	18
36	C12	19
36	C12	20
36	C12	21
36	C12	22
36	C12	23
36	C12	24
36	C12	25
36	C12	26
36	C12	27
36	C12	28
36	C12	29
36	C12	30
36	C12	31
36	C12	32
36	C12	33
36	C12	34
36	C12	35
36	C12	36
36	C12	37
36	C12	38
36	C12	39
36	C12	40
37	D1	1	DBT	30928.3	-752.391
37	D1	2	DBT	31046	-636.061
37	D1	3	DBT	31556.9	-126.56
37	D1	4	DBT	31703.1	18.2841
37	D1	5	DBT	31683.1	-3.09033
37	D1	6	DBT	31813.5	125.986
37	D1	7	DBT	31692.8	3.8561
37	D1	8	DBT	31658.4	-31.8914
37	D1	9	DBT	31931.9	240.277
37	D1	10	DBT	31879.3	186.274
37	D1	11	DBT	31713.5	19.165
37	D1	12	DBT	31570.1	-125.647
37	D1	13	DBT	31390.5	-306.629
37	D1	14	DBT	31377.5	-320.974
37	D1	15	DBT	31697.6	-2.24879
37	D1	16	DBT	31753.4	52.1834
37	D1	17	DBT	31789.8	87.225
37	D1	18	DBT	31934.2	230.286
37	D1	19	DBT	31658.8	-46.4966
37	D1	20	DBT	31575	-131.705
37	D1	21	DBT	31850.1	142.1
37	D1	22	DBT	32185	475.572
37	D1	23	DBT	32954.1	1243.37
37	D1	24	DBT	33828	2115.87
37	D1	25	DBT	36550.5	4836.98
37	D1	26	DBT	41618.6	9903.79
37	D1	27	DBT	50609.3	18893.1
37	D1	28	DBT	65980.7	34263.1
37	D1	29	DBT	87993.4	56274.4
37	D1	30	DBT	117301	85580.6
37	D1	31	DBT	148308	116587
37	D1	32	DBT	173822	142099
37	D1	33	DBT	192491	160767
37	D1	34	DBT	204843	173117
37	D1	35	DBT	211468	179741
37	D1	36	DBT	215521	183792
37	D1	37	DBT	217078	185348
37	D1	38	DBT	217409	185678
37	D1	39	DBT	217694	185961
37	D1	40	DBT	217900	186166
38	D2	1	DBT	35693.1	-630.154
38	D2	2	DBT	35959.7	-325.675
38	D2	3	DBT	36172.9	-74.5814
38	D2	4	DBT	36192	-17.6407
38	D2	5	DBT	36395	223.257
38	D2	6	DBT	36196.9	63.0651
38	D2	7	DBT	36095.8	-0.244179
38	D2	8	DBT	36186.6	128.462
38	D2	9	DBT	36053	32.7701
38	D2	10	DBT	35880	-102.391
38	D2	11	DBT	35791.1	-153.45
38	D2	12	DBT	35828.8	-77.8998
38	D2	13	DBT	35986.9	118.119
38	D2	14	DBT	35847.2	16.3294
38	D2	15	DBT	35374.6	-418.41
38	D2	16	DBT	35378.7	-376.438
38	D2	17	DBT	35843.6	126.331
38	D2	18	DBT	35908.4	228.952
38	D2	19	DBT	35925.3	283.768
38	D2	20	DBT	35905	301.29
38	D2	21	DBT	36072	506.204
38	D2	22	DBT	36464.1	936.172
38	D2	23	DBT	37387.6	1897.53
38	D2	24	DBT	39018.3	3566.06
38	D2	25	DBT	42117.2	6702.9
38	D2	26	DBT	47764.8	12388.3
38	D2	27	DBT	57580.5	22241.9
38	D2	28	DBT	74528.1	39227.4
38	D2	29	DBT	100456	65193.1
38	D2	30	DBT	134028	98803.5
38	D2	31	DBT	169177	133990
38	D2	32	DBT	199095	163946
38	D2	33	DBT	221357	186246
38	D2	34	DBT	235524	200450
38	D2	35	DBT	243046	208011
38	D2	36	DBT	247230	212232
38	D2	37	DBT	248706	213746
38	D2	38	DBT	249168	214246
38	D2	39	DBT	249446	214561
38	D2	40	DBT	249437	214591
39	D3	1	DBT	35075.6	-468.798
39	D3	2	DBT	35373.3	-136.82
39	D3	3	DBT	35579.7	103.997
39	D3	4	DBT	35521.4	80.0214
39	D3	5	DBT	35419.2	12.1982
39	D3	6	DBT	35378.9	6.2069
39	D3	7	DBT	35517.3	178.973
39	D3	8	DBT	35415.9	112.025
39	D3	9	DBT	35261.7	-7.86843
39	D3	10	DBT	35018.4	-216.766
39	D3	11	DBT	34952.7	-248.167
39	D3	12	DBT	35056.2	-110.303
39	D3	13	DBT	35037.6	-94.5249
39	D3	14	DBT	35021.8	-75.9146
39	D3	15	DBT	34984.2	-79.2418
39	D3	16	DBT	34989.6	-39.3932
39	D3	17	DBT	34924.1	-70.5875
39	D3	18	DBT	34949.2	-11.114
39	D3	19	DBT	35211.9	285.957
39	D3	20	DBT	35066.1	174.501
39	D3	21	DBT	35070.1	212.85
39	D3	22	DBT	35634.6	811.687
39	D3	23	DBT	36609.6	1821.13
39	D3	24	DBT	38294	3539.85
39	D3	25	DBT	41615	6895.22
39	D3	26	DBT	47725.9	13040.5
39	D3	27	DBT	58626.2	23975.1
39	D3	28	DBT	76646.3	42029.5
39	D3	29	DBT	103963	69380.9
39	D3	30	DBT	138237	103689
39	D3	31	DBT	173011	138497
39	D3	32	DBT	201556	167077
39	D3	33	DBT	222206	187761
39	D3	34	DBT	234843	200433
39	D3	35	DBT	241906	207530
39	D3	36	DBT	245366	211024
39	D3	37	DBT	247009	212702
39	D3	38	DBT	247597	213324
39	D3	39	DBT	247834	213595
39	D3	40	DBT	247543	213338
40	D4	1	DBT	30391.8	-168.492
40	D4	2	DBT	30597	92.8627
40	D4	3	DBT	30526.3	78.2776
40	D4	4	DBT	30183.7	-208.192
40	D4	5	DBT	30134.7	-201.055
40	D4	6	DBT	30467.5	187.923
40	D4	7	DBT	30275.7	52.228
40	D4	8	DBT	30156.5	-10.8552
40	D4	9	DBT	30244.8	133.655
40	D4	10	DBT	30180.9	125.885
40	D4	11	DBT	30062.2	63.2819
40	D4	12	DBT	29805.6	-137.178
40	D4	13	DBT	29724.5	-162.08
40	D4	14	DBT	29846.8	16.296
40	D4	15	DBT	29781.7	7.38273
40	D4	16	DBT	29613.3	-104.874
40	D4	17	DBT	29634.9	-27.1391
40	D4	18	DBT	29951.6	345.692
40	D4	19	DBT	29613.5	63.6788
40	D4	20	DBT	29466.4	-27.254
40	D4	21	DBT	29427.3	-10.2258
40	D4	22	DBT	29195.9	-185.446
40	D4	23	DBT	29152.7	-172.535
40	D4	24	DBT	29277.1	8.02456
40	D4	25	DBT	29544	331.076
40	D4	26	DBT	29756.4	599.616
40	D4	27	DBT	29820.7	720.074
40	D4	28	DBT	30276.3	1231.82
40	D4	29	DBT	30913.9	1925.56
40	D4	30	DBT	31442.9	2510.69
40	D4	31	DBT	32787.9	3911.86
40	D4	32	DBT	35021	6201.1
40	D4	33	DBT	39610.8	10847
40	D4	34	DBT	47101.3	18393.7
40	D4	35	DBT	58667.9	30016.4
40	D4	36	DBT	76421.5	47826.2
40	D4	37	DBT	99299.9	70760.7
40	D4	38	DBT	123602	95118.9
40	D4	39	DBT	144812	116385
40	D4	40	DBT	157777	129406
41	D5	1	DBT	30968.2	-579.303
41	D5	2	DBT	31186.9	-309.953
41	D5	3	DBT	31495.8	49.523
41	D5	4	DBT	31582	186.38
41	D5	5	DBT	31426.4	81.3135
41	D5	6	DBT	31285.8	-8.58517
41	D5	7	DBT	31122.9	-120.888
41	D5	8	DBT	31071.1	-122.074
41	D5	9	DBT	31184	41.3652
41	D5	10	DBT	31168.5	76.488
41	D5	11	DBT	31038.7	-2.66263
41	D5	12	DBT	30759.1	-231.667
41	D5	13	DBT	30682.4	-257.737
41	D5	14	DBT	30702.9	-186.691
41	D5	15	DBT	30816	-22.9801
41	D5	16	DBT	31043.2	254.91
41	D5	17	DBT	31001	263.305
41	D5	18	DBT	30966.2	279.103
41	D5	19	DBT	31111.3	474.837
41	D5	20	DBT	31399	813.108
41	D5	21	DBT	32144.7	1609.42
41	D5	22	DBT	33186.9	2702.3
41	D5	23	DBT	35754.6	5320.56
41	D5	24	DBT	41058.8	10675.3
41	D5	25	DBT	50025.7	19692.9
41	D5	26	DBT	65596.9	35314.7
41	D5	27	DBT	88549.1	58317.5
41	D5	28	DBT	118153	87972.2
41	D5	29	DBT	150019	119888
41	D5	30	DBT	177094	147015
41	D5	31	DBT	197361	167332
41	D5	32	DBT	210078	180100
41	D5	33	DBT	217001	187073
41	D5	34	DBT	220645	190768
41	D5	35	DBT	222294	192467
41	D5	36	DBT	223342	193566
41	D5	37	DBT	223745	194019
41	D5	38	DBT	223350	193675
41	D5	39	DBT	223187	193563
41	D5	40	DBT	222738	193165
42	D6	1	DBT	24428.9	-200.969
42	D6	2	DBT	24417.5	-127.343
42	D6	3	DBT	24287.1	-172.75
42	D6	4	DBT	24221.8	-152.997
42	D6	5	DBT	24366.1	76.3325
42	D6	6	DBT	24311.9	107.148
42	D6	7	DBT	24228.6	108.942
42	D6	8	DBT	24142.7	107.998
42	D6	9	DBT	24101	151.311
42	D6	10	DBT	23890.8	26.164
42	D6	11	DBT	23725.2	-54.3368
42	D6	12	DBT	23496.8	-197.752
42	D6	13	DBT	23496.5	-113.007
42	D6	14	DBT	23768.4	243.871
42	D6	15	DBT	23463.4	23.9136
42	D6	16	DBT	23199.6	-154.839
42	D6	17	DBT	23235.6	-33.7932
42	D6	18	DBT	23596.5	412.097
42	D6	19	DBT	23839.9	740.553
42	D6	20	DBT	24147.5	1133.22
42	D6	21	DBT	24719.8	1790.49
42	D6	22	DBT	25737.2	2892.94
42	D6	23	DBT	28440.1	5680.83
42	D6	24	DBT	33052.4	10378.2
42	D6	25	DBT	41615.4	19026.2
42	D6	26	DBT	56107.3	33603.1
42	D6	27	DBT	78428.1	56009
42	D6	28	DBT	108660	86325.8
42	D6	29	DBT	141596	119347
42	D6	30	DBT	170911	148747
42	D6	31	DBT	193291	171212
42	D6	32	DBT	207518	185524
42	D6	33	DBT	215672	193763
42	D6	34	DBT	220136	198312
42	D6	35	DBT	222286	200547
42	D6	36	DBT	223222	201568
42	D6	37	DBT	223543	201974
42	D6	38	DBT	223606	202122
42	D6	39	DBT	223242	201843
42	D6	40	DBT	222257	200943
43	D7	1	DBT	44229.5	-1020.41
43	D7	2	DBT	44358	-685.787
43	D7	3	DBT	44366.1	-471.671
43	D7	4	DBT	44654.1	22.3825
43	D7	5	DBT	44655.9	230.19
43	D7	6	DBT	44416.1	196.463
43	D7	7	DBT	44025.3	11.6531
43	D7	8	DBT	43819.4	11.8279
43	D7	9	DBT	43754.7	153.089
43	D7	10	DBT	43454.3	58.7674
43	D7	11	DBT	43018	-171.495
43	D7	12	DBT	42834.2	-149.238
43	D7	13	DBT	42827	49.5576
43	D7	14	DBT	42770.1	198.748
43	D7	15	DBT	42588.5	223.169
43	D7	16	DBT	42223.6	64.3399
43	D7	17	DBT	41525.5	-427.782
43	D7	18	DBT	41453.6	-293.615
43	D7	19	DBT	41840	298.794
43	D7	20	DBT	42130.9	795.75
43	D7	21	DBT	42930.2	1801.13
43	D7	22	DBT	44204.5	3281.38
43	D7	23	DBT	46923.8	6206.73
43	D7	24	DBT	52234.8	11723.8
43	D7	25	DBT	61612.2	21307.2
43	D7	26	DBT	77680.8	37581.9
43	D7	27	DBT	101795	61901.8
43	D7	28	DBT	132744	93057.4
43	D7	29	DBT	164868	125388
43	D7	30	DBT	192355	153081
43	D7	31	DBT	212228	173159
43	D7	32	DBT	224666	185803
43	D7	33	DBT	231368	192711
43	D7	34	DBT	234695	196245
43	D7	35	DBT	236409	198165
43	D7	36	DBT	237267	199228
43	D7	37	DBT	237540	199708
43	D7	38	DBT	237324	199698
43	D7	39	DBT	237113	199692
43	D7	40	DBT	236589	199375
44	D8	1	DBT	23481.3	-220.391
44	D8	2	DBT	23479.1	-188.363
44	D8	3	DBT	23497.3	-136.062
44	D8	4	DBT	23528.8	-70.4324
44	D8	5	DBT	23545.3	-19.8285
44	D8	6	DBT	23822.2	291.268
44	D8	7	DBT	23831	334.19
44	D8	8	DBT	23500.3	37.6414
44	D8	9	DBT	23386.8	-41.7605
44	D8	10	DBT	23460.1	65.6754
44	D8	11	DBT	23393.7	33.4629
44	D8	12	DBT	23251.2	-74.9371
44	D8	13	DBT	23192.4	-99.5637
44	D8	14	DBT	23252.5	-5.31326
44	D8	15	DBT	23222	-1.65858
44	D8	16	DBT	22998.2	-191.406
44	D8	17	DBT	22865.6	-289.793
44	D8	18	DBT	22858.3	-263.013
44	D8	19	DBT	22914.7	-172.391
44	D8	20	DBT	22964.1	-88.8676
44	D8	21	DBT	23171.8	152.973
44	D8	22	DBT	23167	182.301
44	D8	23	DBT	23069.8	119.251
44	D8	24	DBT	23018.1	101.613
44	D8	25	DBT	23019	136.652
44	D8	26	DBT	23016	167.84
44	D8	27	DBT	23049.2	235.221
44	D8	28	DBT	23330.3	550.427
44	D8	29	DBT	23625.1	879.312
44	D8	30	DBT	24217.1	1505.54
44	D8	31	DBT	25093.3	2415.79
44	D8	32	DBT	26808.4	4165.05
44	D8	33	DBT	30064.5	7455.29
44	D8	34	DBT	35184.8	12609.7
44	D8	35	DBT	44503.9	21962.9
44	D8	36	DBT	58651.7	36145
44	D8	37	DBT	78668.1	56195.5
44	D8	38	DBT	102727	80288.4
44	D8	39	DBT	127062	104657
44	D8	40	DBT	144710	122340
45	D9	1
45	D9	2
45	D9	3
45	D9	4
45	D9	5
45	D9	6
45	D9	7
45	D9	8
45	D9	9
45	D9	10
45	D9	11
45	D9	12
45	D9	13
45	D9	14
45	D9	15
45	D9	16
45	D9	17
45	D9	18
45	D9	19
45	D9	20
45	D9	21
45	D9	22
45	D9	23
45	D9	24
45	D9	25
45	D9	26
45	D9	27
45	D9	28
45	D9	29
45	D9	30
45	D9	31
45	D9	32
45	D9	33
45	D9	34
45	D9	35
45	D9	36
45	D9	37
45	D9	38
45	D9	39
45	D9	40
46	D10	1
46	D10	2
46	D10	3
46	D10	4
46	D10	5
46	D10	6
46	D10	7
46	D10	8
46	D10	9
46	D10	10
46	D10	11
46	D10	12
46	D10	13
46	D10	14
46	D10	15
46	D10	16
46	D10	17
46	D10	18
46	D10	19
46	D10	20
46	D10	21
46	D10	22
46	D10	23
46	D10	24
46	D10	25
46	D10	26
46	D10	27
46	D10	28
46	D10	29
46	D10	30
46	D10	31
46	D10	32
46	D10	33
46	D10	34
46	D10	35
46	D10	36
46	D10	37
46	D10	38
46	D10	39
46	D10	40
47	D11	1
47	D11	2
47	D11	3
47	D11	4
47	D11	5
47	D11	6
47	D11	7
47	D11	8
47	D11	9
47	D11	10
47	D11	11
47	D11	12
47	D11	13
47	D11	14
47	D11	15
47	D11	16
47	D11	17
47	D11	18
47	D11	19
47	D11	20
47	D11	21
47	D11	22
47	D11	23
47	D11	24
47	D11	25
47	D11	26
47	D11	27
47	D11	28
47	D11	29
47	D11	30
47	D11	31
47	D11	32
47	D11	33
47	D11	34
47	D11	35
47	D11	36
47	D11	37
47	D11	38
47	D11	39
47	D11	40
48	D12	1
48	D12	2
48	D12	3
48	D12	4
48	D12	5
48	D12	6
48	D12	7
48	D12	8
48	D12	9
48	D12	10
48	D12	11
48	D12	12
48	D12	13
48	D12	14
48	D12	15
48	D12	16
48	D12	17
48	D12	18
48	D12	19
48	D12	20
48	D12	21
48	D12	22
48	D12	23
48	D12	24
48	D12	25
48	D12	26
48	D12	27
48	D12	28
48	D12	29
48	D12	30
48	D12	31
48	D12	32
48	D12	33
48	D12	34
48	D12	35
48	D12	36
48	D12	37
48	D12	38
48	D12	39
48	D12	40
49	E1	1	DBT	31838.5	208.67
49	E1	2	DBT	31727	123.514
49	E1	3	DBT	31640.6	63.5656
49	E1	4	DBT	31747.3	196.605
49	E1	5	DBT	31659.8	135.555
49	E1	6	DBT	31490.8	-7.08094
49	E1	7	DBT	31173.8	-297.717
49	E1	8	DBT	31169	-276.162
49	E1	9	DBT	31508.4	89.6827
49	E1	10	DBT	31288.5	-103.866
49	E1	11	DBT	31176.5	-189.424
49	E1	12	DBT	31284.6	-54.958
49	E1	13	DBT	31529.2	215.976
49	E1	14	DBT	31394.4	107.551
49	E1	15	DBT	31347.2	86.7958
49	E1	16	DBT	31497.5	263.474
49	E1	17	DBT	31243	35.3732
49	E1	18	DBT	30915.9	-265.372
49	E1	19	DBT	31008.9	-146.01
49	E1	20	DBT	31641.7	513.215
49	E1	21	DBT	31816.9	714.782
49	E1	22	DBT	32283.9	1208.21
49	E1	23	DBT	33019.1	1969.74
49	E1	24	DBT	34318	3295.04
49	E1	25	DBT	36945	5948.51
49	E1	26	DBT	41561.1	10590.9
49	E1	27	DBT	50839.7	19895.9
49	E1	28	DBT	66051.9	35134.5
49	E1	29	DBT	89579.8	58688.8
49	E1	30	DBT	119663	88798.4
49	E1	31	DBT	151473	120635
49	E1	32	DBT	179146	148334
49	E1	33	DBT	198825	168040
[truncated: 1,887 more rows]

## Sheet: Results
Block Type	96-Well 0.2-mL Block
Calibration Background is expired	No
Calibration Background performed on	05-10-2022
Calibration Pure Dye ABY is expired	No
Calibration Pure Dye ABY performed on	05-10-2022
Calibration Pure Dye CY5 is expired	No
Calibration Pure Dye CY5 performed on	05-10-2022
Calibration Pure Dye FAM is expired	No
Calibration Pure Dye FAM performed on	05-10-2022
Calibration Pure Dye JUN is expired	No
Calibration Pure Dye JUN performed on	05-10-2022
Calibration Pure Dye MUSTANG PURPLE is expired	No
Calibration Pure Dye MUSTANG PURPLE performed on	05-10-2022
Calibration Pure Dye NED is expired	No
Calibration Pure Dye NED performed on	05-10-2022
Calibration Pure Dye ROX is expired	No
Calibration Pure Dye ROX performed on	05-10-2022
Calibration Pure Dye SYBR is expired	No
Calibration Pure Dye SYBR performed on	05-10-2022
Calibration Pure Dye TAMRA is expired	No
Calibration Pure Dye TAMRA performed on	05-10-2022
Calibration Pure Dye VIC is expired	No
Calibration Pure Dye VIC performed on	05-10-2022
Calibration ROI is expired	No
Calibration ROI performed on	05-10-2022
Calibration Uniformity is expired	No
Calibration Uniformity performed on	05-10-2022
Chemistry	SYBR_GREEN
Date Created	2023-03-01 19:06:32 PM CST
Experiment Barcode
Experiment Comment
Experiment File Name	D:\ZYM-PCR\machine2.25-j6-q6 - Copy\DBT-6J-6Q20230301.eds
Experiment Name	DBT-6J-6Q20230301
Experiment Run End Time	2023-03-01 16:23:03 PM CST
Experiment Type	Standard Curve
Instrument Name	272522087
Instrument Serial Number	272522087
Instrument Type	QuantStudio™ 5 System
Passive Reference
Post-read Stage/Step
Pre-read Stage/Step
Quantification Cycle Method	Ct
Signal Smoothing On	true
Stage where Melt Analysis is performed	Stage3
Stage/ Cycle where Ct Analysis is performed	Stage2, Step2
User Name
Well	Well Position	Omit	Sample Name	Target Name	Task	Reporter	Quencher	CT	Ct Mean	Ct SD	Quantity	Quantity Mean	Quantity SD	Y-Intercept	R(superscript 2)	Slope	Efficiency	Automatic Ct Threshold	Ct Threshold	Automatic Baseline	Baseline Start	Baseline End	Amp Status	Comments	Cq Conf	MTP	HIGHSD	OUTLIERRG	Tm1	Tm2	Tm3	Tm4
1	A1	FALSE	Q24	DBT	UNKNOWN	SYBR	None	29.0608	30.598	2.42472								TRUE	18773.8	TRUE	3	20	Amp		0.988665	N	Y	N	84.4953
2	A2	FALSE	Q24	DBT	UNKNOWN	SYBR	None	29.6722	30.598	2.42472								TRUE	18773.8	TRUE	3	23	Amp		0.989405	N	Y	N	84.4953
3	A3	FALSE	Q24	DBT	UNKNOWN	SYBR	None	29.4436	30.598	2.42472								TRUE	18773.8	TRUE	3	21	Amp		0.983782	N	Y	N	84.3896
4	A4	FALSE	Q24	DBT	UNKNOWN	SYBR	None	34.2154	30.598	2.42472								TRUE	18773.8	TRUE	3	21	Amp		0.977379	N	Y	Y	80.8848
5	A5	FALSE	J22	DBT	UNKNOWN	SYBR	None	25.1513	27.6461	4.9961								TRUE	18773.8	TRUE	3	15	Amp		0.988057	N	Y	N	84.5105
6	A6	FALSE	J22	DBT	UNKNOWN	SYBR	None	25.2828	27.6461	4.9961								TRUE	18773.8	TRUE	3	16	Amp		0.986832	N	Y	N	84.5105
7	A7	FALSE	J22	DBT	UNKNOWN	SYBR	None	25.0118	27.6461	4.9961								TRUE	18773.8	TRUE	3	14	Amp		0.987405	N	Y	N	84.3774
8	A8	FALSE	J22	DBT	UNKNOWN	SYBR	None	35.1384	27.6461	4.9961								TRUE	18773.8	TRUE	3	25	Amp		0.971069	N	Y	Y	81.1662
13	B1	FALSE	Q38	DBT	UNKNOWN	SYBR	None	27.8855	29.9768	3.35051								TRUE	18773.8	TRUE	3	19	Amp		0.990059	N	Y	N	84.4953
14	B2	FALSE	Q38	DBT	UNKNOWN	SYBR	None	28.5567	29.9768	3.35051								TRUE	18773.8	TRUE	3	21	Amp		0.990792	N	Y	N	84.4953
15	B3	FALSE	Q38	DBT	UNKNOWN	SYBR	None	28.4827	29.9768	3.35051								TRUE	18773.8	TRUE	3	21	Amp		0.988507	N	Y	N	84.3896
16	B4	FALSE	Q38	DBT	UNKNOWN	SYBR	None	34.9823	29.9768	3.35051								TRUE	18773.8	TRUE	3	24	Amp		0.978906	N	Y	Y	80.7387
17	B5	FALSE	J28	DBT	UNKNOWN	SYBR	None	24.2291	26.7923	5.13088								TRUE	18773.8	TRUE	3	16	Amp		0.989007	N	Y	N	84.3646
18	B6	FALSE	J28	DBT	UNKNOWN	SYBR	None	24.4368	26.7923	5.13088								TRUE	18773.8	TRUE	3	18	Amp		0.988247	N	Y	N	84.3646
19	B7	FALSE	J28	DBT	UNKNOWN	SYBR	None	24.0189	26.7923	5.13088								TRUE	18773.8	TRUE	3	14	Amp		0.988289	N	Y	N	84.2314
20	B8	FALSE	J28	DBT	UNKNOWN	SYBR	None	34.4844	26.7923	5.13088								TRUE	18773.8	TRUE	3	25	Amp		0.978833	N	Y	Y	81.0202
25	C1	FALSE	Q21	DBT	UNKNOWN	SYBR	None	24.7763	27.1294	4.87971								TRUE	18773.8	TRUE	3	18	Amp		0.983698	N	Y	N	84.2037
26	C2	FALSE	Q21	DBT	UNKNOWN	SYBR	None	24.6934	27.1294	4.87971								TRUE	18773.8	TRUE	3	17	Amp		0.98749	N	Y	N	84.2037
27	C3	FALSE	Q21	DBT	UNKNOWN	SYBR	None	24.5998	27.1294	4.87971								TRUE	18773.8	TRUE	3	18	Amp		0.988324	N	Y	N	83.9515
28	C4	FALSE	Q21	DBT	UNKNOWN	SYBR	None	34.4482	27.1294	4.87971								TRUE	18773.8	TRUE	3	24	Amp		0.981496	N	Y	Y	82.0531
29	C5	FALSE	J31	DBT	UNKNOWN	SYBR	None	27.1856	29.2869	3.71104								TRUE	18773.8	TRUE	3	17	Amp		0.987807	N	Y	N	84.2187
30	C6	FALSE	J31	DBT	UNKNOWN	SYBR	None	27.5265	29.2869	3.71104								TRUE	18773.8	TRUE	3	18	Amp		0.986596	N	Y	N	84.3646
31	C7	FALSE	J31	DBT	UNKNOWN	SYBR	None	27.5884	29.2869	3.71104								TRUE	18773.8	TRUE	3	17	Amp		0.987288	N	Y	N	84.2314
32	C8	FALSE	J31	DBT	UNKNOWN	SYBR	None	34.8471	29.2869	3.71104								TRUE	18773.8	TRUE	3	21	Amp		0.978553	N	Y	Y	80.8742
37	D1	FALSE	Q34	DBT	UNKNOWN	SYBR	None	26.9701	28.5778	3.64295								TRUE	18773.8	TRUE	3	19	Amp		0.98442	N	Y	N	84.0579
38	D2	FALSE	Q34	DBT	UNKNOWN	SYBR	None	26.7089	28.5778	3.64295								TRUE	18773.8	TRUE	3	19	Amp		0.987468	N	Y	N	84.0579
39	D3	FALSE	Q34	DBT	UNKNOWN	SYBR	None	26.5949	28.5778	3.64295								TRUE	18773.8	TRUE	3	20	Amp		0.992355	N	Y	N	83.8055
40	D4	FALSE	Q34	DBT	UNKNOWN	SYBR	None	34.0371	28.5778	3.64295								TRUE	18773.8	TRUE	3	22	Amp		0.973373	N	Y	Y	80.5927
41	D5	FALSE	J34	DBT	UNKNOWN	SYBR	None	24.9059	27.3401	4.90836								TRUE	18773.8	TRUE	3	17	Amp		0.991366	N	Y	N	84.2187
42	D6	FALSE	J34	DBT	UNKNOWN	SYBR	None	24.9734	27.3401	4.90836								TRUE	18773.8	TRUE	3	16	Amp		0.988669	N	Y	N	84.2187
43	D7	FALSE	J34	DBT	UNKNOWN	SYBR	None	24.7793	27.3401	4.90836								TRUE	18773.8	TRUE	3	17	Amp		0.98531	N	Y	N	84.0855
44	D8	FALSE	J34	DBT	UNKNOWN	SYBR	None	34.7016	27.3401	4.90836								TRUE	18773.8	TRUE	3	25	Amp		0.983385	N	Y	Y	80.5823
49	E1	FALSE	Q40	DBT	UNKNOWN	SYBR	None	26.9092	28.8627	3.72271								TRUE	18773.8	TRUE	3	18	Amp		0.985282	N	Y	N	83.9121
50	E2	FALSE	Q40	DBT	UNKNOWN	SYBR	None	27.0459	28.8627	3.72271								TRUE	18773.8	TRUE	3	17	Amp		0.986164	N	Y	N	83.9121
51	E3	FALSE	Q40	DBT	UNKNOWN	SYBR	None	27.0499	28.8627	3.72271								TRUE	18773.8	TRUE	3	20	Amp		0.987384	N	Y	N	83.9515
52	E4	FALSE	Q40	DBT	UNKNOWN	SYBR	None	34.4459	28.8627	3.72271								TRUE	18773.8	TRUE	3	25	Amp		0.976193	N	Y	Y	80.5927
53	E5	FALSE	J37	DBT	UNKNOWN	SYBR	None	27.1394	28.9866	3.67475								TRUE	18773.8	TRUE	3	18	Amp		0.986133	N	Y	N	84.0728
54	E6	FALSE	J37	DBT	UNKNOWN	SYBR	None	27.2857	28.9866	3.67475								TRUE	18773.8	TRUE	3	16	Amp		0.988505	N	Y	N	84.0728
55	E7	FALSE	J37	DBT	UNKNOWN	SYBR	None	27.0248	28.9866	3.67475								TRUE	18773.8	TRUE	3	17	Amp		0.989202	N	Y	N	83.9395
56	E8	FALSE	J37	DBT	UNKNOWN	SYBR	None	34.4963	28.9866	3.67475								TRUE	18773.8	TRUE	3	27	Amp		0.980525	N	Y	Y	80.7283
61	F1	FALSE	Q35	DBT	UNKNOWN	SYBR	None	27.0096	28.7742	3.56635								TRUE	18773.8	TRUE	3	19	Amp		0.985548	N	Y	N	84.0579
62	F2	FALSE	Q35	DBT	UNKNOWN	SYBR	None	26.8672	28.7742	3.56635								TRUE	18773.8	TRUE	3	19	Amp		0.992194	N	Y	N	84.0579
63	F3	FALSE	Q35	DBT	UNKNOWN	SYBR	None	27.0981	28.7742	3.56635								TRUE	18773.8	TRUE	3	17	Amp		0.986592	N	Y	N	84.0976
64	F4	FALSE	Q35	DBT	UNKNOWN	SYBR	None	34.1218	28.7742	3.56635								TRUE	18773.8	TRUE	3	22	Amp		0.973668	N	Y	Y	80.5927
65	F5	FALSE	J26	DBT	UNKNOWN	SYBR	None	26.8698	28.4346	3.50504								TRUE	18773.8	TRUE	3	18	Amp		0.989885	N	Y	N	83.9269
66	F6	FALSE	J26	DBT	UNKNOWN	SYBR	None	26.839	28.4346	3.50504								TRUE	18773.8	TRUE	3	17	Amp		0.988041	N	Y	N	83.9269
67	F7	FALSE	J26	DBT	UNKNOWN	SYBR	None	26.3495	28.4346	3.50504								TRUE	18773.8	TRUE	3	17	Amp		0.990977	N	Y	N	83.7935
68	F8	FALSE	J26	DBT	UNKNOWN	SYBR	None	33.6799	28.4346	3.50504								TRUE	18773.8	TRUE	3	23	Amp		0.986166	Y	Y	Y	81.6041	67.0075	84.0855	92.9893

## Sheet: Melt Curve Raw Data
Block Type	96-Well 0.2-mL Block
Calibration Background is expired	No
Calibration Background performed on	05-10-2022
Calibration Pure Dye ABY is expired	No
Calibration Pure Dye ABY performed on	05-10-2022
Calibration Pure Dye CY5 is expired	No
Calibration Pure Dye CY5 performed on	05-10-2022
Calibration Pure Dye FAM is expired	No
Calibration Pure Dye FAM performed on	05-10-2022
Calibration Pure Dye JUN is expired	No
Calibration Pure Dye JUN performed on	05-10-2022
Calibration Pure Dye MUSTANG PURPLE is expired	No
Calibration Pure Dye MUSTANG PURPLE performed on	05-10-2022
Calibration Pure Dye NED is expired	No
Calibration Pure Dye NED performed on	05-10-2022
Calibration Pure Dye ROX is expired	No
Calibration Pure Dye ROX performed on	05-10-2022
Calibration Pure Dye SYBR is expired	No
Calibration Pure Dye SYBR performed on	05-10-2022
Calibration Pure Dye TAMRA is expired	No
Calibration Pure Dye TAMRA performed on	05-10-2022
Calibration Pure Dye VIC is expired	No
Calibration Pure Dye VIC performed on	05-10-2022
Calibration ROI is expired	No
Calibration ROI performed on	05-10-2022
Calibration Uniformity is expired	No
Calibration Uniformity performed on	05-10-2022
Chemistry	SYBR_GREEN
Date Created	2023-03-01 19:06:32 PM CST
Experiment Barcode
Experiment Comment
Experiment File Name	D:\ZYM-PCR\machine2.25-j6-q6 - Copy\DBT-6J-6Q20230301.eds
Experiment Name	DBT-6J-6Q20230301
Experiment Run End Time	2023-03-01 16:23:03 PM CST
Experiment Type	Standard Curve
Instrument Name	272522087
Instrument Serial Number	272522087
Instrument Type	QuantStudio™ 5 System
Passive Reference
Post-read Stage/Step
Pre-read Stage/Step
Quantification Cycle Method	Ct
Signal Smoothing On	true
Stage where Melt Analysis is performed	Stage3
Stage/ Cycle where Ct Analysis is performed	Stage2, Step2
User Name
Well	Well Position	Reading	Temperature	Fluorescence	Derivative	Target Name
1	A1	1	60.0008	247042	5259.4	DBT
1	A1	2	60.2924	245407	5288.44	DBT
1	A1	3	60.584	243971	5317.12	DBT
1	A1	4	60.8756	242843	5342.23	DBT
1	A1	5	61.1672	241076	5364.34	DBT
1	A1	6	61.4588	238665	5384.72	DBT
1	A1	7	61.7504	238525	5400.84	DBT
1	A1	8	62.042	236674	5405.25	DBT
1	A1	9	62.3336	234451	5389.85	DBT
1	A1	10	62.6252	232101	5352.51	DBT
1	A1	11	62.9168	231301	5301.33	DBT
1	A1	12	63.2084	229173	5252.6	DBT
1	A1	13	63.5	227731	5223.82	DBT
1	A1	14	63.7916	226149	5225.48	DBT
1	A1	15	64.0832	225379	5256.37	DBT
1	A1	16	64.3748	222980	5304.25	DBT
1	A1	17	64.6664	221542	5351.48	DBT
1	A1	18	64.958	220226	5382.9	DBT
1	A1	19	65.2496	217949	5392.28	DBT
1	A1	20	65.5412	215906	5384.13	DBT
1	A1	21	65.8328	214515	5369.85	DBT
1	A1	22	66.1244	213201	5361.12	DBT
1	A1	23	66.416	211906	5364.36	DBT
1	A1	24	66.7076	209617	5379.18	DBT
1	A1	25	66.9992	207464	5400.68	DBT
1	A1	26	67.2908	207109	5422.6	DBT
1	A1	27	67.5824	204711	5439.51	DBT
1	A1	28	67.874	202669	5447.21	DBT
1	A1	29	68.1656	200990	5442.92	DBT
1	A1	30	68.4572	199673	5425.43	DBT
1	A1	31	68.7488	198307	5396.66	DBT
1	A1	32	69.0404	195368	5362.58	DBT
1	A1	33	69.332	193645	5331.74	DBT
1	A1	34	69.6236	193227	5310.68	DBT
1	A1	35	69.9152	191906	5299.04	DBT
1	A1	36	70.2068	189730	5289.43	DBT
1	A1	37	70.4984	187505	5273.22	DBT
1	A1	38	70.79	185739	5247.65	DBT
1	A1	39	71.0816	184617	5218.02	DBT
1	A1	40	71.3732	183504	5192.36	DBT
1	A1	41	71.6648	181437	5173.74	DBT
1	A1	42	71.9564	179970	5156.58	DBT
1	A1	43	72.248	178337	5130.19	DBT
1	A1	44	72.5396	176632	5077.3	DBT
1	A1	45	72.8312	174818	4995.32	DBT
1	A1	46	73.1228	173321	4912.61	DBT
1	A1	47	73.4144	172078	4856.34	DBT
1	A1	48	73.706	171008	4847.29	DBT
1	A1	49	73.9976	169669	4888.11	DBT
1	A1	50	74.2892	168138	4960.98	DBT
1	A1	51	74.5808	165737	5035.74	DBT
1	A1	52	74.8724	164806	5083.79	DBT
1	A1	53	75.164	162930	5089.63	DBT
1	A1	54	75.4556	161361	5055.45	DBT
1	A1	55	75.7472	159310	4997.17	DBT
1	A1	56	76.0388	158715	4935.48	DBT
1	A1	57	76.3304	157316	4886.51	DBT
1	A1	58	76.622	155574	4857.19	DBT
1	A1	59	76.9137	153622	4845.84	DBT
1	A1	60	77.2052	152670	4846.31	DBT
1	A1	61	77.4968	151411	4851.12	DBT
1	A1	62	77.7885	149837	4852.67	DBT
1	A1	63	78.0801	147725	4843.36	DBT
1	A1	64	78.3717	147242	4816.9	DBT
1	A1	65	78.6633	144709	4770.44	DBT
1	A1	66	78.9549	144032	4705.87	DBT
1	A1	67	79.2465	142062	4629.14	DBT
1	A1	68	79.5381	141274	4548.55	DBT
1	A1	69	79.8297	139592	4473.95	DBT
1	A1	70	80.1213	138421	4418.2	DBT
1	A1	71	80.4129	136260	4399.65	DBT
1	A1	72	80.7045	136165	4443.24	DBT
1	A1	73	80.9961	134826	4581.03	DBT
1	A1	74	81.2877	133061	4856.22	DBT
1	A1	75	81.5793	132191	5268.2	DBT
1	A1	76	81.8709	129539	5824.88	DBT
1	A1	77	82.1625	128667	6720.65	DBT
1	A1	78	82.4541	127311	8113.52	DBT
1	A1	79	82.7457	124602	10169.6	DBT
1	A1	80	83.0373	121800	12996.8	DBT
1	A1	81	83.3289	118834	16549.6	DBT
1	A1	82	83.6205	112481	20540.9	DBT
1	A1	83	83.9121	103171	24414.1	DBT
1	A1	84	84.2037	87635.3	27429	DBT
1	A1	85	84.4953	64389.2	28868.5	DBT
1	A1	86	84.7869	41696.3	28295.1	DBT
1	A1	87	85.0785	30306.1	25737.6	DBT
1	A1	88	85.3701	26888.5	21701.5	DBT
1	A1	89	85.6617	26318.3	16988.5	DBT
1	A1	90	85.9533	26790.9	12416.1	DBT
1	A1	91	86.2449	25902.9	8576.29	DBT
1	A1	92	86.5365	25790.1	5729.81	DBT
1	A1	93	86.8281	25536.4	3309.1	DBT
1	A1	94	87.1197	25892.2	1711.1	DBT
1	A1	95	87.4113	25796.1	848.353	DBT
1	A1	96	87.7029	25173	418.906	DBT
1	A1	97	87.9945	24993.7	212.76	DBT
1	A1	98	88.2861	24849.2	107.601	DBT
1	A1	99	88.5777	25578.5	44.6948	DBT
1	A1	100	88.8693	24926.9	2.39258	DBT
1	A1	101	89.1609	24630.2	-24.2476	DBT
1	A1	102	89.4525	24797.7	-35.2153	DBT
1	A1	103	89.7441	24795.9	-30.5435	DBT
1	A1	104	90.0357	25084.5	-12.3623	DBT
1	A1	105	90.3273	24006.2	13.729	DBT
1	A1	106	90.6189	24762.9	38.5249	DBT
1	A1	107	90.9105	23927.2	51.623	DBT
1	A1	108	91.2021	24218.3	46.0181	DBT
1	A1	109	91.4937	23924.9	22.2373	DBT
1	A1	110	91.7853	23641.3	-10.6787	DBT
1	A1	111	92.0769	24241.1	-38.605	DBT
1	A1	112	92.3685	23845.1	-49.0962	DBT
1	A1	113	92.6601	24210.5	-38.0142	DBT
1	A1	114	92.9517	23177.7	-12.1284	DBT
1	A1	115	93.2433	23613.1	14.4688	DBT
1	A1	116	93.5349	23278.1	28.021	DBT
1	A1	117	93.8265	23243.8	22.125	DBT
1	A1	118	94.1181	23148.1	0.0541992	DBT
1	A1	119	94.4097	22667.7	-28.3135	DBT
1	A1	120	94.7013	23774.9	-52.3374	DBT
2	A2	1	60.0008	251068	5127.92	DBT
2	A2	2	60.2924	250357	5175.69	DBT
2	A2	3	60.584	249026	5231.22	DBT
2	A2	4	60.8756	247323	5287.88	DBT
2	A2	5	61.1672	246076	5340.79	DBT
2	A2	6	61.4588	244904	5376.39	DBT
2	A2	7	61.7504	242997	5385.82	DBT
2	A2	8	62.042	240607	5370.26	DBT
2	A2	9	62.3336	239079	5341.35	DBT
2	A2	10	62.6252	237353	5314.25	DBT
2	A2	11	62.9168	235975	5298.44	DBT
2	A2	12	63.2084	236259	5293.63	DBT
2	A2	13	63.5	232551	5294.01	DBT
2	A2	14	63.7916	230156	5296.59	DBT
2	A2	15	64.0832	229934	5305.13	DBT
2	A2	16	64.3748	228312	5326.39	DBT
2	A2	17	64.6664	226585	5362.49	DBT
2	A2	18	64.958	225186	5407.28	DBT
2	A2	19	65.2496	223349	5448.96	DBT
2	A2	20	65.5412	221293	5477.14	DBT
2	A2	21	65.8328	219500	5488.05	DBT
2	A2	22	66.1244	218042	5484.98	DBT
2	A2	23	66.416	216386	5474.99	DBT
2	A2	24	66.7076	214544	5465.09	DBT
2	A2	25	66.9992	212926	5460.47	DBT
2	A2	26	67.2908	211339	5464.75	DBT
2	A2	27	67.5824	209485	5480.4	DBT
2	A2	28	67.874	207907	5508.08	DBT
2	A2	29	68.1656	206003	5544.47	DBT
2	A2	30	68.4572	204665	5581.18	DBT
2	A2	31	68.7488	203036	5606.61	DBT
2	A2	32	69.0404	200584	5611.25	DBT
2	A2	33	69.332	198595	5592.99	DBT
2	A2	34	69.6236	196686	5557.9	DBT
2	A2	35	69.9152	195980	5515.61	DBT
2	A2	36	70.2068	194075	5472.62	DBT
2	A2	37	70.4984	192457	5429.15	DBT
2	A2	38	70.79	190188	5381.81	DBT
2	A2	39	71.0816	188604	5329.33	DBT
2	A2	40	71.3732	187220	5276.06	DBT
2	A2	41	71.6648	185662	5230.25	DBT
2	A2	42	71.9564	184121	5199.48	DBT
2	A2	43	72.248	182600	5181	DBT
2	A2	44	72.5396	181247	5183.18	DBT
2	A2	45	72.8312	179053	5195.88	DBT
2	A2	46	73.1228	177933	5204.68	DBT
2	A2	47	73.4144	176550	5205.97	DBT
2	A2	48	73.706	174130	5199.18	DBT
2	A2	49	73.9976	172799	5182.44	DBT
2	A2	50	74.2892	171408	5166.37	DBT
2	A2	51	74.5808	170175	5157.3	DBT
2	A2	52	74.8724	168407	5155.46	DBT
2	A2	53	75.164	166820	5155.47	DBT
2	A2	54	75.4556	164882	5150.56	DBT
2	A2	55	75.7472	163402	5137.27	DBT
2	A2	56	76.0388	162432	5116.55	DBT
2	A2	57	76.3304	160492	5091.29	DBT
2	A2	58	76.622	158984	5063.05	DBT
2	A2	59	76.9137	157250	5030.57	DBT
2	A2	60	77.2052	155976	4990.99	DBT
2	A2	61	77.4968	155125	4942.43	DBT
2	A2	62	77.7885	152322	4886.52	DBT
2	A2	63	78.0801	151441	4829.33	DBT
2	A2	64	78.3717	150249	4779.27	DBT
2	A2	65	78.6633	149063	4743.16	DBT
2	A2	66	78.9549	147194	4722.67	DBT
2	A2	67	79.2465	146383	4714.74	DBT
2	A2	68	79.5381	143811	4715.17	DBT
2	A2	69	79.8297	142813	4722.27	DBT
2	A2	70	80.1213	142398	4737.68	DBT
2	A2	71	80.4129	140176	4765.76	DBT
2	A2	72	80.7045	138324	4816.31	DBT
2	A2	73	80.9961	137775	4913.32	DBT
2	A2	74	81.2877	135045	5108.27	DBT
2	A2	75	81.5793	134874	5402.07	DBT
2	A2	76	81.8709	133073	5898.59	DBT
2	A2	77	82.1625	131538	6763.81	DBT
2	A2	78	82.4541	130071	8166.36	DBT
2	A2	79	82.7457	127514	10275	DBT
2	A2	80	83.0373	124749	13193.7	DBT
2	A2	81	83.3289	121738	16866.2	DBT
2	A2	82	83.6205	115906	20985.2	DBT
2	A2	83	83.9121	105219	24966.3	DBT
2	A2	84	84.2037	88962.4	28042.1	DBT
2	A2	85	84.4953	64368.7	29480.4	DBT
2	A2	86	84.7869	41190.7	28849.4	DBT
2	A2	87	85.0785	30303.4	26200.4	DBT
2	A2	88	85.3701	26799.1	22066.1	DBT
2	A2	89	85.6617	26247.4	17266.9	DBT
2	A2	90	85.9533	26165	12626.8	DBT
2	A2	91	86.2449	25077.4	8735.24	DBT
2	A2	92	86.5365	25471.8	5850.38	DBT
2	A2	93	86.8281	25563.2	3376.08	DBT
2	A2	94	87.1197	25620.1	1733.74	DBT
2	A2	95	87.4113	25570.4	852.618	DBT
2	A2	96	87.7029	25029.5	410.885	DBT
2	A2	97	87.9945	23924.4	181.032	DBT
2	A2	98	88.2861	24593.2	36.2212	DBT
2	A2	99	88.5777	25355.2	-70.8423	DBT
2	A2	100	88.8693	25078.1	-142.507	DBT
2	A2	101	89.1609	24978.7	-170.255	DBT
2	A2	102	89.4525	24650	-155.271	DBT
2	A2	103	89.7441	24819	-110.9	DBT
2	A2	104	90.0357	24329.9	-53.6416	DBT
2	A2	105	90.3273	24679.9	5.52344	DBT
2	A2	106	90.6189	24657.1	62.2041	DBT
2	A2	107	90.9105	24067.9	113.685	DBT
2	A2	108	91.2021	24254.9	154.544	DBT
2	A2	109	91.4937	23442.9	177.407	DBT
2	A2	110	91.7853	24018.4	177.969	DBT
2	A2	111	92.0769	23282.1	159.45	DBT
2	A2	112	92.3685	23541	132.41	DBT
2	A2	113	92.6601	23776.7	109.714	DBT
2	A2	114	92.9517	23412.8	100.202	DBT
2	A2	115	93.2433	22675.7	105.224	DBT
2	A2	116	93.5349	23443.9	119.685	DBT
2	A2	117	93.8265	22998.8	135.972	DBT
2	A2	118	94.1181	22497.2	147.888	DBT
2	A2	119	94.4097	22472.4	152.677	DBT
2	A2	120	94.7013	22866.3	151.054	DBT
3	A3	1	60.0015	241786	4524.54	DBT
3	A3	2	60.2936	241707	4637.09	DBT
3	A3	3	60.5856	240182	4745.76	DBT
3	A3	4	60.8777	238529	4843.83	DBT
3	A3	5	61.1698	236707	4932.72	DBT
3	A3	6	61.4619	236304	5020.19	DBT
3	A3	7	61.7539	234206	5103.03	DBT
3	A3	8	62.046	233261	5188.43	DBT
3	A3	9	62.3381	231083	5274.6	DBT
3	A3	10	62.6302	229868	5351.75	DBT
3	A3	11	62.9222	228308	5411.4	DBT
3	A3	12	63.2143	226389	5450.87	DBT
3	A3	13	63.5064	224129	5473.58	DBT
3	A3	14	63.7985	223013	5485.15	DBT
3	A3	15	64.0905	221424	5487.63	DBT
3	A3	16	64.3826	219780	5477.4	DBT
3	A3	17	64.6747	218316	5448.94	DBT
3	A3	18	64.9668	216008	5402.39	DBT
3	A3	19	65.2588	213895	5347.65	DBT
3	A3	20	65.5509	213007	5301.07	DBT
3	A3	21	65.843	211779	5276.59	DBT
3	A3	22	66.135	209916	5278.25	DBT
3	A3	23	66.4271	208087	5299.7	DBT
3	A3	24	66.7192	207183	5330.79	DBT
3	A3	25	67.0113	204464	5365.22	DBT
3	A3	26	67.3033	203069	5403.4	DBT
3	A3	27	67.5954	201950	5448.9	DBT
3	A3	28	67.8875	200323	5501.58	DBT
3	A3	29	68.1796	198260	5553.29	DBT
3	A3	30	68.4716	196560	5589.45	DBT
3	A3	31	68.7637	194914	5595.83	DBT
3	A3	32	69.0558	192922	5566	DBT
3	A3	33	69.3479	190921	5505.62	DBT
3	A3	34	69.6399	189165	5430.23	DBT
3	A3	35	69.932	188343	5358.16	DBT
3	A3	36	70.2241	186644	5302.55	DBT
3	A3	37	70.5162	184804	5267.32	DBT
3	A3	38	70.8082	183199	5248.45	DBT
3	A3	39	71.1003	181840	5238.84	DBT
3	A3	40	71.3924	179769	5232.61	DBT
3	A3	41	71.6844	178443	5225.93	DBT
3	A3	42	71.9765	177524	5216.16	DBT
3	A3	43	72.2686	174606	5200.55	DBT
3	A3	44	72.5607	173952	5176.64	DBT
3	A3	45	72.8527	172137	5143.57	DBT
3	A3	46	73.1448	170459	5103.04	DBT
3	A3	47	73.4369	168938	5059.21	DBT
3	A3	48	73.729	167599	5012.6	DBT
3	A3	49	74.021	165821	4972.12	DBT
3	A3	50	74.3131	164503	4943.32	DBT
3	A3	51	74.6052	163300	4924.28	DBT
3	A3	52	74.8973	161607	4908.55	DBT
3	A3	53	75.1893	159914	4888.43	DBT
3	A3	54	75.4814	158411	4859.46	DBT
3	A3	55	75.7735	157308	4824.04	DBT
3	A3	56	76.0656	155461	4791.03	DBT
3	A3	57	76.3576	154581	4771.47	DBT
3	A3	58	76.6497	152497	4771.88	DBT
3	A3	59	76.9418	152222	4789.34	DBT
3	A3	60	77.2338	149906	4811.02	DBT
3	A3	61	77.5259	148494	4819.58	DBT
3	A3	62	77.818	146757	4801.91	DBT
3	A3	63	78.1101	145497	4756.34	DBT
3	A3	64	78.4021	144216	4694.21	DBT
3	A3	65	78.6942	143090	4635.16	DBT
3	A3	66	78.9863	141360	4598.62	DBT
3	A3	67	79.2784	139976	4596	DBT
3	A3	68	79.5704	139597	4626.63	DBT
3	A3	69	79.8625	137379	4679.26	DBT
3	A3	70	80.1546	135597	4739.82	DBT
3	A3	71	80.4467	134444	4803.51	DBT
3	A3	72	80.7387	133051	4888.18	DBT
3	A3	73	81.0308	131313	5045.08	DBT
3	A3	74	81.3229	130295	5315.56	DBT
3	A3	75	81.6149	129102	5839.52	DBT
3	A3	76	81.907	127164	6769.01	DBT
3	A3	77	82.1991	125985	8281.58	DBT
3	A3	78	82.4912	123229	10547.4	DBT
3	A3	79	82.7832	121248	13666.2	DBT
3	A3	80	83.0753	116640	17581.3	DBT
3	A3	81	83.3674	109179	22000.4	DBT
3	A3	82	83.6595	100028	26374.6	DBT
3	A3	83	83.9515	83805.2	29979.5	DBT
3	A3	84	84.2436	62583.6	32100.8	DBT
3	A3	85	84.5357	45778.8	32261.4	DBT
3	A3	86	84.8278	38537.9	30388.6	DBT
3	A3	87	85.1198	32157.1	26836.1	DBT
3	A3	88	85.4119	26667.5	22253.2	DBT
3	A3	89	85.704	23964.6	17371.5	DBT
3	A3	90	85.996	23889.8	12808.8	DBT
3	A3	91	86.2881	23191.6	8961.14	DBT
3	A3	92	86.5802	23050.3	5990.48	DBT
3	A3	93	86.8723	23418.9	3657.61	DBT
3	A3	94	87.1643	23339.3	2011.48	DBT
3	A3	95	87.4564	23520	1022.89	DBT
3	A3	96	87.7485	22548.8	485.789	DBT
3	A3	97	88.0406	23284.9	225.997	DBT
3	A3	98	88.3326	22403.1	115.481	DBT
3	A3	99	88.6247	22499.6	73.6504	DBT
3	A3	100	88.9168	22818.9	58.3779	DBT
3	A3	101	89.2089	22753.3	50.9824	DBT
3	A3	102	89.5009	22009	42.1694	DBT
3	A3	103	89.793	22101.7	25.2808	DBT
3	A3	104	90.0851	21726.2	-2.15869	DBT
3	A3	105	90.3772	22202.5	-34.3916	DBT
3	A3	106	90.6692	22387.3	-58.4707	DBT
3	A3	107	90.9613	21953	-62.5791	DBT
3	A3	108	91.2534	22038.5	-45.6821	DBT
3	A3	109	91.5454	21063.8	-20.1123	DBT
3	A3	110	91.8375	21452	-4.05615	DBT
3	A3	111	92.1296	21574.6	-9.65137	DBT
3	A3	112	92.4217	21471.9	-35.5762	DBT
3	A3	113	92.7137	21055.4	-68.9399	DBT
3	A3	114	93.0058	21648.5	-93.8555	DBT
3	A3	115	93.2979	21178.5	-100.243	DBT
3	A3	116	93.59	21140.9	-87.8325	DBT
3	A3	117	93.882	20973.7	-64.5493	DBT
3	A3	118	94.1741	20758.4	-41.394	DBT
3	A3	119	94.4662	20800.2	-26.9326	DBT
3	A3	120	94.7583	20831.4	-24.1025	DBT
4	A4	1	60.0015	180901	4264.51	DBT
4	A4	2	60.2936	180168	4337.2	DBT
4	A4	3	60.5856	178929	4410.25	DBT
4	A4	4	60.8777	177212	4482.81	DBT
4	A4	5	61.1698	176261	4556.15	DBT
4	A4	6	61.4619	175499	4631.37	DBT
4	A4	7	61.7539	173840	4708.05	DBT
4	A4	8	62.046	172202	4782.19	DBT
4	A4	9	62.3381	170490	4852.15	DBT
4	A4	10	62.6302	169230	4919.76	DBT
4	A4	11	62.9222	168386	4981.27	DBT
4	A4	12	63.2143	166262	5030.01	DBT
4	A4	13	63.5064	164337	5058.63	DBT
4	A4	14	63.7985	163254	5062.35	DBT
4	A4	15	64.0905	161694	5041.13	DBT
4	A4	16	64.3826	159608	4999.54	DBT
4	A4	17	64.6747	158322	4944.85	DBT
4	A4	18	64.9668	157217	4885.27	DBT
4	A4	19	65.2588	155393	4829.22	DBT
4	A4	20	65.5509	153937	4785.22	DBT
4	A4	21	65.843	152223	4760.35	DBT
4	A4	22	66.135	151188	4757.57	DBT
4	A4	23	66.4271	150124	4773.26	DBT
4	A4	24	66.7192	148271	4797.89	DBT
4	A4	25	67.0113	146414	4820.6	DBT
4	A4	26	67.3033	145342	4835.58	DBT
4	A4	27	67.5954	144001	4846.15	DBT
4	A4	28	67.8875	141690	4863.7	DBT
4	A4	29	68.1796	140727	4901.03	DBT
4	A4	30	68.4716	139542	4963.44	DBT
4	A4	31	68.7637	138166	5042.43	DBT
4	A4	32	69.0558	136204	5117.03	DBT
4	A4	33	69.3479	134650	5162.34	DBT
4	A4	34	69.6399	132450	5161.07	DBT
4	A4	35	69.932	131259	5110.92	DBT
4	A4	36	70.2241	129318	5024.44	DBT
4	A4	37	70.5162	128564	4922.12	DBT
4	A4	38	70.8082	126420	4824.05	DBT
4	A4	39	71.1003	125374	4743.25	DBT
4	A4	40	71.3924	124001	4680.57	DBT
4	A4	41	71.6844	122195	4638.88	DBT
4	A4	42	71.9765	121636	4609.76	DBT
4	A4	43	72.2686	119422	4585.29	DBT
4	A4	44	72.5607	118224	4563.32	DBT
4	A4	45	72.8527	116284	4549.34	DBT
4	A4	46	73.1448	115932	4553.07	DBT
4	A4	47	73.4369	114370	4581.81	DBT
4	A4	48	73.729	112803	4635.74	DBT
4	A4	49	74.021	111018	4708.94	DBT
4	A4	50	74.3131	109682	4791.42	DBT
4	A4	51	74.6052	108500	4881.39	DBT
4	A4	52	74.8973	106865	4987.24	DBT
4	A4	53	75.1893	105059	5117.83	DBT
4	A4	54	75.4814	104062	5281.3	DBT
4	A4	55	75.7735	101987	5481.88	DBT
4	A4	56	76.0656	100656	5719.17	DBT
4	A4	57	76.3576	98848.4	5990.42	DBT
4	A4	58	76.6497	96053.5	6294.27	DBT
4	A4	59	76.9418	94885.7	6633.14	DBT
4	A4	60	77.2338	92602.6	7012.55	DBT
4	A4	61	77.5259	90781.7	7437.86	DBT
4	A4	62	77.818	87834.3	7912.09	DBT
4	A4	63	78.1101	85157.5	8437.34	DBT
4	A4	64	78.4021	82796.3	9020.26	DBT
4	A4	65	78.6942	79833	9678.15	DBT
4	A4	66	78.9863	76405	10441.1	DBT
4	A4	67	79.2784	73465.9	11345.8	DBT
4	A4	68	79.5704	69342.4	12416.3	DBT
4	A4	69	79.8625	66139	13634.5	DBT
4	A4	70	80.1546	61672	14907.1	DBT
4	A4	71	80.4467	56594.7	16050.6	DBT
4	A4	72	80.7387	49323.3	16813.4	DBT
4	A4	73	81.0308	41335.1	16943.5	DBT
4	A4	74	81.3229	33078.3	16278.4	DBT
4	A4	75	81.6149	29015.7	14817.7	DBT
4	A4	76	81.907	25898.6	12737.1	DBT
4	A4	77	82.1991	25087.9	10334	DBT
4	A4	78	82.4912	23859.3	7931.98	DBT
4	A4	79	82.7832	23424.4	5791.06	DBT
4	A4	80	83.0753	22705.1	3999.55	DBT
4	A4	81	83.3674	22473.6	2603.22	DBT
4	A4	82	83.6595	22760.1	1647.2	DBT
4	A4	83	83.9515	22887.5	1042.03	DBT
4	A4	84	84.2436	22336	685.456	DBT
4	A4	85	84.5357	21660.3	482.154	DBT
4	A4	86	84.8278	22320	355.997	DBT
4	A4	87	85.1198	21073.1	257.78	DBT
4	A4	88	85.4119	21514.9	167.221	DBT
4	A4	89	85.704	21623.7	87.2671	DBT
4	A4	90	85.996	21443.8	31.5972	DBT
4	A4	91	86.2881	21749.1	10.0332	DBT
4	A4	92	86.5802	21373.5	18.7539	DBT
4	A4	93	86.8723	20955.3	40.3208	DBT
4	A4	94	87.1643	20513.9	53.1973	DBT
4	A4	95	87.4564	20668.1	44.2363	DBT
4	A4	96	87.7485	21360.6	15.4302	DBT
4	A4	97	88.0406	20389.5	-19.6558	DBT
4	A4	98	88.3326	21063.3	-46.5552	DBT
4	A4	99	88.6247	20620.9	-59.2437	DBT
4	A4	100	88.9168	20294.4	-61.7324	DBT
4	A4	101	89.2089	20224.5	-62.2607	DBT
4	A4	102	89.5009	20545.2	-66.0625	DBT
4	A4	103	89.793	20607.8	-72.5752	DBT
4	A4	104	90.0851	19986.8	-78.1025	DBT
4	A4	105	90.3772	20150.5	-80.312	DBT
4	A4	106	90.6692	20251.7	-80.4653	DBT
4	A4	107	90.9613	19928.8	-82.0352	DBT
4	A4	108	91.2534	20014.7	-87.3691	DBT
4	A4	109	91.5454	19420.2	-94.8745	DBT
4	A4	110	91.8375	20293	-98.6362	DBT
4	A4	111	92.1296	19815.8	-91.1494	DBT
4	A4	112	92.4217	19899.5	-68.0498	DBT
4	A4	113	92.7137	19537.9	-31.8789	DBT
4	A4	114	93.0058	19106.6	8.43994	DBT
4	A4	115	93.2979	19459.9	42.5	DBT
4	A4	116	93.59	19295.9	64.2725	DBT
4	A4	117	93.882	19081.8	74.6284	DBT
4	A4	118	94.1741	18928.5	79.2061	DBT
4	A4	119	94.4662	18754.8	84.2153	DBT
4	A4	120	94.7583	19150.3	93.3682	DBT
5	A5	1	60.0015	239352	4806.93	DBT
5	A5	2	60.2933	238749	4864.96	DBT
5	A5	3	60.585	236897	4936.4	DBT
5	A5	4	60.8768	236509	4997.38	DBT
5	A5	5	61.1686	234679	5038	DBT
5	A5	6	61.4604	232665	5064.56	DBT
5	A5	7	61.7521	231779	5077.21	DBT
5	A5	8	62.0439	229503	5081.89	DBT
5	A5	9	62.3357	227973	5086.96	DBT
5	A5	10	62.6275	226981	5098.66	DBT
5	A5	11	62.9192	225424	5117.58	DBT
5	A5	12	63.211	223298	5138.72	DBT
5	A5	13	63.5028	221890	5154.64	DBT
5	A5	14	63.7946	220432	5160.06	DBT
5	A5	15	64.0863	218737	5155.38	DBT
5	A5	16	64.3781	216255	5146.81	DBT
5	A5	17	64.6699	215390	5142.67	DBT
5	A5	18	64.9616	213998	5147.75	DBT
5	A5	19	65.2534	212396	5159.46	DBT
5	A5	20	65.5452	210727	5168.71	DBT
5	A5	21	65.837	208796	5166.02	DBT
5	A5	22	66.1287	207177	5148.48	DBT
5	A5	23	66.4205	205597	5123.62	DBT
5	A5	24	66.7123	203239	5106.79	DBT
5	A5	25	67.0041	202611	5113.56	DBT
5	A5	26	67.2958	201309	5151.3	DBT
5	A5	27	67.5876	199626	5215.24	DBT
5	A5	28	67.8794	197609	5290.62	DBT
5	A5	29	68.1712	195747	5359.01	DBT
5	A5	30	68.4629	194399	5404.99	DBT
5	A5	31	68.7547	192162	5420.65	DBT
5	A5	32	69.0465	190358	5406.2	DBT
5	A5	33	69.3382	188542	5368.4	DBT
5	A5	34	69.63	186820	5316.81	DBT
5	A5	35	69.9218	185348	5259.75	DBT
5	A5	36	70.2136	184234	5201.9	DBT
5	A5	37	70.5053	181765	5144.96	DBT
5	A5	38	70.7971	180337	5090.39	DBT
5	A5	39	71.0889	178830	5041.82	DBT
5	A5	40	71.3807	177404	5004.65	DBT
5	A5	41	71.6724	175743	4983.16	DBT
5	A5	42	71.9642	174616	4977.51	DBT
5	A5	43	72.256	172952	4982.88	DBT
5	A5	44	72.5477	171011	4991.56	DBT
5	A5	45	72.8395	169723	4996.21	DBT
5	A5	46	73.1313	168053	4992.38	DBT
5	A5	47	73.4231	166619	4979.14	DBT
5	A5	48	73.7148	164703	4950.96	DBT
5	A5	49	74.0066	163389	4913.76	DBT
5	A5	50	74.2984	162083	4875.64	DBT
5	A5	51	74.5902	160268	4841.41	DBT
5	A5	52	74.8819	158847	4814.32	DBT
5	A5	53	75.1737	157328	4795	DBT
5	A5	54	75.4655	156437	4780.39	DBT
5	A5	55	75.7573	154355	4764.2	DBT
5	A5	56	76.049	153090	4740.05	DBT
5	A5	57	76.3408	151394	4705.02	DBT
5	A5	58	76.6326	149789	4661.76	DBT
5	A5	59	76.9243	149077	4616.21	DBT
5	A5	60	77.2161	147150	4572.61	DBT
5	A5	61	77.5079	146375	4529.95	DBT
5	A5	62	77.7997	144468	4483.31	DBT
5	A5	63	78.0914	142697	4429.51	DBT
5	A5	64	78.3832	141657	4372.09	DBT
5	A5	65	78.675	141071	4321.08	DBT
5	A5	66	78.9668	138893	4287.41	DBT
5	A5	67	79.2585	138128	4275.75	DBT
5	A5	68	79.5503	136737	4280.91	DBT
5	A5	69	79.8421	135614	4291.25	DBT
5	A5	70	80.1339	133510	4297.64	DBT
5	A5	71	80.4256	132609	4304.51	DBT
5	A5	72	80.7174	130868	4337.98	DBT
5	A5	73	81.0092	130260	4448.98	DBT
5	A5	74	81.3009	128885	4713.44	DBT
5	A5	75	81.5927	127849	5149.55	DBT
5	A5	76	81.8845	126102	5768.84	DBT
5	A5	77	82.1763	124709	6784.6	DBT
5	A5	78	82.468	122473	8353.14	DBT
5	A5	79	82.7598	120162	10625.1	DBT
5	A5	80	83.0516	117348	13671.3	DBT
5	A5	81	83.3434	113130	17380.1	DBT
5	A5	82	83.6351	106183	21373.6	DBT
5	A5	83	83.9269	93710.5	25008.3	DBT
5	A5	84	84.2187	73736	27509.5	DBT
5	A5	85	84.5105	45875.2	28219.3	DBT
5	A5	86	84.8022	27247.8	26856	DBT
5	A5	87	85.094	21800.8	23649.2	DBT
5	A5	88	85.3858	20552.4	19267.6	DBT
5	A5	89	85.6775	21176.6	14571.9	DBT
5	A5	90	85.9693	20525.7	10321.4	DBT
5	A5	91	86.2611	20867.1	6973.46	DBT
5	A5	92	86.5529	20555	4483.3	DBT
5	A5	93	86.8446	19887.9	2332.22	DBT
5	A5	94	87.1364	20485.4	1130.37	DBT
5	A5	95	87.4282	19580.6	519.344	DBT
5	A5	96	87.72	20525.1	233.055	DBT
5	A5	97	88.0117	19970.7	108.107	DBT
5	A5	98	88.3035	20127.4	56.3853	DBT
5	A5	99	88.5953	19245.5	33.5508	DBT
5	A5	100	88.8871	19762.9	19.0898	DBT
5	A5	101	89.1788	19809.4	7.11621	DBT
5	A5	102	89.4706	19458	0.727539	DBT
5	A5	103	89.7624	19734.9	5.39111	DBT
5	A5	104	90.0541	19451.5	22.2969	DBT
5	A5	105	90.3459	19313.5	45.1523	DBT
5	A5	106	90.6377	19157.1	62.186	DBT
5	A5	107	90.9295	18958.1	61.9937	DBT
5	A5	108	91.2212	18873.9	39.8027	DBT
5	A5	109	91.513	18791.9	0.907227	DBT
5	A5	110	91.8048	19059.5	-40.5786	DBT
5	A5	111	92.0966	18907.4	-67.2383	DBT
5	A5	112	92.3883	18946.8	-66.0137	DBT
5	A5	113	92.6801	18968.5	-34.4414	DBT
5	A5	114	92.9719	18928.5	17.7446	DBT
5	A5	115	93.2636	18104	72.9746	DBT
5	A5	116	93.5554	18132.3	114.222	DBT
5	A5	117	93.8472	18447.1	132.707	DBT
5	A5	118	94.139	18145.5	130.447	DBT
5	A5	119	94.4307	18191.1	116.739	DBT
5	A5	120	94.7225	17843.9	101.772	DBT
6	A6	1	60.0015	241980	5130.44	DBT
6	A6	2	60.2933	241332	5174.17	DBT
6	A6	3	60.585	238870	5212.43	DBT
6	A6	4	60.8768	238531	5238.54	DBT
6	A6	5	61.1686	235977	5251.96	DBT
6	A6	6	61.4604	234822	5257.72	DBT
6	A6	7	61.7521	233385	5262.74	DBT
6	A6	8	62.0439	231806	5272.18	DBT
6	A6	9	62.3357	230232	5287.63	DBT
6	A6	10	62.6275	228165	5307.36	DBT
6	A6	11	62.9192	226891	5327.58	DBT
6	A6	12	63.211	225202	5343.34	DBT
6	A6	13	63.5028	223460	5349.65	DBT
6	A6	14	63.7946	221629	5342.6	DBT
6	A6	15	64.0863	219809	5320.67	DBT
6	A6	16	64.3781	218268	5285.8	DBT
6	A6	17	64.6699	216903	5243.89	DBT
6	A6	18	64.9616	214815	5204.54	DBT
6	A6	19	65.2534	213329	5179	DBT
6	A6	20	65.5452	211658	5176.02	DBT
6	A6	21	65.837	210448	5198.22	DBT
6	A6	22	66.1287	209354	5240.77	DBT
6	A6	23	66.4205	207165	5294.7	DBT
6	A6	24	66.7123	205026	5351.87	DBT
6	A6	25	67.0041	203417	5407.96	DBT
6	A6	26	67.2958	202408	5461.45	DBT
6	A6	27	67.5876	200553	5510.19	DBT
6	A6	28	67.8794	198347	5549.72	DBT
6	A6	29	68.1712	196677	5574.12	DBT
6	A6	30	68.4629	194658	5578.68	DBT
6	A6	31	68.7547	193058	5561.59	DBT
6	A6	32	69.0465	191144	5524.23	DBT
6	A6	33	69.3382	189657	5471.15	DBT
6	A6	34	69.63	187206	5409.83	DBT
6	A6	35	69.9218	185834	5349.6	DBT
6	A6	36	70.2136	184687	5299.18	DBT
6	A6	37	70.5053	182848	5263.55	DBT
6	A6	38	70.7971	181414	5242.69	DBT
6	A6	39	71.0889	179340	5232.2	DBT
6	A6	40	71.3807	177618	5225.11	DBT
6	A6	41	71.6724	176757	5213.16	DBT
6	A6	42	71.9642	174654	5188.17	DBT
6	A6	43	72.256	172928	5144.72	DBT
6	A6	44	72.5477	171396	5082.12	DBT
6	A6	45	72.8395	169200	4981.05	DBT
6	A6	46	73.1313	168272	4891.68	DBT
6	A6	47	73.4231	167311	4836.1	DBT
6	A6	48	73.7148	165722	4824.75	DBT
6	A6	49	74.0066	163838	4851.66	DBT
6	A6	50	74.2984	162745	4898.32	DBT
6	A6	51	74.5902	160180	4942.3	DBT
6	A6	52	74.8819	160289	4965.74	DBT
6	A6	53	75.1737	157410	4960.12	DBT
6	A6	54	75.4655	155800	4927.19	DBT
6	A6	55	75.7573	154680	4876.5	DBT
6	A6	56	76.049	153580	4820.39	DBT
6	A6	57	76.3408	151999	4768.8	DBT
6	A6	58	76.6326	150151	4725.94	DBT
6	A6	59	76.9243	148885	4691.14	DBT
6	A6	60	77.2161	147529	4660.92	DBT
6	A6	61	77.5079	146427	4631.41	DBT
6	A6	62	77.7997	144526	4599.03	DBT
6	A6	63	78.0914	143038	4560.83	DBT
6	A6	64	78.3832	142319	4515.87	DBT
6	A6	65	78.675	140621	4466.85	DBT
6	A6	66	78.9668	138314	4420.53	DBT
6	A6	67	79.2585	138394	4385.79	DBT
6	A6	68	79.5503	136847	4369.72	DBT
6	A6	69	79.8421	135002	4374.78	DBT
6	A6	70	80.1339	133932	4399.65	DBT
6	A6	71	80.4256	132409	4444.41	DBT
6	A6	72	80.7174	131193	4518.53	DBT
6	A6	73	81.0092	129838	4650.65	DBT
6	A6	74	81.3009	128379	4899.98	DBT
6	A6	75	81.5927	126928	5280.06	DBT
6	A6	76	81.8845	125413	5861.51	DBT
6	A6	77	82.1763	124384	6858.32	DBT
6	A6	78	82.468	122565	8455.56	DBT
6	A6	79	82.7598	120141	10826.7	DBT
6	A6	80	83.0516	117278	14053.6	DBT
6	A6	81	83.3434	113125	18022	DBT
6	A6	82	83.6351	105612	22334.1	DBT
6	A6	83	83.9269	94390.1	26307.7	DBT
6	A6	84	84.2187	73961.1	29111.6	DBT
6	A6	85	84.5105	45335.6	30024.5	DBT
6	A6	86	84.8022	25325.2	28714.7	DBT
6	A6	87	85.094	18927.9	25394.9	DBT
6	A6	88	85.3858	18149.2	20757.7	DBT
6	A6	89	85.6775	18582.3	15718.6	DBT
6	A6	90	85.9693	17597.2	11101.6	DBT
6	A6	91	86.2611	17327	7420.42	DBT
6	A6	92	86.5529	17711.2	4706.14	DBT
6	A6	93	86.8446	18197.6	2323.38	DBT
6	A6	94	87.1364	17716.7	1000.35	DBT
6	A6	95	87.4282	17522.9	356.947	DBT
6	A6	96	87.72	17134.8	90.8765	DBT
6	A6	97	88.0117	17679.7	1.90234	DBT
6	A6	98	88.3035	17054.6	-21.7749	DBT
6	A6	99	88.5953	16803.4	-29.6147	DBT
6	A6	100	88.8871	16936.3	-34.6514	DBT
6	A6	101	89.1788	17408.9	-35.0474	DBT
6	A6	102	89.4706	16880.4	-29.54	DBT
6	A6	103	89.7624	16538.9	-24.6172	DBT
6	A6	104	90.0541	16489.7	-32.4097	DBT
6	A6	105	90.3459	15963.5	-62.2671	DBT
6	A6	106	90.6377	16451.4	-113.007	DBT
6	A6	107	90.9295	16713.4	-172.125	DBT
6	A6	108	91.2212	16397.4	-222.471	DBT
6	A6	109	91.513	16112.4	-251	DBT
6	A6	110	91.8048	16246.1	-253.673	DBT
6	A6	111	92.0966	16718.4	-234.709	DBT
6	A6	112	92.3883	16075.6	-202.669	DBT
6	A6	113	92.6801	15825.8	-166.498	DBT
6	A6	114	92.9719	16014.7	-133.074	DBT
6	A6	115	93.2636	16163	-106.497	DBT
6	A6	116	93.5554	15785.7	-88.7549	DBT
6	A6	117	93.8472	15460.5	-80.8325	DBT
6	A6	118	94.139	15624.2	-83.061	DBT
6	A6	119	94.4307	15765.5	-94.3164	DBT
6	A6	120	94.7225	15280.9	-111.266	DBT
7	A7	1	60.0012	237941	5171.77	DBT
7	A7	2	60.2931	237047	5185.67	DBT
7	A7	3	60.5851	234521	5205.6	DBT
7	A7	4	60.877	233928	5230.26	DBT
7	A7	5	61.1689	232822	5256.73	DBT
7	A7	6	61.4609	230873	5279.36	DBT
7	A7	7	61.7528	229126	5290.66	DBT
7	A7	8	62.0447	227418	5284.53	DBT
7	A7	9	62.3366	226506	5260.48	DBT
7	A7	10	62.6286	223618	5225.63	DBT
7	A7	11	62.9205	222028	5192.1	DBT
7	A7	12	63.2124	221155	5170.67	DBT
7	A7	13	63.5044	219591	5165.14	DBT
7	A7	14	63.7963	218204	5171.38	DBT
7	A7	15	64.0882	215862	5182.26	DBT
7	A7	16	64.3802	214379	5193.35	DBT
7	A7	17	64.6721	212833	5205.47	DBT
7	A7	18	64.964	211260	5221.83	DBT
7	A7	19	65.256	210043	5243.48	DBT
7	A7	20	65.5479	207894	5267.41	DBT
7	A7	21	65.8398	206761	5289.46	DBT
7	A7	22	66.1317	204599	5309.3	DBT
7	A7	23	66.4237	202422	5332.68	DBT
7	A7	24	66.7156	201328	5368.22	DBT
7	A7	25	67.0075	199934	5420.54	DBT
7	A7	26	67.2995	198436	5485.1	DBT
7	A7	27	67.5914	196243	5549.03	DBT
7	A7	28	67.8833	194384	5596.75	DBT
7	A7	29	68.1753	191902	5617.09	DBT
7	A7	30	68.4672	190849	5606.24	DBT
7	A7	31	68.7591	188988	5567.32	DBT
7	A7	32	69.051	186610	5508.18	DBT
7	A7	33	69.343	185088	5439.73	DBT
7	A7	34	69.6349	183355	5373.97	DBT
7	A7	35	69.9268	181824	5320.63	DBT
7	A7	36	70.2188	180588	5283.47	DBT
7	A7	37	70.5107	178880	5258.53	DBT
7	A7	38	70.8026	177091	5236.75	DBT
7	A7	39	71.0946	174850	5209.11	DBT
7	A7	40	71.3865	173781	5171.62	DBT
7	A7	41	71.6784	172156	5126.63	DBT
7	A7	42	71.9704	170388	5080.74	DBT
7	A7	43	72.2623	168818	5040.96	DBT
7	A7	44	72.5542	167591	5007.9	DBT
7	A7	45	72.8461	166067	4980.7	DBT
7	A7	46	73.1381	164209	4964.08	DBT
7	A7	47	73.43	163078	4950.92	DBT
7	A7	48	73.7219	160906	4934.48	DBT
7	A7	49	74.0139	159937	4910.6	DBT
7	A7	50	74.3058	158152	4878.21	DBT
7	A7	51	74.5977	156699	4838.93	DBT
7	A7	52	74.8897	155095	4797.08	DBT
7	A7	53	75.1816	153753	4759.09	DBT
7	A7	54	75.4735	152356	4732.14	DBT
7	A7	55	75.7654	150938	4721.65	DBT
7	A7	56	76.0574	149481	4727.98	DBT
7	A7	57	76.3493	148182	4744.48	DBT
7	A7	58	76.6412	146668	4758.6	DBT
7	A7	59	76.9332	144749	4755.99	DBT
7	A7	60	77.2251	143586	4725.91	DBT
7	A7	61	77.517	142140	4665.82	DBT
7	A7	62	77.809	140323	4582.44	DBT
7	A7	63	78.1009	139373	4489.32	DBT
7	A7	64	78.3928	138195	4402.01	DBT
7	A7	65	78.6848	136848	4333.61	DBT
7	A7	66	78.9767	135025	4291.82	DBT
7	A7	67	79.2686	134455	4278.09	DBT
7	A7	68	79.5605	133047	4288.31	DBT
7	A7	69	79.8525	131324	4314.9	DBT
7	A7	70	80.1444	130232	4350.81	DBT
7	A7	71	80.4363	128811	4396.02	DBT
7	A7	72	80.7283	127052	4465.92	DBT
7	A7	73	81.0202	126426	4601.3	DBT
7	A7	74	81.3121	124436	4879.75	DBT
7	A7	75	81.6041	123496	5301.97	DBT
7	A7	76	81.896	121985	5995.83	DBT
7	A7	77	82.1879	120783	7172.54	DBT
7	A7	78	82.4799	118864	9019.9	DBT
7	A7	79	82.7718	116172	11693.1	DBT
7	A7	80	83.0637	112989	15225.9	DBT
7	A7	81	83.3556	106950	19424.2	DBT
7	A7	82	83.6476	99151.5	23794.9	DBT
7	A7	83	83.9395	84250.2	27579.9	DBT
7	A7	84	84.2314	59154.6	29934.6	DBT
7	A7	85	84.5234	31360.8	30211.9	DBT
7	A7	86	84.8153	18162.2	28228	DBT
7	A7	87	85.1072	16002.4	24363	DBT
7	A7	88	85.3992	14829.6	19429.1	DBT
7	A7	89	85.6911	15367.2	14371.9	DBT
7	A7	90	85.983	15529.7	9958.74	DBT
7	A7	91	86.2749	14581.9	6597.92	DBT
7	A7	92	86.5669	14752.5	4031.42	DBT
7	A7	93	86.8588	14738.5	2070.55	DBT
7	A7	94	87.1507	14651.2	1011.75	DBT
7	A7	95	87.4427	14111.3	482.534	DBT
7	A7	96	87.7346	13769.9	218.179	DBT
7	A7	97	88.0265	13849.1	66.8457	DBT
7	A7	98	88.3185	14362.5	-38.834	DBT
7	A7	99	88.6104	14067.2	-117.975	DBT
7	A7	100	88.9023	13974.5	-171.714	DBT
7	A7	101	89.1943	13775	-201.29	DBT
7	A7	102	89.4862	14162.8	-212.866	DBT
7	A7	103	89.7781	13392	-213.171	DBT
7	A7	104	90.0701	13749.2	-203.664	DBT
7	A7	105	90.362	13895.8	-179.958	DBT
7	A7	106	90.6539	14031.7	-138.263	DBT
7	A7	107	90.9458	13604.5	-84.0371	DBT
7	A7	108	91.2378	13362.6	-35.0215	DBT
7	A7	109	91.5297	12618.6	-13.938	DBT
7	A7	110	91.8216	12722.1	-34.3682	DBT
7	A7	111	92.1136	13273.4	-90.0918	DBT
7	A7	112	92.4055	13278.2	-156.931	DBT
7	A7	113	92.6974	13342.1	-206.901	DBT
7	A7	114	92.9893	13196.4	-224.609	DBT
7	A7	115	93.2813	12477.9	-214.137	DBT
7	A7	116	93.5732	12724.3	-192.698	DBT
7	A7	117	93.8651	13065	-177.578	DBT
7	A7	118	94.1571	12590.8	-176.555	DBT
7	A7	119	94.449	12784.7	-187.203	DBT
7	A7	120	94.7409	12665.7	-202.573	DBT
8	A8	1	60.0012	174576	4523.3	DBT
8	A8	2	60.2931	173463	4576.94	DBT
8	A8	3	60.5851	172076	4615.85	DBT
8	A8	4	60.877	170970	4637.55	DBT
8	A8	5	61.1689	168836	4649.87	DBT
8	A8	6	61.4609	168094	4664.44	DBT
8	A8	7	61.7528	167424	4687.35	DBT
8	A8	8	62.0447	165712	4715.11	DBT
8	A8	9	62.3366	164281	4735.5	DBT
8	A8	10	62.6286	162223	4746.52	DBT
8	A8	11	62.9205	160966	4750.25	DBT
8	A8	12	63.2124	160144	4754.15	DBT
8	A8	13	63.5044	158379	4767.38	DBT
8	A8	14	63.7963	156716	4796.77	DBT
8	A8	15	64.0882	155526	4844.43	DBT
8	A8	16	64.3802	154168	4906.48	DBT
8	A8	17	64.6721	152640	4973.56	DBT
8	A8	18	64.964	151633	5033.07	DBT
8	A8	19	65.256	149151	5074.45	DBT
8	A8	20	65.5479	148114	5094.6	DBT
8	A8	21	65.8398	146207	5100.48	DBT
8	A8	22	66.1317	144713	5106.65	DBT
8	A8	23	66.4237	143337	5128.37	DBT
8	A8	24	66.7156	141596	5173.59	DBT
8	A8	25	67.0075	140850	5238.12	DBT
8	A8	26	67.2995	138696	5306.73	DBT
8	A8	27	67.5914	136977	5359.29	DBT
8	A8	28	67.8833	135115	5378.52	DBT
8	A8	29	68.1753	133470	5355.45	DBT
8	A8	30	68.4672	131981	5291.33	DBT
8	A8	31	68.7591	130150	5196.48	DBT
8	A8	32	69.051	128219	5087.51	DBT
8	A8	33	69.343	127064	4983.14	DBT
8	A8	34	69.6349	125927	4899.01	DBT
8	A8	35	69.9268	124320	4842.85	DBT
8	A8	36	70.2188	122982	4812.67	DBT
8	A8	37	70.5107	121631	4799.02	DBT
8	A8	38	70.8026	120020	4790.38	DBT
8	A8	39	71.0946	118485	4778.4	DBT
8	A8	40	71.3865	116815	4760.6	DBT
8	A8	41	71.6784	115906	4739.55	DBT
8	A8	42	71.9704	114591	4720.44	DBT
8	A8	43	72.2623	112226	4706.6	DBT
8	A8	44	72.5542	111872	4704.9	DBT
8	A8	45	72.8461	109740	4715.57	DBT
8	A8	46	73.1381	109294	4731.1	DBT
8	A8	47	73.43	106992	4744.6	DBT
8	A8	48	73.7219	105398	4749.25	DBT
8	A8	49	74.0139	104649	4742.23	DBT
8	A8	50	74.3058	102244	4727.23	DBT
8	A8	51	74.5977	101551	4711.2	DBT
8	A8	52	74.8897	100516	4703.17	DBT
8	A8	53	75.1816	98230.2	4709.57	DBT
8	A8	54	75.4735	97662.8	4728.3	DBT
8	A8	55	75.7654	95597.4	4756.06	DBT
8	A8	56	76.0574	94344.7	4795.16	DBT
8	A8	57	76.3493	92932.2	4850.66	DBT
8	A8	58	76.6412	91887.8	4930.66	DBT
8	A8	59	76.9332	90035.4	5043.81	DBT
8	A8	60	77.2251	88441.3	5197.26	DBT
8	A8	61	77.517	87078.3	5396.54	DBT
8	A8	62	77.809	85781.2	5647.42	DBT
8	A8	63	78.1009	83582.4	5960.7	DBT
8	A8	64	78.3928	81684.9	6359.28	DBT
8	A8	65	78.6848	79596.7	6885.25	DBT
8	A8	66	78.9767	77809.7	7601.96	DBT
8	A8	67	79.2686	75646.5	8584.71	DBT
8	A8	68	79.5605	73184.4	9896.17	DBT
8	A8	69	79.8525	69679.2	11547.4	DBT
8	A8	70	80.1444	66823.1	13455.5	DBT
8	A8	71	80.4363	61991.9	15417.8	DBT
8	A8	72	80.7283	54867.5	17127	DBT
8	A8	73	81.0202	45172.6	18237.9	DBT
8	A8	74	81.3121	35248.3	18470.7	DBT
8	A8	75	81.6041	28298.8	17708.4	DBT
8	A8	76	81.896	23424.6	16041	DBT
8	A8	77	82.1879	20452.7	13735.1	DBT
8	A8	78	82.4799	17999.3	11144.8	DBT
8	A8	79	82.7718	17424.5	8608.42	DBT
8	A8	80	83.0637	16202.4	6373.96	DBT
8	A8	81	83.3556	15886.2	4542.79	DBT
8	A8	82	83.6476	16250.6	2941.83	DBT
8	A8	83	83.9395	15511.5	1821.29	DBT
8	A8	84	84.2314	15572.6	1081.2	DBT
8	A8	85	84.5234	15563.7	614.016	DBT
8	A8	86	84.8153	15139.3	326.338	DBT
8	A8	87	85.1072	15234.6	148.798	DBT
8	A8	88	85.3992	14878.2	36.3628	DBT
8	A8	89	85.6911	15184.8	-37.7769	DBT
8	A8	90	85.983	15251.2	-90.3608	DBT
8	A8	91	86.2749	14388.3	-133.447	DBT
8	A8	92	86.5669	15035.4	-174.538	DBT
8	A8	93	86.8588	14524	-213.205	DBT
8	A8	94	87.1507	15037.6	-239.455	DBT
8	A8	95	87.4427	14811.7	-238.307	DBT
8	A8	96	87.7346	15201.4	-200.219	DBT
8	A8	97	88.0265	15087.8	-131.364	DBT
8	A8	98	88.3185	14335.4	-55.751	DBT
8	A8	99	88.6104	14135.1	-5.43896	DBT
8	A8	100	88.9023	13595.7	-3.32715	DBT
8	A8	101	89.1943	14198.4	-49.439	DBT
8	A8	102	89.4862	14651.8	-120.461	DBT
8	A8	103	89.7781	14255.9	-183.377	DBT
8	A8	104	90.0701	14172.7	-214.023	DBT
8	A8	105	90.362	14287.8	-208.508	DBT
8	A8	106	90.6539	14034.6	-181.514	DBT
8	A8	107	90.9458	13602.1	-154.689	DBT
8	A8	108	91.2378	14080.3	-143.668	DBT
8	A8	109	91.5297	13420.1	-151.114	DBT
8	A8	110	91.8216	14180.7	-168.256	DBT
8	A8	111	92.1136	13858.3	-182.358	DBT
8	A8	112	92.4055	13544.9	-184.92	DBT
8	A8	113	92.6974	13807.6	-175.892	DBT
8	A8	114	92.9893	13567.1	-162.198	DBT
8	A8	115	93.2813	13251.3	-152.448	DBT
8	A8	116	93.5732	13376.6	-151.805	DBT
8	A8	117	93.8651	13861.6	-160.009	DBT
8	A8	118	94.1571	12839.5	-173.042	DBT
8	A8	119	94.449	13321.2	-186.412	DBT
8	A8	120	94.7409	13514.7	-197.493	DBT
13	B1	1	60.0008	252011	5400.72	DBT
13	B1	2	60.2924	251339	5418.43	DBT
13	B1	3	60.584	249974	5457.4	DBT
13	B1	4	60.8756	248806	5505.03	DBT
13	B1	5	61.1672	247498	5544.37	DBT
13	B1	6	61.4588	244182	5561.27	DBT
13	B1	7	61.7504	243877	5550.35	DBT
13	B1	8	62.042	241837	5516.24	DBT
13	B1	9	62.3336	238817	5469.86	DBT
13	B1	10	62.6252	238613	5422.14	DBT
13	B1	11	62.9168	237136	5379.48	DBT
13	B1	12	63.2084	234459	5343.99	DBT
13	B1	13	63.5	233269	5317.56	DBT
13	B1	14	63.7916	231636	5305.55	DBT
13	B1	15	64.0832	229420	5316.49	DBT
13	B1	16	64.3748	228904	5357.2	DBT
13	B1	17	64.6664	226661	5426.39	DBT
13	B1	18	64.958	225301	5511.86	DBT
13	B1	19	65.2496	223753	5594.02	DBT
13	B1	20	65.5412	221917	5654.66	DBT
13	B1	21	65.8328	219157	5685.92	DBT
13	B1	22	66.1244	217614	5693.57	DBT
13	B1	23	66.416	215963	5691.84	DBT
13	B1	24	66.7076	214618	5693.27	DBT
13	B1	25	66.9992	212749	5700.07	DBT
13	B1	26	67.2908	210750	5702.88	DBT
13	B1	27	67.5824	209133	5687.29	DBT
13	B1	28	67.874	207019	5643.49	DBT
13	B1	29	68.1656	204936	5573.63	DBT
13	B1	30	68.4572	202848	5492.04	DBT
13	B1	31	68.7488	202386	5419.18	DBT
13	B1	32	69.0404	199875	5373.13	DBT
13	B1	33	69.332	198808	5362.64	DBT
13	B1	34	69.6236	196667	5384.31	DBT
13	B1	35	69.9152	195619	5423.62	DBT
13	B1	36	70.2068	193926	5459.53	DBT
13	B1	37	70.4984	191734	5471.62	DBT
13	B1	38	70.79	190309	5447.84	DBT
13	B1	39	71.0816	187383	5389.52	DBT
13	B1	40	71.3732	186600	5310.3	DBT
13	B1	41	71.6648	185464	5229.61	DBT
13	B1	42	71.9564	183248	5155.05	DBT
13	B1	43	72.248	182268	5103.1	DBT
13	B1	44	72.5396	179918	5089.18	DBT
13	B1	45	72.8312	179116	5108.42	DBT
13	B1	46	73.1228	177307	5148.51	DBT
13	B1	47	73.4144	175707	5190.58	DBT
13	B1	48	73.706	174785	5208.46	DBT
13	B1	49	73.9976	171481	5199.51	DBT
13	B1	50	74.2892	169971	5153	DBT
13	B1	51	74.5808	169699	5080.92	DBT
13	B1	52	74.8724	167625	5005.88	DBT
13	B1	53	75.164	165936	4945.83	DBT
13	B1	54	75.4556	164511	4908.65	DBT
13	B1	55	75.7472	163528	4891.91	DBT
13	B1	56	76.0388	161641	4887.72	DBT
13	B1	57	76.3304	159590	4888.98	DBT
13	B1	58	76.622	158956	4892.33	DBT
13	B1	59	76.9137	156753	4897.42	DBT
13	B1	60	77.2052	156199	4903.69	DBT
13	B1	61	77.4968	153842	4907.58	DBT
13	B1	62	77.7885	152650	4903.02	DBT
13	B1	63	78.0801	151013	4884.03	DBT
13	B1	64	78.3717	149546	4848.07	DBT
13	B1	65	78.6633	148255	4797.52	DBT
13	B1	66	78.9549	146420	4739.68	DBT
13	B1	67	79.2465	145287	4685.45	DBT
13	B1	68	79.5381	143667	4646.61	DBT
13	B1	69	79.8297	142380	4632.45	DBT
13	B1	70	80.1213	141291	4646.9	DBT
13	B1	71	80.4129	139823	4689.69	DBT
13	B1	72	80.7045	137990	4764.28	DBT
13	B1	73	80.9961	136352	4891.77	DBT
13	B1	74	81.2877	135064	5127.62	DBT
13	B1	75	81.5793	134014	5481.31	DBT
13	B1	76	81.8709	132259	6102.6	DBT
13	B1	77	82.1625	130441	7177.16	DBT
13	B1	78	82.4541	129549	8904.45	DBT
13	B1	79	82.7457	127197	11471.1	DBT
13	B1	80	83.0373	123639	14970.6	DBT
13	B1	81	83.3289	119698	19294.3	DBT
13	B1	82	83.6205	113049	24035.6	DBT
13	B1	83	83.9121	102925	28477	DBT
13	B1	84	84.2037	84590	31719	DBT
13	B1	85	84.4953	56923.4	32947.2	DBT
13	B1	86	84.7869	35084.1	31739.6	DBT
13	B1	87	85.0785	25618.3	28258.3	DBT
13	B1	88	85.3701	23762.5	23213.6	DBT
13	B1	89	85.6617	23433.3	17606.7	DBT
13	B1	90	85.9533	24084.8	12384.4	DBT
13	B1	91	86.2449	23662.5	8171.18	DBT
13	B1	92	86.5365	24138.5	5177.57	DBT
13	B1	93	86.8281	23140.4	2669.74	DBT
13	B1	94	87.1197	23291.4	1260.02	DBT
13	B1	95	87.4113	22399	547.896	DBT
13	B1	96	87.7029	23144	225.205	DBT
13	B1	97	87.9945	23125.7	99.7524	DBT
13	B1	98	88.2861	23108.3	64.6455	DBT
13	B1	99	88.5777	22556.8	57.8511	DBT
13	B1	100	88.8693	21512.8	39.752	DBT
13	B1	101	89.1609	21826.6	-8.87207	DBT
13	B1	102	89.4525	21953.8	-83.2671	DBT
13	B1	103	89.7441	22557.1	-160.074	DBT
13	B1	104	90.0357	22019	-213.214	DBT
13	B1	105	90.3273	21886.1	-230.049	DBT
13	B1	106	90.6189	21509	-217.019	DBT
13	B1	107	90.9105	22269.8	-193.165	DBT
13	B1	108	91.2021	21074.4	-177.959	DBT
13	B1	109	91.4937	21608.8	-181.474	DBT
13	B1	110	91.7853	20902	-200.866	DBT
13	B1	111	92.0769	21466.5	-223.787	DBT
13	B1	112	92.3685	22108.5	-236.328	DBT
13	B1	113	92.6601	20841.4	-231.146	DBT
13	B1	114	92.9517	20947	-210.708	DBT
13	B1	115	93.2433	20963.4	-183.699	DBT
13	B1	116	93.5349	21074.4	-158.041	DBT
13	B1	117	93.8265	20692.3	-136.464	DBT
13	B1	118	94.1181	20828.1	-117.445	DBT
13	B1	119	94.4097	20744.7	-99.0459	DBT
13	B1	120	94.7013	20215.3	-81.4824	DBT
14	B2	1	60.0008	279563	5835.21	DBT
14	B2	2	60.2924	278124	5867.31	DBT
14	B2	3	60.584	276118	5898.06	DBT
14	B2	4	60.8756	274953	5924.31	DBT
14	B2	5	61.1672	273220	5947.15	DBT
14	B2	6	61.4588	270856	5970.91	DBT
14	B2	7	61.7504	270231	5999.9	DBT
14	B2	8	62.042	267172	6035.06	DBT
14	B2	9	62.3336	265954	6071.71	DBT
14	B2	10	62.6252	264032	6100.04	DBT
14	B2	11	62.9168	262228	6109.41	DBT
14	B2	12	63.2084	260057	6094.76	DBT
14	B2	13	63.5	257951	6061.76	DBT
14	B2	14	63.7916	255097	6026.18	DBT
14	B2	15	64.0832	254432	6006.24	DBT
14	B2	16	64.3748	253037	6012.26	DBT
14	B2	17	64.6664	250729	6040.39	DBT
14	B2	18	64.958	248912	6074.58	DBT
14	B2	19	65.2496	246722	6095.09	DBT
14	B2	20	65.5412	244983	6088.96	DBT
14	B2	21	65.8328	242826	6056.78	DBT
14	B2	22	66.1244	240595	6013.28	DBT
14	B2	23	66.416	238744	5981.65	DBT
14	B2	24	66.7076	237491	5983.41	DBT
14	B2	25	66.9992	235754	6028.74	DBT
14	B2	26	67.2908	233848	6111	DBT
14	B2	27	67.5824	232074	6208.97	DBT
14	B2	28	67.874	229933	6295.41	DBT
14	B2	29	68.1656	227542	6348.02	DBT
14	B2	30	68.4572	225246	6357.9	DBT
14	B2	31	68.7488	223121	6331.02	DBT
14	B2	32	69.0404	221334	6283.29	DBT
14	B2	33	69.332	219374	6231.4	DBT
14	B2	34	69.6236	217637	6185.35	DBT
14	B2	35	69.9152	215455	6145.39	DBT
14	B2	36	70.2068	214200	6105.63	DBT
14	B2	37	70.4984	211593	6060.72	DBT
14	B2	38	70.79	209312	6010.95	DBT
14	B2	39	71.0816	207907	5962.41	DBT
14	B2	40	71.3732	206326	5921.8	DBT
14	B2	41	71.6648	205015	5891.14	DBT
14	B2	42	71.9564	202055	5866.71	DBT
14	B2	43	72.248	200742	5842.93	DBT
14	B2	44	72.5396	198462	5813.86	DBT
14	B2	45	72.8312	197360	5780.93	DBT
14	B2	46	73.1228	195155	5755.8	DBT
14	B2	47	73.4144	193705	5741.28	DBT
14	B2	48	73.706	191983	5733.18	DBT
14	B2	49	73.9976	189417	5721.31	DBT
14	B2	50	74.2892	188177	5694.28	DBT
14	B2	51	74.5808	186904	5645.43	DBT
14	B2	52	74.8724	184300	5578.13	DBT
14	B2	53	75.164	182140	5507.81	DBT
14	B2	54	75.4556	181353	5457.36	DBT
14	B2	55	75.7472	179740	5445.59	DBT
14	B2	56	76.0388	178844	5475.24	DBT
14	B2	57	76.3304	176469	5528.55	DBT
14	B2	58	76.622	174196	5575.36	DBT
14	B2	59	76.9137	172329	5588.6	DBT
14	B2	60	77.2052	171038	5556.31	DBT
14	B2	61	77.4968	169364	5483.66	DBT
14	B2	62	77.7885	167542	5386.55	DBT
14	B2	63	78.0801	166401	5283.48	DBT
14	B2	64	78.3717	163687	5191.31	DBT
14	B2	65	78.6633	163290	5123.63	DBT
14	B2	66	78.9549	161422	5089.62	DBT
14	B2	67	79.2465	160094	5091.96	DBT
14	B2	68	79.5381	158376	5125.81	DBT
14	B2	69	79.8297	156555	5180.63	DBT
14	B2	70	80.1213	155157	5244.51	DBT
14	B2	71	80.4129	153163	5310.03	DBT
14	B2	72	80.7045	152267	5382.73	DBT
14	B2	73	80.9961	150127	5493.29	DBT
14	B2	74	81.2877	147716	5713.71	DBT
14	B2	75	81.5793	145989	6081.78	DBT
14	B2	76	81.8709	146511	6738.37	DBT
14	B2	77	82.1625	143773	7901.4	DBT
14	B2	78	82.4541	141790	9783.19	DBT
14	B2	79	82.7457	139072	12572.2	DBT
14	B2	80	83.0373	135969	16347	DBT
14	B2	81	83.3289	131472	20961.6	DBT
14	B2	82	83.6205	123613	25950.5	DBT
14	B2	83	83.9121	111491	30528.6	DBT
14	B2	84	84.2037	89210.9	33746.9	DBT
14	B2	85	84.4953	59700.4	34785.3	DBT
14	B2	86	84.7869	36044.6	33268.6	DBT
14	B2	87	85.0785	27292.1	29440.8	DBT
14	B2	88	85.3701	25800.8	24092.9	DBT
14	B2	89	85.6617	25554.9	18273.9	DBT
14	B2	90	85.9533	25035.8	12933.8	DBT
14	B2	91	86.2449	25049.7	8668.98	DBT
14	B2	92	86.5365	25181.4	5595.33	DBT
14	B2	93	86.8281	24548.6	3009.44	DBT
14	B2	94	87.1197	23933.4	1527.38	DBT
14	B2	95	87.4113	24261	738.258	DBT
14	B2	96	87.7029	24229.6	333.318	DBT
14	B2	97	87.9945	23256.6	128.44	DBT
14	B2	98	88.2861	24969.1	33.4038	DBT
14	B2	99	88.5777	24039.8	5.94775	DBT
14	B2	100	88.8693	23554.6	16.6978	DBT
14	B2	101	89.1609	24053.2	35.4966	DBT
14	B2	102	89.4525	22723.3	35.7339	DBT
14	B2	103	89.7441	23157.2	5.03174	DBT
14	B2	104	90.0357	23716.9	-49.7109	DBT
14	B2	105	90.3273	22907.9	-107.936	DBT
14	B2	106	90.6189	23660.5	-147.672	DBT
14	B2	107	90.9105	23203.3	-156.046	DBT
14	B2	108	91.2021	23023.3	-132.287	DBT
14	B2	109	91.4937	22801.6	-83.895	DBT
14	B2	110	91.7853	23249.8	-21.2998	DBT
14	B2	111	92.0769	22812.2	44.6157	DBT
14	B2	112	92.3685	22616.5	102.327	DBT
14	B2	113	92.6601	22099.8	140.329	DBT
14	B2	114	92.9517	22137.6	150.924	DBT
14	B2	115	93.2433	21878.3	135.347	DBT
14	B2	116	93.5349	21910.6	105.487	DBT
14	B2	117	93.8265	22026.7	79.4629	DBT
14	B2	118	94.1181	22224	72.938	DBT
14	B2	119	94.4097	20836.1	91.8062	DBT
14	B2	120	94.7013	22035	130.784	DBT
15	B3	1	60.0015	226447	4746.09	DBT
15	B3	2	60.2936	224871	4744.33	DBT
15	B3	3	60.5856	224073	4744.45	DBT
15	B3	4	60.8777	222800	4749.46	DBT
15	B3	5	61.1698	221359	4764.67	DBT
15	B3	6	61.4619	219555	4794.51	DBT
15	B3	7	61.7539	218911	4838.41	DBT
15	B3	8	62.046	217274	4888.58	DBT
15	B3	9	62.3381	215558	4932.21	DBT
15	B3	10	62.6302	214296	4956.16	DBT
15	B3	11	62.9222	211533	4952.65	DBT
15	B3	12	63.2143	211243	4922.01	DBT
15	B3	13	63.5064	208683	4872.39	DBT
15	B3	14	63.7985	207368	4816.75	DBT
15	B3	15	64.0905	205917	4769.52	DBT
15	B3	16	64.3826	204726	4743.45	DBT
15	B3	17	64.6747	203238	4747.3	DBT
15	B3	18	64.9668	201567	4783.57	DBT
15	B3	19	65.2588	200184	4846.17	DBT
15	B3	20	65.5509	199364	4920.05	DBT
15	B3	21	65.843	197177	4984.38	DBT
15	B3	22	66.135	195908	5020.6	DBT
15	B3	23	66.4271	193244	5021.52	DBT
15	B3	24	66.7192	192052	4996.42	DBT
15	B3	25	67.0113	189890	4966.84	DBT
15	B3	26	67.3033	189253	4954.98	DBT
15	B3	27	67.5954	187777	4970.58	DBT
15	B3	28	67.8875	186602	5005.29	DBT
15	B3	29	68.1796	184417	5037.49	DBT
15	B3	30	68.4716	182011	5044.76	DBT
15	B3	31	68.7637	181092	5016.14	DBT
15	B3	32	69.0558	179072	4957.3	DBT
15	B3	33	69.3479	177086	4886.67	DBT
15	B3	34	69.6399	176411	4825.55	DBT
15	B3	35	69.932	175082	4788.15	DBT
15	B3	36	70.2241	173532	4776.18	DBT
15	B3	37	70.5162	171945	4780.72	DBT
15	B3	38	70.8082	170332	4788.66	DBT
15	B3	39	71.1003	168565	4789.69	DBT
15	B3	40	71.3924	167156	4779.28	DBT
15	B3	41	71.6844	165946	4757.56	DBT
15	B3	42	71.9765	164331	4726.37	DBT
15	B3	43	72.2686	162917	4688.31	DBT
15	B3	44	72.5607	160996	4630.26	DBT
15	B3	45	72.8527	159715	4577.91	DBT
15	B3	46	73.1448	158600	4543.28	DBT
15	B3	47	73.4369	157481	4532.21	DBT
15	B3	48	73.729	156097	4540.47	DBT
15	B3	49	74.021	154190	4555.5	DBT
15	B3	50	74.3131	151960	4563.57	DBT
15	B3	51	74.6052	152160	4557.37	DBT
15	B3	52	74.8973	149951	4538.21	DBT
15	B3	53	75.1893	148056	4512.59	DBT
15	B3	54	75.4814	147687	4486.09	DBT
15	B3	55	75.7735	145755	4458.91	DBT
15	B3	56	76.0656	144574	4425.64	DBT
15	B3	57	76.3576	143160	4379.5	DBT
15	B3	58	76.6497	141410	4318.73	DBT
15	B3	59	76.9418	140140	4251.12	DBT
15	B3	60	77.2338	139177	4192.91	DBT
15	B3	61	77.5259	138081	4160.8	DBT
15	B3	62	77.818	137075	4162.79	DBT
15	B3	63	78.1101	135689	4193.25	DBT
15	B3	64	78.4021	133727	4236.78	DBT
15	B3	65	78.6942	132378	4277.39	DBT
15	B3	66	78.9863	131780	4306.1	DBT
15	B3	67	79.2784	129989	4322.82	DBT
15	B3	68	79.5704	128633	4332.75	DBT
15	B3	69	79.8625	127373	4342.79	DBT
15	B3	70	80.1546	126153	4361.42	DBT
15	B3	71	80.4467	124307	4403.05	DBT
15	B3	72	80.7387	123370	4494.97	DBT
15	B3	73	81.0308	122161	4685.3	DBT
15	B3	74	81.3229	120801	4938.54	DBT
15	B3	75	81.6149	119051	5395.81	DBT
15	B3	76	81.907	117815	6174.07	DBT
15	B3	77	82.1991	116024	7420.05	DBT
15	B3	78	82.4912	114565	9285.41	DBT
15	B3	79	82.7832	110490	11870.8	DBT
15	B3	80	83.0753	106924	15141.9	DBT
15	B3	81	83.3674	101195	18845.7	DBT
15	B3	82	83.6595	90064.3	22476.3	DBT
15	B3	83	83.9515	73529.4	25345.1	DBT
15	B3	84	84.2436	49164.8	26767.4	DBT
15	B3	85	84.5357	29401.8	26307.4	DBT
15	B3	86	84.8278	22588.5	23965.2	DBT
15	B3	87	85.1198	19946.4	20201.5	DBT
15	B3	88	85.4119	20676.4	15773.8	DBT
15	B3	89	85.704	21444.9	11468.8	DBT
15	B3	90	85.996	20464.2	7861.52	DBT
15	B3	91	86.2881	20606.8	5206.14	DBT
15	B3	92	86.5802	20078.3	2920.4	DBT
15	B3	93	86.8723	19972.6	1446.75	DBT
15	B3	94	87.1643	20469.5	675.031	DBT
15	B3	95	87.4564	20117.8	318.996	DBT
15	B3	96	87.7485	20172.1	186.867	DBT
15	B3	97	88.0406	19658.1	165.488	DBT
15	B3	98	88.3326	19774.2	189.653	DBT
15	B3	99	88.6247	19515.4	219.033	DBT
15	B3	100	88.9168	18896.3	227.696	DBT
15	B3	101	89.2089	19132.7	201.71	DBT
15	B3	102	89.5009	19083	138.971	DBT
15	B3	103	89.793	18762.2	48.0977	DBT
15	B3	104	90.0851	18823.1	-54.3872	DBT
15	B3	105	90.3772	18995.4	-148.574	DBT
15	B3	106	90.6692	19532.3	-216.811	DBT
15	B3	107	90.9613	19003.1	-248.867	DBT
15	B3	108	91.2534	18854.4	-243.956	DBT
15	B3	109	91.5454	18816.1	-208.222	DBT
15	B3	110	91.8375	18989.4	-149.745	DBT
15	B3	111	92.1296	19313	-75.6318	DBT
15	B3	112	92.4217	18650.5	6.42383	DBT
15	B3	113	92.7137	18420.3	84.9312	DBT
15	B3	114	93.0058	17950.7	145.333	DBT
15	B3	115	93.2979	18120.3	176.598	DBT
15	B3	116	93.59	17971.7	179.083	DBT
15	B3	117	93.882	18015.4	166.57	DBT
15	B3	118	94.1741	18527.3	159.611	DBT
15	B3	119	94.4662	17490.7	174.494	DBT
15	B3	120	94.7583	17750.9	215.487	DBT
16	B4	1	60.0015	156781	4205.3	DBT
16	B4	2	60.2936	155941	4252.17	DBT
16	B4	3	60.5856	153875	4279.29	DBT
16	B4	4	60.8777	153488	4284.25	DBT
16	B4	5	61.1698	151997	4277.14	DBT
16	B4	6	61.4619	150349	4275.13	DBT
16	B4	7	61.7539	149848	4292.15	DBT
16	B4	8	62.046	148835	4331.21	DBT
16	B4	9	62.3381	147466	4384.52	DBT
16	B4	10	62.6302	145687	4440.26	DBT
16	B4	11	62.9222	144525	4489.92	DBT
16	B4	12	63.2143	143208	4530.73	DBT
16	B4	13	63.5064	141767	4562.5	DBT
16	B4	14	63.7985	140672	4582.95	DBT
16	B4	15	64.0905	139149	4586.54	DBT
16	B4	16	64.3826	137903	4568.21	DBT
16	B4	17	64.6747	136313	4528.63	DBT
16	B4	18	64.9668	134469	4476.23	DBT
16	B4	19	65.2588	133661	4424.02	DBT
16	B4	20	65.5509	132950	4383.73	DBT
16	B4	21	65.843	130805	4362.15	DBT
16	B4	22	66.135	130016	4361.66	DBT
16	B4	23	66.4271	128281	4382.59	DBT
16	B4	24	66.7192	127474	4424.51	DBT
16	B4	25	67.0113	125781	4484.5	DBT
16	B4	26	67.3033	125097	4554.8	DBT
16	B4	27	67.5954	123144	4622.73	DBT
16	B4	28	67.8875	121872	4674.08	DBT
16	B4	29	68.1796	120492	4698.37	DBT
16	B4	30	68.4716	118773	4692.39	DBT
16	B4	31	68.7637	117325	4659.96	DBT
16	B4	32	69.0558	116047	4608.03	DBT
16	B4	33	69.3479	115084	4542.44	DBT
16	B4	34	69.6399	113487	4466.84	DBT
16	B4	35	69.932	111670	4385.34	DBT
16	B4	36	70.2241	110900	4306.34	DBT
16	B4	37	70.5162	109698	4243.15	DBT
16	B4	38	70.8082	107960	4209.13	DBT
16	B4	39	71.1003	107539	4209.57	DBT
16	B4	40	71.3924	106447	4236.66	DBT
16	B4	41	71.6844	104476	4270.97	DBT
16	B4	42	71.9765	103464	4290.32	DBT
16	B4	43	72.2686	101748	4281.65	DBT
16	B4	44	72.5607	100511	4248.19	DBT
16	B4	45	72.8527	99464.2	4207.54	DBT
16	B4	46	73.1448	98215.2	4181.6	DBT
16	B4	47	73.4369	97448.9	4185.29	DBT
16	B4	48	73.729	96110.4	4220.3	DBT
16	B4	49	74.021	94243.3	4276.76	DBT
16	B4	50	74.3131	93259.8	4340.88	DBT
16	B4	51	74.6052	92178.6	4403.01	DBT
16	B4	52	74.8973	90181.8	4462.19	DBT
16	B4	53	75.1893	89742.5	4525.5	DBT
16	B4	54	75.4814	87713.3	4604.48	DBT
16	B4	55	75.7735	86568.7	4709.85	DBT
16	B4	56	76.0656	85469.4	4846.97	DBT
16	B4	57	76.3576	84061.5	5013.65	DBT
16	B4	58	76.6497	82326.4	5202.03	DBT
16	B4	59	76.9418	80414.7	5404.93	DBT
16	B4	60	77.2338	78616.5	5624.3	DBT
16	B4	61	77.5259	77908.5	5878.52	DBT
16	B4	62	77.818	75284.1	6205.84	DBT
16	B4	63	78.1101	73755.9	6663.72	DBT
16	B4	64	78.4021	71959.2	7323.04	DBT
16	B4	65	78.6942	70238.7	8254.63	DBT
16	B4	66	78.9863	67582	9506.04	DBT
16	B4	67	79.2784	65497.2	11070.3	DBT
16	B4	68	79.5704	61736.8	12856.1	DBT
16	B4	69	79.8625	57075.6	14674.2	DBT
16	B4	70	80.1546	50467.3	16254.6	DBT
16	B4	71	80.4467	44107.2	17298.3	DBT
16	B4	72	80.7387	36729.5	17554.8	DBT
16	B4	73	81.0308	29006.7	16899.8	DBT
16	B4	74	81.3229	24835.2	15381.6	DBT
16	B4	75	81.6149	21623.5	13214.3	DBT
16	B4	76	81.907	20541.1	10716.5	DBT
16	B4	77	82.1991	19393.8	8220.83	DBT
16	B4	78	82.4912	19026	5991.17	DBT
16	B4	79	82.7832	18489.5	4178.28	DBT
16	B4	80	83.0753	17923.3	2823.08	DBT
16	B4	81	83.3674	18363.5	1877.82	DBT
16	B4	82	83.6595	17710.7	1259.52	DBT
16	B4	83	83.9515	18113.6	877.589	DBT
16	B4	84	84.2436	17208.6	651.86	DBT
16	B4	85	84.5357	17792.9	519.453	DBT
16	B4	86	84.8278	17325.3	435.9	DBT
16	B4	87	85.1198	16858	374.129	DBT
16	B4	88	85.4119	16887.2	321.769	DBT
16	B4	89	85.704	17198.1	276.229	DBT
16	B4	90	85.996	17060.4	238.456	DBT
16	B4	91	86.2881	16413.9	207.981	DBT
16	B4	92	86.5802	16660.7	181.819	DBT
16	B4	93	86.8723	16717	156.964	DBT
16	B4	94	87.1643	16571	133.407	DBT
16	B4	95	87.4564	16469.3	114.602	DBT
16	B4	96	87.7485	16563.3	105.004	DBT
16	B4	97	88.0406	16486	106.853	DBT
16	B4	98	88.3326	16449.3	118.656	DBT
16	B4	99	88.6247	15991	136.205	DBT
16	B4	100	88.9168	16279.4	154.911	DBT
16	B4	101	89.2089	16219.2	171.62	DBT
16	B4	102	89.5009	15916.9	184.826	DBT
16	B4	103	89.793	15982.4	193.653	DBT
16	B4	104	90.0851	15628.7	196.962	DBT
16	B4	105	90.3772	15792.5	193.349	DBT
16	B4	106	90.6692	15856.7	181.857	DBT
16	B4	107	90.9613	15210.1	162.883	DBT
16	B4	108	91.2534	15339.4	138.734	DBT
16	B4	109	91.5454	15872	113.531	DBT
16	B4	110	91.8375	15338.9	92.103	DBT
16	B4	111	92.1296	15366.3	78.1006	DBT
16	B4	112	92.4217	15240.4	72.5444	DBT
16	B4	113	92.7137	15315.5	73.8501	DBT
16	B4	114	93.0058	15228.5	79.0161	DBT
16	B4	115	93.2979	15358.8	84.8179	DBT
16	B4	116	93.59	14803.6	88.2808	DBT
16	B4	117	93.882	14908	87.0293	DBT
16	B4	118	94.1741	15407.3	80.022	DBT
16	B4	119	94.4662	14569.9	68.1304	DBT
16	B4	120	94.7583	15023	53.7803	DBT
17	B5	1	60.0015	218659	4719.14	DBT
17	B5	2	60.2933	217151	4731.46	DBT
17	B5	3	60.585	216336	4751.15	DBT
17	B5	4	60.8768	215670	4773.4	DBT
17	B5	5	61.1686	213214	4793.57	DBT
17	B5	6	61.4604	212124	4808.67	DBT
17	B5	7	61.7521	211020	4817.32	DBT
17	B5	8	62.0439	209098	4819.21	DBT
17	B5	9	62.3357	207623	4814.2	DBT
17	B5	10	62.6275	206203	4801.95	DBT
17	B5	11	62.9192	204722	4782.61	DBT
17	B5	12	63.211	203046	4757.94	DBT
17	B5	13	63.5028	201640	4732.57	DBT
17	B5	14	63.7946	199935	4713.66	DBT
17	B5	15	64.0863	198587	4708.84	DBT
17	B5	16	64.3781	197268	4722.6	DBT
17	B5	17	64.6699	195967	4753.21	DBT
17	B5	18	64.9616	194619	4792.42	DBT
17	B5	19	65.2534	192731	4828.28	DBT
17	B5	20	65.5452	191637	4850.08	DBT
17	B5	21	65.837	189159	4852.11	DBT
17	B5	22	66.1287	188130	4835.14	DBT
17	B5	23	66.4205	186630	4805.34	DBT
17	B5	24	66.7123	185259	4772.42	DBT
17	B5	25	67.0041	183020	4747.4	DBT
17	B5	26	67.2958	182172	4740.14	DBT
17	B5	27	67.5876	180724	4756.16	DBT
17	B5	28	67.8794	179477	4794.21	DBT
17	B5	29	68.1712	177783	4845.65	DBT
17	B5	30	68.4629	175940	4897.02	DBT
17	B5	31	68.7547	174752	4934.41	DBT
17	B5	32	69.0465	172866	4947.8	DBT
17	B5	33	69.3382	170678	4933.39	DBT
17	B5	34	69.63	169965	4893.95	DBT
17	B5	35	69.9218	167851	4837.26	DBT
17	B5	36	70.2136	166390	4773.85	DBT
17	B5	37	70.5053	165323	4714.76	DBT
17	B5	38	70.7971	163394	4669.36	DBT
17	B5	39	71.0889	162251	4643.33	DBT
17	B5	40	71.3807	161027	4636.83	DBT
17	B5	41	71.6724	159515	4644.38	DBT
17	B5	42	71.9642	158095	4656.71	DBT
17	B5	43	72.256	156133	4664.58	DBT
17	B5	44	72.5477	155254	4662.21	DBT
17	B5	45	72.8395	153275	4648.62	DBT
17	B5	46	73.1313	151773	4626.24	DBT
17	B5	47	73.4231	151262	4589.87	DBT
17	B5	48	73.7148	148836	4541.06	DBT
17	B5	49	74.0066	147681	4485.02	DBT
17	B5	50	74.2984	146147	4420.82	DBT
17	B5	51	74.5902	145530	4349.71	DBT
17	B5	52	74.8819	143260	4276.86	DBT
17	B5	53	75.1737	142248	4211.29	DBT
17	B5	54	75.4655	141157	4163.11	DBT
17	B5	55	75.7573	139816	4139.04	DBT
17	B5	56	76.049	139113	4137.85	DBT
17	B5	57	76.3408	137487	4149.79	DBT
17	B5	58	76.6326	135433	4161.22	DBT
17	B5	59	76.9243	134795	4161.88	DBT
17	B5	60	77.2161	133714	4149.91	DBT
17	B5	61	77.5079	131627	4131.05	DBT
17	B5	62	77.7997	130707	4112.88	DBT
17	B5	63	78.0914	130472	4098.66	DBT
17	B5	64	78.3832	128296	4085.6	DBT
17	B5	65	78.675	126570	4068.45	DBT
17	B5	66	78.9668	125674	4045.07	DBT
17	B5	67	79.2585	124729	4018.84	DBT
17	B5	68	79.5503	123430	3996.13	DBT
17	B5	69	79.8421	122431	3982.41	DBT
17	B5	70	80.1339	120517	3982.2	DBT
17	B5	71	80.4256	119597	4004.56	DBT
17	B5	72	80.7174	118433	4072.06	DBT
17	B5	73	81.0092	117276	4229.32	DBT
17	B5	74	81.3009	115986	4551.36	DBT
17	B5	75	81.5927	115064	4976.39	DBT
17	B5	76	81.8845	113470	5680.82	DBT
17	B5	77	82.1763	111883	6833.41	DBT
17	B5	78	82.468	110088	8599.16	DBT
17	B5	79	82.7598	107724	11106.7	DBT
17	B5	80	83.0516	105204	14358.6	DBT
17	B5	81	83.3434	100007	18133.9	DBT
17	B5	82	83.6351	91311.4	21937.6	DBT
17	B5	83	83.9269	77312.9	25060.6	DBT
17	B5	84	84.2187	54321	26768.7	DBT
17	B5	85	84.5105	29682.9	26564.2	DBT
17	B5	86	84.8022	18942.1	24396.4	DBT
17	B5	87	85.094	16768.6	20703.3	DBT
17	B5	88	85.3858	16421.3	16251.8	DBT
17	B5	89	85.6775	16488.8	11859.7	DBT
17	B5	90	85.9693	16395.4	8139.19	DBT
17	B5	91	86.2611	16241.9	5374.45	DBT
17	B5	92	86.5529	15943.1	3028.26	DBT
17	B5	93	86.8446	15900.6	1419.29	DBT
17	B5	94	87.1364	16032.6	554.706	DBT
17	B5	95	87.4282	15859	124.051	DBT
17	B5	96	87.72	15540.8	-81.1748	DBT
17	B5	97	88.0117	15798.7	-176.045	DBT
17	B5	98	88.3035	15946.8	-213.743	DBT
17	B5	99	88.5953	15899.9	-217.222	DBT
17	B5	100	88.8871	15585.1	-200.468	DBT
17	B5	101	89.1788	15727	-176.919	DBT
17	B5	102	89.4706	14959.2	-157.946	DBT
17	B5	103	89.7624	15439.8	-148.001	DBT
17	B5	104	90.0541	15465.7	-143.362	DBT
17	B5	105	90.3459	15606.3	-137.232	DBT
17	B5	106	90.6377	15023.2	-127.506	DBT
17	B5	107	90.9295	15124.7	-120.368	DBT
17	B5	108	91.2212	14959	-125.847	DBT
17	B5	109	91.513	14248.4	-148.482	DBT
17	B5	110	91.8048	15081.1	-181.066	DBT
17	B5	111	92.0966	15221.8	-207.549	DBT
17	B5	112	92.3883	15297.6	-213.73	DBT
17	B5	113	92.6801	14476.9	-197.64	DBT
17	B5	114	92.9719	14268.3	-171.509	DBT
17	B5	115	93.2636	14989.8	-154.163	DBT
17	B5	116	93.5554	14262.4	-159.854	DBT
17	B5	117	93.8472	14289.5	-191.141	DBT
17	B5	118	94.139	14286	-239.087	DBT
17	B5	119	94.4307	14556.9	-289.02	DBT
17	B5	120	94.7225	14861.4	-327.811	DBT
18	B6	1	60.0015	208393	4299.14	DBT
18	B6	2	60.2933	207925	4344.41	DBT
18	B6	3	60.585	206190	4397.18	DBT
18	B6	4	60.8768	205398	4439.07	DBT
18	B6	5	61.1686	203969	4480.81	DBT
18	B6	6	61.4604	202994	4519.65	DBT
18	B6	7	61.7521	201780	4553.15	DBT
18	B6	8	62.0439	199741	4580.95	DBT
18	B6	9	62.3357	198259	4604.9	DBT
18	B6	10	62.6275	197424	4627.28	DBT
18	B6	11	62.9192	195888	4648.38	DBT
18	B6	12	63.211	194609	4665.91	DBT
18	B6	13	63.5028	192376	4676.36	DBT
18	B6	14	63.7946	191581	4677.45	DBT
18	B6	15	64.0863	189763	4669.89	DBT
18	B6	16	64.3781	188705	4657.59	DBT
18	B6	17	64.6699	186819	4646.6	DBT
18	B6	18	64.9616	185650	4642.48	DBT
18	B6	19	65.2534	183823	4647.07	DBT
18	B6	20	65.5452	183416	4656.41	DBT
18	B6	21	65.837	181277	4662.22	DBT
18	B6	22	66.1287	180131	4656.92	DBT
18	B6	23	66.4205	177856	4639.54	DBT
18	B6	24	66.7123	176684	4617.27	DBT
18	B6	25	67.0041	175522	4601.86	DBT
18	B6	26	67.2958	174501	4603.09	DBT
18	B6	27	67.5876	172802	4624.34	DBT
18	B6	28	67.8794	171205	4662.3	DBT
18	B6	29	68.1712	169834	4709.57	DBT
18	B6	30	68.4629	168515	4757.2	DBT
18	B6	31	68.7547	166966	4795.57	DBT
18	B6	32	69.0465	165079	4815.01	DBT
18	B6	33	69.3382	163890	4807.26	DBT
18	B6	34	69.63	162337	4768.97	DBT
18	B6	35	69.9218	160366	4704.98	DBT
18	B6	36	70.2136	158933	4629.18	DBT
18	B6	37	70.5053	157783	4560.54	DBT
18	B6	38	70.7971	156673	4515.75	DBT
18	B6	39	71.0889	155317	4501.85	DBT
18	B6	40	71.3807	154141	4513.31	DBT
18	B6	41	71.6724	152514	4535.33	DBT
18	B6	42	71.9642	150710	4551.07	DBT
18	B6	43	72.256	149731	4548.6	DBT
18	B6	44	72.5477	147949	4524.47	DBT
18	B6	45	72.8395	146758	4482.62	DBT
18	B6	46	73.1313	145079	4431.06	DBT
18	B6	47	73.4231	144427	4371.07	DBT
18	B6	48	73.7148	142497	4308.26	DBT
18	B6	49	74.0066	141368	4262.89	DBT
18	B6	50	74.2984	139817	4239.18	DBT
18	B6	51	74.5902	139304	4235.68	DBT
18	B6	52	74.8819	138023	4244.41	DBT
18	B6	53	75.1737	135882	4253.72	DBT
18	B6	54	75.4655	134808	4253.79	DBT
18	B6	55	75.7573	133623	4240.81	DBT
18	B6	56	76.049	132226	4216.17	DBT
18	B6	57	76.3408	131558	4181.65	DBT
18	B6	58	76.6326	129824	4135.94	DBT
18	B6	59	76.9243	128547	4076.57	DBT
18	B6	60	77.2161	126735	4005.9	DBT
18	B6	61	77.5079	126098	3934.78	DBT
18	B6	62	77.7997	125494	3879.83	DBT
18	B6	63	78.0914	123774	3855.03	DBT
18	B6	64	78.3832	122881	3863.85	DBT
18	B6	65	78.675	121659	3896.62	DBT
18	B6	66	78.9668	120564	3934.67	DBT
18	B6	67	79.2585	119004	3958.73	DBT
18	B6	68	79.5503	117876	3957.75	DBT
18	B6	69	79.8421	116291	3934.66	DBT
18	B6	70	80.1339	115575	3906.77	DBT
18	B6	71	80.4256	113934	3901.53	DBT
18	B6	72	80.7174	113799	3951.68	DBT
18	B6	73	81.0092	112454	4096.35	DBT
18	B6	74	81.3009	110473	4393.17	DBT
18	B6	75	81.5927	109386	4791.25	DBT
18	B6	76	81.8845	108423	5481.89	DBT
18	B6	77	82.1763	107513	6624.95	DBT
18	B6	78	82.468	105149	8401.31	DBT
18	B6	79	82.7598	103303	10957	DBT
18	B6	80	83.0516	100608	14311.6	DBT
18	B6	81	83.3434	96397.5	18257.7	DBT
18	B6	82	83.6351	88056.6	22302.8	DBT
18	B6	83	83.9269	75711.4	25718.6	DBT
18	B6	84	84.2187	55234.5	27723.5	DBT
18	B6	85	84.5105	30992.8	27751.8	DBT
18	B6	86	84.8022	18741.6	25687.2	DBT
18	B6	87	85.094	16498	21933.4	DBT
18	B6	88	85.3858	15976.9	17271.5	DBT
18	B6	89	85.6775	15855.7	12576.6	DBT
18	B6	90	85.9693	16024.7	8537.59	DBT
18	B6	91	86.2611	16529	5503.37	DBT
18	B6	92	86.5529	15538.2	3149.22	DBT
18	B6	93	86.8446	15776.9	1514.16	DBT
18	B6	94	87.1364	15360.5	643.442	DBT
18	B6	95	87.4282	15409.4	210.753	DBT
18	B6	96	87.72	14998.5	-3.38037	DBT
18	B6	97	88.0117	15551.3	-113.725	DBT
18	B6	98	88.3035	15393.2	-165.26	DBT
18	B6	99	88.5953	15567.1	-172.905	DBT
18	B6	100	88.8871	15419.1	-148.941	DBT
18	B6	101	89.1788	14832.1	-112.263	DBT
18	B6	102	89.4706	14380.9	-83.3252	DBT
18	B6	103	89.7624	15084.2	-74.7925	DBT
18	B6	104	90.0541	14867.5	-87.5122	DBT
18	B6	105	90.3459	14730.7	-114.523	DBT
18	B6	106	90.6377	14592.4	-148.184	DBT
18	B6	107	90.9295	14226.2	-183.568	DBT
18	B6	108	91.2212	14524.7	-216.372	DBT
18	B6	109	91.513	14637.2	-239.722	DBT
18	B6	110	91.8048	14442.5	-245.188	DBT
18	B6	111	92.0966	14809.1	-228.099	DBT
18	B6	112	92.3883	14390.8	-192.117	DBT
18	B6	113	92.6801	13841.9	-147.932	DBT
18	B6	114	92.9719	13914.8	-106.489	DBT
18	B6	115	93.2636	14368.6	-72.3457	DBT
18	B6	116	93.5554	14018.3	-42.6812	DBT
18	B6	117	93.8472	13781.6	-12.1021	DBT
18	B6	118	94.139	13532.8	21.7744	DBT
18	B6	119	94.4307	13500.7	56.8604	DBT
18	B6	120	94.7225	13503.1	89.5054	DBT
19	B7	1	60.0012	235655	5143.53	DBT
19	B7	2	60.2931	234364	5161.99	DBT
19	B7	3	60.5851	233162	5179.8	DBT
19	B7	4	60.877	231926	5189.29	DBT
19	B7	5	61.1689	230141	5187.2	DBT
19	B7	6	61.4609	228145	5177.21	DBT
19	B7	7	61.7528	227117	5168.05	DBT
19	B7	8	62.0447	225143	5168.04	DBT
19	B7	9	62.3366	223948	5179.4	DBT
19	B7	10	62.6286	222420	5195.9	DBT
19	B7	11	62.9205	220646	5205.97	DBT
19	B7	12	63.2124	219172	5199.79	DBT
19	B7	13	63.5044	216606	5175.97	DBT
19	B7	14	63.7963	215479	5142.96	DBT
19	B7	15	64.0882	213539	5114.37	DBT
19	B7	16	64.3802	212573	5100.84	DBT
19	B7	17	64.6721	210955	5103.72	DBT
19	B7	18	64.964	209603	5114.99	DBT
19	B7	19	65.256	207289	5122.67	DBT
19	B7	20	65.5479	206324	5118.27	DBT
19	B7	21	65.8398	203916	5101.06	DBT
19	B7	22	66.1317	202274	5077.22	DBT
19	B7	23	66.4237	201572	5055.09	DBT
19	B7	24	66.7156	199695	5040.86	DBT
19	B7	25	67.0075	197877	5036.31	DBT
19	B7	26	67.2995	196280	5043.43	DBT
19	B7	27	67.5914	194914	5059.93	DBT
19	B7	28	67.8833	193426	5086.81	DBT
19	B7	29	68.1753	191693	5124.95	DBT
19	B7	30	68.4672	190072	5174.98	DBT
19	B7	31	68.7591	188144	5235.39	DBT
19	B7	32	69.051	186814	5300.7	DBT
19	B7	33	69.343	185530	5360.28	DBT
19	B7	34	69.6349	183357	5400.57	DBT
19	B7	35	69.9268	181181	5410.15	DBT
19	B7	36	70.2188	179344	5385.65	DBT
19	B7	37	70.5107	178142	5334.28	DBT
19	B7	38	70.8026	176116	5271.06	DBT
19	B7	39	71.0946	174381	5212.03	DBT
19	B7	40	71.3865	173280	5167.37	DBT
19	B7	41	71.6784	171828	5137.74	DBT
19	B7	42	71.9704	169767	5116.21	DBT
19	B7	43	72.2623	168105	5093.64	DBT
19	B7	44	72.5542	166546	5064.5	DBT
19	B7	45	72.8461	164743	5024.87	DBT
19	B7	46	73.1381	163746	4969.92	DBT
19	B7	47	73.43	162022	4914.37	DBT
19	B7	48	73.7219	160560	4858.31	DBT
19	B7	49	74.0139	158683	4800.97	DBT
19	B7	50	74.3058	156970	4745.43	DBT
19	B7	51	74.5977	155976	4700.69	DBT
19	B7	52	74.8897	154921	4678.11	DBT
19	B7	53	75.1816	153023	4684.85	DBT
19	B7	54	75.4735	151716	4718.59	DBT
19	B7	55	75.7654	150179	4767.12	DBT
19	B7	56	76.0574	148876	4812.13	DBT
19	B7	57	76.3493	147122	4835.18	DBT
19	B7	58	76.6412	145215	4823.68	DBT
19	B7	59	76.9332	144065	4774.8	DBT
19	B7	60	77.2251	142514	4695.89	DBT
19	B7	61	77.517	140738	4600.9	DBT
19	B7	62	77.809	140277	4504.84	DBT
19	B7	63	78.1009	138693	4418.78	DBT
19	B7	64	78.3928	136622	4348.13	DBT
19	B7	65	78.6848	135826	4293.65	DBT
19	B7	66	78.9767	134728	4252.99	DBT
19	B7	67	79.2686	133667	4222.65	DBT
19	B7	68	79.5605	131357	4199.95	DBT
19	B7	69	79.8525	130614	4186.91	DBT
19	B7	70	80.1444	129354	4194.02	DBT
19	B7	71	80.4363	127880	4242.42	DBT
19	B7	72	80.7283	126951	4364.78	DBT
19	B7	73	81.0202	125745	4608.83	DBT
19	B7	74	81.3121	124246	5045.7	DBT
19	B7	75	81.6041	122407	5579.32	DBT
19	B7	76	81.896	120955	6465.06	DBT
19	B7	77	82.1879	119430	7875.04	DBT
19	B7	78	82.4799	117490	9992.12	DBT
19	B7	79	82.7718	114845	12937.4	DBT
19	B7	80	83.0637	110287	16665.8	DBT
19	B7	81	83.3556	104083	20868.1	DBT
19	B7	82	83.6476	93283.7	24941.3	DBT
19	B7	83	83.9395	74499.3	28087.2	DBT
19	B7	84	84.2314	47526.1	29541.2	DBT
19	B7	85	84.5234	25487.2	28854.3	DBT
19	B7	86	84.8153	18398.7	26087.9	DBT
19	B7	87	85.1072	17168	21809.9	DBT
19	B7	88	85.3992	16430.6	16885.1	DBT
19	B7	89	85.6911	16452.4	12168.9	DBT
19	B7	90	85.983	15962.4	8258.03	DBT
19	B7	91	86.2749	16119	5394.86	DBT
19	B7	92	86.5669	16142.9	2894.68	DBT
19	B7	93	86.8588	16118.5	1339.66	DBT
19	B7	94	87.1507	16025.7	515.278	DBT
19	B7	95	87.4427	15914.7	119.342	DBT
19	B7	96	87.7346	15692.1	-52.3247	DBT
19	B7	97	88.0265	16047.4	-115.508	DBT
19	B7	98	88.3185	15995.5	-125.956	DBT
19	B7	99	88.6104	15849.5	-108.189	DBT
19	B7	100	88.9023	15716.7	-76.2085	DBT
19	B7	101	89.1943	15742.6	-43.2222	DBT
19	B7	102	89.4862	15236.3	-21.6172	DBT
19	B7	103	89.7781	15292.1	-17.8184	DBT
19	B7	104	90.0701	15155	-28.1943	DBT
19	B7	105	90.362	15589.1	-40.7036	DBT
19	B7	106	90.6539	15610.2	-42.4185	DBT
19	B7	107	90.9458	14944.1	-28.1411	DBT
19	B7	108	91.2378	15036.8	-3.95996	DBT
19	B7	109	91.5297	14883.3	16.9067	DBT
19	B7	110	91.8216	14573.2	22.7983	DBT
19	B7	111	92.1136	14830.6	10.4331	DBT
19	B7	112	92.4055	14537.4	-14.54	DBT
19	B7	113	92.6974	15280.6	-42.5083	DBT
19	B7	114	92.9893	13821.5	-65.832	DBT
19	B7	115	93.2813	14800	-81.5757	DBT
19	B7	116	93.5732	14656.9	-90.4399	DBT
19	B7	117	93.8651	14122.8	-94.3262	DBT
19	B7	118	94.1571	14490.9	-94.9854	DBT
19	B7	119	94.449	14565.4	-94.0586	DBT
19	B7	120	94.7409	13999.5	-93.3018	DBT
20	B8	1	60.0012	159985	4122.57	DBT
20	B8	2	60.2931	159591	4145.71	DBT
20	B8	3	60.5851	157983	4171.19	DBT
20	B8	4	60.877	157328	4199.2	DBT
20	B8	5	61.1689	155792	4234.2	DBT
20	B8	6	61.4609	154394	4282.27	DBT
20	B8	7	61.7528	153401	4344.56	DBT
20	B8	8	62.0447	152243	4413.7	DBT
20	B8	9	62.3366	151273	4472.87	DBT
20	B8	10	62.6286	149106	4503.52	DBT
20	B8	11	62.9205	147883	4495.23	DBT
20	B8	12	63.2124	146099	4451.58	DBT
20	B8	13	63.5044	144757	4388.73	DBT
20	B8	14	63.7963	143945	4328.47	DBT
20	B8	15	64.0882	142057	4289.59	DBT
20	B8	16	64.3802	141086	4281.97	DBT
20	B8	17	64.6721	139805	4304.94	DBT
20	B8	18	64.964	138858	4349.76	DBT
20	B8	19	65.256	137089	4403.98	DBT
20	B8	20	65.5479	135609	4455.52	DBT
20	B8	21	65.8398	134258	4494.51	DBT
20	B8	22	66.1317	133222	4513.69	DBT
20	B8	23	66.4237	131391	4508.93	DBT
20	B8	24	66.7156	130177	4480.89	DBT
20	B8	25	67.0075	128376	4436.57	DBT
20	B8	26	67.2995	126951	4387.5	DBT
20	B8	27	67.5914	126228	4344.49	DBT
20	B8	28	67.8833	124721	4311.85	DBT
20	B8	29	68.1753	123238	4286.25	DBT
20	B8	30	68.4672	122255	4261.07	DBT
20	B8	31	68.7591	120201	4233.98	DBT
20	B8	32	69.051	118767	4209.69	DBT
20	B8	33	69.343	118319	4196.66	DBT
20	B8	34	69.6349	116922	4200.35	DBT
20	B8	35	69.9268	115634	4218.99	DBT
20	B8	36	70.2188	114024	4245.33	DBT
20	B8	37	70.5107	112524	4272.46	DBT
20	B8	38	70.8026	111613	4297.75	DBT
20	B8	39	71.0946	109974	4323.02	DBT
20	B8	40	71.3865	109227	4350.77	DBT
20	B8	41	71.6784	107185	4380.7	DBT
20	B8	42	71.9704	105766	4408.53	DBT
20	B8	43	72.2623	104915	4426.65	DBT
20	B8	44	72.5542	103636	4426.54	DBT
20	B8	45	72.8461	101577	4402.55	DBT
20	B8	46	73.1381	100110	4356.21	DBT
20	B8	47	73.43	99094	4298.49	DBT
20	B8	48	73.7219	97919.2	4246.98	DBT
20	B8	49	74.0139	96596.4	4220.44	DBT
20	B8	50	74.3058	95086.9	4230.39	DBT
20	B8	51	74.5977	94401.5	4276.96	DBT
20	B8	52	74.8897	92670.8	4349.78	DBT
20	B8	53	75.1816	91417.5	4436.46	DBT
20	B8	54	75.4735	89786.8	4529.43	DBT
20	B8	55	75.7654	87964	4631.23	DBT
20	B8	56	76.0574	87219.8	4752.76	DBT
20	B8	57	76.3493	86125.8	4904.82	DBT
20	B8	58	76.6412	83845.1	5088.78	DBT
20	B8	59	76.9332	83088.8	5293.76	DBT
20	B8	60	77.2251	80490.1	5503.73	DBT
20	B8	61	77.517	78751.2	5711.65	DBT
20	B8	62	77.809	76993.6	5932.93	DBT
20	B8	63	78.1009	75408.8	6211.27	DBT
20	B8	64	78.3928	73872	6615.18	DBT
20	B8	65	78.6848	71706.3	7227.2	DBT
20	B8	66	78.9767	70308.8	8128.73	DBT
20	B8	67	79.2686	67110.4	9379.2	DBT
20	B8	68	79.5605	65169	10987.5	DBT
20	B8	69	79.8525	61785.8	12878	DBT
20	B8	70	80.1444	57452.1	14864.3	DBT
20	B8	71	80.4363	51529	16652.1	DBT
20	B8	72	80.7283	43971.2	17888.7	DBT
20	B8	73	81.0202	35089.6	18256.5	DBT
20	B8	74	81.3121	27532.1	17579.6	DBT
20	B8	75	81.6041	21494.4	15896.4	DBT
20	B8	76	81.896	18878.6	13458.8	DBT
20	B8	77	82.1879	18368.6	10655.5	DBT
20	B8	78	82.4799	17542.7	7891.21	DBT
20	B8	79	82.7718	17140.8	5478.25	DBT
20	B8	80	83.0637	16471.9	3574.1	DBT
20	B8	81	83.3556	17031.6	2202.02	DBT
20	B8	82	83.6476	16139.1	1300.67	DBT
20	B8	83	83.9395	16753.8	755.013	DBT
20	B8	84	84.2314	16304.1	448.151	DBT
20	B8	85	84.5234	16441.5	281.797	DBT
20	B8	86	84.8153	15787.6	183.492	DBT
20	B8	87	85.1072	15780.5	108.111	DBT
20	B8	88	85.3992	15363	36.4468	DBT
20	B8	89	85.6911	16056.6	-29.9629	DBT
20	B8	90	85.983	15720.3	-78.3467	DBT
20	B8	91	86.2749	15533.8	-96.2798	DBT
20	B8	92	86.5669	16217.5	-81.104	DBT
20	B8	93	86.8588	15291.4	-43.396	DBT
20	B8	94	87.1507	15424.7	-3.41016	DBT
20	B8	95	87.4427	14771.4	17.5596	DBT
20	B8	96	87.7346	15476.5	6.48584	DBT
20	B8	97	88.0265	14724.1	-35.8813	DBT
20	B8	98	88.3185	15031.3	-95.8525	DBT
20	B8	99	88.6104	15193.7	-153.336	DBT
20	B8	100	88.9023	15110.3	-190.791	DBT
20	B8	101	89.1943	15436.8	-200.392	DBT
20	B8	102	89.4862	14751.7	-185.936	DBT
20	B8	103	89.7781	14821.4	-158.72	DBT
20	B8	104	90.0701	14832.9	-130.193	DBT
20	B8	105	90.362	14727	-106.448	DBT
20	B8	106	90.6539	14992	-88.0591	DBT
20	B8	107	90.9458	14877.9	-74.1606	DBT
20	B8	108	91.2378	13996.9	-65.998	DBT
20	B8	109	91.5297	14547.9	-66.1729	DBT
20	B8	110	91.8216	14523.5	-74.6655	DBT
20	B8	111	92.1136	14170.9	-86.1802	DBT
20	B8	112	92.4055	14651	-92.2021	DBT
20	B8	113	92.6974	14427.8	-86.3608	DBT
20	B8	114	92.9893	13881.7	-68.5327	DBT
20	B8	115	93.2813	14156.9	-44.2852	DBT
20	B8	116	93.5732	13912.3	-20.7085	DBT
20	B8	117	93.8651	14022.3	-2.33447	DBT
20	B8	118	94.1571	13786.6	9.91064	DBT
20	B8	119	94.449	13710	17.1323	DBT
20	B8	120	94.7409	13531	20.6221	DBT
25	C1	1	60.0008	250280	4974.41	DBT
25	C1	2	60.2924	249666	5038.75	DBT
25	C1	3	60.584	248104	5117.52	DBT
25	C1	4	60.8756	246839	5192.48	DBT
25	C1	5	61.1672	245179	5266.15	DBT
25	C1	6	61.4588	244316	5334.8	DBT
25	C1	7	61.7504	241800	5392.06	DBT
25	C1	8	62.042	241019	5433.16	DBT
25	C1	9	62.3336	238363	5455.99	DBT
25	C1	10	62.6252	237296	5461.03	DBT
25	C1	11	62.9168	235763	5451.18	DBT
25	C1	12	63.2084	233453	5430.95	DBT
25	C1	13	63.5	232410	5406.26	DBT
25	C1	14	63.7916	230148	5383.58	DBT
25	C1	15	64.0832	228784	5367.77	DBT
25	C1	16	64.3748	227541	5360.13	DBT
25	C1	17	64.6664	225616	5358.54	DBT
25	C1	18	64.958	224317	5359.53	DBT
25	C1	19	65.2496	222199	5361.09	DBT
25	C1	20	65.5412	220178	5363.43	DBT
25	C1	21	65.8328	219773	5366.86	DBT
25	C1	22	66.1244	217429	5370.02	DBT
25	C1	23	66.416	215915	5371.09	DBT
25	C1	24	66.7076	214032	5371.66	DBT
25	C1	25	66.9992	212597	5380.21	DBT
25	C1	26	67.2908	210464	5410.31	DBT
25	C1	27	67.5824	209709	5472.89	DBT
25	C1	28	67.874	207482	5566.94	DBT
25	C1	29	68.1656	206959	5675.39	DBT
25	C1	30	68.4572	203933	5769.85	DBT
25	C1	31	68.7488	202421	5823.04	DBT
25	C1	32	69.0404	199885	5820.87	DBT
25	C1	33	69.332	198086	5767	DBT
[truncated: 3,807 more rows]

## Sheet: Melt Curve Result
Block Type	96-Well 0.2-mL Block
Calibration Background is expired	No
Calibration Background performed on	05-10-2022
Calibration Pure Dye ABY is expired	No
Calibration Pure Dye ABY performed on	05-10-2022
Calibration Pure Dye CY5 is expired	No
Calibration Pure Dye CY5 performed on	05-10-2022
Calibration Pure Dye FAM is expired	No
Calibration Pure Dye FAM performed on	05-10-2022
Calibration Pure Dye JUN is expired	No
Calibration Pure Dye JUN performed on	05-10-2022
Calibration Pure Dye MUSTANG PURPLE is expired	No
Calibration Pure Dye MUSTANG PURPLE performed on	05-10-2022
Calibration Pure Dye NED is expired	No
Calibration Pure Dye NED performed on	05-10-2022
Calibration Pure Dye ROX is expired	No
Calibration Pure Dye ROX performed on	05-10-2022
Calibration Pure Dye SYBR is expired	No
Calibration Pure Dye SYBR performed on	05-10-2022
Calibration Pure Dye TAMRA is expired	No
Calibration Pure Dye TAMRA performed on	05-10-2022
Calibration Pure Dye VIC is expired	No
Calibration Pure Dye VIC performed on	05-10-2022
Calibration ROI is expired	No
Calibration ROI performed on	05-10-2022
Calibration Uniformity is expired	No
Calibration Uniformity performed on	05-10-2022
Chemistry	SYBR_GREEN
Date Created	2023-03-01 19:06:32 PM CST
Experiment Barcode
Experiment Comment
Experiment File Name	D:\ZYM-PCR\machine2.25-j6-q6 - Copy\DBT-6J-6Q20230301.eds
Experiment Name	DBT-6J-6Q20230301
Experiment Run End Time	2023-03-01 16:23:03 PM CST
Experiment Type	Standard Curve
Instrument Name	272522087
Instrument Serial Number	272522087
Instrument Type	QuantStudio™ 5 System
Passive Reference
Post-read Stage/Step
Pre-read Stage/Step
Quantification Cycle Method	Ct
Signal Smoothing On	true
Stage where Melt Analysis is performed	Stage3
Stage/ Cycle where Ct Analysis is performed	Stage2, Step2
User Name
Well	Well Position	Sample	Target Name	Tm	Melt Peak Height
1	A1	J22	DBT	84.4953	28868.5
2	A2	J22	DBT	84.4953	29480.4
3	A3	J22	DBT	84.3896	32441.3
4	A4	J22	DBT	80.8848	16970.9
5	A5	Q24	DBT	84.5105	28219.3
6	A6	Q24	DBT	84.5105	30024.5
7	A7	Q24	DBT	84.3774	30357.5
8	A8	Q24	DBT	81.1662	18476
13	B1	J34	DBT	84.4953	32947.2
14	B2	J34	DBT	84.4953	34785.3
15	B3	J34	DBT	84.3896	26784.2
16	B4	J34	DBT	80.7387	17554.8
17	B5	Q34	DBT	84.3646	26920.7
18	B6	Q34	DBT	84.3646	28004.4
19	B7	Q34	DBT	84.2314	29541.2
20	B8	Q34	DBT	81.0202	18256.5
25	C1	J26	DBT	84.2037	32155.6
26	C2	J26	DBT	84.2037	36954.5
27	C3	J26	DBT	83.9515	32710
28	C4	J26	DBT	82.0531	22423
29	C5	Q35	DBT	84.2187	26898.2
30	C6	Q35	DBT	84.3646	25762.9
31	C7	Q35	DBT	84.2314	27840.4
32	C8	Q35	DBT	80.8742	19717.2
37	D1	J28(K42)	DBT	84.0579	31368.1
38	D2	J28(K42)	DBT	84.0579	36847.1
39	D3	J28(K42)	DBT	83.8055	32663.3
40	D4	J28(K42)	DBT	80.5927	15023.8
41	D5	Q38	DBT	84.2187	26102.6
42	D6	Q38	DBT	84.2187	27228.9
43	D7	Q38	DBT	84.0855	27260.6
44	D8	Q38	DBT	80.5823	16795.4
49	E1	J37	DBT	83.9121	29890.1
50	E2	J37	DBT	83.9121	32741.1
51	E3	J37	DBT	83.9515	33596.8
52	E4	J37	DBT	80.5927	17192.7
53	E5	Q40	DBT	84.0728	29444.4
54	E6	Q40	DBT	84.0728	28177.8
55	E7	Q40	DBT	83.9395	33221.2
56	E8	Q40	DBT	80.7283	19824.4
61	F1	J31	DBT	84.0579	31038.6
62	F2	J31	DBT	84.0579	31673.2
63	F3	J31	DBT	84.0976	28511.6
64	F4	J31	DBT	80.5927	17854.2
65	F5	Q21	DBT	83.9269	33064.6
66	F6	Q21	DBT	83.9269	33022.5
67	F7	Q21	DBT	83.7935	36494
68	F8	Q21	DBT	81.6041	13992.9
68	F8	Q21	DBT	67.0075	6442.5
68	F8	Q21	DBT	84.0855	13344.4
68	F8	Q21	DBT	92.9893	107.087
