# Supplementary material for: Machine learning-driven prediction model for cuproptosis-related genes in spinal cord injury: construction and experimental validation
Source: Front Neurol. 2025 Apr 23;16:1525416. doi: 10.3389/fneur.2025.1525416 (PMC12057486; doi:10.3389/fneur.2025.1525416)
Supplement: Supplementary file 2 [file Data_Sheet_2.zip › data 2/DLST.xls]

## Sheet: Sample Setup
Block Type	96-Well 0.2-mL Block
Calibration Background is expired	No
Calibration Background performed on	05-10-2022
Calibration Pure Dye ABY is expired	No
Calibration Pure Dye ABY performed on	05-10-2022
Calibration Pure Dye CY5 is expired	No
Calibration Pure Dye CY5 performed on	05-10-2022
Calibration Pure Dye FAM is expired	No
Calibration Pure Dye FAM performed on	05-10-2022
Calibration Pure Dye JUN is expired	No
Calibration Pure Dye JUN performed on	05-10-2022
Calibration Pure Dye MUSTANG PURPLE is expired	No
Calibration Pure Dye MUSTANG PURPLE performed on	05-10-2022
Calibration Pure Dye NED is expired	No
Calibration Pure Dye NED performed on	05-10-2022
Calibration Pure Dye ROX is expired	No
Calibration Pure Dye ROX performed on	05-10-2022
Calibration Pure Dye SYBR is expired	No
Calibration Pure Dye SYBR performed on	05-10-2022
Calibration Pure Dye TAMRA is expired	No
Calibration Pure Dye TAMRA performed on	05-10-2022
Calibration Pure Dye VIC is expired	No
Calibration Pure Dye VIC performed on	05-10-2022
Calibration ROI is expired	No
Calibration ROI performed on	05-10-2022
Calibration Uniformity is expired	No
Calibration Uniformity performed on	05-10-2022
Chemistry	SYBR_GREEN
Date Created	2023-03-01 19:09:43 PM CST
Experiment Barcode
Experiment Comment
Experiment File Name	D:\ZYM-PCR\machine2.25-j6-q6 - Copy\DLS-j6-q6.eds
Experiment Name	DLST-j6-q6
Experiment Run End Time	2023-02-25 18:57:17 PM CST
Experiment Type	Standard Curve
Instrument Name	272522087
Instrument Serial Number	272522087
Instrument Type	QuantStudio™ 5 System
Passive Reference
Post-read Stage/Step
Pre-read Stage/Step
Quantification Cycle Method	Ct
Signal Smoothing On	true
Stage where Melt Analysis is performed	Stage3
Stage/ Cycle where Ct Analysis is performed	Stage2, Step2
User Name
Well	Well Position	Sample Name	Sample Color	Biogroup Name	Biogroup Color	Target Name	Target Color	Task	Reporter	Quencher	Quantity	Comments
1	A1	Q24	RGB(255,127,0)			DLST	RGB(176,23,31)	UNKNOWN	SYBR	None
2	A2	Q24	RGB(255,127,0)			DLST	RGB(176,23,31)	UNKNOWN	SYBR	None
3	A3	Q24	RGB(255,127,0)			DLST	RGB(176,23,31)	UNKNOWN	SYBR	None
4	A4	Q24	RGB(255,127,0)			DLST	RGB(176,23,31)	UNKNOWN	SYBR	None
5	A5	J22	RGB(0,0,255)			DLST	RGB(176,23,31)	UNKNOWN	SYBR	None
6	A6	J22	RGB(0,0,255)			DLST	RGB(176,23,31)	UNKNOWN	SYBR	None
7	A7	J22	RGB(0,0,255)			DLST	RGB(176,23,31)	UNKNOWN	SYBR	None
8	A8	J22	RGB(0,0,255)			DLST	RGB(176,23,31)	UNKNOWN	SYBR	None
9	A9
10	A10
11	A11
12	A12
13	B1	Q34	RGB(176,23,31)			DLST	RGB(176,23,31)	UNKNOWN	SYBR	None
14	B2	Q34	RGB(176,23,31)			DLST	RGB(176,23,31)	UNKNOWN	SYBR	None
15	B3	Q34	RGB(176,23,31)			DLST	RGB(176,23,31)	UNKNOWN	SYBR	None
16	B4	Q34	RGB(176,23,31)			DLST	RGB(176,23,31)	UNKNOWN	SYBR	None
17	B5	J34	RGB(0,139,69)			DLST	RGB(176,23,31)	UNKNOWN	SYBR	None
18	B6	J34	RGB(0,139,69)			DLST	RGB(176,23,31)	UNKNOWN	SYBR	None
19	B7	J34	RGB(0,139,69)			DLST	RGB(176,23,31)	UNKNOWN	SYBR	None
20	B8	J34	RGB(0,139,69)			DLST	RGB(176,23,31)	UNKNOWN	SYBR	None
21	B9
22	B10
23	B11
24	B12
25	C1	J26	RGB(139,137,112)			DLST	RGB(176,23,31)	UNKNOWN	SYBR	None
26	C2	J26	RGB(139,137,112)			DLST	RGB(176,23,31)	UNKNOWN	SYBR	None
27	C3	J26	RGB(139,137,112)			DLST	RGB(176,23,31)	UNKNOWN	SYBR	None
28	C4	J26	RGB(139,137,112)			DLST	RGB(176,23,31)	UNKNOWN	SYBR	None
29	C5	J28	RGB(238,121,66)			DLST	RGB(176,23,31)	UNKNOWN	SYBR	None
30	C6	J28	RGB(238,121,66)			DLST	RGB(176,23,31)	UNKNOWN	SYBR	None
31	C7	J28	RGB(238,121,66)			DLST	RGB(176,23,31)	UNKNOWN	SYBR	None
32	C8	J28	RGB(238,121,66)			DLST	RGB(176,23,31)	UNKNOWN	SYBR	None
33	C9
34	C10
35	C11
36	C12
37	D1	Q38	RGB(176,23,31)			DLST	RGB(176,23,31)	UNKNOWN	SYBR	None
38	D2	Q38	RGB(176,23,31)			DLST	RGB(176,23,31)	UNKNOWN	SYBR	None
39	D3	Q38	RGB(176,23,31)			DLST	RGB(176,23,31)	UNKNOWN	SYBR	None
40	D4	Q38	RGB(176,23,31)			DLST	RGB(176,23,31)	UNKNOWN	SYBR	None
41	D5	J37	RGB(139,137,112)			DLST	RGB(176,23,31)	UNKNOWN	SYBR	None
42	D6	J37	RGB(139,137,112)			DLST	RGB(176,23,31)	UNKNOWN	SYBR	None
43	D7	J37	RGB(139,137,112)			DLST	RGB(176,23,31)	UNKNOWN	SYBR	None
44	D8	J37	RGB(139,137,112)			DLST	RGB(176,23,31)	UNKNOWN	SYBR	None
45	D9
46	D10
47	D11
48	D12
49	E1	Q40	RGB(0,0,255)			DLST	RGB(176,23,31)	UNKNOWN	SYBR	None
50	E2	Q40	RGB(0,0,255)			DLST	RGB(176,23,31)	UNKNOWN	SYBR	None
51	E3	Q40	RGB(0,0,255)			DLST	RGB(176,23,31)	UNKNOWN	SYBR	None
52	E4	Q40	RGB(0,0,255)			DLST	RGB(176,23,31)	UNKNOWN	SYBR	None
53	E5	J31	RGB(142,56,142)			DLST	RGB(176,23,31)	UNKNOWN	SYBR	None
54	E6	J31	RGB(142,56,142)			DLST	RGB(176,23,31)	UNKNOWN	SYBR	None
55	E7	J31	RGB(142,56,142)			DLST	RGB(176,23,31)	UNKNOWN	SYBR	None
56	E8	J31	RGB(142,56,142)			DLST	RGB(176,23,31)	UNKNOWN	SYBR	None
57	E9
58	E10
59	E11
60	E12
61	F1	Q35	RGB(0,139,69)			DLST	RGB(176,23,31)	UNKNOWN	SYBR	None
62	F2	Q35	RGB(0,139,69)			DLST	RGB(176,23,31)	UNKNOWN	SYBR	None
63	F3	Q35	RGB(0,139,69)			DLST	RGB(176,23,31)	UNKNOWN	SYBR	None
64	F4	Q35	RGB(0,139,69)			DLST	RGB(176,23,31)	UNKNOWN	SYBR	None
65	F5	Q21	RGB(198,113,113)			DLST	RGB(176,23,31)	UNKNOWN	SYBR	None
66	F6	Q21	RGB(198,113,113)			DLST	RGB(176,23,31)	UNKNOWN	SYBR	None
67	F7	Q21	RGB(198,113,113)			DLST	RGB(176,23,31)	UNKNOWN	SYBR	None
68	F8	Q21	RGB(198,113,113)			DLST	RGB(176,23,31)	UNKNOWN	SYBR	None
69	F9
70	F10
71	F11
72	F12
73	G1
74	G2
75	G3
76	G4
77	G5
78	G6
79	G7
80	G8
81	G9
82	G10
83	G11
84	G12
85	H1
86	H2
87	H3
88	H4
89	H5
90	H6
91	H7
92	H8
93	H9
94	H10
95	H11
96	H12

## Sheet: Amplification Data
Block Type	96-Well 0.2-mL Block
Calibration Background is expired	No
Calibration Background performed on	05-10-2022
Calibration Pure Dye ABY is expired	No
Calibration Pure Dye ABY performed on	05-10-2022
Calibration Pure Dye CY5 is expired	No
Calibration Pure Dye CY5 performed on	05-10-2022
Calibration Pure Dye FAM is expired	No
Calibration Pure Dye FAM performed on	05-10-2022
Calibration Pure Dye JUN is expired	No
Calibration Pure Dye JUN performed on	05-10-2022
Calibration Pure Dye MUSTANG PURPLE is expired	No
Calibration Pure Dye MUSTANG PURPLE performed on	05-10-2022
Calibration Pure Dye NED is expired	No
Calibration Pure Dye NED performed on	05-10-2022
Calibration Pure Dye ROX is expired	No
Calibration Pure Dye ROX performed on	05-10-2022
Calibration Pure Dye SYBR is expired	No
Calibration Pure Dye SYBR performed on	05-10-2022
Calibration Pure Dye TAMRA is expired	No
Calibration Pure Dye TAMRA performed on	05-10-2022
Calibration Pure Dye VIC is expired	No
Calibration Pure Dye VIC performed on	05-10-2022
Calibration ROI is expired	No
Calibration ROI performed on	05-10-2022
Calibration Uniformity is expired	No
Calibration Uniformity performed on	05-10-2022
Chemistry	SYBR_GREEN
Date Created	2023-03-01 19:09:43 PM CST
Experiment Barcode
Experiment Comment
Experiment File Name	D:\ZYM-PCR\machine2.25-j6-q6 - Copy\DLS-j6-q6.eds
Experiment Name	DLST-j6-q6
Experiment Run End Time	2023-02-25 18:57:17 PM CST
Experiment Type	Standard Curve
Instrument Name	272522087
Instrument Serial Number	272522087
Instrument Type	QuantStudio™ 5 System
Passive Reference
Post-read Stage/Step
Pre-read Stage/Step
Quantification Cycle Method	Ct
Signal Smoothing On	true
Stage where Melt Analysis is performed	Stage3
Stage/ Cycle where Ct Analysis is performed	Stage2, Step2
User Name
Well	Well Position	Cycle	Target Name	Rn	Delta Rn
1	A1	1	DLST	99797.1	-699.547
1	A1	2	DLST	99918.1	127.467
1	A1	3	DLST	99589.4	504.708
1	A1	4	DLST	98683.2	304.535
1	A1	5	DLST	98097.6	424.885
1	A1	6	DLST	97176.5	209.813
1	A1	7	DLST	95609.5	-651.282
1	A1	8	DLST	94987	-567.714
1	A1	9	DLST	94533.8	-314.95
1	A1	10	DLST	93847.9	-294.85
1	A1	11	DLST	93300.3	-136.515
1	A1	12	DLST	92293.1	-437.704
1	A1	13	DLST	91697.9	-326.924
1	A1	14	DLST	91444.5	125.676
1	A1	15	DLST	91165.2	552.33
1	A1	16	DLST	90514.9	607.993
1	A1	17	DLST	90218.7	1017.8
1	A1	18	DLST	89947.5	1452.53
1	A1	19	DLST	89477.2	1688.29
1	A1	20	DLST	89170	2087.03
1	A1	21	DLST	88628.6	2251.63
1	A1	22	DLST	88576.7	2905.72
1	A1	23	DLST	88912	3946.94
1	A1	24	DLST	89209.3	4950.25
1	A1	25	DLST	90296.6	6743.52
1	A1	26	DLST	92738.5	9891.42
1	A1	27	DLST	97351.8	15210.7
1	A1	28	DLST	107021	25586.2
1	A1	29	DLST	123056	42326.9
1	A1	30	DLST	148728	68704.4
1	A1	31	DLST	183794	104477
1	A1	32	DLST	222406	143794
1	A1	33	DLST	256348	178443
1	A1	34	DLST	281644	204445
1	A1	35	DLST	297312	220819
1	A1	36	DLST	306114	230326
1	A1	37	DLST	310954	235872
1	A1	38	DLST	312851	238476
1	A1	39	DLST	314126	240457
1	A1	40	DLST	314342	241379
2	A2	1	DLST	99446.7	231.614
2	A2	2	DLST	99288.6	749.24
2	A2	3	DLST	98578.4	714.773
2	A2	4	DLST	97718.8	530.868
2	A2	5	DLST	96690	177.76
2	A2	6	DLST	95801.1	-35.4725
2	A2	7	DLST	95175.3	14.4821
2	A2	8	DLST	94518.1	32.9445
2	A2	9	DLST	93497.6	-311.788
2	A2	10	DLST	92924.5	-209.162
2	A2	11	DLST	92188.7	-269.293
2	A2	12	DLST	90895.5	-886.729
2	A2	13	DLST	90314.7	-791.821
2	A2	14	DLST	89788.6	-642.226
2	A2	15	DLST	89250.3	-504.834
2	A2	16	DLST	88942.3	-137.122
2	A2	17	DLST	88806	402.341
2	A2	18	DLST	88714.8	986.803
2	A2	19	DLST	87980.8	928.477
2	A2	20	DLST	87625.7	1249.1
2	A2	21	DLST	87174.4	1473.52
2	A2	22	DLST	86741.9	1716.75
2	A2	23	DLST	86751.3	2401.92
2	A2	24	DLST	87353.8	3680.13
2	A2	25	DLST	88621.5	5623.49
2	A2	26	DLST	90847.4	8525.1
2	A2	27	DLST	95275.8	13629.2
2	A2	28	DLST	103949	22978.1
2	A2	29	DLST	119811	39516.1
2	A2	30	DLST	145397	65777.9
2	A2	31	DLST	180155	101212
2	A2	32	DLST	218703	140435
2	A2	33	DLST	253489	175897
2	A2	34	DLST	280061	203145
2	A2	35	DLST	295978	219737
2	A2	36	DLST	305225	229660
2	A2	37	DLST	309994	235105
2	A2	38	DLST	313047	238833
2	A2	39	DLST	313840	240302
2	A2	40	DLST	314225	241362
3	A3	1	DLST	95376.1	315.837
3	A3	2	DLST	95356.4	968.744
3	A3	3	DLST	94303.7	588.667
3	A3	4	DLST	93190.3	147.847
3	A3	5	DLST	92345.9	-23.8786
3	A3	6	DLST	91813.6	116.38
3	A3	7	DLST	90991.8	-32.7989
3	A3	8	DLST	89885.7	-466.275
3	A3	9	DLST	89053.7	-625.68
3	A3	10	DLST	88664.5	-342.265
3	A3	11	DLST	88275.2	-58.9207
3	A3	12	DLST	87601	-60.4746
3	A3	13	DLST	86998.4	9.50276
3	A3	14	DLST	86447.7	131.472
3	A3	15	DLST	86019.5	375.817
3	A3	16	DLST	85211.6	240.607
3	A3	17	DLST	84782.9	484.451
3	A3	18	DLST	84221.3	595.538
3	A3	19	DLST	83738.6	785.414
3	A3	20	DLST	83547.9	1267.38
3	A3	21	DLST	83489.4	1881.51
3	A3	22	DLST	83437.7	2502.37
3	A3	23	DLST	83460.9	3198.25
3	A3	24	DLST	83798.4	4208.33
3	A3	25	DLST	85047.6	6130.13
3	A3	26	DLST	87923.8	9678.91
3	A3	27	DLST	93472.2	15899.9
3	A3	28	DLST	103806	26906.3
3	A3	29	DLST	121803	45576.2
3	A3	30	DLST	150038	74484.1
3	A3	31	DLST	187570	112688
3	A3	32	DLST	228629	154420
3	A3	33	DLST	264459	190922
3	A3	34	DLST	290582	217718
3	A3	35	DLST	306841	234650
3	A3	36	DLST	316096	244577
3	A3	37	DLST	320334	249488
3	A3	38	DLST	322586	252412
3	A3	39	DLST	323925	254424
3	A3	40	DLST	324310	255482
4	A4	1	DLST	94478.8	1219.15
4	A4	2	DLST	94196.3	1563.24
4	A4	3	DLST	93183.1	1176.47
4	A4	4	DLST	92250	869.914
4	A4	5	DLST	91073	319.418
4	A4	6	DLST	89787.2	-339.859
4	A4	7	DLST	89063.7	-436.832
4	A4	8	DLST	88091.7	-782.274
4	A4	9	DLST	87669.4	-578.059
4	A4	10	DLST	87567.5	-53.469
4	A4	11	DLST	86896	-98.4183
4	A4	12	DLST	86105.6	-262.282
4	A4	13	DLST	85348.8	-392.622
4	A4	14	DLST	84590.4	-524.446
4	A4	15	DLST	83785.8	-702.567
4	A4	16	DLST	83483	-378.79
4	A4	17	DLST	83494.8	259.488
4	A4	18	DLST	83244.4	635.648
4	A4	19	DLST	82395.4	413.128
4	A4	20	DLST	81683	327.233
4	A4	21	DLST	81277.5	548.315
4	A4	22	DLST	80866.9	764.179
4	A4	23	DLST	80701.8	1225.56
4	A4	24	DLST	80578.9	1729.2
4	A4	25	DLST	80165.6	1942.41
4	A4	26	DLST	79983.7	2387.04
4	A4	27	DLST	79892.3	2922.2
4	A4	28	DLST	79823.1	3479.48
4	A4	29	DLST	79978.7	4261.66
4	A4	30	DLST	80859.5	5768.9
4	A4	31	DLST	81992.8	7528.8
4	A4	32	DLST	83773.8	9936.3
4	A4	33	DLST	88604.7	15393.7
4	A4	34	DLST	97833.3	25248.8
4	A4	35	DLST	112560	40602
4	A4	36	DLST	134980	63649.1
4	A4	37	DLST	165680	94974.7
4	A4	38	DLST	199991	129913
4	A4	39	DLST	231064	161612
4	A4	40	DLST	251327	182501
5	A5	1	DLST	86806.7	-216.316
5	A5	2	DLST	86834.5	506.995
5	A5	3	DLST	86004.4	372.423
5	A5	4	DLST	85221.4	284.969
5	A5	5	DLST	84317.5	76.5301
5	A5	6	DLST	83169.6	-375.823
5	A5	7	DLST	82419.8	-430.137
5	A5	8	DLST	81779.5	-374.857
5	A5	9	DLST	81260.2	-198.632
5	A5	10	DLST	80872.3	108.93
5	A5	11	DLST	80400.6	332.811
5	A5	12	DLST	79524.1	151.818
5	A5	13	DLST	78563.7	-113.067
5	A5	14	DLST	78146.3	165.034
5	A5	15	DLST	77582.4	296.65
5	A5	16	DLST	77226.6	636.328
5	A5	17	DLST	77052.9	1158.13
5	A5	18	DLST	76775.8	1576.51
5	A5	19	DLST	76718	2214.27
5	A5	20	DLST	76890.9	3082.64
5	A5	21	DLST	77649	4536.34
5	A5	22	DLST	79053.2	6636.05
5	A5	23	DLST	81867.1	10145.4
5	A5	24	DLST	87904.4	16878.3
5	A5	25	DLST	99737.7	29407.1
5	A5	26	DLST	118660	49025
5	A5	27	DLST	147273	78333.4
5	A5	28	DLST	183146	114902
5	A5	29	DLST	219800	152251
5	A5	30	DLST	249660	182807
5	A5	31	DLST	269814	203657
5	A5	32	DLST	281649	216187
5	A5	33	DLST	289009	224242
5	A5	34	DLST	292683	228612
5	A5	35	DLST	294059	230683
5	A5	36	DLST	294453	231773
5	A5	37	DLST	294405	232421
5	A5	38	DLST	294274	232986
5	A5	39	DLST	293825	233231
5	A5	40	DLST	293711	233813
6	A6	1	DLST	87631.4	-214.074
6	A6	2	DLST	87532.2	442.901
6	A6	3	DLST	86685.2	352.01
6	A6	4	DLST	85888.3	311.267
6	A6	5	DLST	85236.5	415.547
6	A6	6	DLST	84038.9	-25.8601
6	A6	7	DLST	83199.2	-109.447
6	A6	8	DLST	82068	-484.464
6	A6	9	DLST	81258	-538.3
6	A6	10	DLST	80419.6	-620.544
6	A6	11	DLST	79844.4	-439.638
6	A6	12	DLST	79436.1	-91.8111
6	A6	13	DLST	79092.1	320.329
6	A6	14	DLST	78437.5	421.89
6	A6	15	DLST	77748.5	489.022
6	A6	16	DLST	76742.3	239.037
6	A6	17	DLST	76502.5	755.34
6	A6	18	DLST	76493	1501.99
6	A6	19	DLST	76537.8	2302.99
6	A6	20	DLST	76739.6	3260.94
6	A6	21	DLST	77118.1	4395.55
6	A6	22	DLST	78763	6796.59
6	A6	23	DLST	81635.7	10425.5
6	A6	24	DLST	88115.2	17661.1
6	A6	25	DLST	99866.6	30168.7
6	A6	26	DLST	119881	50939.5
6	A6	27	DLST	150043	81857.1
6	A6	28	DLST	187752	120323
6	A6	29	DLST	225339	158665
6	A6	30	DLST	256557	190639
6	A6	31	DLST	278095	212934
6	A6	32	DLST	290646	226241
6	A6	33	DLST	297904	234255
6	A6	34	DLST	302265	239373
6	A6	35	DLST	304325	242189
6	A6	36	DLST	304924	243543
6	A6	37	DLST	305142	244518
6	A6	38	DLST	304962	245094
6	A6	39	DLST	304455	245343
6	A6	40	DLST	303885	245529
7	A7	1	DLST	86937.4	-354.093
7	A7	2	DLST	86672.6	116.554
7	A7	3	DLST	86204.3	383.654
7	A7	4	DLST	85575.7	490.45
7	A7	5	DLST	84462.5	112.628
7	A7	6	DLST	83562.8	-51.6625
7	A7	7	DLST	82257.5	-621.492
7	A7	8	DLST	81463.1	-680.54
7	A7	9	DLST	81070.7	-337.51
7	A7	10	DLST	80619	-53.8006
7	A7	11	DLST	80087.6	150.198
7	A7	12	DLST	79258.5	56.478
7	A7	13	DLST	78730.6	263.984
7	A7	14	DLST	77802.7	71.4753
7	A7	15	DLST	77211.9	216.138
7	A7	16	DLST	76614.3	353.887
7	A7	17	DLST	76444.8	919.799
7	A7	18	DLST	76405	1615.4
7	A7	19	DLST	76123	2068.85
7	A7	20	DLST	76107.4	2788.6
7	A7	21	DLST	76584.8	4001.39
7	A7	22	DLST	78069.8	6221.88
7	A7	23	DLST	81021.7	9909.15
7	A7	24	DLST	86606.8	16229.7
7	A7	25	DLST	97520.1	27878.4
7	A7	26	DLST	116611	47704.7
7	A7	27	DLST	145688	77517.5
7	A7	28	DLST	183873	116437
7	A7	29	DLST	225103	158402
7	A7	30	DLST	260357	194392
7	A7	31	DLST	285689	220459
7	A7	32	DLST	301049	236555
7	A7	33	DLST	309725	245966
7	A7	34	DLST	314613	251589
7	A7	35	DLST	317149	254862
7	A7	36	DLST	318373	256821
7	A7	37	DLST	317888	257071
7	A7	38	DLST	317493	257412
7	A7	39	DLST	317339	257993
7	A7	40	DLST	317154	258544
8	A8	1	DLST	85342.2	937.843
8	A8	2	DLST	85062.8	1348.85
8	A8	3	DLST	84112.2	1088.6
8	A8	4	DLST	82856.9	523.716
8	A8	5	DLST	81845.2	202.41
8	A8	6	DLST	80772.9	-179.489
8	A8	7	DLST	79696	-565.959
8	A8	8	DLST	79036.1	-535.428
8	A8	9	DLST	78544.4	-336.726
8	A8	10	DLST	78070.4	-120.305
8	A8	11	DLST	77242.9	-257.431
8	A8	12	DLST	76339.9	-470.056
8	A8	13	DLST	75835.6	-283.885
8	A8	14	DLST	75189.6	-239.558
8	A8	15	DLST	74526.9	-211.793
8	A8	16	DLST	73864	-184.255
8	A8	17	DLST	73548.2	190.291
8	A8	18	DLST	73295.3	627.814
8	A8	19	DLST	72729.1	752.055
8	A8	20	DLST	72231.1	944.437
8	A8	21	DLST	71896.7	1300.46
8	A8	22	DLST	71345.2	1439.34
8	A8	23	DLST	71121.1	1905.68
8	A8	24	DLST	70985.2	2460.15
8	A8	25	DLST	70616.1	2781.5
8	A8	26	DLST	70369.2	3224.96
8	A8	27	DLST	69962.5	3508.7
8	A8	28	DLST	69974.3	4210.88
8	A8	29	DLST	70424.2	5351.13
8	A8	30	DLST	70687	6304.36
8	A8	31	DLST	71539.7	7847.47
8	A8	32	DLST	73408.3	10406.4
8	A8	33	DLST	77301.2	14989.8
8	A8	34	DLST	84252.7	22631.7
8	A8	35	DLST	96681.7	35751.1
8	A8	36	DLST	116298	56057.5
8	A8	37	DLST	143554	84004.4
8	A8	38	DLST	177167	118308
8	A8	39	DLST	209877	151708
8	A8	40	DLST	232181	174703
9	A9	1
9	A9	2
9	A9	3
9	A9	4
9	A9	5
9	A9	6
9	A9	7
9	A9	8
9	A9	9
9	A9	10
9	A9	11
9	A9	12
9	A9	13
9	A9	14
9	A9	15
9	A9	16
9	A9	17
9	A9	18
9	A9	19
9	A9	20
9	A9	21
9	A9	22
9	A9	23
9	A9	24
9	A9	25
9	A9	26
9	A9	27
9	A9	28
9	A9	29
9	A9	30
9	A9	31
9	A9	32
9	A9	33
9	A9	34
9	A9	35
9	A9	36
9	A9	37
9	A9	38
9	A9	39
9	A9	40
10	A10	1
10	A10	2
10	A10	3
10	A10	4
10	A10	5
10	A10	6
10	A10	7
10	A10	8
10	A10	9
10	A10	10
10	A10	11
10	A10	12
10	A10	13
10	A10	14
10	A10	15
10	A10	16
10	A10	17
10	A10	18
10	A10	19
10	A10	20
10	A10	21
10	A10	22
10	A10	23
10	A10	24
10	A10	25
10	A10	26
10	A10	27
10	A10	28
10	A10	29
10	A10	30
10	A10	31
10	A10	32
10	A10	33
10	A10	34
10	A10	35
10	A10	36
10	A10	37
10	A10	38
10	A10	39
10	A10	40
11	A11	1
11	A11	2
11	A11	3
11	A11	4
11	A11	5
11	A11	6
11	A11	7
11	A11	8
11	A11	9
11	A11	10
11	A11	11
11	A11	12
11	A11	13
11	A11	14
11	A11	15
11	A11	16
11	A11	17
11	A11	18
11	A11	19
11	A11	20
11	A11	21
11	A11	22
11	A11	23
11	A11	24
11	A11	25
11	A11	26
11	A11	27
11	A11	28
11	A11	29
11	A11	30
11	A11	31
11	A11	32
11	A11	33
11	A11	34
11	A11	35
11	A11	36
11	A11	37
11	A11	38
11	A11	39
11	A11	40
12	A12	1
12	A12	2
12	A12	3
12	A12	4
12	A12	5
12	A12	6
12	A12	7
12	A12	8
12	A12	9
12	A12	10
12	A12	11
12	A12	12
12	A12	13
12	A12	14
12	A12	15
12	A12	16
12	A12	17
12	A12	18
12	A12	19
12	A12	20
12	A12	21
12	A12	22
12	A12	23
12	A12	24
12	A12	25
12	A12	26
12	A12	27
12	A12	28
12	A12	29
12	A12	30
12	A12	31
12	A12	32
12	A12	33
12	A12	34
12	A12	35
12	A12	36
12	A12	37
12	A12	38
12	A12	39
12	A12	40
13	B1	1	DLST	91955	379.662
13	B1	2	DLST	91895	885.165
13	B1	3	DLST	91209.9	765.59
13	B1	4	DLST	89780.8	-97.8834
13	B1	5	DLST	89019.9	-293.279
13	B1	6	DLST	88659.4	-88.2524
13	B1	7	DLST	88270.2	88.1179
13	B1	8	DLST	87333.3	-283.27
13	B1	9	DLST	86846.8	-204.165
13	B1	10	DLST	86463.5	-21.8964
13	B1	11	DLST	86054.7	134.818
13	B1	12	DLST	85246.2	-108.117
13	B1	13	DLST	84391.9	-396.833
13	B1	14	DLST	84107.1	-116.134
13	B1	15	DLST	83941.2	283.478
13	B1	16	DLST	82973	-119.159
13	B1	17	DLST	82635.2	108.633
13	B1	18	DLST	82376.5	415.511
13	B1	19	DLST	81328.3	-67.1581
13	B1	20	DLST	81203.3	373.368
13	B1	21	DLST	81744.5	1480.13
13	B1	22	DLST	81847.1	2148.27
13	B1	23	DLST	82247.5	3114.2
13	B1	24	DLST	83649.7	5081.94
13	B1	25	DLST	85601.6	7599.39
13	B1	26	DLST	89348	11911.4
13	B1	27	DLST	96607.6	19736.5
13	B1	28	DLST	110526	34220.6
13	B1	29	DLST	133448	57708.1
13	B1	30	DLST	165574	90399.1
13	B1	31	DLST	204409	129800
13	B1	32	DLST	240540	166497
13	B1	33	DLST	268872	195394
13	B1	34	DLST	287539	214627
13	B1	35	DLST	298422	226075
13	B1	36	DLST	304834	233053
13	B1	37	DLST	308405	237189
13	B1	38	DLST	309905	239255
13	B1	39	DLST	309947	239863
13	B1	40	DLST	309278	239759
14	B2	1	DLST	98129.5	577.208
14	B2	2	DLST	97859.6	928.931
14	B2	3	DLST	97114.6	805.514
14	B2	4	DLST	95927	239.503
14	B2	5	DLST	95247.4	181.501
14	B2	6	DLST	94312.7	-131.666
14	B2	7	DLST	93368.8	-453.935
14	B2	8	DLST	92938.1	-263.055
14	B2	9	DLST	92611.2	31.5669
14	B2	10	DLST	91872.3	-85.7251
14	B2	11	DLST	90861.5	-474.947
14	B2	12	DLST	90402.6	-312.286
14	B2	13	DLST	89841.7	-251.585
14	B2	14	DLST	88944.5	-527.213
14	B2	15	DLST	88607.5	-242.599
14	B2	16	DLST	88473.3	244.835
14	B2	17	DLST	88220.4	613.512
14	B2	18	DLST	87611.9	626.58
14	B2	19	DLST	87078.1	714.342
14	B2	20	DLST	86846.7	1104.54
14	B2	21	DLST	86528.6	1408.05
14	B2	22	DLST	86548.3	2049.3
14	B2	23	DLST	87008.5	3131.1
14	B2	24	DLST	87689.1	4433.29
14	B2	25	DLST	89702	7067.72
14	B2	26	DLST	93876	11863.3
14	B2	27	DLST	101130	19739.2
14	B2	28	DLST	114812	34042.2
14	B2	29	DLST	137920	57772
14	B2	30	DLST	171620	92093.3
14	B2	31	DLST	212977	134072
14	B2	32	DLST	254545	176262
14	B2	33	DLST	287950	210289
14	B2	34	DLST	311001	233961
14	B2	35	DLST	323738	247320
14	B2	36	DLST	330694	254897
14	B2	37	DLST	334873	259697
14	B2	38	DLST	336979	262426
14	B2	39	DLST	338095	264163
14	B2	40	DLST	337674	264363
15	B3	1	DLST	86859.5	-584.464
15	B3	2	DLST	86724	2.49645
15	B3	3	DLST	85984.8	-14.2386
15	B3	4	DLST	85333.9	57.3935
15	B3	5	DLST	84653.6	99.5256
15	B3	6	DLST	83930.4	98.8139
15	B3	7	DLST	83096.1	-13.0462
15	B3	8	DLST	82240.1	-146.578
15	B3	9	DLST	81549.1	-115.04
15	B3	10	DLST	80764.8	-176.931
15	B3	11	DLST	80105.5	-113.682
15	B3	12	DLST	79664.2	167.427
15	B3	13	DLST	78930.6	156.356
15	B3	14	DLST	78443.2	391.402
15	B3	15	DLST	78176	846.659
15	B3	16	DLST	77877	1270.21
15	B3	17	DLST	77575.4	1691.03
15	B3	18	DLST	77003.4	1841.48
15	B3	19	DLST	76694.9	2255.5
15	B3	20	DLST	76432.6	2715.71
15	B3	21	DLST	75835.5	2841.08
15	B3	22	DLST	75879	3607.07
15	B3	23	DLST	76749.4	5199.9
15	B3	24	DLST	77604.1	6777.04
15	B3	25	DLST	79262.6	9158.07
15	B3	26	DLST	83019.5	13637.5
15	B3	27	DLST	90075.9	21416.3
15	B3	28	DLST	103701	35763.9
15	B3	29	DLST	125701	58486.7
15	B3	30	DLST	157414	90921.9
15	B3	31	DLST	195838	130069
15	B3	32	DLST	232693	167645
15	B3	33	DLST	262565	198240
15	B3	34	DLST	281973	218371
15	B3	35	DLST	292873	229994
15	B3	36	DLST	298734	236577
15	B3	37	DLST	301993	240558
15	B3	38	DLST	303850	243137
15	B3	39	DLST	304126	244136
15	B3	40	DLST	304310	245043
16	B4	1	DLST	86798.6	537.412
16	B4	2	DLST	86579	991.779
16	B4	3	DLST	85682.6	769.27
16	B4	4	DLST	84501.9	262.442
16	B4	5	DLST	83642.2	76.676
16	B4	6	DLST	83040.8	149.129
16	B4	7	DLST	82120.9	-96.848
16	B4	8	DLST	81346.9	-196.903
16	B4	9	DLST	80620.5	-249.442
16	B4	10	DLST	79737.6	-458.451
16	B4	11	DLST	78861.8	-660.263
16	B4	12	DLST	78384.8	-463.436
16	B4	13	DLST	77845.9	-328.428
16	B4	14	DLST	77354.7	-145.655
16	B4	15	DLST	76944.4	117.876
16	B4	16	DLST	76342.8	190.251
16	B4	17	DLST	75690.2	211.571
16	B4	18	DLST	75255.9	451.094
16	B4	19	DLST	74502	371.117
16	B4	20	DLST	74006	549.023
16	B4	21	DLST	73813.1	1030.07
16	B4	22	DLST	73640.3	1531.17
16	B4	23	DLST	73189.8	1754.55
16	B4	24	DLST	72992.6	2231.26
16	B4	25	DLST	72801.5	2714.11
16	B4	26	DLST	72361	2947.54
16	B4	27	DLST	72298	3558.36
16	B4	28	DLST	72466.5	4400.77
16	B4	29	DLST	72529.4	5137.57
16	B4	30	DLST	73054.1	6336.26
16	B4	31	DLST	74620	8575.97
16	B4	32	DLST	76789.2	11419.2
16	B4	33	DLST	81153.5	16457.3
16	B4	34	DLST	89037.1	25014.8
16	B4	35	DLST	102685	39336.9
16	B4	36	DLST	123766	61091.9
16	B4	37	DLST	153131	91130
16	B4	38	DLST	186343	125017
16	B4	39	DLST	216661	156008
16	B4	40	DLST	236366	176388
17	B5	1	DLST	82293.1	314.141
17	B5	2	DLST	81772.6	514.417
17	B5	3	DLST	80990.5	453.154
17	B5	4	DLST	79819.2	2.57827
17	B5	5	DLST	79118.2	22.3465
17	B5	6	DLST	78135.9	-239.081
17	B5	7	DLST	77440.3	-213.969
17	B5	8	DLST	76674.5	-258.974
17	B5	9	DLST	76070.8	-141.885
17	B5	10	DLST	75334.5	-157.351
17	B5	11	DLST	74923.6	152.542
17	B5	12	DLST	74303.5	253.24
17	B5	13	DLST	73456.9	127.399
17	B5	14	DLST	73108.9	500.206
17	B5	15	DLST	72779.3	891.404
17	B5	16	DLST	72363.6	1196.48
17	B5	17	DLST	71698.1	1251.83
17	B5	18	DLST	71579.1	1853.63
17	B5	19	DLST	71726.2	2721.45
17	B5	20	DLST	71959.8	3675.86
17	B5	21	DLST	72902.2	5339.08
17	B5	22	DLST	74489.1	7646.75
17	B5	23	DLST	78538.2	12416.7
17	B5	24	DLST	86580.7	21179.9
17	B5	25	DLST	100467	35787.4
17	B5	26	DLST	123146	59187.3
17	B5	27	DLST	155650	92412
17	B5	28	DLST	194214	131696
17	B5	29	DLST	229868	168072
17	B5	30	DLST	257414	196338
17	B5	31	DLST	275341	214986
17	B5	32	DLST	285958	226324
17	B5	33	DLST	292079	233166
17	B5	34	DLST	295016	236823
17	B5	35	DLST	296549	239077
17	B5	36	DLST	297000	240249
17	B5	37	DLST	296760	240730
17	B5	38	DLST	296273	240963
17	B5	39	DLST	296140	241551
17	B5	40	DLST	295732	241864
18	B6	1	DLST	82164.4	356.543
18	B6	2	DLST	81741.5	696.297
18	B6	3	DLST	80312.9	30.4727
18	B6	4	DLST	79499.5	-20.2733
18	B6	5	DLST	78917.5	160.465
18	B6	6	DLST	77891.3	-103.101
18	B6	7	DLST	77261.4	29.7154
18	B6	8	DLST	76437	-31.9524
18	B6	9	DLST	75395.9	-310.394
18	B6	10	DLST	74945.8	2.18849
18	B6	11	DLST	74446.4	265.583
18	B6	12	DLST	73419.2	1.03253
18	B6	13	DLST	72631.7	-23.7369
18	B6	14	DLST	72302.1	409.377
18	B6	15	DLST	71915.6	785.552
18	B6	16	DLST	71581.6	1214.23
18	B6	17	DLST	70891	1286.36
18	B6	18	DLST	70735.2	1893.2
18	B6	19	DLST	70779.4	2700.12
18	B6	20	DLST	70986.4	3669.86
18	B6	21	DLST	72178.5	5624.65
18	B6	22	DLST	74454.9	8663.74
18	B6	23	DLST	79021.8	13993.3
18	B6	24	DLST	87662.8	23397
18	B6	25	DLST	102937	39433.9
18	B6	26	DLST	127592	64851.5
18	B6	27	DLST	161848	99869.9
18	B6	28	DLST	200310	139095
18	B6	29	DLST	235095	174642
18	B6	30	DLST	260435	200745
18	B6	31	DLST	276654	217728
18	B6	32	DLST	285962	227797
18	B6	33	DLST	290939	233537
18	B6	34	DLST	293635	236996
18	B6	35	DLST	295200	239324
18	B6	36	DLST	295160	240047
18	B6	37	DLST	294461	240110
18	B6	38	DLST	294381	240793
18	B6	39	DLST	294321	241496
18	B6	40	DLST	293923	241861
19	B7	1	DLST	88983.4	-206.826
19	B7	2	DLST	88409.8	166.68
19	B7	3	DLST	87368.4	72.4355
19	B7	4	DLST	86684.1	335.191
19	B7	5	DLST	85464	62.2284
19	B7	6	DLST	84219.8	-234.86
19	B7	7	DLST	83469.6	-37.9084
19	B7	8	DLST	82208.5	-351.817
19	B7	9	DLST	81410.5	-202.74
19	B7	10	DLST	80474.5	-191.578
19	B7	11	DLST	79947.3	228.295
19	B7	12	DLST	79092.6	320.754
19	B7	13	DLST	78160.2	335.462
19	B7	14	DLST	77863.9	986.328
19	B7	15	DLST	77680	1749.52
19	B7	16	DLST	76954.9	1971.61
19	B7	17	DLST	76580	2543.81
19	B7	18	DLST	76321.9	3232.87
19	B7	19	DLST	76056.8	3914.85
19	B7	20	DLST	76151.9	4957.1
19	B7	21	DLST	77172.9	6925.24
19	B7	22	DLST	79712.3	10411.8
19	B7	23	DLST	84576.6	16223.2
19	B7	24	DLST	93426.8	26020.5
19	B7	25	DLST	109215	42756.4
19	B7	26	DLST	135277	69765.4
19	B7	27	DLST	171649	107085
19	B7	28	DLST	213581	149964
19	B7	29	DLST	252646	189975
19	B7	30	DLST	281920	220196
19	B7	31	DLST	300737	239960
19	B7	32	DLST	311473	251644
19	B7	33	DLST	317817	258935
19	B7	34	DLST	320499	262564
19	B7	35	DLST	321780	264792
19	B7	36	DLST	322120	266079
19	B7	37	DLST	321919	266825
19	B7	38	DLST	321495	267349
19	B7	39	DLST	320710	267511
19	B7	40	DLST	320178	267926
20	B8	1	DLST	91655.3	1868
20	B8	2	DLST	91216.2	2186.95
20	B8	3	DLST	89838.5	1567.38
20	B8	4	DLST	88432	918.976
20	B8	5	DLST	87417.2	662.214
20	B8	6	DLST	86340.7	343.797
20	B8	7	DLST	84959.8	-278.98
20	B8	8	DLST	84101	-379.664
20	B8	9	DLST	82812	-910.66
20	B8	10	DLST	82131.5	-833.062
20	B8	11	DLST	81429.9	-776.558
20	B8	12	DLST	80740.2	-708.163
20	B8	13	DLST	79890.4	-799.885
20	B8	14	DLST	79282.4	-649.741
20	B8	15	DLST	78636.9	-537.213
20	B8	16	DLST	78065.5	-350.498
20	B8	17	DLST	77365.9	-291.963
20	B8	18	DLST	76960.2	60.3461
20	B8	19	DLST	76489.6	347.913
20	B8	20	DLST	76039.9	656.229
20	B8	21	DLST	75627.1	1001.55
20	B8	22	DLST	74825.4	957.98
20	B8	23	DLST	74378.4	1269.06
20	B8	24	DLST	73726	1374.75
20	B8	25	DLST	73427.6	1834.47
20	B8	26	DLST	73053.2	2218.12
20	B8	27	DLST	72709	2631.97
20	B8	28	DLST	72683.2	3364.34
20	B8	29	DLST	72884.7	4323.88
20	B8	30	DLST	73066.4	5263.62
20	B8	31	DLST	73562.1	6517.47
20	B8	32	DLST	75287.8	9001.29
20	B8	33	DLST	78427.4	12898.9
20	B8	34	DLST	83869.7	19099.3
20	B8	35	DLST	93999.5	29987.2
20	B8	36	DLST	110920	47665.3
20	B8	37	DLST	136115	73618.4
20	B8	38	DLST	168603	106865
20	B8	39	DLST	203548	142568
20	B8	40	DLST	229179	168957
21	B9	1
21	B9	2
21	B9	3
21	B9	4
21	B9	5
21	B9	6
21	B9	7
21	B9	8
21	B9	9
21	B9	10
21	B9	11
21	B9	12
21	B9	13
21	B9	14
21	B9	15
21	B9	16
21	B9	17
21	B9	18
21	B9	19
21	B9	20
21	B9	21
21	B9	22
21	B9	23
21	B9	24
21	B9	25
21	B9	26
21	B9	27
21	B9	28
21	B9	29
21	B9	30
21	B9	31
21	B9	32
21	B9	33
21	B9	34
21	B9	35
21	B9	36
21	B9	37
21	B9	38
21	B9	39
21	B9	40
22	B10	1
22	B10	2
22	B10	3
22	B10	4
22	B10	5
22	B10	6
22	B10	7
22	B10	8
22	B10	9
22	B10	10
22	B10	11
22	B10	12
22	B10	13
22	B10	14
22	B10	15
22	B10	16
22	B10	17
22	B10	18
22	B10	19
22	B10	20
22	B10	21
22	B10	22
22	B10	23
22	B10	24
22	B10	25
22	B10	26
22	B10	27
22	B10	28
22	B10	29
22	B10	30
22	B10	31
22	B10	32
22	B10	33
22	B10	34
22	B10	35
22	B10	36
22	B10	37
22	B10	38
22	B10	39
22	B10	40
23	B11	1
23	B11	2
23	B11	3
23	B11	4
23	B11	5
23	B11	6
23	B11	7
23	B11	8
23	B11	9
23	B11	10
23	B11	11
23	B11	12
23	B11	13
23	B11	14
23	B11	15
23	B11	16
23	B11	17
23	B11	18
23	B11	19
23	B11	20
23	B11	21
23	B11	22
23	B11	23
23	B11	24
23	B11	25
23	B11	26
23	B11	27
23	B11	28
23	B11	29
23	B11	30
23	B11	31
23	B11	32
23	B11	33
23	B11	34
23	B11	35
23	B11	36
23	B11	37
23	B11	38
23	B11	39
23	B11	40
24	B12	1
24	B12	2
24	B12	3
24	B12	4
24	B12	5
24	B12	6
24	B12	7
24	B12	8
24	B12	9
24	B12	10
24	B12	11
24	B12	12
24	B12	13
24	B12	14
24	B12	15
24	B12	16
24	B12	17
24	B12	18
24	B12	19
24	B12	20
24	B12	21
24	B12	22
24	B12	23
24	B12	24
24	B12	25
24	B12	26
24	B12	27
24	B12	28
24	B12	29
24	B12	30
24	B12	31
24	B12	32
24	B12	33
24	B12	34
24	B12	35
24	B12	36
24	B12	37
24	B12	38
24	B12	39
24	B12	40
25	C1	1	DLST	105864	323.31
25	C1	2	DLST	105470	602.522
25	C1	3	DLST	104288	93.4374
25	C1	4	DLST	103711	190.22
25	C1	5	DLST	103082	234.572
25	C1	6	DLST	102057	-117.895
25	C1	7	DLST	101382	-119.191
25	C1	8	DLST	100531	-297.713
25	C1	9	DLST	100071	-83.7903
25	C1	10	DLST	99477.1	-4.78134
25	C1	11	DLST	98532.8	-275.866
25	C1	12	DLST	97976.4	-159.076
25	C1	13	DLST	97658.2	195.988
25	C1	14	DLST	97043.6	254.551
25	C1	15	DLST	96205.4	89.5446
25	C1	16	DLST	95977.6	534.968
25	C1	17	DLST	95997	1227.52
25	C1	18	DLST	95651.8	1555.56
25	C1	19	DLST	95212.5	1789.45
25	C1	20	DLST	95262.2	2512.34
25	C1	21	DLST	95896.7	3820.07
25	C1	22	DLST	96517.8	5114.36
25	C1	23	DLST	98334.8	7604.57
25	C1	24	DLST	102875	12817.9
25	C1	25	DLST	111453	22069.5
25	C1	26	DLST	125963	37252.7
25	C1	27	DLST	149476	61439
25	C1	28	DLST	181853	94488.4
25	C1	29	DLST	219094	132403
25	C1	30	DLST	252610	166592
25	C1	31	DLST	278020	192676
25	C1	32	DLST	293603	208932
25	C1	33	DLST	302673	218675
25	C1	34	DLST	308022	224697
25	C1	35	DLST	310682	228030
25	C1	36	DLST	312184	230206
25	C1	37	DLST	312458	231153
25	C1	38	DLST	312143	231511
25	C1	39	DLST	312072	232113
25	C1	40	DLST	311315	232030
26	C2	1	DLST	95081.6	111.008
26	C2	2	DLST	94625.9	374.496
26	C2	3	DLST	93809.9	277.625
26	C2	4	DLST	92993.6	180.395
26	C2	5	DLST	92394.1	300.102
26	C2	6	DLST	91457.8	82.9424
26	C2	7	DLST	90669.4	13.6419
26	C2	8	DLST	89596.4	-340.229
26	C2	9	DLST	88783.9	-433.545
26	C2	10	DLST	87894.6	-603.76
26	C2	11	DLST	87447.6	-331.607
26	C2	12	DLST	86987.5	-72.5326
26	C2	13	DLST	86371.7	30.7606
26	C2	14	DLST	85933.5	311.687
26	C2	15	DLST	85487.2	584.519
26	C2	16	DLST	84874.2	690.711
26	C2	17	DLST	84614.6	1150.24
26	C2	18	DLST	84350.5	1605.27
26	C2	19	DLST	84209.2	2183.13
26	C2	20	DLST	84034.4	2727.44
26	C2	21	DLST	84092.2	3504.37
26	C2	22	DLST	84696.8	4828.11
26	C2	23	DLST	86177.6	7028.06
26	C2	24	DLST	89760.5	11330.1
26	C2	25	DLST	96594	18882.7
26	C2	26	DLST	109433	32440.4
26	C2	27	DLST	130219	53946.2
26	C2	28	DLST	160799	85245.2
26	C2	29	DLST	198739	123904
26	C2	30	DLST	236241	162125
26	C2	31	DLST	265836	192439
26	C2	32	DLST	285646	212968
26	C2	33	DLST	297183	225225
26	C2	34	DLST	303971	232732
26	C2	35	DLST	307530	237010
26	C2	36	DLST	308814	239013
26	C2	37	DLST	309756	240675
26	C2	38	DLST	309469	241106
26	C2	39	DLST	308991	241347
26	C2	40	DLST	308835	241911
27	C3	1	DLST	94218.1	247.333
27	C3	2	DLST	93749	489.77
27	C3	3	DLST	92692.5	144.747
27	C3	4	DLST	92083.9	247.739
27	C3	5	DLST	91503.1	378.418
27	C3	6	DLST	90527	113.894
27	C3	7	DLST	89445.5	-256.051
27	C3	8	DLST	88494.6	-495.489
27	C3	9	DLST	87938.8	-339.708
27	C3	10	DLST	87203.1	-363.88
27	C3	11	DLST	86733.5	-121.974
27	C3	12	DLST	86215.1	71.1896
27	C3	13	DLST	85525.6	93.1972
27	C3	14	DLST	84943.8	222.931
27	C3	15	DLST	84282.5	273.158
27	C3	16	DLST	83329.6	31.8292
27	C3	17	DLST	83047.2	460.907
27	C3	18	DLST	82911.6	1036.88
27	C3	19	DLST	82723.1	1559.91
27	C3	20	DLST	82747.1	2295.45
27	C3	21	DLST	83079.8	3339.67
27	C3	22	DLST	83777.2	4748.57
27	C3	23	DLST	85872.4	7555.33
27	C3	24	DLST	89311.7	11706.2
27	C3	25	DLST	97040.4	20146.3
27	C3	26	DLST	110820	34637.7
27	C3	27	DLST	134713	59241.9
27	C3	28	DLST	168566	93806.3
27	C3	29	DLST	208855	134807
27	C3	30	DLST	247075	173738
27	C3	31	DLST	277387	204762
27	C3	32	DLST	297313	225400
27	C3	33	DLST	309177	237975
27	C3	34	DLST	315381	244890
27	C3	35	DLST	319028	249249
27	C3	36	DLST	320132	251065
27	C3	37	DLST	320676	252320
27	C3	38	DLST	320589	252945
27	C3	39	DLST	320330	253398
27	C3	40	DLST	319672	253451
28	C4	1	DLST	98542.3	1105.06
28	C4	2	DLST	98401.5	1564.74
28	C4	3	DLST	97622.3	1385.95
28	C4	4	DLST	96263.5	627.653
28	C4	5	DLST	95517.5	482.126
28	C4	6	DLST	94716	281.036
28	C4	7	DLST	93996.2	161.673
28	C4	8	DLST	92935.7	-298.355
28	C4	9	DLST	92294.9	-338.64
28	C4	10	DLST	91522.9	-510.214
28	C4	11	DLST	91033.9	-398.75
28	C4	12	DLST	90348.8	-483.394
28	C4	13	DLST	89207.9	-1023.76
28	C4	14	DLST	88699	-932.262
28	C4	15	DLST	88288	-742.797
28	C4	16	DLST	87814.6	-615.715
28	C4	17	DLST	87540.4	-289.414
28	C4	18	DLST	87265.8	36.3943
28	C4	19	DLST	86497.4	-131.508
28	C4	20	DLST	86129.9	101.464
28	C4	21	DLST	85851.4	423.453
28	C4	22	DLST	85567.5	739.988
28	C4	23	DLST	85086.1	859.062
28	C4	24	DLST	84292.6	666.011
28	C4	25	DLST	84022.1	995.96
28	C4	26	DLST	83819.6	1393.95
28	C4	27	DLST	83510.1	1684.88
28	C4	28	DLST	83511.1	2286.34
28	C4	29	DLST	83842.9	3218.65
28	C4	30	DLST	84271.3	4247.47
28	C4	31	DLST	85410.7	5987.35
28	C4	32	DLST	87294.5	8471.66
28	C4	33	DLST	90709.3	12486.9
28	C4	34	DLST	96945.6	19323.7
28	C4	35	DLST	108182	31160.4
28	C4	36	DLST	126325	49903.8
28	C4	37	DLST	150779	74958.6
28	C4	38	DLST	178887	103667
28	C4	39	DLST	204855	130236
28	C4	40	DLST	221764	147745
29	C5	1	DLST	87424.9	-208.259
29	C5	2	DLST	87145.8	304.066
29	C5	3	DLST	85994.5	-55.8754
29	C5	4	DLST	85309.8	50.8009
29	C5	5	DLST	84503.5	35.8208
29	C5	6	DLST	83902.9	226.606
29	C5	7	DLST	82912.9	27.9154
29	C5	8	DLST	81845.2	-248.354
29	C5	9	DLST	81155.2	-146.974
29	C5	10	DLST	80435.6	-75.2591
29	C5	11	DLST	79728	8.50305
29	C5	12	DLST	79027.8	99.6793
29	C5	13	DLST	78213.9	77.1367
29	C5	14	DLST	77755.3	409.883
29	C5	15	DLST	77083.5	529.442
29	C5	16	DLST	76767	1004.31
29	C5	17	DLST	76490.4	1519.08
29	C5	18	DLST	76213.1	2033.16
29	C5	19	DLST	75658.2	2269.57
29	C5	20	DLST	75435.6	2838.39
29	C5	21	DLST	75232.3	3426.45
29	C5	22	DLST	75134.5	4120.04
29	C5	23	DLST	75351	5127.83
29	C5	24	DLST	76473	7041.25
29	C5	25	DLST	78096.3	9455.9
29	C5	26	DLST	82050.5	14201.5
29	C5	27	DLST	89441.7	22384
29	C5	28	DLST	102789	36523.2
29	C5	29	DLST	124963	59488.4
29	C5	30	DLST	155454	90770
29	C5	31	DLST	190476	126583
29	C5	32	DLST	223156	160055
29	C5	33	DLST	248280	185971
29	C5	34	DLST	263944	202425
29	C5	35	DLST	273065	212338
29	C5	36	DLST	277766	217831
29	C5	37	DLST	280400	221256
29	C5	38	DLST	281436	223083
29	C5	39	DLST	281530	223968
29	C5	40	DLST	281089	224319
30	C6	1	DLST	79868.9	959.647
30	C6	2	DLST	79432.4	1283.82
30	C6	3	DLST	78101.9	714.063
30	C6	4	DLST	77300.2	673.032
30	C6	5	DLST	76379.7	513.291
30	C6	6	DLST	75111.9	6.2058
30	C6	7	DLST	73832.4	-512.668
30	C6	8	DLST	73218.3	-366.05
30	C6	9	DLST	72589.7	-233.893
30	C6	10	DLST	71602.2	-460.674
30	C6	11	DLST	70641.5	-660.72
30	C6	12	DLST	69769.3	-772.149
30	C6	13	DLST	69139.1	-641.648
30	C6	14	DLST	68763.9	-256.108
30	C6	15	DLST	68254.2	-5.14623
30	C6	16	DLST	67951.1	452.448
30	C6	17	DLST	67548.7	810.785
30	C6	18	DLST	66716.4	739.231
30	C6	19	DLST	66186.2	969.716
30	C6	20	DLST	65914.3	1458.53
30	C6	21	DLST	65424.2	1729.12
30	C6	22	DLST	65469.4	2535.05
30	C6	23	DLST	66262.8	4089.17
30	C6	24	DLST	67186.6	5773.71
30	C6	25	DLST	68982.9	8330.74
30	C6	26	DLST	73336.2	13444.7
30	C6	27	DLST	81517.9	22387.1
30	C6	28	DLST	95774.8	37404.7
30	C6	29	DLST	118540	60930.7
30	C6	30	DLST	149626	92777.6
30	C6	31	DLST	184169	128081
30	C6	32	DLST	214990	159662
30	C6	33	DLST	237984	183418
30	C6	34	DLST	251939	198133
30	C6	35	DLST	259976	206931
30	C6	36	DLST	264075	211791
30	C6	37	DLST	265868	214345
30	C6	38	DLST	266877	216114
30	C6	39	DLST	267340	217338
30	C6	40	DLST	266999	217757
31	C7	1	DLST	79094.5	123.214
31	C7	2	DLST	78832.2	650.36
31	C7	3	DLST	77573.6	181.139
31	C7	4	DLST	76874.7	271.675
31	C7	5	DLST	76096.7	283.188
31	C7	6	DLST	75088.3	64.2094
31	C7	7	DLST	73880.7	-353.895
31	C7	8	DLST	73064.6	-380.553
31	C7	9	DLST	72438.4	-217.376
31	C7	10	DLST	71578.2	-288.035
31	C7	11	DLST	70837.4	-239.444
31	C7	12	DLST	70345.6	58.2413
31	C7	13	DLST	69558.8	60.8951
31	C7	14	DLST	69037.3	328.861
31	C7	15	DLST	68150.1	231.093
31	C7	16	DLST	67595.1	465.544
31	C7	17	DLST	67275.6	935.487
31	C7	18	DLST	66723.9	1173.27
31	C7	19	DLST	66506.6	1745.37
31	C7	20	DLST	66398.2	2426.46
31	C7	21	DLST	66167.7	2985.41
31	C7	22	DLST	65754.7	3361.8
31	C7	23	DLST	65819.2	4215.82
31	C7	24	DLST	66691.7	5877.7
31	C7	25	DLST	68375.1	8350.58
31	C7	26	DLST	72358	13122.9
31	C7	27	DLST	79808	21362.4
31	C7	28	DLST	92616.3	34960.1
31	C7	29	DLST	113811	56944.2
31	C7	30	DLST	143893	87816.1
31	C7	31	DLST	179956	124669
31	C7	32	DLST	213892	159393
31	C7	33	DLST	239659	185950
31	C7	34	DLST	256929	204010
31	C7	35	DLST	266383	214253
31	C7	36	DLST	271568	220228
31	C7	37	DLST	274499	223948
31	C7	38	DLST	275711	225950
31	C7	39	DLST	275876	226904
31	C7	40	DLST	275664	227481
32	C8	1	DLST	81750.7	1636.88
32	C8	2	DLST	81413.3	1890.54
32	C8	3	DLST	80139.6	1207.96
32	C8	4	DLST	79320	979.404
32	C8	5	DLST	78197.2	447.614
32	C8	6	DLST	77453.2	294.731
32	C8	7	DLST	76448.4	-119.066
32	C8	8	DLST	75871.1	-105.277
32	C8	9	DLST	75218.7	-166.629
32	C8	10	DLST	74179.2	-615.121
32	C8	11	DLST	73341.3	-861.895
32	C8	12	DLST	72873.3	-738.918
32	C8	13	DLST	72358.1	-663.075
32	C8	14	DLST	71954.1	-476.004
32	C8	15	DLST	71410.4	-428.583
32	C8	16	DLST	70715.5	-532.419
32	C8	17	DLST	70322.4	-334.552
32	C8	18	DLST	69854.7	-211.169
32	C8	19	DLST	69279.5	-195.302
32	C8	20	DLST	68939.6	55.8148
32	C8	21	DLST	68497.1	204.385
32	C8	22	DLST	67923.1	221.479
32	C8	23	DLST	67587.9	477.275
32	C8	24	DLST	67204.4	684.822
32	C8	25	DLST	66803	874.525
32	C8	26	DLST	66142.6	805.165
32	C8	27	DLST	66018.2	1271.8
32	C8	28	DLST	66134.2	1978.88
32	C8	29	DLST	66253.3	2689.02
32	C8	30	DLST	66934.1	3960.9
32	C8	31	DLST	68089.3	5707.13
32	C8	32	DLST	69947.8	8156.66
32	C8	33	DLST	74810.3	13610.2
32	C8	34	DLST	83449.2	22840.2
32	C8	35	DLST	96787.5	36769.6
32	C8	36	DLST	117936	58509
32	C8	37	DLST	146698	87862.3
32	C8	38	DLST	178535	120290
32	C8	39	DLST	206597	148943
32	C8	40	DLST	224035	166972
33	C9	1
33	C9	2
33	C9	3
33	C9	4
33	C9	5
33	C9	6
33	C9	7
33	C9	8
33	C9	9
33	C9	10
33	C9	11
33	C9	12
33	C9	13
33	C9	14
33	C9	15
33	C9	16
33	C9	17
33	C9	18
33	C9	19
33	C9	20
33	C9	21
33	C9	22
33	C9	23
33	C9	24
33	C9	25
33	C9	26
33	C9	27
33	C9	28
33	C9	29
33	C9	30
33	C9	31
33	C9	32
33	C9	33
33	C9	34
33	C9	35
33	C9	36
33	C9	37
33	C9	38
33	C9	39
33	C9	40
34	C10	1
34	C10	2
34	C10	3
34	C10	4
34	C10	5
34	C10	6
34	C10	7
34	C10	8
34	C10	9
34	C10	10
34	C10	11
34	C10	12
34	C10	13
34	C10	14
34	C10	15
34	C10	16
34	C10	17
34	C10	18
34	C10	19
34	C10	20
34	C10	21
34	C10	22
34	C10	23
34	C10	24
34	C10	25
34	C10	26
34	C10	27
34	C10	28
34	C10	29
34	C10	30
34	C10	31
34	C10	32
34	C10	33
34	C10	34
34	C10	35
34	C10	36
34	C10	37
34	C10	38
34	C10	39
34	C10	40
35	C11	1
35	C11	2
35	C11	3
35	C11	4
35	C11	5
35	C11	6
35	C11	7
35	C11	8
35	C11	9
35	C11	10
35	C11	11
35	C11	12
35	C11	13
35	C11	14
35	C11	15
35	C11	16
35	C11	17
35	C11	18
35	C11	19
35	C11	20
35	C11	21
35	C11	22
35	C11	23
35	C11	24
35	C11	25
35	C11	26
35	C11	27
35	C11	28
35	C11	29
35	C11	30
35	C11	31
35	C11	32
35	C11	33
35	C11	34
35	C11	35
35	C11	36
35	C11	37
35	C11	38
35	C11	39
35	C11	40
36	C12	1
36	C12	2
36	C12	3
36	C12	4
36	C12	5
36	C12	6
36	C12	7
36	C12	8
36	C12	9
36	C12	10
36	C12	11
36	C12	12
36	C12	13
36	C12	14
36	C12	15
36	C12	16
36	C12	17
36	C12	18
36	C12	19
36	C12	20
36	C12	21
36	C12	22
36	C12	23
36	C12	24
36	C12	25
36	C12	26
36	C12	27
36	C12	28
36	C12	29
36	C12	30
36	C12	31
36	C12	32
36	C12	33
36	C12	34
36	C12	35
36	C12	36
36	C12	37
36	C12	38
36	C12	39
36	C12	40
37	D1	1	DLST	95853.9	113.125
37	D1	2	DLST	95479.9	391.209
37	D1	3	DLST	94901.2	464.606
37	D1	4	DLST	94270.8	486.323
37	D1	5	DLST	92989.7	-142.695
37	D1	6	DLST	92155.9	-324.438
37	D1	7	DLST	91398.8	-429.424
37	D1	8	DLST	90926.9	-249.184
37	D1	9	DLST	90351.1	-172.928
37	D1	10	DLST	89780.9	-91.0153
37	D1	11	DLST	89307.7	87.9205
37	D1	12	DLST	88684.4	116.708
37	D1	13	DLST	87771.6	-144.005
37	D1	14	DLST	87201.1	-62.4126
37	D1	15	DLST	86815	203.562
37	D1	16	DLST	86216.3	256.983
37	D1	17	DLST	85649.4	342.192
37	D1	18	DLST	85408.3	753.229
37	D1	19	DLST	85142.5	1139.52
37	D1	20	DLST	84493.8	1142.91
37	D1	21	DLST	84507.1	1808.26
37	D1	22	DLST	85305.7	3259
37	D1	23	DLST	86159.4	4764.78
37	D1	24	DLST	87867.9	7125.44
37	D1	25	DLST	91565.9	11475.5
37	D1	26	DLST	98540.8	19102.5
37	D1	27	DLST	111819	33032.8
37	D1	28	DLST	133706	55571.6
37	D1	29	DLST	166862	89379.6
37	D1	30	DLST	206953	130123
37	D1	31	DLST	246002	169824
37	D1	32	DLST	276702	201176
37	D1	33	DLST	297330	222457
37	D1	34	DLST	309185	234963
37	D1	35	DLST	316248	242679
37	D1	36	DLST	320038	247120
37	D1	37	DLST	322002	249737
37	D1	38	DLST	322769	251156
37	D1	39	DLST	322262	251300
37	D1	40	DLST	322085	251776
38	D2	1	DLST	92005.4	-29.188
38	D2	2	DLST	91685.1	414.102
38	D2	3	DLST	90849	341.603
38	D2	4	DLST	90180.7	436.893
38	D2	5	DLST	89119.8	139.581
38	D2	6	DLST	87944.4	-272.261
38	D2	7	DLST	87257.5	-195.62
38	D2	8	DLST	86387.2	-302.244
38	D2	9	DLST	85354	-571.938
38	D2	10	DLST	84722.8	-439.5
38	D2	11	DLST	84306	-92.7724
38	D2	12	DLST	83824.1	188.955
38	D2	13	DLST	83367.8	496.198
38	D2	14	DLST	82379.1	271.105
38	D2	15	DLST	81838.8	494.45
38	D2	16	DLST	81673.1	1092.29
38	D2	17	DLST	81563.6	1746.37
38	D2	18	DLST	81320.2	2266.6
38	D2	19	DLST	81154.8	2864.77
38	D2	20	DLST	80902.6	3376.12
38	D2	21	DLST	80745	3982.1
38	D2	22	DLST	80741.4	4742.17
38	D2	23	DLST	81028.6	5792.97
38	D2	24	DLST	82340.9	7868.81
38	D2	25	DLST	85602.5	11894
38	D2	26	DLST	91591.1	18646.1
38	D2	27	DLST	102595	30413.4
38	D2	28	DLST	121703	50285.2
38	D2	29	DLST	150343	79688.7
38	D2	30	DLST	186804	116913
38	D2	31	DLST	224422	155295
38	D2	32	DLST	255772	187408
38	D2	33	DLST	277646	210047
38	D2	34	DLST	290975	224138
38	D2	35	DLST	298875	232802
38	D2	36	DLST	302346	237037
38	D2	37	DLST	304236	239691
38	D2	38	DLST	305000	241218
38	D2	39	DLST	304871	241852
38	D2	40	DLST	304841	242586
39	D3	1	DLST	88695.8	199.21
39	D3	2	DLST	88288.5	501.46
39	D3	3	DLST	87654	576.466
39	D3	4	DLST	86729.5	361.536
39	D3	5	DLST	85814.4	155.957
39	D3	6	DLST	84868.1	-80.7548
39	D3	7	DLST	83817	-422.388
39	D3	8	DLST	83257.3	-272.522
39	D3	9	DLST	82524.6	-295.648
39	D3	10	DLST	81761.1	-349.579
39	D3	11	DLST	80920.6	-480.54
39	D3	12	DLST	80504.9	-186.713
39	D3	13	DLST	79982	-0.11238
39	D3	14	DLST	79376.8	104.309
39	D3	15	DLST	78912.5	349.48
39	D3	16	DLST	78394	540.51
39	D3	17	DLST	77823.4	679.478
39	D3	18	DLST	77651.9	1217.54
39	D3	19	DLST	77569.9	1845.09
39	D3	20	DLST	77383	2367.78
39	D3	21	DLST	77362.8	3057.04
39	D3	22	DLST	77463.5	3867.34
39	D3	23	DLST	77807.6	4920.99
39	D3	24	DLST	79843.3	7666.25
39	D3	25	DLST	83903.8	12436.2
39	D3	26	DLST	91257.4	20499.4
39	D3	27	DLST	104816	34767.9
39	D3	28	DLST	126953	57613.9
39	D3	29	DLST	159247	90617.8
39	D3	30	DLST	198862	130942
39	D3	31	DLST	237296	170086
39	D3	32	DLST	267554	201054
39	D3	33	DLST	287968	222177
39	D3	34	DLST	300492	235410
39	D3	35	DLST	307265	242893
39	D3	36	DLST	310411	246748
39	D3	37	DLST	312392	249439
39	D3	38	DLST	313213	250969
39	D3	39	DLST	312965	251431
39	D3	40	DLST	312503	251678
40	D4	1	DLST	91545.7	961.063
40	D4	2	DLST	91006.3	1109.19
40	D4	3	DLST	89902.4	692.82
40	D4	4	DLST	89281.6	759.534
40	D4	5	DLST	88538.9	704.366
40	D4	6	DLST	87342.2	195.197
40	D4	7	DLST	86453.7	-5.78368
40	D4	8	DLST	85133.3	-638.64
40	D4	9	DLST	84576.5	-507.949
40	D4	10	DLST	84261.2	-135.75
40	D4	11	DLST	83344.3	-365.13
40	D4	12	DLST	82525.3	-496.525
40	D4	13	DLST	81379	-955.326
40	D4	14	DLST	80917.5	-729.323
40	D4	15	DLST	80728.7	-230.569
40	D4	16	DLST	80194.8	-76.9566
40	D4	17	DLST	79226	-358.211
40	D4	18	DLST	78828	-68.6843
40	D4	19	DLST	78567.2	357.983
40	D4	20	DLST	78082.5	560.901
40	D4	21	DLST	77521.5	687.427
40	D4	22	DLST	76757.2	610.618
40	D4	23	DLST	76452.7	993.637
40	D4	24	DLST	76221.9	1450.37
40	D4	25	DLST	75983.2	1899.24
40	D4	26	DLST	75620	2223.55
40	D4	27	DLST	75514.8	2805.89
40	D4	28	DLST	75489.2	3467.78
40	D4	29	DLST	75531.9	4198.04
40	D4	30	DLST	75806.2	5159.86
40	D4	31	DLST	76534.7	6575.82
40	D4	32	DLST	78654	9382.66
40	D4	33	DLST	82052.3	13468.5
40	D4	34	DLST	89048	21151.8
40	D4	35	DLST	101175	33966.1
40	D4	36	DLST	119744	53223
40	D4	37	DLST	146222	80388.4
40	D4	38	DLST	177426	112279
40	D4	39	DLST	207018	142560
40	D4	40	DLST	227096	163325
41	D5	1	DLST	83503.4	-303.866
41	D5	2	DLST	83299.8	252.239
41	D5	3	DLST	82428.7	140.866
41	D5	4	DLST	81603.6	75.5329
41	D5	5	DLST	80748.1	-20.1832
41	D5	6	DLST	79854.3	-154.227
41	D5	7	DLST	79140.2	-108.639
41	D5	8	DLST	78319.3	-169.785
41	D5	9	DLST	77762.8	33.4368
41	D5	10	DLST	77117.6	148.025
41	D5	11	DLST	76230.4	20.5593
41	D5	12	DLST	75484.5	34.4135
41	D5	13	DLST	74893.3	202.994
41	D5	14	DLST	74472.8	542.231
41	D5	15	DLST	73969	798.125
41	D5	16	DLST	73358.4	947.244
41	D5	17	DLST	73123.9	1472.54
41	D5	18	DLST	72884	1992.34
41	D5	19	DLST	72883.5	2751.62
41	D5	20	DLST	73107.6	3735.46
41	D5	21	DLST	73364.1	4751.77
41	D5	22	DLST	74684.1	6831.46
41	D5	23	DLST	77304.6	10211.7
41	D5	24	DLST	83291.9	16958.8
41	D5	25	DLST	94006.6	28433.2
41	D5	26	DLST	112026	47212.4
41	D5	27	DLST	139706	75651.7
41	D5	28	DLST	175037	111743
41	D5	29	DLST	212565	150030
41	D5	30	DLST	244297	182522
41	D5	31	DLST	266523	205508
41	D5	32	DLST	279574	219319
41	D5	33	DLST	287147	227652
41	D5	34	DLST	291788	233052
41	D5	35	DLST	293768	235792
41	D5	36	DLST	294731	237514
41	D5	37	DLST	294856	238399
41	D5	38	DLST	294147	238450
41	D5	39	DLST	293556	238619
41	D5	40	DLST	293627	239449
42	D6	1	DLST	76723.1	-734.612
42	D6	2	DLST	76421.3	-172.697
42	D6	3	DLST	75835.1	104.858
42	D6	4	DLST	75260.4	393.905
42	D6	5	DLST	74204.3	201.523
42	D6	6	DLST	72796.1	-342.867
42	D6	7	DLST	71980.5	-294.742
42	D6	8	DLST	70986.9	-424.64
42	D6	9	DLST	70441.7	-106.046
42	D6	10	DLST	69806.6	122.611
42	D6	11	DLST	68820.6	0.337926
42	D6	12	DLST	68098	141.487
42	D6	13	DLST	67296.4	203.573
42	D6	14	DLST	66925.5	696.464
42	D6	15	DLST	66486.2	1120.92
42	D6	16	DLST	66072.8	1571.2
42	D6	17	DLST	65672.5	2034.63
42	D6	18	DLST	65294.8	2520.7
42	D6	19	DLST	65142.2	3231.83
42	D6	20	DLST	65113.9	4067.35
42	D6	21	DLST	65241.4	5058.58
42	D6	22	DLST	66140.6	6821.48
42	D6	23	DLST	68510.6	10055.2
42	D6	24	DLST	73344.7	15753.1
42	D6	25	DLST	82158.1	25430.2
42	D6	26	DLST	97387.1	41523
42	D6	27	DLST	121843	66842.8
42	D6	28	DLST	155621	101485
42	D6	29	DLST	193625	140352
42	D6	30	DLST	227833	175424
42	D6	31	DLST	252936	201390
42	D6	32	DLST	268593	217911
42	D6	33	DLST	278010	228192
42	D6	34	DLST	282877	233922
42	D6	35	DLST	285409	237318
42	D6	36	DLST	286619	239393
42	D6	37	DLST	286972	240609
42	D6	38	DLST	286981	241482
42	D6	39	DLST	286294	241659
42	D6	40	DLST	285665	241893
43	D7	1	DLST	94717	-166.367
43	D7	2	DLST	94365.5	169.362
43	D7	3	DLST	93508.9	-0.0508814
43	D7	4	DLST	92988.1	166.31
43	D7	5	DLST	92311.9	177.319
43	D7	6	DLST	91306.1	-141.304
43	D7	7	DLST	90610.2	-150.006
43	D7	8	DLST	89879.6	-193.387
43	D7	9	DLST	89375	-10.8228
43	D7	10	DLST	88748	49.4366
43	D7	11	DLST	88048.6	37.2506
43	D7	12	DLST	87206.5	-117.693
43	D7	13	DLST	86699.4	62.3787
43	D7	14	DLST	86070.4	120.568
43	D7	15	DLST	85473.1	210.491
43	D7	16	DLST	84886.5	311.094
43	D7	17	DLST	84488.6	600.401
43	D7	18	DLST	83861.2	660.207
43	D7	19	DLST	83737.1	1223.29
43	D7	20	DLST	83840.6	2014
43	D7	21	DLST	83952.2	2812.83
43	D7	22	DLST	84560.1	4107.84
43	D7	23	DLST	86583.1	6818.07
43	D7	24	DLST	91224.7	12146.9
43	D7	25	DLST	99553.8	21163.1
43	D7	26	DLST	114571	36867.5
43	D7	27	DLST	138707	61690.9
43	D7	28	DLST	172397	96068
43	D7	29	DLST	210715	135074
43	D7	30	DLST	245203	170248
43	D7	31	DLST	270654	196387
43	D7	32	DLST	286307	212726
43	D7	33	DLST	295269	222376
43	D7	34	DLST	300730	228524
43	D7	35	DLST	303531	232012
43	D7	36	DLST	304467	233636
43	D7	37	DLST	304731	234586
43	D7	38	DLST	304782	235325
43	D7	39	DLST	304166	235396
43	D7	40	DLST	303607	235525
44	D8	1	DLST	80612.3	685.506
44	D8	2	DLST	80401.2	1091.01
44	D8	3	DLST	79637.6	943.908
44	D8	4	DLST	78662.7	585.574
44	D8	5	DLST	77591	130.443
44	D8	6	DLST	76791.8	-52.1885
44	D8	7	DLST	76240	12.571
44	D8	8	DLST	75544.6	-66.2789
44	D8	9	DLST	74660.5	-333.801
44	D8	10	DLST	74037.4	-340.346
44	D8	11	DLST	73300	-461.141
44	D8	12	DLST	72756.1	-388.444
44	D8	13	DLST	71916.3	-611.716
44	D8	14	DLST	71394.9	-516.589
44	D8	15	DLST	70945.4	-349.51
44	D8	16	DLST	70188.7	-489.649
44	D8	17	DLST	69856.3	-205.459
44	D8	18	DLST	69696.5	251.253
44	D8	19	DLST	69300.1	471.458
44	D8	20	DLST	68873.7	661.624
44	D8	21	DLST	68165.6	570.078
44	D8	22	DLST	67167.2	188.213
44	D8	23	DLST	66925.9	563.543
44	D8	24	DLST	67044.9	1299.07
44	D8	25	DLST	66905.2	1775.94
44	D8	26	DLST	66449.4	1936.68
44	D8	27	DLST	66344.9	2448.74
44	D8	28	DLST	66396.5	3116.97
44	D8	29	DLST	66510.2	3847.21
44	D8	30	DLST	66678.8	4632.32
44	D8	31	DLST	67594.5	6164.6
44	D8	32	DLST	69704.2	8890.94
44	D8	33	DLST	73115.1	12918.3
44	D8	34	DLST	80098	20517.8
44	D8	35	DLST	92743.8	33780.2
44	D8	36	DLST	113268	54921
44	D8	37	DLST	142938	85207.7
44	D8	38	DLST	179481	122368
44	D8	39	DLST	216862	160365
44	D8	40	DLST	244370	188489
45	D9	1
45	D9	2
45	D9	3
45	D9	4
45	D9	5
45	D9	6
45	D9	7
45	D9	8
45	D9	9
45	D9	10
45	D9	11
45	D9	12
45	D9	13
45	D9	14
45	D9	15
45	D9	16
45	D9	17
45	D9	18
45	D9	19
45	D9	20
45	D9	21
45	D9	22
45	D9	23
45	D9	24
45	D9	25
45	D9	26
45	D9	27
45	D9	28
45	D9	29
45	D9	30
45	D9	31
45	D9	32
45	D9	33
45	D9	34
45	D9	35
45	D9	36
45	D9	37
45	D9	38
45	D9	39
45	D9	40
46	D10	1
46	D10	2
46	D10	3
46	D10	4
46	D10	5
46	D10	6
46	D10	7
46	D10	8
46	D10	9
46	D10	10
46	D10	11
46	D10	12
46	D10	13
46	D10	14
46	D10	15
46	D10	16
46	D10	17
46	D10	18
46	D10	19
46	D10	20
46	D10	21
46	D10	22
46	D10	23
46	D10	24
46	D10	25
46	D10	26
46	D10	27
46	D10	28
46	D10	29
46	D10	30
46	D10	31
46	D10	32
46	D10	33
46	D10	34
46	D10	35
46	D10	36
46	D10	37
46	D10	38
46	D10	39
46	D10	40
47	D11	1
47	D11	2
47	D11	3
47	D11	4
47	D11	5
47	D11	6
47	D11	7
47	D11	8
47	D11	9
47	D11	10
47	D11	11
47	D11	12
47	D11	13
47	D11	14
47	D11	15
47	D11	16
47	D11	17
47	D11	18
47	D11	19
47	D11	20
47	D11	21
47	D11	22
47	D11	23
47	D11	24
47	D11	25
47	D11	26
47	D11	27
47	D11	28
47	D11	29
47	D11	30
47	D11	31
47	D11	32
47	D11	33
47	D11	34
47	D11	35
47	D11	36
47	D11	37
47	D11	38
47	D11	39
47	D11	40
48	D12	1
48	D12	2
48	D12	3
48	D12	4
48	D12	5
48	D12	6
48	D12	7
48	D12	8
48	D12	9
48	D12	10
48	D12	11
48	D12	12
48	D12	13
48	D12	14
48	D12	15
48	D12	16
48	D12	17
48	D12	18
48	D12	19
48	D12	20
48	D12	21
48	D12	22
48	D12	23
48	D12	24
48	D12	25
48	D12	26
48	D12	27
48	D12	28
48	D12	29
48	D12	30
48	D12	31
48	D12	32
48	D12	33
48	D12	34
48	D12	35
48	D12	36
48	D12	37
48	D12	38
48	D12	39
48	D12	40
49	E1	1	DLST	88811	673.446
49	E1	2	DLST	88454.1	955.579
49	E1	3	DLST	87315.6	456.181
49	E1	4	DLST	86105.9	-114.443
49	E1	5	DLST	85558.3	-22.9427
49	E1	6	DLST	85142.9	200.753
49	E1	7	DLST	84404.1	101.027
49	E1	8	DLST	83416.4	-247.621
49	E1	9	DLST	82465.6	-559.3
49	E1	10	DLST	82068.9	-316.909
49	E1	11	DLST	81740.8	-5.87689
49	E1	12	DLST	81144.7	37.0768
49	E1	13	DLST	80404.2	-64.3055
49	E1	14	DLST	79943.2	113.711
49	E1	15	DLST	79613	422.649
49	E1	16	DLST	79132.1	580.837
49	E1	17	DLST	78990.7	1078.52
49	E1	18	DLST	78966.4	1693.31
49	E1	19	DLST	78360.1	1726.08
49	E1	20	DLST	78186.5	2191.55
49	E1	21	DLST	78171.8	2815.91
49	E1	22	DLST	78354.7	3637.93
49	E1	23	DLST	79414.9	5337.2
49	E1	24	DLST	81402.8	7964.22
49	E1	25	DLST	85255.6	12456.1
49	E1	26	DLST	92650.6	20490.2
49	E1	27	DLST	105888	34366.5
49	E1	28	DLST	128306	57423.5
49	E1	29	DLST	160362	90118.6
49	E1	30	DLST	197433	127828
49	E1	31	DLST	232964	163999
49	E1	32	DLST	260658	192332
49	E1	33	DLST	278599	210912
[truncated: 1,887 more rows]

## Sheet: Results
Block Type	96-Well 0.2-mL Block
Calibration Background is expired	No
Calibration Background performed on	05-10-2022
Calibration Pure Dye ABY is expired	No
Calibration Pure Dye ABY performed on	05-10-2022
Calibration Pure Dye CY5 is expired	No
Calibration Pure Dye CY5 performed on	05-10-2022
Calibration Pure Dye FAM is expired	No
Calibration Pure Dye FAM performed on	05-10-2022
Calibration Pure Dye JUN is expired	No
Calibration Pure Dye JUN performed on	05-10-2022
Calibration Pure Dye MUSTANG PURPLE is expired	No
Calibration Pure Dye MUSTANG PURPLE performed on	05-10-2022
Calibration Pure Dye NED is expired	No
Calibration Pure Dye NED performed on	05-10-2022
Calibration Pure Dye ROX is expired	No
Calibration Pure Dye ROX performed on	05-10-2022
Calibration Pure Dye SYBR is expired	No
Calibration Pure Dye SYBR performed on	05-10-2022
Calibration Pure Dye TAMRA is expired	No
Calibration Pure Dye TAMRA performed on	05-10-2022
Calibration Pure Dye VIC is expired	No
Calibration Pure Dye VIC performed on	05-10-2022
Calibration ROI is expired	No
Calibration ROI performed on	05-10-2022
Calibration Uniformity is expired	No
Calibration Uniformity performed on	05-10-2022
Chemistry	SYBR_GREEN
Date Created	2023-03-01 19:09:43 PM CST
Experiment Barcode
Experiment Comment
Experiment File Name	D:\ZYM-PCR\machine2.25-j6-q6 - Copy\DLS-j6-q6.eds
Experiment Name	DLST-j6-q6
Experiment Run End Time	2023-02-25 18:57:17 PM CST
Experiment Type	Standard Curve
Instrument Name	272522087
Instrument Serial Number	272522087
Instrument Type	QuantStudio™ 5 System
Passive Reference
Post-read Stage/Step
Pre-read Stage/Step
Quantification Cycle Method	Ct
Signal Smoothing On	true
Stage where Melt Analysis is performed	Stage3
Stage/ Cycle where Ct Analysis is performed	Stage2, Step2
User Name
Well	Well Position	Omit	Sample Name	Target Name	Task	Reporter	Quencher	CT	Ct Mean	Ct SD	Quantity	Quantity Mean	Quantity SD	Y-Intercept	R(superscript 2)	Slope	Efficiency	Automatic Ct Threshold	Ct Threshold	Automatic Baseline	Baseline Start	Baseline End	Amp Status	Comments	Cq Conf	MTP	HIGHSD	OUTLIERRG	Tm1	Tm2	Tm3	Tm4
1	A1	FALSE	Q24	DLST	UNKNOWN	SYBR	None	27.9102	29.4313	3.00166								TRUE	24279.1	TRUE	3	16	Amp		0.978873	N	Y	N	83.6521
2	A2	FALSE	Q24	DLST	UNKNOWN	SYBR	None	28.076	29.4313	3.00166								TRUE	24279.1	TRUE	3	19	Amp		0.973301	N	Y	N	83.5061
3	A3	FALSE	Q24	DLST	UNKNOWN	SYBR	None	27.8083	29.4313	3.00166								TRUE	24279.1	TRUE	3	16	Amp		0.983702	N	Y	N	83.3842
4	A4	FALSE	Q24	DLST	UNKNOWN	SYBR	None	33.9308	29.4313	3.00166								TRUE	24279.1	TRUE	3	21	Amp		0.969204	Y	Y	Y	81.0459	76.9538
5	A5	FALSE	J22	DLST	UNKNOWN	SYBR	None	24.6525	27.0323	4.73899								TRUE	24279.1	TRUE	3	14	Amp		0.981568	N	Y	N	83.5137
6	A6	FALSE	J22	DLST	UNKNOWN	SYBR	None	24.5958	27.0323	4.73899								TRUE	24279.1	TRUE	3	15	Amp		0.982026	N	Y	N	83.5137
7	A7	FALSE	J22	DLST	UNKNOWN	SYBR	None	24.7405	27.0323	4.73899								TRUE	24279.1	TRUE	3	15	Amp		0.983414	N	Y	N	83.3829
8	A8	FALSE	J22	DLST	UNKNOWN	SYBR	None	34.1402	27.0323	4.73899								TRUE	24279.1	TRUE	3	19	Amp		0.960426	N	Y	Y	81.0447
13	B1	FALSE	Q34	DLST	UNKNOWN	SYBR	None	27.3527	28.9708	3.3061								TRUE	24279.1	TRUE	3	19	Amp		0.977269	N	Y	N	83.5061
14	B2	FALSE	Q34	DLST	UNKNOWN	SYBR	None	27.3711	28.9708	3.3061								TRUE	24279.1	TRUE	3	18	Amp		0.981522	N	Y	N	83.5061
15	B3	FALSE	Q34	DLST	UNKNOWN	SYBR	None	27.2303	28.9708	3.3061								TRUE	24279.1	TRUE	3	13	Amp		0.974823	N	Y	N	83.2381
16	B4	FALSE	Q34	DLST	UNKNOWN	SYBR	None	33.9291	28.9708	3.3061								TRUE	24279.1	TRUE	3	19	Amp		0.968082	N	Y	Y	80.7536
17	B5	FALSE	J34	DLST	UNKNOWN	SYBR	None	24.2607	26.6805	5.23949								TRUE	24279.1	TRUE	3	13	Amp		0.980132	N	Y	N	83.3677
18	B6	FALSE	J34	DLST	UNKNOWN	SYBR	None	24.0596	26.6805	5.23949								TRUE	24279.1	TRUE	3	13	Amp		0.979823	N	Y	N	83.3677
19	B7	FALSE	J34	DLST	UNKNOWN	SYBR	None	23.8659	26.6805	5.23949								TRUE	24279.1	TRUE	3	12	Amp		0.981911	N	Y	N	83.3829
20	B8	FALSE	J34	DLST	UNKNOWN	SYBR	None	34.536	26.6805	5.23949								TRUE	24279.1	TRUE	3	22	Amp		0.958238	N	Y	Y	80.7525
25	C1	FALSE	J26	DLST	UNKNOWN	SYBR	None	25.1765	27.6062	4.56742								TRUE	24279.1	TRUE	3	15	Amp		0.976261	N	Y	N	83.3601
26	C2	FALSE	J26	DLST	UNKNOWN	SYBR	None	25.4567	27.6062	4.56742								TRUE	24279.1	TRUE	3	15	Amp		0.980836	N	Y	N	83.3601
27	C3	FALSE	J26	DLST	UNKNOWN	SYBR	None	25.3364	27.6062	4.56742								TRUE	24279.1	TRUE	3	16	Amp		0.981261	N	Y	N	83.2381
28	C4	FALSE	J26	DLST	UNKNOWN	SYBR	None	34.4551	27.6062	4.56742								TRUE	24279.1	TRUE	3	24	Amp		0.957541	N	Y	Y	80.8997
29	C5	FALSE	J28	DLST	UNKNOWN	SYBR	None	27.1545	28.9247	3.4767								TRUE	24279.1	TRUE	3	13	Amp		0.976231	N	Y	N	83.3677
30	C6	FALSE	J28	DLST	UNKNOWN	SYBR	None	27.1442	28.9247	3.4767								TRUE	24279.1	TRUE	3	18	Amp		0.968419	N	Y	N	83.2216
31	C7	FALSE	J28	DLST	UNKNOWN	SYBR	None	27.261	28.9247	3.4767								TRUE	24279.1	TRUE	3	15	Amp		0.974929	N	Y	N	83.2368
32	C8	FALSE	J28	DLST	UNKNOWN	SYBR	None	34.1392	28.9247	3.4767								TRUE	24279.1	TRUE	3	25	Amp		0.962311	N	Y	Y	80.8986
37	D1	FALSE	Q38	DLST	UNKNOWN	SYBR	None	26.4376	28.3947	3.92671								TRUE	24279.1	TRUE	3	16	Amp		0.978383	N	Y	N	83.2141
38	D2	FALSE	Q38	DLST	UNKNOWN	SYBR	None	26.5449	28.3947	3.92671								TRUE	24279.1	TRUE	3	14	Amp		0.979317	N	Y	N	83.2141
39	D3	FALSE	Q38	DLST	UNKNOWN	SYBR	None	26.3131	28.3947	3.92671								TRUE	24279.1	TRUE	3	16	Amp		0.981529	N	Y	N	83.0919
40	D4	FALSE	Q38	DLST	UNKNOWN	SYBR	None	34.283	28.3947	3.92671								TRUE	24279.1	TRUE	3	22	Amp		0.962831	N	Y	Y	80.7536
41	D5	FALSE	J37	DLST	UNKNOWN	SYBR	None	24.701	27.293	4.69753								TRUE	24279.1	TRUE	3	12	Amp		0.982467	N	Y	N	83.2216
42	D6	FALSE	J37	DLST	UNKNOWN	SYBR	None	24.9104	27.293	4.69753								TRUE	24279.1	TRUE	3	13	Amp		0.98368	N	Y	N	83.2216
43	D7	FALSE	J37	DLST	UNKNOWN	SYBR	None	25.2288	27.293	4.69753								TRUE	24279.1	TRUE	3	14	Amp		0.984535	N	Y	N	83.0906
44	D8	FALSE	J37	DLST	UNKNOWN	SYBR	None	34.3318	27.293	4.69753								TRUE	24279.1	TRUE	3	22	Amp		0.970691	N	Y	Y	81.9215
49	E1	FALSE	Q40	DLST	UNKNOWN	SYBR	None	26.3235	28.1513	3.68296								TRUE	24279.1	TRUE	3	15	Amp		0.979868	N	Y	N	83.0681
50	E2	FALSE	Q40	DLST	UNKNOWN	SYBR	None	26.3251	28.1513	3.68296								TRUE	24279.1	TRUE	3	15	Amp		0.981761	N	Y	N	83.2141
51	E3	FALSE	Q40	DLST	UNKNOWN	SYBR	None	26.2811	28.1513	3.68296								TRUE	24279.1	TRUE	3	16	Amp		0.983717	N	Y	N	83.0919
52	E4	FALSE	Q40	DLST	UNKNOWN	SYBR	None	33.6757	28.1513	3.68296								TRUE	24279.1	TRUE	3	22	Amp		0.963546	N	Y	Y	80.6075
53	E5	FALSE	J31	DLST	UNKNOWN	SYBR	None	26.2271	28.1938	3.69187								TRUE	24279.1	TRUE	3	14	Amp		0.976096	N	Y	N	83.2216
54	E6	FALSE	J31	DLST	UNKNOWN	SYBR	None	26.1803	28.1938	3.69187								TRUE	24279.1	TRUE	3	16	Amp		0.978145	N	Y	N	83.2216
55	E7	FALSE	J31	DLST	UNKNOWN	SYBR	None	26.645	28.1938	3.69187								TRUE	24279.1	TRUE	3	18	Amp		0.97943	N	Y	N	83.0906
56	E8	FALSE	J31	DLST	UNKNOWN	SYBR	None	33.7227	28.1938	3.69187								TRUE	24279.1	TRUE	3	22	Amp		0.963255	N	Y	Y	80.4602
61	F1	FALSE	Q35	DLST	UNKNOWN	SYBR	None	26.7536	30.1639	3.84568								TRUE	24279.1	TRUE	3	16	Amp		0.982101	N	Y	N	83.0681
62	F2	FALSE	Q35	DLST	UNKNOWN	SYBR	None	26.9151	30.1639	3.84568								TRUE	24279.1	TRUE	3	16	Amp		0.979206	N	Y	N	83.0681
63	F3	FALSE	Q35	DLST	UNKNOWN	SYBR	None	33.5721	30.1639	3.84568								TRUE	24279.1	TRUE	3	22	Amp		0.96908	N	Y	N	80.7536
64	F4	FALSE	Q35	DLST	UNKNOWN	SYBR	None	33.4147	30.1639	3.84568								TRUE	24279.1	TRUE	3	21	Amp		0.968296	N	Y	N	80.7536
65	F5	FALSE	Q21	DLST	UNKNOWN	SYBR	None	27.4471	29.9618	2.69453								TRUE	24279.1	TRUE	3	16	Amp		0.97798	N	Y	N	83.2216
66	F6	FALSE	Q21	DLST	UNKNOWN	SYBR	None	29.5423	29.9618	2.69453								TRUE	24279.1	TRUE	3	20	Amp		0.977027	N	Y	N	83.2216
67	F7	FALSE	Q21	DLST	UNKNOWN	SYBR	None	29.0862	29.9618	2.69453								TRUE	24279.1	TRUE	3	15	Amp		0.97625	N	Y	N	82.9445
68	F8	FALSE	Q21	DLST	UNKNOWN	SYBR	None	33.7716	29.9618	2.69453								TRUE	24279.1	TRUE	3	20	Amp		0.969329	N	Y	N	80.4602

## Sheet: Melt Curve Raw Data
Block Type	96-Well 0.2-mL Block
Calibration Background is expired	No
Calibration Background performed on	05-10-2022
Calibration Pure Dye ABY is expired	No
Calibration Pure Dye ABY performed on	05-10-2022
Calibration Pure Dye CY5 is expired	No
Calibration Pure Dye CY5 performed on	05-10-2022
Calibration Pure Dye FAM is expired	No
Calibration Pure Dye FAM performed on	05-10-2022
Calibration Pure Dye JUN is expired	No
Calibration Pure Dye JUN performed on	05-10-2022
Calibration Pure Dye MUSTANG PURPLE is expired	No
Calibration Pure Dye MUSTANG PURPLE performed on	05-10-2022
Calibration Pure Dye NED is expired	No
Calibration Pure Dye NED performed on	05-10-2022
Calibration Pure Dye ROX is expired	No
Calibration Pure Dye ROX performed on	05-10-2022
Calibration Pure Dye SYBR is expired	No
Calibration Pure Dye SYBR performed on	05-10-2022
Calibration Pure Dye TAMRA is expired	No
Calibration Pure Dye TAMRA performed on	05-10-2022
Calibration Pure Dye VIC is expired	No
Calibration Pure Dye VIC performed on	05-10-2022
Calibration ROI is expired	No
Calibration ROI performed on	05-10-2022
Calibration Uniformity is expired	No
Calibration Uniformity performed on	05-10-2022
Chemistry	SYBR_GREEN
Date Created	2023-03-01 19:09:43 PM CST
Experiment Barcode
Experiment Comment
Experiment File Name	D:\ZYM-PCR\machine2.25-j6-q6 - Copy\DLS-j6-q6.eds
Experiment Name	DLST-j6-q6
Experiment Run End Time	2023-02-25 18:57:17 PM CST
Experiment Type	Standard Curve
Instrument Name	272522087
Instrument Serial Number	272522087
Instrument Type	QuantStudio™ 5 System
Passive Reference
Post-read Stage/Step
Pre-read Stage/Step
Quantification Cycle Method	Ct
Signal Smoothing On	true
Stage where Melt Analysis is performed	Stage3
Stage/ Cycle where Ct Analysis is performed	Stage2, Step2
User Name
Well	Well Position	Reading	Temperature	Fluorescence	Derivative	Target Name
1	A1	1	60.0002	314770	6324.67	DLST
1	A1	2	60.2922	314430	6462.7	DLST
1	A1	3	60.5842	312835	6617.61	DLST
1	A1	4	60.8762	311205	6761.99	DLST
1	A1	5	61.1682	308291	6846.15	DLST
1	A1	6	61.4602	306479	6893.37	DLST
1	A1	7	61.7522	304592	6911.13	DLST
1	A1	8	62.0442	301797	6916.6	DLST
1	A1	9	62.3362	300535	6930.34	DLST
1	A1	10	62.6282	298092	6967.22	DLST
1	A1	11	62.9202	295895	7030.49	DLST
1	A1	12	63.2122	294503	7110.96	DLST
1	A1	13	63.5042	291784	7191.58	DLST
1	A1	14	63.7962	289700	7255.13	DLST
1	A1	15	64.0882	286621	7291.92	DLST
1	A1	16	64.3802	284995	7302.99	DLST
1	A1	17	64.6722	282756	7298.42	DLST
1	A1	18	64.9642	279745	7291.88	DLST
1	A1	19	65.2562	278145	7294.62	DLST
1	A1	20	65.5482	276353	7312.88	DLST
1	A1	21	65.8402	273484	7347.98	DLST
1	A1	22	66.1322	270768	7398.07	DLST
1	A1	23	66.4242	268968	7457.92	DLST
1	A1	24	66.7162	266974	7516.62	DLST
1	A1	25	67.0082	264704	7556.79	DLST
1	A1	26	67.3002	261820	7559.53	DLST
1	A1	27	67.5922	258895	7514.02	DLST
1	A1	28	67.8842	256536	7425.63	DLST
1	A1	29	68.1762	254385	7315.75	DLST
1	A1	30	68.4681	253149	7212.28	DLST
1	A1	31	68.7601	250501	7136.3	DLST
1	A1	32	69.0521	248296	7093.64	DLST
1	A1	33	69.3441	246845	7075.5	DLST
1	A1	34	69.6361	243793	7066.31	DLST
1	A1	35	69.9281	242176	7053.28	DLST
1	A1	36	70.2201	239578	7031.81	DLST
1	A1	37	70.5121	237509	7005.01	DLST
1	A1	38	70.8041	236014	6977.71	DLST
1	A1	39	71.0961	233908	6950.95	DLST
1	A1	40	71.3881	231214	6920.3	DLST
1	A1	41	71.6801	229500	6880.08	DLST
1	A1	42	71.9721	227087	6829.62	DLST
1	A1	43	72.2641	225254	6776.95	DLST
1	A1	44	72.5561	222945	6725.52	DLST
1	A1	45	72.8481	221845	6701.15	DLST
1	A1	46	73.1401	220232	6708.53	DLST
1	A1	47	73.4321	216895	6735.07	DLST
1	A1	48	73.7241	215626	6761.49	DLST
1	A1	49	74.0161	212598	6771.64	DLST
1	A1	50	74.3081	211702	6765.39	DLST
1	A1	51	74.6001	208856	6744.82	DLST
1	A1	52	74.8921	207480	6718.87	DLST
1	A1	53	75.1841	205594	6691.56	DLST
1	A1	54	75.4761	202768	6661.97	DLST
1	A1	55	75.7681	200880	6626.46	DLST
1	A1	56	76.0601	199650	6581	DLST
1	A1	57	76.3521	197359	6521.89	DLST
1	A1	58	76.6441	194867	6446.75	DLST
1	A1	59	76.9361	192973	6357.43	DLST
1	A1	60	77.2281	191487	6263.03	DLST
1	A1	61	77.5201	189156	6180.08	DLST
1	A1	62	77.8121	188352	6128.08	DLST
1	A1	63	78.1041	185758	6122.76	DLST
1	A1	64	78.3961	184315	6170.43	DLST
1	A1	65	78.6881	182191	6265.25	DLST
1	A1	66	78.9801	180602	6389.91	DLST
1	A1	67	79.2721	178755	6520.86	DLST
1	A1	68	79.5641	176506	6639.8	DLST
1	A1	69	79.8561	173197	6751.42	DLST
1	A1	70	80.1481	171810	6870.37	DLST
1	A1	71	80.4401	170722	7094.03	DLST
1	A1	72	80.7321	169066	7552.48	DLST
1	A1	73	81.0241	166378	8418.93	DLST
1	A1	74	81.3161	163969	9905.83	DLST
1	A1	75	81.6081	162769	12239.4	DLST
1	A1	76	81.9001	158632	15599.2	DLST
1	A1	77	82.1921	154031	20016.8	DLST
1	A1	78	82.4841	147870	25256.3	DLST
1	A1	79	82.7761	137541	30737.6	DLST
1	A1	80	83.0681	118384	35576.5	DLST
1	A1	81	83.3601	91826	38781	DLST
1	A1	82	83.6521	64917.7	39559.5	DLST
1	A1	83	83.9441	47550	37613.7	DLST
1	A1	84	84.2361	38343.9	33269.2	DLST
1	A1	85	84.5281	35928.6	27369.9	DLST
1	A1	86	84.8201	35169.9	20985.9	DLST
1	A1	87	85.1121	34030.9	15078.7	DLST
1	A1	88	85.4041	34243.6	10267.6	DLST
1	A1	89	85.6961	34386.7	6768.86	DLST
1	A1	90	85.9881	34099	3757.39	DLST
1	A1	91	86.28	33695.7	1968.14	DLST
1	A1	92	86.572	33231.8	990.471	DLST
1	A1	93	86.864	33102.9	483.225	DLST
1	A1	94	87.156	33033.5	219.58	DLST
1	A1	95	87.448	33289.3	79.209	DLST
1	A1	96	87.74	33281.9	13.522	DLST
1	A1	97	88.032	33353.3	6.46924	DLST
1	A1	98	88.324	32435.7	46.4463	DLST
1	A1	99	88.616	32384.4	114.985	DLST
1	A1	100	88.908	32655	188.494	DLST
1	A1	101	89.2	32128.8	244.607	DLST
1	A1	102	89.492	31539.3	267.194	DLST
1	A1	103	89.784	31496.2	249.05	DLST
1	A1	104	90.076	31336.7	193.675	DLST
1	A1	105	90.368	31267.9	115.816	DLST
1	A1	106	90.66	31272.5	38.0698	DLST
1	A1	107	90.952	31492.6	-17.5425	DLST
1	A1	108	91.244	31545.1	-39.6621	DLST
1	A1	109	91.536	30559.6	-32.9917	DLST
1	A1	110	91.828	30786.8	-14.4165	DLST
1	A1	111	92.12	30287.7	-1.78271	DLST
1	A1	112	92.412	30468.1	-2.91211	DLST
1	A1	113	92.704	30878.5	-12.7676	DLST
1	A1	114	92.996	30353.8	-20.2007	DLST
1	A1	115	93.288	30038.6	-18.1509	DLST
1	A1	116	93.58	30017.6	-8.86084	DLST
1	A1	117	93.872	29330.6	-0.564941	DLST
1	A1	118	94.164	30433.2	0.16748	DLST
1	A1	119	94.456	29534.2	-6.52246	DLST
1	A1	120	94.748	29658.6	-15.0454	DLST
2	A2	1	60.0002	314674	6450.76	DLST
2	A2	2	60.2922	313850	6555.28	DLST
2	A2	3	60.5842	312196	6668.84	DLST
2	A2	4	60.8762	310331	6777.66	DLST
2	A2	5	61.1682	308550	6857.81	DLST
2	A2	6	61.4602	305429	6926.12	DLST
2	A2	7	61.7522	304024	6992.62	DLST
2	A2	8	62.0442	302415	7061.25	DLST
2	A2	9	62.3362	299946	7128.62	DLST
2	A2	10	62.6282	297910	7184.84	DLST
2	A2	11	62.9202	294827	7220.15	DLST
2	A2	12	63.2122	293241	7231.78	DLST
2	A2	13	63.5042	291060	7226.5	DLST
2	A2	14	63.7962	287984	7217.28	DLST
2	A2	15	64.0882	286487	7216.1	DLST
2	A2	16	64.3802	284736	7227.91	DLST
2	A2	17	64.6722	282132	7248.97	DLST
2	A2	18	64.9642	279543	7270.56	DLST
2	A2	19	65.2562	277342	7284.59	DLST
2	A2	20	65.5482	275314	7287.69	DLST
2	A2	21	65.8402	272828	7281.66	DLST
2	A2	22	66.1322	270619	7271.73	DLST
2	A2	23	66.4242	268598	7264.44	DLST
2	A2	24	66.7162	266135	7266.03	DLST
2	A2	25	67.0082	263360	7280.63	DLST
2	A2	26	67.3002	262851	7308.24	DLST
2	A2	27	67.5922	259260	7343.29	DLST
2	A2	28	67.8842	256776	7375.57	DLST
2	A2	29	68.1762	255735	7393.35	DLST
2	A2	30	68.4681	252312	7388.78	DLST
2	A2	31	68.7601	250267	7362.19	DLST
2	A2	32	69.0521	248127	7323	DLST
2	A2	33	69.3441	245446	7285.64	DLST
2	A2	34	69.6361	244249	7261.36	DLST
2	A2	35	69.9281	242156	7250.63	DLST
2	A2	36	70.2201	239586	7241.67	DLST
2	A2	37	70.5121	237045	7217.15	DLST
2	A2	38	70.8041	234693	7164.7	DLST
2	A2	39	71.0961	232691	7084.52	DLST
2	A2	40	71.3881	230752	6989.21	DLST
2	A2	41	71.6801	228802	6897.29	DLST
2	A2	42	71.9721	226742	6825.21	DLST
2	A2	43	72.2641	224593	6778.73	DLST
2	A2	44	72.5561	223177	6762.58	DLST
2	A2	45	72.8481	220632	6776.69	DLST
2	A2	46	73.1401	218995	6804.32	DLST
2	A2	47	73.4321	216484	6825.94	DLST
2	A2	48	73.7241	214973	6831.33	DLST
2	A2	49	74.0161	212489	6811.93	DLST
2	A2	50	74.3081	209708	6761.86	DLST
2	A2	51	74.6001	207852	6691.74	DLST
2	A2	52	74.8921	207661	6626.43	DLST
2	A2	53	75.1841	204358	6584.13	DLST
2	A2	54	75.4761	202482	6574.74	DLST
2	A2	55	75.7681	200365	6598.43	DLST
2	A2	56	76.0601	199154	6647.43	DLST
2	A2	57	76.3521	196359	6707.06	DLST
2	A2	58	76.6441	195001	6756.99	DLST
2	A2	59	76.9361	192264	6775.36	DLST
2	A2	60	77.2281	189900	6747.67	DLST
2	A2	61	77.5201	187379	6675.18	DLST
2	A2	62	77.8121	186855	6576.58	DLST
2	A2	63	78.1041	184590	6480.15	DLST
2	A2	64	78.3961	182060	6410.76	DLST
2	A2	65	78.6881	181097	6380.35	DLST
2	A2	66	78.9801	178653	6386.82	DLST
2	A2	67	79.2721	177164	6422.7	DLST
2	A2	68	79.5641	174334	6490.28	DLST
2	A2	69	79.8561	172928	6617.53	DLST
2	A2	70	80.1481	170615	6855.34	DLST
2	A2	71	80.4401	169836	7245.42	DLST
2	A2	72	80.7321	167360	7952.9	DLST
2	A2	73	81.0241	165328	9146.26	DLST
2	A2	74	81.3161	162768	11027.5	DLST
2	A2	75	81.6081	159603	13803.7	DLST
2	A2	76	81.9001	156178	17619.8	DLST
2	A2	77	82.1921	150247	22448.6	DLST
2	A2	78	82.4841	143088	27971.7	DLST
2	A2	79	82.7761	131614	33517.3	DLST
2	A2	80	83.0681	110607	38132.9	DLST
2	A2	81	83.3601	82526.6	40818.5	DLST
2	A2	82	83.6521	57204.7	40856.2	DLST
2	A2	83	83.9441	43013.3	38089.3	DLST
2	A2	84	84.2361	35094.1	33007.4	DLST
2	A2	85	84.5281	33215.4	26583.4	DLST
2	A2	86	84.8201	32821.9	19942.9	DLST
2	A2	87	85.1121	32458	14024.5	DLST
2	A2	88	85.4041	32798.2	9371.91	DLST
2	A2	89	85.6961	32643.4	5929.08	DLST
2	A2	90	85.9881	31325.2	3333.76	DLST
2	A2	91	86.28	31722.4	1842.01	DLST
2	A2	92	86.572	30801.3	1037.17	DLST
2	A2	93	86.864	30762.8	598.985	DLST
2	A2	94	87.156	30635.3	331.209	DLST
2	A2	95	87.448	30435	141.91	DLST
2	A2	96	87.74	31066.2	3.74609	DLST
2	A2	97	88.032	31232.9	-85.1958	DLST
2	A2	98	88.324	30171.3	-127.415	DLST
2	A2	99	88.616	29791	-134.479	DLST
2	A2	100	88.908	30574	-122.292	DLST
2	A2	101	89.2	30680.5	-103.221	DLST
2	A2	102	89.492	29844.5	-82.9658	DLST
2	A2	103	89.784	29764.4	-62.7681	DLST
2	A2	104	90.076	29609.4	-42.3936	DLST
2	A2	105	90.368	29867.3	-21.0615	DLST
2	A2	106	90.66	30114.4	2.57031	DLST
2	A2	107	90.952	28730.8	29.3521	DLST
2	A2	108	91.244	29300.5	58.2734	DLST
2	A2	109	91.536	29133.4	86.4697	DLST
2	A2	110	91.828	28716.2	110.321	DLST
2	A2	111	92.12	28875.5	125.733	DLST
2	A2	112	92.412	28301.1	127.357	DLST
2	A2	113	92.704	28336.3	109.06	DLST
2	A2	114	92.996	27353.5	67.2778	DLST
2	A2	115	93.288	28568.2	5.27295	DLST
2	A2	116	93.58	27982.6	-66.021	DLST
2	A2	117	93.872	28058.3	-132.439	DLST
2	A2	118	94.164	27389.9	-183.618	DLST
2	A2	119	94.456	28673.7	-217.325	DLST
2	A2	120	94.748	27456.2	-238.51	DLST
3	A3	1	60.0008	326383	6917.38	DLST
3	A3	2	60.2931	324634	7017.72	DLST
3	A3	3	60.5854	323246	7134.94	DLST
3	A3	4	60.8777	321369	7249.77	DLST
3	A3	5	61.17	319218	7343.32	DLST
3	A3	6	61.4623	317193	7425.45	DLST
3	A3	7	61.7546	314755	7491.47	DLST
3	A3	8	62.0469	312329	7540.34	DLST
3	A3	9	62.3391	310023	7573.76	DLST
3	A3	10	62.6314	307858	7594.86	DLST
3	A3	11	62.9237	305294	7606.95	DLST
3	A3	12	63.216	303102	7612.96	DLST
3	A3	13	63.5083	300669	7615.75	DLST
3	A3	14	63.8006	298251	7617.74	DLST
3	A3	15	64.0929	295685	7620.02	DLST
3	A3	16	64.3852	293998	7621.62	DLST
3	A3	17	64.6775	291210	7620.54	DLST
3	A3	18	64.9698	288637	7616.12	DLST
3	A3	19	65.2621	286268	7611.05	DLST
3	A3	20	65.5544	283688	7611.17	DLST
3	A3	21	65.8467	282589	7622.96	DLST
3	A3	22	66.139	279117	7650.79	DLST
3	A3	23	66.4312	276737	7695.59	DLST
3	A3	24	66.7235	274946	7754.62	DLST
3	A3	25	67.0158	272303	7820.68	DLST
3	A3	26	67.3081	269856	7881.53	DLST
3	A3	27	67.6004	267467	7922.13	DLST
3	A3	28	67.8927	264785	7929.46	DLST
3	A3	29	68.185	261798	7898.82	DLST
3	A3	30	68.4773	259268	7836.4	DLST
3	A3	31	68.7696	257693	7756.67	DLST
3	A3	32	69.0619	255298	7675.78	DLST
3	A3	33	69.3542	252802	7606.19	DLST
3	A3	34	69.6465	250274	7554.69	DLST
3	A3	35	69.9388	248207	7523.12	DLST
3	A3	36	70.2311	246279	7509	DLST
3	A3	37	70.5233	244263	7505.4	DLST
3	A3	38	70.8156	241341	7501.49	DLST
3	A3	39	71.1079	239118	7486.18	DLST
3	A3	40	71.4002	236838	7453.13	DLST
3	A3	41	71.6925	234600	7404.08	DLST
3	A3	42	71.9848	232283	7347.82	DLST
3	A3	43	72.2771	230470	7295.4	DLST
3	A3	44	72.5694	228297	7254.84	DLST
3	A3	45	72.8617	226207	7228.28	DLST
3	A3	46	73.154	223633	7211.15	DLST
3	A3	47	73.4463	221369	7195.92	DLST
3	A3	48	73.7386	220294	7175.3	DLST
3	A3	49	74.0309	216968	7139.63	DLST
3	A3	50	74.3232	214894	7082.89	DLST
3	A3	51	74.6154	213025	7006.49	DLST
3	A3	52	74.9077	210914	6920.66	DLST
3	A3	53	75.2	208406	6841.17	DLST
3	A3	54	75.4923	207578	6781.24	DLST
3	A3	55	75.7846	205281	6744.86	DLST
3	A3	56	76.0769	202622	6726.06	DLST
3	A3	57	76.3692	200422	6715.39	DLST
3	A3	58	76.6615	198520	6708.59	DLST
3	A3	59	76.9538	197059	6709.44	DLST
3	A3	60	77.2461	194913	6725.12	DLST
3	A3	61	77.5384	192532	6758.24	DLST
3	A3	62	77.8307	190524	6801.91	DLST
3	A3	63	78.123	188719	6842.43	DLST
3	A3	64	78.4153	186188	6866.77	DLST
3	A3	65	78.7076	184074	6871.15	DLST
3	A3	66	78.9998	182124	6866.21	DLST
3	A3	67	79.2921	180098	6878.37	DLST
3	A3	68	79.5844	178496	6949.08	DLST
3	A3	69	79.8767	176149	7136.63	DLST
3	A3	70	80.169	174339	7459.24	DLST
3	A3	71	80.4613	171804	8023.48	DLST
3	A3	72	80.7536	169909	8998.78	DLST
3	A3	73	81.0459	167747	10595.9	DLST
3	A3	74	81.3382	163827	13062.9	DLST
3	A3	75	81.6305	160870	16615.7	DLST
3	A3	76	81.9228	156651	21319	DLST
3	A3	77	82.2151	148005	26944.5	DLST
3	A3	78	82.5074	135008	32879.2	DLST
3	A3	79	82.7997	112605	38163.8	DLST
3	A3	80	83.0919	82362.5	41706.4	DLST
3	A3	81	83.3842	56220.1	42623.3	DLST
3	A3	82	83.6765	39720.6	40567.3	DLST
3	A3	83	83.9688	32387.6	35879.5	DLST
3	A3	84	84.2611	31561.5	29479.9	DLST
3	A3	85	84.5534	30596.2	22547.1	DLST
3	A3	86	84.8457	30195	16143	DLST
3	A3	87	85.138	30821.4	10948.1	DLST
3	A3	88	85.4303	29640.7	7183.05	DLST
3	A3	89	85.7226	29642	4065.34	DLST
3	A3	90	86.0149	29213.3	2212.93	DLST
3	A3	91	86.3072	29049.2	1190.24	DLST
3	A3	92	86.5995	29142.2	645.915	DLST
3	A3	93	86.8917	28289.1	351.002	DLST
3	A3	94	87.184	29107.9	184.14	DLST
3	A3	95	87.4763	28874.5	95.042	DLST
3	A3	96	87.7686	29144.6	67.083	DLST
3	A3	97	88.0609	28543.9	89.3418	DLST
3	A3	98	88.3532	27873.5	142.881	DLST
3	A3	99	88.6455	27930.2	201.213	DLST
3	A3	100	88.9378	28139	239.46	DLST
3	A3	101	89.2301	27513.2	243.582	DLST
3	A3	102	89.5224	27427.5	213.403	DLST
3	A3	103	89.8147	27648.5	159.179	DLST
3	A3	104	90.107	27060.3	95.5708	DLST
3	A3	105	90.3993	27507.6	36.4556	DLST
3	A3	106	90.6916	27611.8	-8.61328	DLST
3	A3	107	90.9838	27040.4	-36.4497	DLST
3	A3	108	91.2761	26657.6	-50.0518	DLST
3	A3	109	91.5684	27190.4	-55.6992	DLST
3	A3	110	91.8607	27009.1	-58.9072	DLST
3	A3	111	92.153	27022.7	-62.1069	DLST
3	A3	112	92.4453	26521.7	-65.2275	DLST
3	A3	113	92.7376	26527.2	-67.2334	DLST
3	A3	114	93.0299	26663.2	-66.105	DLST
3	A3	115	93.3222	26595.8	-57.6445	DLST
3	A3	116	93.6145	26738.2	-36.0967	DLST
3	A3	117	93.9068	26207.1	2.0835	DLST
3	A3	118	94.1991	26250.4	53.9668	DLST
3	A3	119	94.4914	26097.5	109.704	DLST
3	A3	120	94.7837	25527.3	157.34	DLST
4	A4	1	60.0008	270312	6206.5	DLST
4	A4	2	60.2931	268823	6327.01	DLST
4	A4	3	60.5854	266807	6435.61	DLST
4	A4	4	60.8777	264583	6524.54	DLST
4	A4	5	61.17	263709	6596.79	DLST
4	A4	6	61.4623	261008	6662.71	DLST
4	A4	7	61.7546	259378	6732.25	DLST
4	A4	8	62.0469	256942	6808.02	DLST
4	A4	9	62.3391	256065	6884.69	DLST
4	A4	10	62.6314	252817	6953.9	DLST
4	A4	11	62.9237	250200	7011.51	DLST
4	A4	12	63.216	249113	7059.97	DLST
4	A4	13	63.5083	246530	7107.38	DLST
4	A4	14	63.8006	243942	7160.83	DLST
4	A4	15	64.0929	242525	7220.11	DLST
4	A4	16	64.3852	239517	7275.07	DLST
4	A4	17	64.6775	238259	7309.29	DLST
4	A4	18	64.9698	235083	7308.43	DLST
4	A4	19	65.2621	232357	7268.77	DLST
4	A4	20	65.5544	230547	7200.62	DLST
4	A4	21	65.8467	228473	7123.83	DLST
4	A4	22	66.139	226407	7058.89	DLST
4	A4	23	66.4312	224040	7018.43	DLST
4	A4	24	66.7235	222252	7004.47	DLST
4	A4	25	67.0158	219950	7010.87	DLST
4	A4	26	67.3081	217382	7028.5	DLST
4	A4	27	67.6004	215975	7050.34	DLST
4	A4	28	67.8927	213383	7074.18	DLST
4	A4	29	68.185	210583	7101.76	DLST
4	A4	30	68.4773	209328	7135.56	DLST
4	A4	31	68.7696	207247	7173.52	DLST
4	A4	32	69.0619	204553	7206.64	DLST
4	A4	33	69.3542	202713	7221.19	DLST
4	A4	34	69.6465	199907	7205.22	DLST
4	A4	35	69.9388	197865	7154.73	DLST
4	A4	36	70.2311	195715	7075.23	DLST
4	A4	37	70.5233	194173	6978.73	DLST
4	A4	38	70.8156	191615	6879.83	DLST
4	A4	39	71.1079	189477	6791.45	DLST
4	A4	40	71.4002	187562	6726.61	DLST
4	A4	41	71.6925	185568	6696.74	DLST
4	A4	42	71.9848	183935	6707.49	DLST
4	A4	43	72.2771	182177	6754.86	DLST
4	A4	44	72.5694	179784	6825.66	DLST
4	A4	45	72.8617	177136	6904.76	DLST
4	A4	46	73.154	175027	6985.49	DLST
4	A4	47	73.4463	173805	7077.05	DLST
4	A4	48	73.7386	170818	7204.16	DLST
4	A4	49	74.0309	168969	7403.95	DLST
4	A4	50	74.3232	166664	7717.59	DLST
4	A4	51	74.6154	164862	8181.67	DLST
4	A4	52	74.9077	162222	8818.59	DLST
4	A4	53	75.2	159659	9626.63	DLST
4	A4	54	75.4923	156212	10571.8	DLST
4	A4	55	75.7846	152758	11583.5	DLST
4	A4	56	76.0769	148947	12558.6	DLST
4	A4	57	76.3692	143670	13375.3	DLST
4	A4	58	76.6615	138411	13919.7	DLST
4	A4	59	76.9538	133245	14116.6	DLST
4	A4	60	77.2461	128667	13958.8	DLST
4	A4	61	77.5384	124683	13519	DLST
4	A4	62	77.8307	121511	12942.6	DLST
4	A4	63	78.123	118398	12423.4	DLST
4	A4	64	78.4153	116082	12171.5	DLST
4	A4	65	78.7076	113042	12383.7	DLST
4	A4	66	78.9998	109826	13217.3	DLST
4	A4	67	79.2921	106230	14762.1	DLST
4	A4	68	79.5844	102039	17003.1	DLST
4	A4	69	79.8767	96873.6	19779.4	DLST
4	A4	70	80.169	88760.2	22757.3	DLST
4	A4	71	80.4613	78372.5	25451.5	DLST
4	A4	72	80.7536	65617.9	27312.8	DLST
4	A4	73	81.0459	53288.6	27871	DLST
4	A4	74	81.3382	43118.2	26883.7	DLST
4	A4	75	81.6305	36750.8	24423	DLST
4	A4	76	81.9228	33331.6	20858.7	DLST
4	A4	77	82.2151	31596.9	16741.3	DLST
4	A4	78	82.5074	30585.7	12637.4	DLST
4	A4	79	82.7997	29300.2	8988.84	DLST
4	A4	80	83.0919	29508.9	6049.59	DLST
4	A4	81	83.3842	29383.8	3879.39	DLST
4	A4	82	83.6765	28795.2	2385.67	DLST
4	A4	83	83.9688	28846.9	1429.85	DLST
4	A4	84	84.2611	29311.7	863.022	DLST
4	A4	85	84.5534	28641.9	555.109	DLST
4	A4	86	84.8457	28549.1	404.745	DLST
4	A4	87	85.138	28385.6	339.288	DLST
4	A4	88	85.4303	28202.5	311.692	DLST
4	A4	89	85.7226	28061.6	296.284	DLST
4	A4	90	86.0149	27790.8	283.002	DLST
4	A4	91	86.3072	28301.2	270.017	DLST
4	A4	92	86.5995	27293.9	257.02	DLST
4	A4	93	86.8917	27283.8	242.089	DLST
4	A4	94	87.184	27460.5	223.208	DLST
4	A4	95	87.4763	27247	201.886	DLST
4	A4	96	87.7686	27300.3	184.605	DLST
4	A4	97	88.0609	27222.2	179.814	DLST
4	A4	98	88.3532	27119.3	192.164	DLST
4	A4	99	88.6455	26497.2	218.373	DLST
4	A4	100	88.9378	27061.9	247.728	DLST
4	A4	101	89.2301	25865.4	266.944	DLST
4	A4	102	89.5224	26510.4	266.027	DLST
4	A4	103	89.8147	26449.3	241.621	DLST
4	A4	104	90.107	25861.1	196.75	DLST
4	A4	105	90.3993	25994.7	138.522	DLST
4	A4	106	90.6916	26180.3	76.2603	DLST
4	A4	107	90.9838	25754.9	21.0171	DLST
4	A4	108	91.2761	26390	-15.0054	DLST
4	A4	109	91.5684	25841.6	-21.0254	DLST
4	A4	110	91.8607	26341.4	7.85938	DLST
4	A4	111	92.153	25631.3	67.1875	DLST
4	A4	112	92.4453	25070	143.93	DLST
4	A4	113	92.7376	25677.8	222.047	DLST
4	A4	114	93.0299	25280	289.278	DLST
4	A4	115	93.3222	25124.1	340.74	DLST
4	A4	116	93.6145	24542	377.771	DLST
4	A4	117	93.9068	24490	404.641	DLST
4	A4	118	94.1991	24570.8	426.509	DLST
4	A4	119	94.4914	24805.1	449.167	DLST
4	A4	120	94.7837	24520.4	478.548	DLST
5	A5	1	60.0012	294203	6112.78	DLST
5	A5	2	60.2933	292674	6210.02	DLST
5	A5	3	60.5854	291938	6343.7	DLST
5	A5	4	60.8774	290390	6496.34	DLST
5	A5	5	61.1695	288470	6628.2	DLST
5	A5	6	61.4616	286464	6740.31	DLST
5	A5	7	61.7537	284068	6817.68	DLST
5	A5	8	62.0458	281645	6857.58	DLST
5	A5	9	62.3378	279713	6869.6	DLST
5	A5	10	62.6299	277708	6869.81	DLST
5	A5	11	62.922	275399	6873.39	DLST
5	A5	12	63.2141	273426	6888.69	DLST
5	A5	13	63.5062	271634	6915.13	DLST
5	A5	14	63.7983	268899	6944.43	DLST
5	A5	15	64.0903	267391	6964.7	DLST
5	A5	16	64.3824	264742	6965.64	DLST
5	A5	17	64.6745	262243	6942.96	DLST
5	A5	18	64.9666	260342	6900.53	DLST
5	A5	19	65.2587	258123	6849.62	DLST
5	A5	20	65.5507	256006	6805.58	DLST
5	A5	21	65.8428	253748	6783.19	DLST
5	A5	22	66.1349	252234	6792.74	DLST
5	A5	23	66.427	249936	6837.33	DLST
5	A5	24	66.7191	248052	6912.53	DLST
5	A5	25	67.0111	245160	7007.27	DLST
5	A5	26	67.3032	244113	7105.64	DLST
5	A5	27	67.5953	241182	7189.95	DLST
5	A5	28	67.8874	238695	7244.43	DLST
5	A5	29	68.1795	236494	7259.68	DLST
5	A5	30	68.4716	233992	7234.83	DLST
5	A5	31	68.7636	231942	7176.56	DLST
5	A5	32	69.0557	229649	7095.64	DLST
5	A5	33	69.3478	227868	7003.03	DLST
5	A5	34	69.6399	225387	6907.86	DLST
5	A5	35	69.932	223346	6817.59	DLST
5	A5	36	70.224	221463	6738.62	DLST
5	A5	37	70.5161	219237	6675.94	DLST
5	A5	38	70.8082	218120	6631.72	DLST
5	A5	39	71.1003	215110	6604.54	DLST
5	A5	40	71.3924	213519	6590.01	DLST
5	A5	41	71.6844	211563	6582.09	DLST
5	A5	42	71.9765	209639	6574.73	DLST
5	A5	43	72.2686	207523	6562.49	DLST
5	A5	44	72.5607	205583	6541.56	DLST
5	A5	45	72.8528	203420	6510.33	DLST
5	A5	46	73.1449	201547	6469.99	DLST
5	A5	47	73.4369	199494	6413.97	DLST
5	A5	48	73.729	198101	6355.53	DLST
5	A5	49	74.0211	195410	6299.7	DLST
5	A5	50	74.3132	193963	6251.22	DLST
5	A5	51	74.6053	191738	6214.6	DLST
5	A5	52	74.8973	190834	6192.95	DLST
5	A5	53	75.1894	187901	6185.88	DLST
5	A5	54	75.4815	186786	6187.37	DLST
5	A5	55	75.7736	184601	6186.59	DLST
5	A5	56	76.0657	182513	6171.09	DLST
5	A5	57	76.3577	180904	6132.2	DLST
5	A5	58	76.6498	178393	6069.54	DLST
5	A5	59	76.9419	176766	5992.3	DLST
5	A5	60	77.234	175478	5915.68	DLST
5	A5	61	77.5261	173594	5854.7	DLST
5	A5	62	77.8182	171801	5817.82	DLST
5	A5	63	78.1102	169976	5805.27	DLST
5	A5	64	78.4023	168057	5811.13	DLST
5	A5	65	78.6944	166678	5827.86	DLST
5	A5	66	78.9865	164895	5850.49	DLST
5	A5	67	79.2786	162588	5880.82	DLST
5	A5	68	79.5706	161152	5932.95	DLST
5	A5	69	79.8627	159388	6040.85	DLST
5	A5	70	80.1548	157433	6268.1	DLST
5	A5	71	80.4469	156176	6674.53	DLST
5	A5	72	80.739	154232	7358.28	DLST
5	A5	73	81.031	152184	8534.52	DLST
5	A5	74	81.3231	150143	10424.7	DLST
5	A5	75	81.6152	147193	13253.5	DLST
5	A5	76	81.9073	143715	17164.1	DLST
5	A5	77	82.1994	138957	22094.3	DLST
5	A5	78	82.4914	131250	27657.4	DLST
5	A5	79	82.7835	117581	33105.9	DLST
5	A5	80	83.0756	94169.3	37444.7	DLST
5	A5	81	83.3677	66735.8	39701.1	DLST
5	A5	82	83.6598	44862.1	39259.2	DLST
5	A5	83	83.9519	32172.4	36102.7	DLST
5	A5	84	84.2439	27967.2	30839.2	DLST
5	A5	85	84.536	26087	24486.1	DLST
5	A5	86	84.8281	25335	18126.4	DLST
5	A5	87	85.1202	25659	12597.4	DLST
5	A5	88	85.4123	25250.1	8332.09	DLST
5	A5	89	85.7043	24708.1	5138.74	DLST
5	A5	90	85.9964	24612.1	2879.21	DLST
5	A5	91	86.2885	24730.7	1581.54	DLST
5	A5	92	86.5806	23897.2	888.22	DLST
5	A5	93	86.8727	24020.9	531.03	DLST
5	A5	94	87.1647	24083.3	342.153	DLST
5	A5	95	87.4568	23728.9	233.986	DLST
5	A5	96	87.7489	23802.8	169.834	DLST
5	A5	97	88.041	24021.7	137.697	DLST
5	A5	98	88.3331	23425.7	132.056	DLST
5	A5	99	88.6252	23445.7	144.612	DLST
5	A5	100	88.9172	23227.6	162.455	DLST
5	A5	101	89.2093	23301.2	170.969	DLST
5	A5	102	89.5014	22703	158.527	DLST
5	A5	103	89.7935	22502.6	120.849	DLST
5	A5	104	90.0856	23154.9	63.3574	DLST
5	A5	105	90.3776	22536.7	0.183105	DLST
5	A5	106	90.6697	23193.8	-50.4492	DLST
5	A5	107	90.9618	22582	-72.9575	DLST
5	A5	108	91.2539	22729.4	-60.2607	DLST
5	A5	109	91.546	22850.5	-16.2612	DLST
5	A5	110	91.838	22342.1	45.7754	DLST
5	A5	111	92.1301	22307.9	107.926	DLST
5	A5	112	92.4222	21715.4	153.786	DLST
5	A5	113	92.7143	21941.3	173.792	DLST
5	A5	114	93.0064	21966.6	167.363	DLST
5	A5	115	93.2984	21995	140.891	DLST
5	A5	116	93.5905	21385.8	103.414	DLST
5	A5	117	93.8826	21009.2	63.4487	DLST
5	A5	118	94.1747	22194.4	28.5132	DLST
5	A5	119	94.4668	21626.2	5.55371	DLST
5	A5	120	94.7589	21648.6	-0.306152	DLST
6	A6	1	60.0012	304528	6690.35	DLST
6	A6	2	60.2933	302782	6785.17	DLST
6	A6	3	60.5854	301032	6855.88	DLST
6	A6	4	60.8774	299465	6908.1	DLST
6	A6	5	61.1695	297238	6939.91	DLST
6	A6	6	61.4616	295197	6956.38	DLST
6	A6	7	61.7537	292744	6969.63	DLST
6	A6	8	62.0458	291219	6993.06	DLST
6	A6	9	62.3378	288752	7034.51	DLST
6	A6	10	62.6299	286993	7092.11	DLST
6	A6	11	62.922	284709	7154.95	DLST
6	A6	12	63.2141	282512	7208.31	DLST
6	A6	13	63.5062	280177	7240.9	DLST
6	A6	14	63.7983	277534	7250.17	DLST
6	A6	15	64.0903	275263	7242.81	DLST
6	A6	16	64.3824	273292	7229.94	DLST
6	A6	17	64.6745	271181	7221.12	DLST
6	A6	18	64.9666	268775	7220.27	DLST
6	A6	19	65.2587	266414	7225.94	DLST
6	A6	20	65.5507	264412	7234.66	DLST
6	A6	21	65.8428	262027	7245.13	DLST
6	A6	22	66.1349	259415	7259.21	DLST
6	A6	23	66.427	257672	7280.74	DLST
6	A6	24	66.7191	255367	7311.31	DLST
6	A6	25	67.0111	252951	7347.62	DLST
6	A6	26	67.3032	251193	7381.68	DLST
6	A6	27	67.5953	248242	7404.41	DLST
6	A6	28	67.8874	245383	7410.19	DLST
6	A6	29	68.1795	244207	7399.15	DLST
6	A6	30	68.4716	241245	7375.91	DLST
6	A6	31	68.7636	239260	7345.92	DLST
6	A6	32	69.0557	236658	7312.36	DLST
6	A6	33	69.3478	234965	7274.61	DLST
6	A6	34	69.6399	232654	7229.6	DLST
6	A6	35	69.932	230020	7174.36	DLST
6	A6	36	70.224	228406	7109.05	DLST
6	A6	37	70.5161	225327	7038.13	DLST
6	A6	38	70.8082	224303	6969.63	DLST
6	A6	39	71.1003	222154	6912.08	DLST
6	A6	40	71.3924	219198	6871.14	DLST
6	A6	41	71.6844	218099	6847.62	DLST
6	A6	42	71.9765	216227	6837.51	DLST
6	A6	43	72.2686	213165	6833.58	DLST
6	A6	44	72.5607	212039	6827.94	DLST
6	A6	45	72.8528	209340	6814.65	DLST
6	A6	46	73.1449	207695	6789.67	DLST
6	A6	47	73.4369	205100	6745.63	DLST
6	A6	48	73.729	203492	6689.43	DLST
6	A6	49	74.0211	201686	6622.06	DLST
6	A6	50	74.3132	199492	6545.29	DLST
6	A6	51	74.6053	196939	6464.98	DLST
6	A6	52	74.8973	195382	6393.18	DLST
6	A6	53	75.1894	194057	6344.83	DLST
6	A6	54	75.4815	192015	6329.52	DLST
6	A6	55	75.7736	190182	6343.53	DLST
6	A6	56	76.0657	188429	6369.32	DLST
6	A6	57	76.3577	185507	6383.79	DLST
6	A6	58	76.6498	183726	6371.19	DLST
6	A6	59	76.9419	182088	6331.76	DLST
6	A6	60	77.234	180056	6280.12	DLST
6	A6	61	77.5261	178424	6235.83	DLST
6	A6	62	77.8182	176825	6211.83	DLST
6	A6	63	78.1102	174533	6208.54	DLST
6	A6	64	78.4023	172849	6216.18	DLST
6	A6	65	78.6944	170506	6222.75	DLST
6	A6	66	78.9865	169163	6223.22	DLST
6	A6	67	79.2786	166823	6225.74	DLST
6	A6	68	79.5706	165474	6255.46	DLST
6	A6	69	79.8627	163231	6357.44	DLST
6	A6	70	80.1548	161640	6602.96	DLST
6	A6	71	80.4469	160150	7031.93	DLST
6	A6	72	80.739	158113	7738.45	DLST
6	A6	73	81.031	155740	8942.43	DLST
6	A6	74	81.3231	153519	10864.8	DLST
6	A6	75	81.6152	150728	13729.9	DLST
6	A6	76	81.9073	147179	17676	DLST
6	A6	77	82.1994	141810	22628	DLST
6	A6	78	82.4914	133416	28180.1	DLST
6	A6	79	82.7835	118609	33566.9	DLST
6	A6	80	83.0756	93661.9	37788.2	DLST
6	A6	81	83.3677	64717.8	39885.5	DLST
6	A6	82	83.6598	42170	39274.4	DLST
6	A6	83	83.9519	30089.3	35975.4	DLST
6	A6	84	84.2439	25073.5	30623.6	DLST
6	A6	85	84.536	23403.5	24245.2	DLST
6	A6	86	84.8281	23594.3	17913.4	DLST
6	A6	87	85.1202	23123.3	12445.5	DLST
6	A6	88	85.4123	22744.2	8255.04	DLST
6	A6	89	85.7043	23002.9	4962.46	DLST
6	A6	90	85.9964	22946.7	2664.15	DLST
6	A6	91	86.2885	22522	1387.49	DLST
6	A6	92	86.5806	22627.5	753.007	DLST
6	A6	93	86.8727	21897.6	470.792	DLST
6	A6	94	87.1647	22062.6	353.044	DLST
6	A6	95	87.4568	21747.2	296.396	DLST
6	A6	96	87.7489	22078.7	255.064	DLST
6	A6	97	88.041	21218.5	216.013	DLST
6	A6	98	88.3331	21754.5	180.613	DLST
6	A6	99	88.6252	21311.2	153.226	DLST
6	A6	100	88.9172	21439.9	135.212	DLST
6	A6	101	89.2093	21257.9	122.791	DLST
6	A6	102	89.5014	20967.4	108.179	DLST
6	A6	103	89.7935	20519.7	83.915	DLST
6	A6	104	90.0856	21075.8	48.6216	DLST
6	A6	105	90.3776	20530.7	10.396	DLST
6	A6	106	90.6697	21487.2	-15.8091	DLST
6	A6	107	90.9618	20440.2	-16.645	DLST
6	A6	108	91.2539	21024.5	10.3291	DLST
6	A6	109	91.546	20494.6	53.1343	DLST
6	A6	110	91.838	19780.2	91.0005	DLST
6	A6	111	92.1301	20186.8	106.524	DLST
6	A6	112	92.4222	20037.3	96.6909	DLST
6	A6	113	92.7143	20101.4	75.396	DLST
6	A6	114	93.0064	20503.3	65.272	DLST
6	A6	115	93.2984	19969.2	83.8784	DLST
6	A6	116	93.5905	19653.8	133.391	DLST
6	A6	117	93.8826	19172.1	200.413	DLST
6	A6	118	94.1747	19482.2	265.162	DLST
6	A6	119	94.4668	19466.3	313.021	DLST
6	A6	120	94.7589	18882.1	340.738	DLST
7	A7	1	60.0014	318180	6862.21	DLST
7	A7	2	60.2937	316072	6984.57	DLST
7	A7	3	60.5859	315475	7121.05	DLST
7	A7	4	60.8782	312944	7221.98	DLST
7	A7	5	61.1705	310835	7308.15	DLST
7	A7	6	61.4627	308812	7368.99	DLST
7	A7	7	61.755	306614	7399.61	DLST
7	A7	8	62.0473	303901	7403.4	DLST
7	A7	9	62.3396	301863	7391.9	DLST
7	A7	10	62.6318	299193	7382.04	DLST
7	A7	11	62.9241	296646	7389.85	DLST
7	A7	12	63.2164	295851	7423.68	DLST
7	A7	13	63.5086	292881	7480.93	DLST
7	A7	14	63.8009	290359	7549.51	DLST
7	A7	15	64.0932	287442	7612.9	DLST
7	A7	16	64.3854	286451	7656.37	DLST
7	A7	17	64.6777	282878	7672.11	DLST
7	A7	18	64.97	280266	7662.77	DLST
7	A7	19	65.2622	277904	7641.7	DLST
7	A7	20	65.5545	275890	7628.83	DLST
7	A7	21	65.8468	273354	7642.28	DLST
7	A7	22	66.139	271317	7689.54	DLST
7	A7	23	66.4313	268854	7762.69	DLST
7	A7	24	66.7236	267047	7841.26	DLST
7	A7	25	67.0158	263351	7901.34	DLST
7	A7	26	67.3081	260870	7926.66	DLST
7	A7	27	67.6004	258338	7915.14	DLST
7	A7	28	67.8927	256202	7877.56	DLST
7	A7	29	68.1849	253268	7829.93	DLST
7	A7	30	68.4772	251525	7784.61	DLST
7	A7	31	68.7695	249120	7745.81	DLST
7	A7	32	69.0617	246260	7710.69	DLST
7	A7	33	69.354	243907	7674.32	DLST
7	A7	34	69.6463	241592	7633.79	DLST
7	A7	35	69.9385	239719	7588.87	DLST
7	A7	36	70.2308	237061	7540.45	DLST
7	A7	37	70.5231	234812	7489.23	DLST
7	A7	38	70.8153	232573	7436.67	DLST
7	A7	39	71.1076	230215	7386.62	DLST
7	A7	40	71.3999	227513	7344.73	DLST
7	A7	41	71.6921	226247	7314.5	DLST
7	A7	42	71.9844	224457	7292.54	DLST
7	A7	43	72.2767	221150	7267.89	DLST
7	A7	44	72.5689	219138	7227.69	DLST
7	A7	45	72.8612	216737	7165.79	DLST
7	A7	46	73.1535	214736	7078.17	DLST
7	A7	47	73.4458	212569	6972.26	DLST
7	A7	48	73.738	211182	6885.81	DLST
7	A7	49	74.0303	209145	6826.59	DLST
7	A7	50	74.3226	206734	6787.34	DLST
7	A7	51	74.6148	204484	6754.7	DLST
7	A7	52	74.9071	201778	6722.24	DLST
7	A7	53	75.1994	200945	6696.75	DLST
7	A7	54	75.4916	198862	6692.24	DLST
7	A7	55	75.7839	196980	6717.12	DLST
7	A7	56	76.0762	194528	6764.31	DLST
7	A7	57	76.3684	192238	6811.92	DLST
7	A7	58	76.6607	190243	6833.17	DLST
7	A7	59	76.953	187963	6809.36	DLST
7	A7	60	77.2452	185900	6737.95	DLST
7	A7	61	77.5375	183563	6633.69	DLST
7	A7	62	77.8298	182309	6522.15	DLST
7	A7	63	78.1221	180111	6429.56	DLST
7	A7	64	78.4143	178916	6373.17	DLST
7	A7	65	78.7066	176415	6357.02	DLST
7	A7	66	78.9989	174254	6375.73	DLST
7	A7	67	79.2911	172427	6425.04	DLST
7	A7	68	79.5834	170757	6513.92	DLST
7	A7	69	79.8757	168812	6675.41	DLST
7	A7	70	80.1679	166796	6976.67	DLST
7	A7	71	80.4602	164703	7423.93	DLST
7	A7	72	80.7525	162755	8154.92	DLST
7	A7	73	81.0447	160705	9393.16	DLST
7	A7	74	81.337	157943	11370.2	DLST
7	A7	75	81.6293	155080	14314.3	DLST
7	A7	76	81.9215	150884	18355	DLST
7	A7	77	82.2138	144094	23396.1	DLST
7	A7	78	82.5061	133774	29003.4	DLST
7	A7	79	82.7984	115700	34385.9	DLST
7	A7	80	83.0906	86985.2	38531.6	DLST
7	A7	81	83.3829	57031.5	40491.1	DLST
7	A7	82	83.6752	36031.9	39709.8	DLST
7	A7	83	83.9674	26123.9	36251.6	DLST
7	A7	84	84.2597	22698.6	30792.6	DLST
7	A7	85	84.552	21750.9	24381.8	DLST
7	A7	86	84.8442	21223.4	18087.9	DLST
7	A7	87	85.1365	20659	12699.1	DLST
7	A7	88	85.4288	20189.4	8589.14	DLST
7	A7	89	85.721	20243.3	5280.91	DLST
7	A7	90	86.0133	20113.6	2875.67	DLST
7	A7	91	86.3056	19891.6	1482.42	DLST
7	A7	92	86.5978	19872.5	733.447	DLST
7	A7	93	86.8901	19688.3	362.271	DLST
7	A7	94	87.1824	20154.3	202.091	DLST
7	A7	95	87.4746	19697.5	156.34	DLST
7	A7	96	87.7669	19281.7	166.862	DLST
7	A7	97	88.0592	19267	193.058	DLST
7	A7	98	88.3515	18779.7	204.905	DLST
7	A7	99	88.6437	18752.4	185.271	DLST
7	A7	100	88.936	18732.7	133.493	DLST
7	A7	101	89.2283	19386.6	63.5361	DLST
7	A7	102	89.5205	18501.8	-4.36328	DLST
7	A7	103	89.8128	19005.8	-54.2739	DLST
7	A7	104	90.1051	18751.8	-81.0112	DLST
7	A7	105	90.3973	18389.7	-89.1753	DLST
7	A7	106	90.6896	18586.7	-86.5068	DLST
7	A7	107	90.9819	18839.4	-76.9087	DLST
7	A7	108	91.2741	18183.6	-57.7524	DLST
7	A7	109	91.5664	18938	-22.71	DLST
7	A7	110	91.8587	18034.4	32.3262	DLST
7	A7	111	92.1509	18354.5	104.149	DLST
7	A7	112	92.4432	17717.8	180.682	DLST
7	A7	113	92.7355	17998.9	243.745	DLST
7	A7	114	93.0278	16752	275.223	DLST
7	A7	115	93.32	17444.8	264.532	DLST
7	A7	116	93.6123	17165.9	214.329	DLST
7	A7	117	93.9046	17206	141.142	DLST
7	A7	118	94.1968	17887.5	69.2954	DLST
7	A7	119	94.4891	17460.5	20.5107	DLST
7	A7	120	94.7814	17039.3	4.77344	DLST
8	A8	1	60.0014	253440	6906.49	DLST
8	A8	2	60.2937	251783	7005.36	DLST
8	A8	3	60.5859	249761	7102.64	DLST
8	A8	4	60.8782	248018	7184.11	DLST
8	A8	5	61.1705	245888	7243.47	DLST
8	A8	6	61.4627	243741	7279.94	DLST
8	A8	7	61.755	241776	7294.97	DLST
8	A8	8	62.0473	239679	7290.35	DLST
8	A8	9	62.3396	237061	7269.71	DLST
8	A8	10	62.6318	235059	7241.93	DLST
8	A8	11	62.9241	232439	7221.99	DLST
8	A8	12	63.2164	230474	7227.08	DLST
8	A8	13	63.5086	229037	7270.11	DLST
8	A8	14	63.8009	226117	7354.33	DLST
8	A8	15	64.0932	224055	7472.18	DLST
8	A8	16	64.3854	222169	7608.64	DLST
8	A8	17	64.6777	219700	7747.38	DLST
8	A8	18	64.97	216747	7875.57	DLST
8	A8	19	65.2622	214400	7985.44	DLST
8	A8	20	65.5545	212338	8071.59	DLST
8	A8	21	65.8468	210017	8127.89	DLST
8	A8	22	66.139	207164	8146.87	DLST
8	A8	23	66.4313	203840	8123.44	DLST
8	A8	24	66.7236	202895	8058.7	DLST
8	A8	25	67.0158	198917	7961.45	DLST
8	A8	26	67.3081	197441	7845.23	DLST
8	A8	27	67.6004	195141	7723.44	DLST
8	A8	28	67.8927	192249	7605.55	DLST
8	A8	29	68.1849	190554	7496.48	DLST
8	A8	30	68.4772	188496	7398.42	DLST
8	A8	31	68.7695	185597	7313.02	DLST
8	A8	32	69.0617	183451	7241.79	DLST
8	A8	33	69.354	182561	7183.83	DLST
8	A8	34	69.6463	179431	7133.62	DLST
8	A8	35	69.9385	177572	7081.9	DLST
8	A8	36	70.2308	175409	7020.87	DLST
8	A8	37	70.5231	173013	6950.33	DLST
8	A8	38	70.8153	171023	6878.79	DLST
8	A8	39	71.1076	169264	6818.41	DLST
8	A8	40	71.3999	167883	6777.1	DLST
8	A8	41	71.6921	165245	6754.1	DLST
8	A8	42	71.9844	162771	6742.4	DLST
8	A8	43	72.2767	161062	6735.13	DLST
8	A8	44	72.5689	159534	6730.63	DLST
8	A8	45	72.8612	157265	6733.02	DLST
8	A8	46	73.1535	155066	6749.12	DLST
8	A8	47	73.4458	153008	6785.51	DLST
8	A8	48	73.738	151332	6847.01	DLST
8	A8	49	74.0303	149233	6935.86	DLST
8	A8	50	74.3226	146900	7051.66	DLST
8	A8	51	74.6148	144722	7191.24	DLST
8	A8	52	74.9071	142994	7351.13	DLST
8	A8	53	75.1994	140366	7528.48	DLST
8	A8	54	75.4916	137668	7719.86	DLST
8	A8	55	75.7839	135981	7918.65	DLST
8	A8	56	76.0762	133588	8111.58	DLST
8	A8	57	76.3684	130433	8278.95	DLST
8	A8	58	76.6607	127998	8401.75	DLST
8	A8	59	76.953	124458	8474.12	DLST
8	A8	60	77.2452	122718	8515.31	DLST
8	A8	61	77.5375	120292	8575.26	DLST
8	A8	62	77.8298	118202	8732.94	DLST
8	A8	63	78.1221	114906	9090.71	DLST
8	A8	64	78.4143	113195	9768.74	DLST
8	A8	65	78.7066	110483	10897.1	DLST
8	A8	66	78.9989	107435	12599	DLST
8	A8	67	79.2911	103545	14957.6	DLST
8	A8	68	79.5834	99049.5	17966.8	DLST
8	A8	69	79.8757	93168.4	21474.2	DLST
8	A8	70	80.1679	83748.2	25142	DLST
8	A8	71	80.4602	74236.5	28455.3	DLST
8	A8	72	80.7525	60233	30803.5	DLST
8	A8	73	81.0447	45453.8	31631.5	DLST
8	A8	74	81.337	32362	30617	DLST
8	A8	75	81.6293	24724	27800.3	DLST
8	A8	76	81.9215	21580.5	23597.7	DLST
8	A8	77	82.2138	19850	18681.6	DLST
8	A8	78	82.5061	19812.3	13776.9	DLST
8	A8	79	82.7984	19064.3	9463.45	DLST
8	A8	80	83.0906	19014.4	6055.54	DLST
8	A8	81	83.3829	19139.5	3608.64	DLST
8	A8	82	83.6752	18583.6	2007.39	DLST
8	A8	83	83.9674	18500.4	1038.25	DLST
8	A8	84	84.2597	18756.2	488.583	DLST
8	A8	85	84.552	18518.6	192.292	DLST
8	A8	86	84.8442	18280.9	40.3511	DLST
8	A8	87	85.1365	18570.4	-29.4062	DLST
8	A8	88	85.4288	18201.9	-49.4976	DLST
8	A8	89	85.721	18776.1	-38.3789	DLST
8	A8	90	86.0133	17843.6	-10.7427	DLST
8	A8	91	86.3056	18009	18.5996	DLST
8	A8	92	86.5978	17766	36.3545	DLST
8	A8	93	86.8901	17547.8	35.2031	DLST
8	A8	94	87.1824	17657.8	17.1733	DLST
8	A8	95	87.4746	17591.7	-7.30615	DLST
8	A8	96	87.7669	17956.4	-25.1729	DLST
8	A8	97	88.0592	17457.6	-28.2212	DLST
8	A8	98	88.3515	17104.5	-17.4438	DLST
8	A8	99	88.6437	17145.1	-1.04883	DLST
8	A8	100	88.936	17133.4	12.1206	DLST
8	A8	101	89.2283	16856.2	18.1152	DLST
8	A8	102	89.5205	17713.6	17.7012	DLST
8	A8	103	89.8128	16416.2	11.4155	DLST
8	A8	104	90.1051	16623.1	-4.10986	DLST
8	A8	105	90.3973	16052.2	-33.4932	DLST
8	A8	106	90.6896	17013.8	-75.4805	DLST
8	A8	107	90.9819	16978.8	-118.717	DLST
8	A8	108	91.2741	16745.1	-145.985	DLST
8	A8	109	91.5664	16446.4	-144.468	DLST
8	A8	110	91.8587	16325.4	-113.847	DLST
8	A8	111	92.1509	16451.7	-66.2163	DLST
8	A8	112	92.4432	16328.1	-19.1934	DLST
8	A8	113	92.7355	15906.1	11.7578	DLST
8	A8	114	93.0278	15676.6	17.4775	DLST
8	A8	115	93.32	16185.4	-4.21143	DLST
8	A8	116	93.6123	15728.4	-49.1377	DLST
8	A8	117	93.9046	15621.2	-107.844	DLST
8	A8	118	94.1968	16019.9	-167.72	DLST
8	A8	119	94.4891	16113.2	-216.637	DLST
8	A8	120	94.7814	16159.6	-246.982	DLST
13	B1	1	60.0002	308919	6694.97	DLST
13	B1	2	60.2922	308816	6753.15	DLST
13	B1	3	60.5842	306927	6815.89	DLST
13	B1	4	60.8762	303503	6886.24	DLST
13	B1	5	61.1682	302939	6968.77	DLST
13	B1	6	61.4602	300752	7059.2	DLST
13	B1	7	61.7522	298811	7146.16	DLST
13	B1	8	62.0442	296550	7214.49	DLST
13	B1	9	62.3362	293650	7253.04	DLST
13	B1	10	62.6282	291299	7261.6	DLST
13	B1	11	62.9202	289056	7250.92	DLST
13	B1	12	63.2122	287377	7235.89	DLST
13	B1	13	63.5042	284762	7226.49	DLST
13	B1	14	63.7962	282835	7222.81	DLST
13	B1	15	64.0882	280522	7218.15	DLST
13	B1	16	64.3802	278501	7206.3	DLST
13	B1	17	64.6722	275180	7188.66	DLST
13	B1	18	64.9642	273594	7175.22	DLST
13	B1	19	65.2562	271347	7178.39	DLST
13	B1	20	65.5482	269740	7204.84	DLST
13	B1	21	65.8402	267255	7251.53	DLST
13	B1	22	66.1322	264909	7309.09	DLST
13	B1	23	66.4242	261834	7368.66	DLST
13	B1	24	66.7162	260154	7426.14	DLST
13	B1	25	67.0082	258012	7480.08	DLST
13	B1	26	67.3002	256019	7526.55	DLST
13	B1	27	67.5922	252855	7556.53	DLST
13	B1	28	67.8842	250478	7558.3	DLST
13	B1	29	68.1762	248608	7523.62	DLST
13	B1	30	68.4681	245240	7452.42	DLST
13	B1	31	68.7601	244288	7353.89	DLST
13	B1	32	69.0521	241061	7244	DLST
13	B1	33	69.3441	238861	7140.71	DLST
13	B1	34	69.6361	237758	7058.39	DLST
13	B1	35	69.9281	235289	7003.54	DLST
13	B1	36	70.2201	233068	6973.25	DLST
13	B1	37	70.5121	231076	6957.97	DLST
13	B1	38	70.8041	228890	6946.68	DLST
13	B1	39	71.0961	226753	6931.82	DLST
13	B1	40	71.3881	224308	6910.88	DLST
13	B1	41	71.6801	222941	6883.99	DLST
13	B1	42	71.9721	220559	6850.5	DLST
13	B1	43	72.2641	218542	6806.87	DLST
13	B1	44	72.5561	216422	6741.61	DLST
13	B1	45	72.8481	214165	6648.19	DLST
13	B1	46	73.1401	212602	6541.51	DLST
13	B1	47	73.4321	209918	6437.67	DLST
13	B1	48	73.7241	208967	6357.53	DLST
13	B1	49	74.0161	206938	6319.07	DLST
13	B1	50	74.3081	204758	6331.13	DLST
13	B1	51	74.6001	203236	6390.16	DLST
13	B1	52	74.8921	201162	6480.54	DLST
13	B1	53	75.1841	199117	6577.61	DLST
13	B1	54	75.4761	197338	6653.33	DLST
13	B1	55	75.7681	194834	6683.55	DLST
13	B1	56	76.0601	192183	6655.79	DLST
13	B1	57	76.3521	190701	6573.84	DLST
13	B1	58	76.6441	188798	6456.3	DLST
13	B1	59	76.9361	186405	6329.19	DLST
13	B1	60	77.2281	185589	6217.12	DLST
13	B1	61	77.5201	183067	6137.42	DLST
13	B1	62	77.8121	181025	6099.42	DLST
13	B1	63	78.1041	179855	6106.17	DLST
13	B1	64	78.3961	177835	6155.91	DLST
13	B1	65	78.6881	175779	6241.54	DLST
13	B1	66	78.9801	174779	6351.3	DLST
13	B1	67	79.2721	171194	6473.68	DLST
13	B1	68	79.5641	169828	6607.21	DLST
13	B1	69	79.8561	168055	6771.63	DLST
13	B1	70	80.1481	165841	6969.71	DLST
13	B1	71	80.4401	164277	7308.48	DLST
13	B1	72	80.7321	161461	7908.68	DLST
13	B1	73	81.0241	160206	8945.6	DLST
13	B1	74	81.3161	157130	10648.7	DLST
13	B1	75	81.6081	154632	13268.9	DLST
13	B1	76	81.9001	151405	16994.8	DLST
13	B1	77	82.1921	147310	21822.1	DLST
13	B1	78	82.4841	140293	27420.5	DLST
13	B1	79	82.7761	127334	33075.1	DLST
13	B1	80	83.0681	105075	37781.8	DLST
13	B1	81	83.3601	76790.9	40507.6	DLST
13	B1	82	83.6521	52484.1	40536	DLST
13	B1	83	83.9441	38041.4	37740.1	DLST
13	B1	84	84.2361	29916.1	32645.2	DLST
13	B1	85	84.5281	28741.3	26244.2	DLST
13	B1	86	84.8201	28375.4	19658.4	DLST
13	B1	87	85.1121	27217.8	13804.7	DLST
13	B1	88	85.4041	27744.4	9202.51	DLST
13	B1	89	85.6961	27556.8	5754.14	DLST
13	B1	90	85.9881	27259.5	3164.73	DLST
13	B1	91	86.28	26494.1	1652.85	DLST
13	B1	92	86.572	26397.7	824.633	DLST
13	B1	93	86.864	26685	381.669	DLST
13	B1	94	87.156	26350.1	142.461	DLST
13	B1	95	87.448	26910.4	17.7617	DLST
13	B1	96	87.74	26962.1	-30.748	DLST
13	B1	97	88.032	26076.7	-25.0752	DLST
13	B1	98	88.324	25852.7	12.3682	DLST
13	B1	99	88.616	26246.8	58.1743	DLST
13	B1	100	88.908	25915.1	93.9307	DLST
13	B1	101	89.2	25895.9	109.979	DLST
13	B1	102	89.492	25217.1	104.874	DLST
13	B1	103	89.784	25247.2	83.0518	DLST
13	B1	104	90.076	25560.1	53.0234	DLST
13	B1	105	90.368	25501.2	25.2085	DLST
13	B1	106	90.66	25031.1	8.28516	DLST
13	B1	107	90.952	24856	5.30469	DLST
13	B1	108	91.244	25542.6	12.7427	DLST
13	B1	109	91.536	24363.3	23.5747	DLST
13	B1	110	91.828	24404.5	32.2012	DLST
13	B1	111	92.12	25107.7	37.3433	DLST
13	B1	112	92.412	24439.4	41.1689	DLST
13	B1	113	92.704	24174.6	46.1421	DLST
13	B1	114	92.996	23971.7	52.7764	DLST
13	B1	115	93.288	24126.6	59.9868	DLST
13	B1	116	93.58	24340.9	66.7427	DLST
13	B1	117	93.872	23473.2	72.9722	DLST
13	B1	118	94.164	23557.4	79.0142	DLST
13	B1	119	94.456	23244.9	84.9971	DLST
13	B1	120	94.748	24070	91.0381	DLST
14	B2	1	60.0002	338893	8143.93	DLST
14	B2	2	60.2922	337447	8171.11	DLST
14	B2	3	60.5842	335313	8195.71	DLST
14	B2	4	60.8762	332799	8203.63	DLST
14	B2	5	61.1682	330442	8189.77	DLST
14	B2	6	61.4602	327578	8159.94	DLST
14	B2	7	61.7522	325744	8126.62	DLST
14	B2	8	62.0442	322821	8101.27	DLST
14	B2	9	62.3362	321115	8088	DLST
14	B2	10	62.6282	318327	8082.05	DLST
14	B2	11	62.9202	315377	8073.55	DLST
14	B2	12	63.2122	313652	8052.63	DLST
14	B2	13	63.5042	310539	8014.94	DLST
14	B2	14	63.7962	308335	7964.74	DLST
14	B2	15	64.0882	305862	7914.31	DLST
14	B2	16	64.3802	303325	7880.3	DLST
14	B2	17	64.6722	300841	7876.89	DLST
14	B2	18	64.9642	299609	7909.43	DLST
14	B2	19	65.2562	296513	7971.3	DLST
14	B2	20	65.5482	294021	8046.85	DLST
14	B2	21	65.8402	291570	8118.32	DLST
14	B2	22	66.1322	288880	8172.55	DLST
14	B2	23	66.4242	286122	8204.28	DLST
14	B2	24	66.7162	284086	8215.52	DLST
14	B2	25	67.0082	281503	8212.53	DLST
14	B2	26	67.3002	278276	8202.74	DLST
14	B2	27	67.5922	276513	8191.87	DLST
14	B2	28	67.8842	273749	8181.65	DLST
14	B2	29	68.1762	271813	8169.19	DLST
14	B2	30	68.4681	268524	8149.09	DLST
14	B2	31	68.7601	266828	8118.11	DLST
14	B2	32	69.0521	262870	8078.93	DLST
14	B2	33	69.3441	262127	8039.42	DLST
14	B2	34	69.6361	258968	8006.96	DLST
14	B2	35	69.9281	257394	7982.55	DLST
14	B2	36	70.2201	254523	7958.93	DLST
14	B2	37	70.5121	251922	7925.53	DLST
14	B2	38	70.8041	249153	7875.93	DLST
14	B2	39	71.0961	247449	7812.4	DLST
14	B2	40	71.3881	244942	7744.2	DLST
14	B2	41	71.6801	243105	7682.36	DLST
14	B2	42	71.9721	240789	7634.87	DLST
14	B2	43	72.2641	237418	7596.78	DLST
14	B2	44	72.5561	236850	7577.09	DLST
14	B2	45	72.8481	234216	7570.39	DLST
14	B2	46	73.1401	231869	7566.58	DLST
14	B2	47	73.4321	228839	7557.38	DLST
14	B2	48	73.7241	227187	7539.8	DLST
14	B2	49	74.0161	224791	7516.54	DLST
14	B2	50	74.3081	223444	7492.12	DLST
14	B2	51	74.6001	220132	7469.16	DLST
14	B2	52	74.8921	218372	7448.17	DLST
14	B2	53	75.1841	215938	7430.66	DLST
14	B2	54	75.4761	213904	7421.11	DLST
14	B2	55	75.7681	211803	7424.31	DLST
14	B2	56	76.0601	210067	7439.65	DLST
14	B2	57	76.3521	206966	7457.1	DLST
14	B2	58	76.6441	205112	7459.38	DLST
14	B2	59	76.9361	202539	7429.85	DLST
14	B2	60	77.2281	200168	7361.63	DLST
14	B2	61	77.5201	198542	7263.43	DLST
14	B2	62	77.8121	195676	7158.61	DLST
14	B2	63	78.1041	193966	7076.69	DLST
14	B2	64	78.3961	192606	7040.89	DLST
14	B2	65	78.6881	191058	7058.18	DLST
14	B2	66	78.9801	187760	7119.04	DLST
14	B2	67	79.2721	185156	7209.08	DLST
14	B2	68	79.5641	183513	7327.11	DLST
14	B2	69	79.8561	181993	7500.96	DLST
14	B2	70	80.1481	179502	7754.95	DLST
14	B2	71	80.4401	177407	8154.63	DLST
14	B2	72	80.7321	174488	8863.88	DLST
14	B2	73	81.0241	172808	10069.4	DLST
14	B2	74	81.3161	170502	12006.2	DLST
14	B2	75	81.6081	166588	14913.7	DLST
14	B2	76	81.9001	163318	18940.4	DLST
14	B2	77	82.1921	157502	24011.2	DLST
14	B2	78	82.4841	149472	29706.7	DLST
14	B2	79	82.7761	133862	35235.3	DLST
14	B2	80	83.0681	108186	39565.8	DLST
14	B2	81	83.3601	77926.9	41715.9	DLST
14	B2	82	83.6521	53891.9	41094.4	DLST
14	B2	83	83.9441	40588.1	37735.5	DLST
14	B2	84	84.2361	34895.6	32301.9	DLST
14	B2	85	84.5281	32814.7	25847.4	DLST
14	B2	86	84.8201	32095.4	19461.2	DLST
14	B2	87	85.1121	31478.8	13959.2	DLST
14	B2	88	85.4041	30812.8	9739.98	DLST
14	B2	89	85.6961	30098.5	6547.01	DLST
14	B2	90	85.9881	28913.2	4079.14	DLST
14	B2	91	86.28	29374.1	2638.54	DLST
14	B2	92	86.572	28299.5	1856.55	DLST
14	B2	93	86.864	28436.3	1464.96	DLST
14	B2	94	87.156	28214.9	1292.82	DLST
14	B2	95	87.448	26831.3	1236.22	DLST
14	B2	96	87.74	27139.4	1228.74	DLST
14	B2	97	88.032	26363.7	1223.58	DLST
14	B2	98	88.324	25782.2	1187.15	DLST
14	B2	99	88.616	25164.2	1099.17	DLST
14	B2	100	88.908	24933.1	954.803	DLST
14	B2	101	89.2	25040.9	765.401	DLST
14	B2	102	89.492	24623.7	555.808	DLST
14	B2	103	89.784	24685.8	357.501	DLST
14	B2	104	90.076	24801.1	199.235	DLST
14	B2	105	90.368	25033.9	98.1904	DLST
14	B2	106	90.66	24686.3	55.2983	DLST
14	B2	107	90.952	23828.3	56.8936	DLST
14	B2	108	91.244	24357.6	81.8809	DLST
14	B2	109	91.536	24370.2	110.158	DLST
14	B2	110	91.828	23860.4	128.084	DLST
14	B2	111	92.12	23581.6	129.518	DLST
14	B2	112	92.412	23369.4	114.658	DLST
14	B2	113	92.704	23855.5	88.8242	DLST
14	B2	114	92.996	23444.2	60.9976	DLST
14	B2	115	93.288	23523	40.9771	DLST
14	B2	116	93.58	22951.9	35.4707	DLST
14	B2	117	93.872	23492.1	45.4556	DLST
14	B2	118	94.164	22953.9	66.4521	DLST
14	B2	119	94.456	22969.8	91.187	DLST
14	B2	120	94.748	22688.5	112.863	DLST
15	B3	1	60.0008	303998	6554.06	DLST
15	B3	2	60.2931	303976	6631.97	DLST
15	B3	3	60.5854	301365	6722.21	DLST
15	B3	4	60.8777	300501	6796	DLST
15	B3	5	61.17	297390	6859.62	DLST
15	B3	6	61.4623	295962	6917.54	DLST
15	B3	7	61.7546	293290	6972.92	DLST
15	B3	8	62.0469	292099	7029.4	DLST
15	B3	9	62.3391	289246	7087.79	DLST
15	B3	10	62.6314	286916	7144.69	DLST
15	B3	11	62.9237	284972	7193.42	DLST
15	B3	12	63.216	282853	7226.15	DLST
15	B3	13	63.5083	280204	7236.59	DLST
15	B3	14	63.8006	277314	7222.37	DLST
15	B3	15	64.0929	276106	7186.33	DLST
15	B3	16	64.3852	272991	7136.11	DLST
15	B3	17	64.6775	270723	7081.82	DLST
15	B3	18	64.9698	268632	7032.7	DLST
15	B3	19	65.2621	266842	6994.27	DLST
15	B3	20	65.5544	264833	6968.6	DLST
15	B3	21	65.8467	261815	6956.92	DLST
15	B3	22	66.139	259972	6963.03	DLST
15	B3	23	66.4312	257726	6993.32	DLST
15	B3	24	66.7235	256150	7052.48	DLST
15	B3	25	67.0158	253876	7138.39	DLST
15	B3	26	67.3081	251573	7239.12	DLST
15	B3	27	67.6004	248399	7335.68	DLST
15	B3	28	67.8927	247273	7407.75	DLST
15	B3	29	68.185	243949	7440.68	DLST
15	B3	30	68.4773	241244	7429.7	DLST
15	B3	31	68.7696	239141	7381.06	DLST
15	B3	32	69.0619	237214	7309.02	DLST
15	B3	33	69.3542	234714	7230.15	DLST
15	B3	34	69.6465	232461	7156.93	DLST
15	B3	35	69.9388	230695	7093.51	DLST
15	B3	36	70.2311	228567	7035.92	DLST
15	B3	37	70.5233	226059	6976.28	DLST
15	B3	38	70.8156	223985	6909.54	DLST
15	B3	39	71.1079	221215	6838.25	DLST
15	B3	40	71.4002	220197	6772.67	DLST
15	B3	41	71.6925	218029	6719.38	DLST
15	B3	42	71.9848	216017	6691.82	DLST
15	B3	43	72.2771	213878	6698.92	DLST
15	B3	44	72.5694	211991	6728.53	DLST
15	B3	45	72.8617	209909	6758.16	DLST
15	B3	46	73.154	207671	6775.91	DLST
15	B3	47	73.4463	205216	6778.97	DLST
15	B3	48	73.7386	203733	6766.6	DLST
15	B3	49	74.0309	201057	6741.59	DLST
15	B3	50	74.3232	199849	6698.4	DLST
15	B3	51	74.6154	197012	6649.49	DLST
15	B3	52	74.9077	195227	6598.19	DLST
15	B3	53	75.2	193318	6547.58	DLST
15	B3	54	75.4923	191441	6501.06	DLST
15	B3	55	75.7846	189466	6461.36	DLST
15	B3	56	76.0769	187264	6428.75	DLST
15	B3	57	76.3692	185530	6400.46	DLST
15	B3	58	76.6615	183585	6371.94	DLST
15	B3	59	76.9538	181265	6339.61	DLST
15	B3	60	77.2461	179272	6303.15	DLST
15	B3	61	77.5384	177845	6266.05	DLST
15	B3	62	77.8307	175975	6234	DLST
15	B3	63	78.123	173560	6212.65	DLST
15	B3	64	78.4153	172148	6206.53	DLST
15	B3	65	78.7076	170038	6219.93	DLST
15	B3	66	78.9998	168323	6259.65	DLST
15	B3	67	79.2921	166240	6338.79	DLST
15	B3	68	79.5844	164542	6482.02	DLST
15	B3	69	79.8767	162272	6734.1	DLST
15	B3	70	80.169	160499	7063.89	DLST
15	B3	71	80.4613	158645	7623.9	DLST
15	B3	72	80.7536	156346	8557.35	DLST
15	B3	73	81.0459	153519	10053.9	DLST
15	B3	74	81.3382	150996	12328.7	DLST
15	B3	75	81.6305	146967	15557.9	DLST
15	B3	76	81.9228	142379	19771.6	DLST
15	B3	77	82.2151	135000	24731.5	DLST
15	B3	78	82.5074	121130	29859.9	DLST
15	B3	79	82.7997	98228.5	34292.2	DLST
15	B3	80	83.0919	69441.8	37083.4	DLST
15	B3	81	83.3842	45680.3	37514.8	DLST
15	B3	82	83.6765	31972.6	35366.8	DLST
15	B3	83	83.9688	26570.5	31019.9	DLST
15	B3	84	84.2611	24616.5	25323.6	DLST
15	B3	85	84.5534	24535.2	19300.3	DLST
15	B3	86	84.8457	24117.8	13828	DLST
15	B3	87	85.138	23570.3	9438.77	DLST
15	B3	88	85.4303	23857.1	6130.58	DLST
15	B3	89	85.7226	23442.7	3392.41	DLST
15	B3	90	86.0149	23767.3	1776.09	DLST
15	B3	91	86.3072	23225.9	905.354	DLST
15	B3	92	86.5995	23315.8	475.707	DLST
15	B3	93	86.8917	23068.6	280.539	DLST
15	B3	94	87.184	23162.7	199.3	DLST
15	B3	95	87.4763	23055.6	172.287	DLST
15	B3	96	87.7686	22765.5	175.586	DLST
15	B3	97	88.0609	23225	201.202	DLST
15	B3	98	88.3532	22517.1	243.827	DLST
15	B3	99	88.6455	22243.5	294.475	DLST
15	B3	100	88.9378	22256.3	340.317	DLST
15	B3	101	89.2301	22087.2	368.356	DLST
15	B3	102	89.5224	21671.9	369.816	DLST
15	B3	103	89.8147	21596.5	342.67	DLST
15	B3	104	90.107	21641.8	291.41	DLST
15	B3	105	90.3993	21707.2	224.895	DLST
15	B3	106	90.6916	21350	153.86	DLST
15	B3	107	90.9838	21270.3	89.4673	DLST
15	B3	108	91.2761	21514.5	42.978	DLST
15	B3	109	91.5684	21642.3	24.9521	DLST
15	B3	110	91.8607	21526.8	42.314	DLST
15	B3	111	92.153	21241.4	93.7632	DLST
15	B3	112	92.4453	20991	166.893	DLST
15	B3	113	92.7376	20323.3	240.756	DLST
15	B3	114	93.0299	20741.1	294.097	DLST
15	B3	115	93.3222	20443.1	314.748	DLST
15	B3	116	93.6145	20229.3	304.455	DLST
15	B3	117	93.9068	20422.3	276.536	DLST
15	B3	118	94.1991	20138.6	248.452	DLST
15	B3	119	94.4914	20197.3	234.021	DLST
15	B3	120	94.7837	20390	239.011	DLST
16	B4	1	60.0008	251698	6769.43	DLST
16	B4	2	60.2931	250615	6848.11	DLST
16	B4	3	60.5854	248224	6924.2	DLST
16	B4	4	60.8777	246571	6989.97	DLST
16	B4	5	61.17	244301	7044.33	DLST
16	B4	6	61.4623	242369	7094.02	DLST
16	B4	7	61.7546	240698	7142.18	DLST
16	B4	8	62.0469	238528	7188.96	DLST
16	B4	9	62.3391	235415	7232.5	DLST
16	B4	10	62.6314	233627	7270.71	DLST
16	B4	11	62.9237	231449	7301.48	DLST
16	B4	12	63.216	229536	7322.67	DLST
16	B4	13	63.5083	227044	7332.7	DLST
16	B4	14	63.8006	224205	7332.54	DLST
16	B4	15	64.0929	221872	7325.99	DLST
16	B4	16	64.3852	220592	7317.14	DLST
16	B4	17	64.6775	217911	7307.52	DLST
16	B4	18	64.9698	215412	7295.26	DLST
16	B4	19	65.2621	212634	7277.24	DLST
16	B4	20	65.5544	211201	7252.1	DLST
16	B4	21	65.8467	209210	7222.51	DLST
16	B4	22	66.139	205938	7196.62	DLST
16	B4	23	66.4312	204101	7187.69	DLST
16	B4	24	66.7235	202040	7209.88	DLST
16	B4	25	67.0158	199994	7270.31	DLST
16	B4	26	67.3081	198208	7360.9	DLST
16	B4	27	67.6004	195561	7456.67	DLST
16	B4	28	67.8927	193104	7523.85	DLST
16	B4	29	68.185	190039	7534.51	DLST
16	B4	30	68.4773	188181	7479.51	DLST
16	B4	31	68.7696	185461	7372.6	DLST
16	B4	32	69.0619	183639	7243.65	DLST
16	B4	33	69.3542	181680	7125.44	DLST
16	B4	34	69.6465	179516	7040.64	DLST
16	B4	35	69.9388	177833	6994.63	DLST
16	B4	36	70.2311	175247	6976.33	DLST
16	B4	37	70.5233	173449	6965.54	DLST
16	B4	38	70.8156	171173	6944.07	DLST
16	B4	39	71.1079	168626	6904.54	DLST
16	B4	40	71.4002	166369	6852.94	DLST
16	B4	41	71.6925	165377	6803.51	DLST
16	B4	42	71.9848	162920	6768.79	DLST
16	B4	43	72.2771	161006	6752.06	DLST
16	B4	44	72.5694	158546	6746.17	DLST
16	B4	45	72.8617	156652	6739.64	DLST
16	B4	46	73.154	154890	6724.9	DLST
16	B4	47	73.4463	152435	6704.42	DLST
16	B4	48	73.7386	150069	6691.63	DLST
16	B4	49	74.0309	148751	6706.76	DLST
16	B4	50	74.3232	147080	6769.91	DLST
16	B4	51	74.6154	144288	6894.18	DLST
16	B4	52	74.9077	142619	7076.13	DLST
16	B4	53	75.2	140299	7306.39	DLST
16	B4	54	75.4923	138111	7573.27	DLST
16	B4	55	75.7846	135458	7853.33	DLST
16	B4	56	76.0769	133112	8117.7	DLST
16	B4	57	76.3692	130233	8337.38	DLST
16	B4	58	76.6615	127090	8493.23	DLST
16	B4	59	76.9538	124072	8588.8	DLST
16	B4	60	77.2461	121522	8660.31	DLST
16	B4	61	77.5384	119831	8779.06	DLST
16	B4	62	77.8307	116926	9045.76	DLST
16	B4	63	78.123	114575	9579.79	DLST
16	B4	64	78.4153	111663	10506	DLST
16	B4	65	78.7076	109097	11937.3	DLST
16	B4	66	78.9998	105202	13946.9	DLST
16	B4	67	79.2921	100962	16527.6	DLST
16	B4	68	79.5844	94517.4	19547.6	DLST
16	B4	69	79.8767	86738.1	22721.4	DLST
16	B4	70	80.169	75974	25620.9	DLST
16	B4	71	80.4613	63485.2	27745.2	DLST
16	B4	72	80.7536	50399	28639.2	DLST
16	B4	73	81.0459	38875.8	28027.3	DLST
16	B4	74	81.3382	30783.6	25909.2	DLST
16	B4	75	81.6305	25616.1	22574	DLST
16	B4	76	81.9228	23417.2	18520.6	DLST
16	B4	77	82.2151	22119.3	14317.4	DLST
16	B4	78	82.5074	21579.1	10455.4	DLST
16	B4	79	82.7997	21501.5	7250.22	DLST
16	B4	80	83.0919	20557.2	4688.44	DLST
16	B4	81	83.3842	20716.2	2880.07	DLST
16	B4	82	83.6765	20427.1	1695.69	DLST
16	B4	83	83.9688	20580.7	962.841	DLST
16	B4	84	84.2611	20168.4	528.96	DLST
16	B4	85	84.5534	19966.7	279.932	DLST
16	B4	86	84.8457	20567.3	139.149	DLST
16	B4	87	85.138	19932	58.6309	DLST
16	B4	88	85.4303	19861.2	10.4385	DLST
16	B4	89	85.7226	19622.7	-18.7202	DLST
16	B4	90	86.0149	19892.7	-31.335	DLST
16	B4	91	86.3072	20056.8	-24.2529	DLST
16	B4	92	86.5995	19865.5	4.22852	DLST
16	B4	93	86.8917	19030.6	48.3896	DLST
16	B4	94	87.184	19374.6	94.2188	DLST
16	B4	95	87.4763	19165.3	124.547	DLST
16	B4	96	87.7686	18847.2	126.705	DLST
16	B4	97	88.0609	18808.9	97.9233	DLST
16	B4	98	88.3532	18826.6	45.8848	DLST
16	B4	99	88.6455	18878.2	-14.8379	DLST
16	B4	100	88.9378	18916.8	-68.3438	DLST
16	B4	101	89.2301	18729.5	-102.755	DLST
16	B4	102	89.5224	18849.5	-113.783	DLST
16	B4	103	89.8147	18586.8	-105.322	DLST
16	B4	104	90.107	18453.3	-86.8848	DLST
16	B4	105	90.3993	18431.1	-68.9795	DLST
16	B4	106	90.6916	18444	-58.4556	DLST
16	B4	107	90.9838	18185	-55.6899	DLST
16	B4	108	91.2761	18244.9	-54.7778	DLST
16	B4	109	91.5684	18282.1	-46.8848	DLST
16	B4	110	91.8607	18445.1	-25.6636	DLST
16	B4	111	92.153	18072.9	7.91797	DLST
16	B4	112	92.4453	17198.5	44.7974	DLST
16	B4	113	92.7376	17472.3	72.6011	DLST
16	B4	114	93.0299	18284.2	83.4121	DLST
16	B4	115	93.3222	17202	78.8711	DLST
16	B4	116	93.6145	17154.8	68.6782	DLST
16	B4	117	93.9068	17767.4	64.0767	DLST
16	B4	118	94.1991	17252.6	71.4634	DLST
16	B4	119	94.4914	16745.7	90.2739	DLST
16	B4	120	94.7837	17190.2	115.219	DLST
17	B5	1	60.0012	295068	6576.09	DLST
17	B5	2	60.2933	294555	6653.53	DLST
17	B5	3	60.5854	292048	6725.18	DLST
17	B5	4	60.8774	290648	6794.25	DLST
17	B5	5	61.1695	288287	6859.12	DLST
17	B5	6	61.4616	286036	6920.93	DLST
17	B5	7	61.7537	284671	6978.71	DLST
17	B5	8	62.0458	282434	7026.77	DLST
17	B5	9	62.3378	280075	7056.81	DLST
17	B5	10	62.6299	277297	7064.04	DLST
17	B5	11	62.922	275327	7051.81	DLST
17	B5	12	63.2141	272974	7030.78	DLST
17	B5	13	63.5062	271240	7013.9	DLST
17	B5	14	63.7983	268688	7010.65	DLST
17	B5	15	64.0903	266978	7023.73	DLST
17	B5	16	64.3824	264308	7049.84	DLST
17	B5	17	64.6745	262011	7082.09	DLST
17	B5	18	64.9666	260645	7112.65	DLST
17	B5	19	65.2587	257260	7134.45	DLST
17	B5	20	65.5507	255109	7141.64	DLST
17	B5	21	65.8428	253623	7130.27	DLST
17	B5	22	66.1349	250947	7099.93	DLST
17	B5	23	66.427	248512	7055.94	DLST
17	B5	24	66.7191	245666	7010.58	DLST
17	B5	25	67.0111	244745	6979.88	DLST
17	B5	26	67.3032	242182	6976.76	DLST
17	B5	27	67.5953	240087	7004.13	DLST
17	B5	28	67.8874	238219	7052.03	DLST
17	B5	29	68.1795	235505	7101.91	DLST
17	B5	30	68.4716	233309	7134.84	DLST
17	B5	31	68.7636	231231	7139.43	DLST
17	B5	32	69.0557	228122	7115.16	DLST
17	B5	33	69.3478	226879	7069.85	DLST
17	B5	34	69.6399	224783	7013.74	DLST
17	B5	35	69.932	222202	6954.22	DLST
17	B5	36	70.224	220301	6894.68	DLST
17	B5	37	70.5161	218071	6836.36	DLST
17	B5	38	70.8082	215992	6781.55	DLST
17	B5	39	71.1003	214124	6734.48	DLST
17	B5	40	71.3924	211816	6699.64	DLST
17	B5	41	71.6844	210317	6678.74	DLST
17	B5	42	71.9765	207848	6668.61	DLST
17	B5	43	72.2686	205985	6661.4	DLST
17	B5	44	72.5607	204182	6647.24	DLST
17	B5	45	72.8528	201452	6614.41	DLST
17	B5	46	73.1449	199823	6558.98	DLST
17	B5	47	73.4369	197479	6486.23	DLST
17	B5	48	73.729	196282	6405.87	DLST
17	B5	49	74.0211	193296	6330.1	DLST
17	B5	50	74.3132	192074	6269.61	DLST
17	B5	51	74.6053	190238	6230.26	DLST
17	B5	52	74.8973	188513	6211.03	DLST
17	B5	53	75.1894	186045	6204.77	DLST
17	B5	54	75.4815	184622	6201.48	DLST
17	B5	55	75.7736	182487	6192.73	DLST
17	B5	56	76.0657	180218	6175.3	DLST
17	B5	57	76.3577	178731	6151.32	DLST
17	B5	58	76.6498	176833	6125.78	DLST
17	B5	59	76.9419	175011	6102.9	DLST
17	B5	60	77.234	172545	6083.52	DLST
17	B5	61	77.5261	171102	6064.85	DLST
17	B5	62	77.8182	169846	6042.22	DLST
17	B5	63	78.1102	167149	6012.91	DLST
17	B5	64	78.4023	164982	5980.27	DLST
17	B5	65	78.6944	163583	5955.29	DLST
17	B5	66	78.9865	162376	5953.64	DLST
17	B5	67	79.2786	160722	5990.48	DLST
17	B5	68	79.5706	158346	6079.93	DLST
17	B5	69	79.8627	156013	6245.52	DLST
17	B5	70	80.1548	154468	6541.89	DLST
17	B5	71	80.4469	153043	7013.97	DLST
17	B5	72	80.739	150647	7834.8	DLST
17	B5	73	81.031	149147	9239.37	DLST
17	B5	74	81.3231	146718	11483.2	DLST
17	B5	75	81.6152	144292	14791.3	DLST
17	B5	76	81.9073	139261	19250	DLST
17	B5	77	82.1994	133879	24677.1	DLST
17	B5	78	82.4914	124438	30525.7	DLST
17	B5	79	82.7835	107306	35901.7	DLST
17	B5	80	83.0756	80505.1	39743.9	DLST
17	B5	81	83.3677	53255.6	41140.7	DLST
17	B5	82	83.6598	34760.1	39657.6	DLST
17	B5	83	83.9519	25196.6	35517.1	DLST
17	B5	84	84.2439	21020.9	29531.5	DLST
17	B5	85	84.536	20373.7	22818.2	DLST
17	B5	86	84.8281	20173.8	16439.9	DLST
17	B5	87	85.1202	20064	11127.6	DLST
17	B5	88	85.4123	19660.8	7182.69	DLST
17	B5	89	85.7043	19534.5	4172.54	DLST
17	B5	90	85.9964	19305.4	2283.29	DLST
17	B5	91	86.2885	19043.7	1226.74	DLST
17	B5	92	86.5806	18746.8	672.876	DLST
17	B5	93	86.8727	18904.8	392.689	DLST
17	B5	94	87.1647	19193.2	252.229	DLST
17	B5	95	87.4568	18643.7	183.147	DLST
17	B5	96	87.7489	18484	152.171	DLST
17	B5	97	88.041	18598.4	140.767	DLST
17	B5	98	88.3331	18640.4	136.555	DLST
17	B5	99	88.6252	17894.4	132.233	DLST
17	B5	100	88.9172	18245	126.581	DLST
17	B5	101	89.2093	18311.1	123.59	DLST
17	B5	102	89.5014	18160.6	128.706	DLST
17	B5	103	89.7935	17956.8	143.858	DLST
17	B5	104	90.0856	17758.2	164.573	DLST
17	B5	105	90.3776	17357.1	181.494	DLST
17	B5	106	90.6697	17590.5	185.517	DLST
17	B5	107	90.9618	17512.4	172.786	DLST
17	B5	108	91.2539	16914.5	146.003	DLST
17	B5	109	91.546	17891	111.558	DLST
17	B5	110	91.838	16941.9	75.4307	DLST
17	B5	111	92.1301	16773.7	41.3667	DLST
17	B5	112	92.4222	17231.7	12.1113	DLST
17	B5	113	92.7143	17236.6	-8.6377	DLST
17	B5	114	93.0064	17108.8	-16.6016	DLST
17	B5	115	93.2984	16904	-9.9585	DLST
17	B5	116	93.5905	16839.6	7.73145	DLST
17	B5	117	93.8826	16638.4	27.7812	DLST
17	B5	118	94.1747	16884	40.1621	DLST
17	B5	119	94.4668	16415.8	38.1816	DLST
17	B5	120	94.7589	16413.8	21.0142	DLST
18	B6	1	60.0012	293028	6266.33	DLST
18	B6	2	60.2933	292180	6342.26	DLST
18	B6	3	60.5854	290119	6426.26	DLST
18	B6	4	60.8774	288695	6511.79	DLST
18	B6	5	61.1695	286790	6585.17	DLST
18	B6	6	61.4616	284700	6646.36	DLST
18	B6	7	61.7537	282374	6705.08	DLST
18	B6	8	62.0458	280652	6761.32	DLST
18	B6	9	62.3378	278967	6813.62	DLST
18	B6	10	62.6299	275892	6859.97	DLST
18	B6	11	62.922	273843	6898.44	DLST
18	B6	12	63.2141	271972	6927.5	DLST
18	B6	13	63.5062	269951	6945.33	DLST
18	B6	14	63.7983	267368	6950.58	DLST
18	B6	15	64.0903	265151	6944.1	DLST
18	B6	16	64.3824	262727	6930.66	DLST
18	B6	17	64.6745	260870	6917.96	DLST
18	B6	18	64.9666	258235	6912.86	DLST
18	B6	19	65.2587	256544	6916.73	DLST
18	B6	20	65.5507	254563	6924.19	DLST
18	B6	21	65.8428	251849	6926.56	DLST
18	B6	22	66.1349	249532	6919.04	DLST
18	B6	23	66.427	247330	6906.3	DLST
18	B6	24	66.7191	245106	6902.63	DLST
18	B6	25	67.0111	243395	6925.36	DLST
18	B6	26	67.3032	240910	6984.04	DLST
18	B6	27	67.5953	239266	7072.34	DLST
18	B6	28	67.8874	237290	7167.21	DLST
18	B6	29	68.1795	234077	7237.02	DLST
18	B6	30	68.4716	231254	7255.14	DLST
18	B6	31	68.7636	229301	7211.43	DLST
18	B6	32	69.0557	226908	7116.11	DLST
18	B6	33	69.3478	224615	6993.86	DLST
18	B6	34	69.6399	222696	6872.63	DLST
18	B6	35	69.932	220936	6772.45	DLST
18	B6	36	70.224	219260	6700.5	DLST
18	B6	37	70.5161	216487	6653.46	DLST
18	B6	38	70.8082	214482	6624.55	DLST
18	B6	39	71.1003	212751	6609.76	DLST
18	B6	40	71.3924	210241	6608.83	DLST
18	B6	41	71.6844	208996	6621.04	DLST
18	B6	42	71.9765	207053	6640.49	DLST
18	B6	43	72.2686	204660	6655.96	DLST
18	B6	44	72.5607	201799	6655.77	DLST
18	B6	45	72.8528	200085	6634.08	DLST
18	B6	46	73.1449	198565	6593.05	DLST
18	B6	47	73.4369	196401	6536.37	DLST
18	B6	48	73.729	193864	6462.63	DLST
18	B6	49	74.0211	192356	6389.56	DLST
18	B6	50	74.3132	190381	6319.28	DLST
18	B6	51	74.6053	188156	6251.91	DLST
18	B6	52	74.8973	186803	6187.37	DLST
18	B6	53	75.1894	184446	6126.42	DLST
18	B6	54	75.4815	182787	6071.04	DLST
18	B6	55	75.7736	180585	6024.37	DLST
18	B6	56	76.0657	179666	5990.21	DLST
18	B6	57	76.3577	176861	5972.11	DLST
18	B6	58	76.6498	175110	5971.74	DLST
18	B6	59	76.9419	173738	5987.04	DLST
18	B6	60	77.234	171710	6009.96	DLST
18	B6	61	77.5261	169986	6026.91	DLST
18	B6	62	77.8182	167570	6023.05	DLST
18	B6	63	78.1102	165584	5990.47	DLST
18	B6	64	78.4023	163709	5934.98	DLST
18	B6	65	78.6944	162508	5876.63	DLST
18	B6	66	78.9865	160532	5841.99	DLST
18	B6	67	79.2786	159381	5854.6	DLST
18	B6	68	79.5706	156804	5931.62	DLST
18	B6	69	79.8627	155482	6093.21	DLST
18	B6	70	80.1548	153255	6383.48	DLST
18	B6	71	80.4469	150983	6819.46	DLST
18	B6	72	80.739	149805	7517.47	DLST
18	B6	73	81.031	148016	8699.46	DLST
18	B6	74	81.3231	145770	10586.4	DLST
18	B6	75	81.6152	142465	13383	DLST
18	B6	76	81.9073	138422	17186.6	DLST
18	B6	77	82.1994	133526	21870.7	DLST
18	B6	78	82.4914	125060	26991.5	DLST
18	B6	79	82.7835	108894	31787.4	DLST
18	B6	80	83.0756	83715.9	35324.7	DLST
18	B6	81	83.3677	56301.3	36774	DLST
18	B6	82	83.6598	37030	35710.3	DLST
18	B6	83	83.9519	27907.2	32290.1	DLST
18	B6	84	84.2439	24278.7	27205	DLST
18	B6	85	84.536	23030.4	21432.3	DLST
18	B6	86	84.8281	22198.7	15909.9	DLST
18	B6	87	85.1202	21527.9	11283.8	DLST
18	B6	88	85.4123	21109.4	7819.49	DLST
18	B6	89	85.7043	19863.4	5150.01	DLST
18	B6	90	85.9964	19793	3247.05	DLST
18	B6	91	86.2885	19345.6	2124.55	DLST
18	B6	92	86.5806	19172.8	1484.91	DLST
18	B6	93	86.8727	18807	1120.91	DLST
18	B6	94	87.1647	18843.2	905.877	DLST
18	B6	95	87.4568	18051.6	767.73	DLST
18	B6	96	87.7489	18272.8	666.614	DLST
18	B6	97	88.041	17608.6	581.289	DLST
18	B6	98	88.3331	18110.7	502.062	DLST
18	B6	99	88.6252	17334.2	426.031	DLST
18	B6	100	88.9172	17646.9	352.987	DLST
18	B6	101	89.2093	17243.5	282.875	DLST
18	B6	102	89.5014	17369.1	215.985	DLST
18	B6	103	89.7935	16714.7	155.221	DLST
18	B6	104	90.0856	17313.5	107.453	DLST
18	B6	105	90.3776	17656.3	80.9077	DLST
18	B6	106	90.6697	17094.9	78.9688	DLST
18	B6	107	90.9618	16890.7	94.9976	DLST
18	B6	108	91.2539	16168.6	113.642	DLST
18	B6	109	91.546	16794.6	119.37	DLST
18	B6	110	91.838	16553	106.319	DLST
18	B6	111	92.1301	16930.6	81.749	DLST
18	B6	112	92.4222	16193.7	60.4893	DLST
18	B6	113	92.7143	16917.1	55.0591	DLST
18	B6	114	93.0064	16119.4	68.8838	DLST
18	B6	115	93.2984	16117.2	96.4912	DLST
18	B6	116	93.5905	16240.6	128.718	DLST
18	B6	117	93.8826	16089.4	158.196	DLST
18	B6	118	94.1747	15756.6	181.723	DLST
18	B6	119	94.4668	15628.4	199.455	DLST
18	B6	120	94.7589	15921.5	212.965	DLST
19	B7	1	60.0014	320544	7218.44	DLST
19	B7	2	60.2937	318133	7280.01	DLST
19	B7	3	60.5859	317052	7348.62	DLST
19	B7	4	60.8782	314770	7415.9	DLST
19	B7	5	61.1705	312470	7489.83	DLST
19	B7	6	61.4627	310828	7567.35	DLST
19	B7	7	61.755	308415	7640.64	DLST
19	B7	8	62.0473	305935	7698.13	DLST
19	B7	9	62.3396	303297	7729.86	DLST
19	B7	10	62.6318	301118	7732.96	DLST
19	B7	11	62.9241	297800	7713.98	DLST
19	B7	12	63.2164	296238	7685.92	DLST
19	B7	13	63.5086	293559	7662.02	DLST
19	B7	14	63.8009	291128	7649.29	DLST
19	B7	15	64.0932	288990	7646.23	DLST
19	B7	16	64.3854	286894	7645.06	DLST
19	B7	17	64.6777	283547	7637.25	DLST
19	B7	18	64.97	281397	7618.17	DLST
19	B7	19	65.2622	279452	7588.85	DLST
19	B7	20	65.5545	276485	7554.06	DLST
19	B7	21	65.8468	274589	7519.36	DLST
19	B7	22	66.139	272062	7489.39	DLST
19	B7	23	66.4313	269738	7468.27	DLST
19	B7	24	66.7236	267349	7461.44	DLST
19	B7	25	67.0158	265312	7476.9	DLST
19	B7	26	67.3081	262952	7524.42	DLST
19	B7	27	67.6004	260093	7611.71	DLST
19	B7	28	67.8927	258676	7738.23	DLST
19	B7	29	68.1849	256137	7889.82	DLST
19	B7	30	68.4772	253505	8038.5	DLST
19	B7	31	68.7695	250851	8150.24	DLST
19	B7	32	69.0617	247583	8197.82	DLST
19	B7	33	69.354	244662	8172.12	DLST
19	B7	34	69.6463	242792	8084.71	DLST
19	B7	35	69.9385	240332	7960.98	DLST
19	B7	36	70.2308	237728	7828.77	DLST
19	B7	37	70.5231	235976	7709.33	DLST
19	B7	38	70.8153	232894	7614.45	DLST
19	B7	39	71.1076	230898	7548.31	DLST
19	B7	40	71.3999	228970	7509.62	DLST
19	B7	41	71.6921	226499	7492.67	DLST
19	B7	42	71.9844	224167	7486.97	DLST
19	B7	43	72.2767	221878	7478.37	DLST
19	B7	44	72.5689	219693	7452.15	DLST
19	B7	45	72.8612	216834	7397.72	DLST
19	B7	46	73.1535	215019	7308.57	DLST
19	B7	47	73.4458	212514	7178.83	DLST
19	B7	48	73.738	210542	7039.23	DLST
19	B7	49	74.0303	208053	6912.16	DLST
19	B7	50	74.3226	206900	6816.65	DLST
19	B7	51	74.6148	204684	6761.96	DLST
19	B7	52	74.9071	202393	6745.49	DLST
19	B7	53	75.1994	200342	6755.78	DLST
19	B7	54	75.4916	197867	6778.19	DLST
19	B7	55	75.7839	196675	6799.85	DLST
19	B7	56	76.0762	193811	6811.52	DLST
19	B7	57	76.3684	191727	6808.11	DLST
19	B7	58	76.6607	189697	6789.1	DLST
19	B7	59	76.953	187381	6758.88	DLST
19	B7	60	77.2452	185404	6724.9	DLST
19	B7	61	77.5375	183996	6693.92	DLST
19	B7	62	77.8298	181646	6667.96	DLST
19	B7	63	78.1221	179011	6644.14	DLST
19	B7	64	78.4143	177138	6618.89	DLST
19	B7	65	78.7066	175592	6593.75	DLST
19	B7	66	78.9989	173291	6579.06	DLST
19	B7	67	79.2911	171600	6594.51	DLST
19	B7	68	79.5834	169007	6670.03	DLST
19	B7	69	79.8757	167623	6850.88	DLST
19	B7	70	80.1679	165922	7210.52	DLST
19	B7	71	80.4602	163163	7783.94	DLST
19	B7	72	80.7525	160937	8750.88	DLST
19	B7	73	81.0447	158755	10359.3	DLST
19	B7	74	81.337	156320	12881.5	DLST
19	B7	75	81.6293	153211	16560.1	DLST
19	B7	76	81.9215	147805	21479.4	DLST
19	B7	77	82.2138	140579	27414.1	DLST
19	B7	78	82.5061	128307	33727.9	DLST
19	B7	79	82.7984	105408	39410.2	DLST
19	B7	80	83.0906	74540.2	43298.8	DLST
19	B7	81	83.3829	47401	44439.7	DLST
19	B7	82	83.6752	30023.4	42438.8	DLST
19	B7	83	83.9674	23082.2	37628.9	DLST
19	B7	84	84.2597	21086.3	30960.4	DLST
19	B7	85	84.552	19612.3	23666.5	DLST
19	B7	86	84.8442	19896.3	16870.5	DLST
19	B7	87	85.1365	19364.9	11306.7	DLST
19	B7	88	85.4288	19865.8	7225.04	DLST
19	B7	89	85.721	19179.6	4039.06	DLST
19	B7	90	86.0133	19236.7	2144.69	DLST
19	B7	91	86.3056	19049.8	1119.97	DLST
19	B7	92	86.5978	18464.1	608.448	DLST
19	B7	93	86.8901	18722.8	363.272	DLST
19	B7	94	87.1824	18469.5	241.681	DLST
19	B7	95	87.4746	18665.6	176.538	DLST
19	B7	96	87.7669	18619.6	143.416	DLST
19	B7	97	88.0592	18339.5	133.479	DLST
19	B7	98	88.3515	18213.4	137.484	DLST
19	B7	99	88.6437	17697.8	142.24	DLST
19	B7	100	88.936	17661	136.039	DLST
19	B7	101	89.2283	18042.1	115.911	DLST
19	B7	102	89.5205	18180.5	89.8091	DLST
19	B7	103	89.8128	17288.9	71.5825	DLST
19	B7	104	90.1051	17941.7	72.3677	DLST
19	B7	105	90.3973	17471.1	94.1157	DLST
19	B7	106	90.6896	17491.2	128.741	DLST
19	B7	107	90.9819	16964.4	162.375	DLST
19	B7	108	91.2741	16959.1	181.919	DLST
19	B7	109	91.5664	16828.3	180.807	DLST
19	B7	110	91.8587	16778.8	161.365	DLST
19	B7	111	92.1509	17288.1	132.459	DLST
19	B7	112	92.4432	16314	103.623	DLST
19	B7	113	92.7355	16720.3	79.3364	DLST
19	B7	114	93.0278	16143.9	57.4863	DLST
19	B7	115	93.32	16716.4	32.6821	DLST
19	B7	116	93.6123	16087.2	1.35303	DLST
19	B7	117	93.9046	16600.2	-35.501	DLST
19	B7	118	94.1968	16373.4	-73.5645	DLST
19	B7	119	94.4891	16159.5	-108.612	DLST
19	B7	120	94.7814	16337.1	-139.102	DLST
20	B8	1	60.0014	257269	6631.21	DLST
20	B8	2	60.2937	254955	6682.73	DLST
20	B8	3	60.5859	254000	6764.11	DLST
20	B8	4	60.8782	252410	6876.87	DLST
20	B8	5	61.1705	250700	7013.1	DLST
20	B8	6	61.4627	248150	7141.47	DLST
20	B8	7	61.755	246649	7249.32	DLST
20	B8	8	62.0473	243583	7322.85	DLST
20	B8	9	62.3396	241631	7353.08	DLST
20	B8	10	62.6318	238850	7343.49	DLST
20	B8	11	62.9241	236363	7307.28	DLST
20	B8	12	63.2164	235097	7261.41	DLST
20	B8	13	63.5086	231980	7220.24	DLST
20	B8	14	63.8009	229916	7191.15	DLST
20	B8	15	64.0932	227969	7173.65	DLST
20	B8	16	64.3854	225915	7161.31	DLST
20	B8	17	64.6777	223082	7146.31	DLST
20	B8	18	64.97	221314	7123.86	DLST
20	B8	19	65.2622	218462	7094.82	DLST
20	B8	20	65.5545	216550	7064.57	DLST
20	B8	21	65.8468	214803	7038.06	DLST
20	B8	22	66.139	212522	7019.85	DLST
20	B8	23	66.4313	209856	7013.8	DLST
20	B8	24	66.7236	207733	7019.28	DLST
20	B8	25	67.0158	206343	7034.13	DLST
20	B8	26	67.3081	203722	7052.97	DLST
20	B8	27	67.6004	201058	7067.18	DLST
20	B8	28	67.8927	199595	7070.25	DLST
20	B8	29	68.1849	197319	7056.86	DLST
20	B8	30	68.4772	194307	7027.15	DLST
20	B8	31	68.7695	192521	6996.45	DLST
20	B8	32	69.0617	190799	6991.32	DLST
20	B8	33	69.354	188517	7036.18	DLST
20	B8	34	69.6463	186773	7129.82	DLST
20	B8	35	69.9385	184932	7263.51	DLST
20	B8	36	70.2308	182331	7408.73	DLST
20	B8	37	70.5231	179715	7528.13	DLST
20	B8	38	70.8153	177100	7592.97	DLST
20	B8	39	71.1076	173959	7594.74	DLST
20	B8	40	71.3999	172722	7545.79	DLST
20	B8	41	71.6921	170359	7470.17	DLST
20	B8	42	71.9844	168039	7390.56	DLST
20	B8	43	72.2767	165436	7319.66	DLST
20	B8	44	72.5689	163994	7259.15	DLST
20	B8	45	72.8612	161152	7204.23	DLST
20	B8	46	73.1535	159236	7150.64	DLST
20	B8	47	73.4458	156750	7099.05	DLST
20	B8	48	73.738	154939	7057.05	DLST
20	B8	49	74.0303	152697	7036.6	DLST
20	B8	50	74.3226	150780	7058.33	DLST
20	B8	51	74.6148	148435	7132.37	DLST
20	B8	52	74.9071	146561	7268.24	DLST
20	B8	53	75.1994	144667	7463.31	DLST
20	B8	54	75.4916	141905	7702.21	DLST
20	B8	55	75.7839	139336	7959.06	DLST
20	B8	56	76.0762	136592	8203.41	DLST
20	B8	57	76.3684	133618	8408.63	DLST
20	B8	58	76.6607	131011	8560.05	DLST
20	B8	59	76.953	128265	8661.79	DLST
20	B8	60	77.2452	124806	8741.9	DLST
20	B8	61	77.5375	122596	8855.62	DLST
20	B8	62	77.8298	120498	9086.32	DLST
20	B8	63	78.1221	117780	9543.58	DLST
20	B8	64	78.4143	114555	10356.8	DLST
20	B8	65	78.7066	112169	11660.3	DLST
20	B8	66	78.9989	108219	13563.1	DLST
20	B8	67	79.2911	104494	16099	DLST
20	B8	68	79.5834	98995.9	19165.7	DLST
20	B8	69	79.8757	90406	22478.1	DLST
20	B8	70	80.1679	79217.7	25571.3	DLST
20	B8	71	80.4602	64804.1	27878.5	DLST
20	B8	72	80.7525	49672.8	28877.1	DLST
20	B8	73	81.0447	37018.3	28254.6	DLST
20	B8	74	81.337	28333.8	26023	DLST
20	B8	75	81.6293	23970.4	22527.8	DLST
20	B8	76	81.9215	22287.5	18341.1	DLST
20	B8	77	82.2138	20928.9	14086.6	DLST
20	B8	78	82.5061	20717.5	10272.4	DLST
20	B8	79	82.7984	20076	7193.15	DLST
20	B8	80	83.0906	19015.3	4619.68	DLST
20	B8	81	83.3829	20274.2	2849.11	DLST
20	B8	82	83.6752	18640.8	1711.63	DLST
20	B8	83	83.9674	19142.5	1007.18	DLST
20	B8	84	84.2597	18883.2	572.704	DLST
20	B8	85	84.552	18704.9	297.083	DLST
20	B8	86	84.8442	18819.5	115.874	DLST
20	B8	87	85.1365	18838.5	-2.62646	DLST
20	B8	88	85.4288	18863.5	-72.1914	DLST
20	B8	89	85.721	18738.9	-100.35	DLST
20	B8	90	86.0133	18820.8	-95.4463	DLST
20	B8	91	86.3056	18492.1	-69.0396	DLST
20	B8	92	86.5978	18620.3	-34.3354	DLST
20	B8	93	86.8901	18166.8	-2.16357	DLST
20	B8	94	87.1824	17955.4	22.8315	DLST
20	B8	95	87.4746	18683	42.8389	DLST
20	B8	96	87.7669	18331.1	62.9731	DLST
20	B8	97	88.0592	17864.3	85.0327	DLST
20	B8	98	88.3515	17376.7	103.851	DLST
20	B8	99	88.6437	17854.2	109.663	DLST
20	B8	100	88.936	17530.3	94.916	DLST
20	B8	101	89.2283	17433.3	60.1499	DLST
20	B8	102	89.5205	17586.2	14.6265	DLST
20	B8	103	89.8128	17504.8	-27.9805	DLST
20	B8	104	90.1051	17353.4	-55.293	DLST
20	B8	105	90.3973	17247.2	-60.2178	DLST
20	B8	106	90.6896	17764.5	-42.7251	DLST
20	B8	107	90.9819	17120.2	-10.0186	DLST
20	B8	108	91.2741	16728.8	25.085	DLST
20	B8	109	91.5664	16641.9	48.1909	DLST
20	B8	110	91.8587	17015	48.9082	DLST
20	B8	111	92.1509	16813.7	25.0234	DLST
20	B8	112	92.4432	16631.1	-17.1885	DLST
20	B8	113	92.7355	16417.9	-66.0762	DLST
20	B8	114	93.0278	16858.8	-108.53	DLST
20	B8	115	93.32	16797.3	-133.009	DLST
20	B8	116	93.6123	16842.1	-132.241	DLST
20	B8	117	93.9046	16534.3	-106.167	DLST
20	B8	118	94.1968	16414.8	-63.4761	DLST
20	B8	119	94.4891	16374	-19.0962	DLST
20	B8	120	94.7814	15851.8	12.3091	DLST
25	C1	1	60.0002	312178	6853.93	DLST
25	C1	2	60.2922	309450	6899.58	DLST
25	C1	3	60.5842	308323	6948.15	DLST
25	C1	4	60.8762	306367	6993.18	DLST
25	C1	5	61.1682	304886	7030.11	DLST
25	C1	6	61.4602	301814	7056.51	DLST
25	C1	7	61.7522	300434	7072.02	DLST
25	C1	8	62.0442	297920	7078.06	DLST
25	C1	9	62.3362	295903	7077.67	DLST
25	C1	10	62.6282	293314	7074.85	DLST
25	C1	11	62.9202	291476	7073.26	DLST
25	C1	12	63.2122	289536	7075.14	DLST
25	C1	13	63.5042	287289	7081.2	DLST
25	C1	14	63.7962	284550	7091.56	DLST
25	C1	15	64.0882	283119	7106.65	DLST
25	C1	16	64.3802	280461	7126.49	DLST
25	C1	17	64.6722	278565	7149.64	DLST
25	C1	18	64.9642	276213	7172.14	DLST
25	C1	19	65.2562	274046	7188.85	DLST
25	C1	20	65.5482	271729	7196.45	DLST
25	C1	21	65.8402	269141	7196.81	DLST
25	C1	22	66.1322	267309	7198.57	DLST
25	C1	23	66.4242	265106	7215.01	DLST
25	C1	24	66.7162	262243	7258.09	DLST
25	C1	25	67.0082	261189	7330.94	DLST
25	C1	26	67.3002	258682	7423.44	DLST
25	C1	27	67.5922	256691	7514.15	DLST
25	C1	28	67.8842	253006	7578.94	DLST
25	C1	29	68.1762	250647	7601.22	DLST
25	C1	30	68.4681	248959	7576.88	DLST
25	C1	31	68.7601	246253	7512.08	DLST
25	C1	32	69.0521	244202	7417.2	DLST
25	C1	33	69.3441	241816	7302.98	DLST
[truncated: 3,807 more rows]

## Sheet: Melt Curve Result
Block Type	96-Well 0.2-mL Block
Calibration Background is expired	No
Calibration Background performed on	05-10-2022
Calibration Pure Dye ABY is expired	No
Calibration Pure Dye ABY performed on	05-10-2022
Calibration Pure Dye CY5 is expired	No
Calibration Pure Dye CY5 performed on	05-10-2022
Calibration Pure Dye FAM is expired	No
Calibration Pure Dye FAM performed on	05-10-2022
Calibration Pure Dye JUN is expired	No
Calibration Pure Dye JUN performed on	05-10-2022
Calibration Pure Dye MUSTANG PURPLE is expired	No
Calibration Pure Dye MUSTANG PURPLE performed on	05-10-2022
Calibration Pure Dye NED is expired	No
Calibration Pure Dye NED performed on	05-10-2022
Calibration Pure Dye ROX is expired	No
Calibration Pure Dye ROX performed on	05-10-2022
Calibration Pure Dye SYBR is expired	No
Calibration Pure Dye SYBR performed on	05-10-2022
Calibration Pure Dye TAMRA is expired	No
Calibration Pure Dye TAMRA performed on	05-10-2022
Calibration Pure Dye VIC is expired	No
Calibration Pure Dye VIC performed on	05-10-2022
Calibration ROI is expired	No
Calibration ROI performed on	05-10-2022
Calibration Uniformity is expired	No
Calibration Uniformity performed on	05-10-2022
Chemistry	SYBR_GREEN
Date Created	2023-03-01 19:09:44 PM CST
Experiment Barcode
Experiment Comment
Experiment File Name	D:\ZYM-PCR\machine2.25-j6-q6 - Copy\DLS-j6-q6.eds
Experiment Name	DLST-j6-q6
Experiment Run End Time	2023-02-25 18:57:17 PM CST
Experiment Type	Standard Curve
Instrument Name	272522087
Instrument Serial Number	272522087
Instrument Type	QuantStudio™ 5 System
Passive Reference
Post-read Stage/Step
Pre-read Stage/Step
Quantification Cycle Method	Ct
Signal Smoothing On	true
Stage where Melt Analysis is performed	Stage3
Stage/ Cycle where Ct Analysis is performed	Stage2, Step2
User Name
Well	Well Position	Sample	Target Name	Tm	Melt Peak Height
1	A1	J22	DLST	83.6521	39559.5
2	A2	J22	DLST	83.5061	41193.5
3	A3	J22	DLST	83.3842	42623.3
4	A4	J22	DLST	81.0459	27871
4	A4	J22	DLST	76.9538	14116.6
5	A5	Q24	DLST	83.5137	39834.1
6	A6	Q24	DLST	83.5137	39932.8
7	A7	Q24	DLST	83.3829	40491.1
8	A8	Q24	DLST	81.0447	31631.5
13	B1	J34	DLST	83.5061	40882.7
14	B2	J34	DLST	83.5061	41765.4
15	B3	J34	DLST	83.2381	37621.8
16	B4	J34	DLST	80.7536	28639.2
17	B5	Q34	DLST	83.3677	41140.7
18	B6	Q34	DLST	83.3677	36774
19	B7	Q34	DLST	83.3829	44439.7
20	B8	Q34	DLST	80.7525	28877.1
25	C1	J26	DLST	83.3601	36661.7
26	C2	J26	DLST	83.3601	42792.2
27	C3	J26	DLST	83.2381	45157.7
28	C4	J26	DLST	80.8997	26215
29	C5	Q35	DLST	83.3677	35102.2
30	C6	Q35	DLST	83.2216	32923
31	C7	Q35	DLST	83.2368	35749.2
32	C8	Q35	DLST	80.8986	27501.9
37	D1	J28(K42)	DLST	83.2141	44895.8
38	D2	J28(K42)	DLST	83.2141	41358
39	D3	J28(K42)	DLST	83.0919	41586.5
40	D4	J28(K42)	DLST	80.7536	30062.6
41	D5	Q38	DLST	83.2216	39620.2
42	D6	Q38	DLST	83.2216	41849.1
43	D7	Q38	DLST	83.0906	39154.6
44	D8	Q38	DLST	81.9215	30679.1
49	E1	J37	DLST	83.0681	37724.7
50	E2	J37	DLST	83.2141	39732.6
51	E3	J37	DLST	83.0919	37669.6
52	E4	J37	DLST	80.6075	27115
53	E5	Q40	DLST	83.2216	39329.8
54	E6	Q40	DLST	83.2216	42349.3
55	E7	Q40	DLST	83.0906	40159.2
56	E8	Q40	DLST	80.4602	27730.4
61	F1	J31	DLST	83.0681	43331.9
62	F2	J31	DLST	83.0681	46581.4
63	F3	J31	DLST	80.7536	27549.5
64	F4	J31	DLST	80.7536	28655.1
65	F5	Q21	DLST	83.2216	43069
66	F6	Q21	DLST	83.2216	43154
67	F7	Q21	DLST	82.9445	37356.8
68	F8	Q21	DLST	80.4602	26677.3
