# Supplementary material for: Machine learning-driven prediction model for cuproptosis-related genes in spinal cord injury: construction and experimental validation
Source: Front Neurol. 2025 Apr 23;16:1525416. doi: 10.3389/fneur.2025.1525416 (PMC12057486; doi:10.3389/fneur.2025.1525416)
Supplement: Supplementary file 2 [file Data_Sheet_2.zip › data 2/GADPH.xls]

## Sheet: Sample Setup
Block Type	96-Well 0.2-mL Block
Calibration Background is expired	No
Calibration Background performed on	05-10-2022
Calibration Pure Dye ABY is expired	No
Calibration Pure Dye ABY performed on	05-10-2022
Calibration Pure Dye CY5 is expired	No
Calibration Pure Dye CY5 performed on	05-10-2022
Calibration Pure Dye FAM is expired	No
Calibration Pure Dye FAM performed on	05-10-2022
Calibration Pure Dye JUN is expired	No
Calibration Pure Dye JUN performed on	05-10-2022
Calibration Pure Dye MUSTANG PURPLE is expired	No
Calibration Pure Dye MUSTANG PURPLE performed on	05-10-2022
Calibration Pure Dye NED is expired	No
Calibration Pure Dye NED performed on	05-10-2022
Calibration Pure Dye ROX is expired	No
Calibration Pure Dye ROX performed on	05-10-2022
Calibration Pure Dye SYBR is expired	No
Calibration Pure Dye SYBR performed on	05-10-2022
Calibration Pure Dye TAMRA is expired	No
Calibration Pure Dye TAMRA performed on	05-10-2022
Calibration Pure Dye VIC is expired	No
Calibration Pure Dye VIC performed on	05-10-2022
Calibration ROI is expired	No
Calibration ROI performed on	05-10-2022
Calibration Uniformity is expired	No
Calibration Uniformity performed on	05-10-2022
Chemistry	SYBR_GREEN
Date Created	2023-03-01 19:04:22 PM CST
Experiment Barcode
Experiment Comment
Experiment File Name	D:\ZL\MACHINE20230225-6J-6Q - Copy\GADPH-6J-6Q.eds
Experiment Name	GADPH-6J-6Q
Experiment Run End Time	2023-02-25 18:52:45 PM CST
Experiment Type	Standard Curve
Instrument Name	272522082
Instrument Serial Number	272522082
Instrument Type	QuantStudio™ 5 System
Passive Reference
Post-read Stage/Step
Pre-read Stage/Step
Quantification Cycle Method	Ct
Signal Smoothing On	true
Stage where Melt Analysis is performed	Stage3
Stage/ Cycle where Ct Analysis is performed	Stage2, Step2
User Name
Well	Well Position	Sample Name	Sample Color	Biogroup Name	Biogroup Color	Target Name	Target Color	Task	Reporter	Quencher	Quantity	Comments
1	A1	J22	RGB(255,127,0)			GADPH	RGB(176,23,31)	UNKNOWN	SYBR	None
2	A2	J22	RGB(255,127,0)			GADPH	RGB(176,23,31)	UNKNOWN	SYBR	None
3	A3	J22	RGB(255,127,0)			GADPH	RGB(176,23,31)	UNKNOWN	SYBR	None
4	A4	J22	RGB(255,127,0)			GADPH	RGB(176,23,31)	UNKNOWN	SYBR	None
5	A5	Q24	RGB(0,0,255)			GADPH	RGB(176,23,31)	UNKNOWN	SYBR	None
6	A6	Q24	RGB(0,0,255)			GADPH	RGB(176,23,31)	UNKNOWN	SYBR	None
7	A7	Q24	RGB(0,0,255)			GADPH	RGB(176,23,31)	UNKNOWN	SYBR	None
8	A8	Q24	RGB(0,0,255)			GADPH	RGB(176,23,31)	UNKNOWN	SYBR	None
9	A9
10	A10
11	A11
12	A12
13	B1	J34	RGB(176,23,31)			GADPH	RGB(176,23,31)	UNKNOWN	SYBR	None
14	B2	J34	RGB(176,23,31)			GADPH	RGB(176,23,31)	UNKNOWN	SYBR	None
15	B3	J34	RGB(176,23,31)			GADPH	RGB(176,23,31)	UNKNOWN	SYBR	None
16	B4	J34	RGB(176,23,31)			GADPH	RGB(176,23,31)	UNKNOWN	SYBR	None
17	B5	Q34	RGB(0,139,69)			GADPH	RGB(176,23,31)	UNKNOWN	SYBR	None
18	B6	Q34	RGB(0,139,69)			GADPH	RGB(176,23,31)	UNKNOWN	SYBR	None
19	B7	Q34	RGB(0,139,69)			GADPH	RGB(176,23,31)	UNKNOWN	SYBR	None
20	B8	Q34	RGB(0,139,69)			GADPH	RGB(176,23,31)	UNKNOWN	SYBR	None
21	B9
22	B10
23	B11
24	B12
25	C1	J26	RGB(139,137,112)			GADPH	RGB(176,23,31)	UNKNOWN	SYBR	None
26	C2	J26	RGB(139,137,112)			GADPH	RGB(176,23,31)	UNKNOWN	SYBR	None
27	C3	J26	RGB(139,137,112)			GADPH	RGB(176,23,31)	UNKNOWN	SYBR	None
28	C4	J26	RGB(139,137,112)			GADPH	RGB(176,23,31)	UNKNOWN	SYBR	None
29	C5	Q35	RGB(255,127,0)			GADPH	RGB(176,23,31)	UNKNOWN	SYBR	None
30	C6	Q35	RGB(255,127,0)			GADPH	RGB(176,23,31)	UNKNOWN	SYBR	None
31	C7	Q35	RGB(255,127,0)			GADPH	RGB(176,23,31)	UNKNOWN	SYBR	None
32	C8	Q35	RGB(255,127,0)			GADPH	RGB(176,23,31)	UNKNOWN	SYBR	None
33	C9
34	C10
35	C11
36	C12
37	D1	J28(K42)	RGB(176,23,31)			GADPH	RGB(176,23,31)	UNKNOWN	SYBR	None
38	D2	J28(K42)	RGB(176,23,31)			GADPH	RGB(176,23,31)	UNKNOWN	SYBR	None
39	D3	J28(K42)	RGB(176,23,31)			GADPH	RGB(176,23,31)	UNKNOWN	SYBR	None
40	D4	J28(K42)	RGB(176,23,31)			GADPH	RGB(176,23,31)	UNKNOWN	SYBR	None
41	D5	Q38	RGB(139,137,112)			GADPH	RGB(176,23,31)	UNKNOWN	SYBR	None
42	D6	Q38	RGB(139,137,112)			GADPH	RGB(176,23,31)	UNKNOWN	SYBR	None
43	D7	Q38	RGB(139,137,112)			GADPH	RGB(176,23,31)	UNKNOWN	SYBR	None
44	D8	Q38	RGB(139,137,112)			GADPH	RGB(176,23,31)	UNKNOWN	SYBR	None
45	D9
46	D10
47	D11
48	D12
49	E1	J37	RGB(0,0,255)			GADPH	RGB(176,23,31)	UNKNOWN	SYBR	None
50	E2	J37	RGB(0,0,255)			GADPH	RGB(176,23,31)	UNKNOWN	SYBR	None
51	E3	J37	RGB(0,0,255)			GADPH	RGB(176,23,31)	UNKNOWN	SYBR	None
52	E4	J37	RGB(0,0,255)			GADPH	RGB(176,23,31)	UNKNOWN	SYBR	None
53	E5	Q40	RGB(238,121,66)			GADPH	RGB(176,23,31)	UNKNOWN	SYBR	None
54	E6	Q40	RGB(238,121,66)			GADPH	RGB(176,23,31)	UNKNOWN	SYBR	None
55	E7	Q40	RGB(238,121,66)			GADPH	RGB(176,23,31)	UNKNOWN	SYBR	None
56	E8	Q40	RGB(238,121,66)			GADPH	RGB(176,23,31)	UNKNOWN	SYBR	None
57	E9
58	E10
59	E11
60	E12
61	F1	J31	RGB(0,139,69)			GADPH	RGB(176,23,31)	UNKNOWN	SYBR	None
62	F2	J31	RGB(0,139,69)			GADPH	RGB(176,23,31)	UNKNOWN	SYBR	None
63	F3	J31	RGB(0,139,69)			GADPH	RGB(176,23,31)	UNKNOWN	SYBR	None
64	F4	J31	RGB(0,139,69)			GADPH	RGB(176,23,31)	UNKNOWN	SYBR	None
65	F5	Q21	RGB(142,56,142)			GADPH	RGB(176,23,31)	UNKNOWN	SYBR	None
66	F6	Q21	RGB(142,56,142)			GADPH	RGB(176,23,31)	UNKNOWN	SYBR	None
67	F7	Q21	RGB(142,56,142)			GADPH	RGB(176,23,31)	UNKNOWN	SYBR	None
68	F8	Q21	RGB(142,56,142)			GADPH	RGB(176,23,31)	UNKNOWN	SYBR	None
69	F9
70	F10
71	F11
72	F12
73	G1
74	G2
75	G3
76	G4
77	G5
78	G6
79	G7
80	G8
81	G9
82	G10
83	G11
84	G12
85	H1
86	H2
87	H3
88	H4
89	H5
90	H6
91	H7
92	H8
93	H9
94	H10
95	H11
96	H12

## Sheet: Amplification Data
Block Type	96-Well 0.2-mL Block
Calibration Background is expired	No
Calibration Background performed on	05-10-2022
Calibration Pure Dye ABY is expired	No
Calibration Pure Dye ABY performed on	05-10-2022
Calibration Pure Dye CY5 is expired	No
Calibration Pure Dye CY5 performed on	05-10-2022
Calibration Pure Dye FAM is expired	No
Calibration Pure Dye FAM performed on	05-10-2022
Calibration Pure Dye JUN is expired	No
Calibration Pure Dye JUN performed on	05-10-2022
Calibration Pure Dye MUSTANG PURPLE is expired	No
Calibration Pure Dye MUSTANG PURPLE performed on	05-10-2022
Calibration Pure Dye NED is expired	No
Calibration Pure Dye NED performed on	05-10-2022
Calibration Pure Dye ROX is expired	No
Calibration Pure Dye ROX performed on	05-10-2022
Calibration Pure Dye SYBR is expired	No
Calibration Pure Dye SYBR performed on	05-10-2022
Calibration Pure Dye TAMRA is expired	No
Calibration Pure Dye TAMRA performed on	05-10-2022
Calibration Pure Dye VIC is expired	No
Calibration Pure Dye VIC performed on	05-10-2022
Calibration ROI is expired	No
Calibration ROI performed on	05-10-2022
Calibration Uniformity is expired	No
Calibration Uniformity performed on	05-10-2022
Chemistry	SYBR_GREEN
Date Created	2023-03-01 19:04:22 PM CST
Experiment Barcode
Experiment Comment
Experiment File Name	D:\ZL\MACHINE20230225-6J-6Q - Copy\GADPH-6J-6Q.eds
Experiment Name	GADPH-6J-6Q
Experiment Run End Time	2023-02-25 18:52:45 PM CST
Experiment Type	Standard Curve
Instrument Name	272522082
Instrument Serial Number	272522082
Instrument Type	QuantStudio™ 5 System
Passive Reference
Post-read Stage/Step
Pre-read Stage/Step
Quantification Cycle Method	Ct
Signal Smoothing On	true
Stage where Melt Analysis is performed	Stage3
Stage/ Cycle where Ct Analysis is performed	Stage2, Step2
User Name
Well	Well Position	Cycle	Target Name	Rn	Delta Rn
1	A1	1	GADPH	46694.2	-495.958
1	A1	2	GADPH	46694.1	-465.766
1	A1	3	GADPH	46688.1	-441.46
1	A1	4	GADPH	46912.5	-186.729
1	A1	5	GADPH	47096.8	27.8614
1	A1	6	GADPH	47156.1	117.491
1	A1	7	GADPH	47154.2	145.925
1	A1	8	GADPH	47387.7	409.648
1	A1	9	GADPH	47324.8	377.079
1	A1	10	GADPH	47121.6	204.177
1	A1	11	GADPH	46951.9	64.7988
1	A1	12	GADPH	46732.4	-124.4
1	A1	13	GADPH	46232.1	-594.391
1	A1	14	GADPH	46188.1	-608.109
1	A1	15	GADPH	46682.1	-83.8393
1	A1	16	GADPH	47582.4	846.81
1	A1	17	GADPH	48309.5	1604.22
1	A1	18	GADPH	49397.1	2722.12
1	A1	19	GADPH	51586.5	4941.8
1	A1	20	GADPH	55807.6	9193.22
1	A1	21	GADPH	63120	16535.9
1	A1	22	GADPH	76834.8	30281
1	A1	23	GADPH	98223.6	51700.2
1	A1	24	GADPH	128933	82439.9
1	A1	25	GADPH	165414	118951
1	A1	26	GADPH	200062	153630
1	A1	27	GADPH	226691	180288
1	A1	28	GADPH	244151	197779
1	A1	29	GADPH	252963	206621
1	A1	30	GADPH	257090	210778
1	A1	31	GADPH	258398	212117
1	A1	32	GADPH	258662	212411
1	A1	33	GADPH	259000	212780
1	A1	34	GADPH	258623	212433
1	A1	35	GADPH	257882	211722
1	A1	36	GADPH	257764	211634
1	A1	37	GADPH	257230	211131
1	A1	38	GADPH	256954	210885
1	A1	39	GADPH	255901	209862
1	A1	40	GADPH	255491	209483
2	A2	1	GADPH	42598.8	-785.567
2	A2	2	GADPH	42941.2	-458.816
2	A2	3	GADPH	43377.6	-37.9756
2	A2	4	GADPH	43490	58.7517
2	A2	5	GADPH	43427.3	-19.5132
2	A2	6	GADPH	43457.4	-5.03977
2	A2	7	GADPH	43521.1	43.0235
2	A2	8	GADPH	43494.2	0.524195
2	A2	9	GADPH	43421.1	-88.2641
2	A2	10	GADPH	43528.2	3.20535
2	A2	11	GADPH	43620.3	79.7647
2	A2	12	GADPH	43521.7	-34.4768
2	A2	13	GADPH	43459.3	-112.492
2	A2	14	GADPH	43639.5	52.0677
2	A2	15	GADPH	43833.5	230.408
2	A2	16	GADPH	44127	508.303
2	A2	17	GADPH	44466.5	832.175
2	A2	18	GADPH	45230.1	1580.2
2	A2	19	GADPH	47736.1	4070.59
2	A2	20	GADPH	52261.7	8580.53
2	A2	21	GADPH	59040.1	15343.3
2	A2	22	GADPH	72534	28821.6
2	A2	23	GADPH	94080.2	50352.2
2	A2	24	GADPH	124388	80644.3
2	A2	25	GADPH	161139	117380
2	A2	26	GADPH	196450	152675
2	A2	27	GADPH	223640	179850
2	A2	28	GADPH	240758	196952
2	A2	29	GADPH	250137	206315
2	A2	30	GADPH	254130	210292
2	A2	31	GADPH	255447	211594
2	A2	32	GADPH	256118	212250
2	A2	33	GADPH	255821	211937
2	A2	34	GADPH	256063	212164
2	A2	35	GADPH	255014	211099
2	A2	36	GADPH	254660	210729
2	A2	37	GADPH	254213	210266
2	A2	38	GADPH	253624	209662
2	A2	39	GADPH	252856	208878
2	A2	40	GADPH	252046	208052
3	A3	1	GADPH	41346.7	-398.114
3	A3	2	GADPH	41653.5	-127.928
3	A3	3	GADPH	41929.5	111.426
3	A3	4	GADPH	41868.4	13.7529
3	A3	5	GADPH	41814.2	-77.0299
3	A3	6	GADPH	41918.3	-9.55484
3	A3	7	GADPH	41905.9	-58.5446
3	A3	8	GADPH	41908.6	-92.4211
3	A3	9	GADPH	42227.1	189.495
3	A3	10	GADPH	42172.2	98.0485
3	A3	11	GADPH	41900.5	-210.273
3	A3	12	GADPH	41892.2	-255.119
3	A3	13	GADPH	42356.2	172.216
3	A3	14	GADPH	42338.5	118.003
3	A3	15	GADPH	42282.3	25.1855
3	A3	16	GADPH	42661	367.274
3	A3	17	GADPH	43418.6	1088.31
3	A3	18	GADPH	44706.7	2339.75
3	A3	19	GADPH	47053.3	4649.8
3	A3	20	GADPH	51691.2	9251.1
3	A3	21	GADPH	60335.5	17858.8
3	A3	22	GADPH	75703.6	33190.3
3	A3	23	GADPH	100485	57934.8
3	A3	24	GADPH	135125	92538.6
3	A3	25	GADPH	175690	133067
3	A3	26	GADPH	214503	171843
3	A3	27	GADPH	244175	201478
3	A3	28	GADPH	263179	220447
3	A3	29	GADPH	272494	229725
3	A3	30	GADPH	277269	234463
3	A3	31	GADPH	279341	236498
3	A3	32	GADPH	278883	236003
3	A3	33	GADPH	278522	235607
3	A3	34	GADPH	278224	235271
3	A3	35	GADPH	277699	234710
3	A3	36	GADPH	277023	233998
3	A3	37	GADPH	276030	232968
3	A3	38	GADPH	275189	232090
3	A3	39	GADPH	274521	231386
3	A3	40	GADPH	274804	231632
4	A4	1	GADPH	39570.3	-622.727
4	A4	2	GADPH	39762.7	-413.456
4	A4	3	GADPH	40075	-84.3265
4	A4	4	GADPH	40184.2	41.7019
4	A4	5	GADPH	40424.8	299.121
4	A4	6	GADPH	40544	435.247
4	A4	7	GADPH	40488.9	396.955
4	A4	8	GADPH	40212.2	137.132
4	A4	9	GADPH	40142.7	84.4179
4	A4	10	GADPH	40240.1	198.704
4	A4	11	GADPH	39654.1	-370.408
4	A4	12	GADPH	39528.4	-479.294
4	A4	13	GADPH	39717.8	-273.078
4	A4	14	GADPH	39463.1	-510.948
4	A4	15	GADPH	39380.7	-576.478
4	A4	16	GADPH	39537.1	-403.192
4	A4	17	GADPH	39889.8	-33.6288
4	A4	18	GADPH	39901.8	-4.80352
4	A4	19	GADPH	39916.7	26.9553
4	A4	20	GADPH	40117.2	244.312
4	A4	21	GADPH	39930.5	74.3831
4	A4	22	GADPH	39888.2	48.9505
4	A4	23	GADPH	40176.2	353.78
4	A4	24	GADPH	40200	394.499
4	A4	25	GADPH	40192.6	403.922
4	A4	26	GADPH	40629.3	857.501
4	A4	27	GADPH	41564.9	1809.97
4	A4	28	GADPH	42963.2	3225.06
4	A4	29	GADPH	45098.2	5376.92
4	A4	30	GADPH	49629.9	9925.48
4	A4	31	GADPH	57513.5	17825.9
4	A4	32	GADPH	71454.2	31783.5
4	A4	33	GADPH	94670.4	55016.5
4	A4	34	GADPH	127649	88012.2
4	A4	35	GADPH	165942	126322
4	A4	36	GADPH	202700	163097
4	A4	37	GADPH	231172	191586
4	A4	38	GADPH	249581	210011
4	A4	39	GADPH	260426	220873
4	A4	40	GADPH	265404	225868
5	A5	1	GADPH	41611.5	-307.984
5	A5	2	GADPH	41704.5	-205.391
5	A5	3	GADPH	41746	-154.308
5	A5	4	GADPH	41883	-7.59351
5	A5	5	GADPH	41982.8	101.801
5	A5	6	GADPH	42090.7	219.27
5	A5	7	GADPH	41915.1	53.3754
5	A5	8	GADPH	41725.4	-126.71
5	A5	9	GADPH	41701.4	-141.074
5	A5	10	GADPH	41862.1	29.2428
5	A5	11	GADPH	41849.2	25.9968
5	A5	12	GADPH	41894.4	80.8289
5	A5	13	GADPH	42264.2	460.204
5	A5	14	GADPH	42583.9	789.54
5	A5	15	GADPH	43250	1465.24
5	A5	16	GADPH	44890.4	3115.3
5	A5	17	GADPH	48313.3	6547.8
5	A5	18	GADPH	54149.9	12394.1
5	A5	19	GADPH	64463.4	22717.2
5	A5	20	GADPH	83046.8	41310.2
5	A5	21	GADPH	111543	69816.2
5	A5	22	GADPH	149678	107961
5	A5	23	GADPH	192144	150437
5	A5	24	GADPH	229380	187681
5	A5	25	GADPH	256343	214654
5	A5	26	GADPH	272442	230764
5	A5	27	GADPH	280306	238637
5	A5	28	GADPH	283939	242280
5	A5	29	GADPH	285410	243760
5	A5	30	GADPH	285187	243547
5	A5	31	GADPH	284597	242966
5	A5	32	GADPH	283903	242282
5	A5	33	GADPH	283193	241581
5	A5	34	GADPH	282776	241174
5	A5	35	GADPH	281825	240233
5	A5	36	GADPH	280906	239324
5	A5	37	GADPH	279847	238274
5	A5	38	GADPH	279016	237453
5	A5	39	GADPH	278272	236718
5	A5	40	GADPH	278691	237147
6	A6	1	GADPH	43662	-728.576
6	A6	2	GADPH	43826.7	-478.182
6	A6	3	GADPH	44279.8	60.5292
6	A6	4	GADPH	44412.5	278.877
6	A6	5	GADPH	44166	117.967
6	A6	6	GADPH	43906.4	-55.9356
6	A6	7	GADPH	43460.8	-415.959
6	A6	8	GADPH	43424.8	-366.252
6	A6	9	GADPH	43699.1	-6.36911
6	A6	10	GADPH	43710.5	90.7208
6	A6	11	GADPH	43650.7	116.537
6	A6	12	GADPH	43628.4	179.885
6	A6	13	GADPH	43720	357.135
6	A6	14	GADPH	43919.1	641.826
6	A6	15	GADPH	45019.8	1828.12
6	A6	16	GADPH	46476.7	3370.73
6	A6	17	GADPH	48769.4	5749.03
6	A6	18	GADPH	53587.7	10653
6	A6	19	GADPH	63055.6	20206.5
6	A6	20	GADPH	78588.4	35824.9
6	A6	21	GADPH	103880	61202.3
6	A6	22	GADPH	139816	97223.7
6	A6	23	GADPH	181386	138880
6	A6	24	GADPH	220537	178116
6	A6	25	GADPH	249916	207581
6	A6	26	GADPH	268163	225914
6	A6	27	GADPH	277637	235473
6	A6	28	GADPH	281864	239786
6	A6	29	GADPH	283377	241384
6	A6	30	GADPH	283554	241647
6	A6	31	GADPH	283257	241436
6	A6	32	GADPH	282210	240475
6	A6	33	GADPH	281727	240077
6	A6	34	GADPH	281583	240018
6	A6	35	GADPH	280834	239355
6	A6	36	GADPH	280364	238971
6	A6	37	GADPH	279896	238588
6	A6	38	GADPH	279257	238035
6	A6	39	GADPH	278650	237514
6	A6	40	GADPH	278171	237120
7	A7	1	GADPH	28493.3	-278.814
7	A7	2	GADPH	28679.4	62.7022
7	A7	3	GADPH	28459.4	-1.89653
7	A7	4	GADPH	28244.5	-61.341
7	A7	5	GADPH	28026.4	-124.033
7	A7	6	GADPH	27894.4	-100.702
7	A7	7	GADPH	27888.5	48.896
7	A7	8	GADPH	28028.8	344.614
7	A7	9	GADPH	27840.8	311.984
7	A7	10	GADPH	27212.3	-161.121
7	A7	11	GADPH	26961.6	-256.399
7	A7	12	GADPH	26971.9	-90.6269
7	A7	13	GADPH	27121.3	214.194
7	A7	14	GADPH	27198.7	446.926
7	A7	15	GADPH	27719.4	1123.1
7	A7	16	GADPH	28921.3	2480.36
7	A7	17	GADPH	30655.1	4369.61
7	A7	18	GADPH	34859.9	8729.82
7	A7	19	GADPH	42697.9	16723.2
7	A7	20	GADPH	56735.3	30916.1
7	A7	21	GADPH	79357.2	53693.4
7	A7	22	GADPH	113138	87630
7	A7	23	GADPH	154487	129134
7	A7	24	GADPH	196102	170904
7	A7	25	GADPH	229284	204242
7	A7	26	GADPH	251240	226353
7	A7	27	GADPH	263199	238468
7	A7	28	GADPH	268779	244203
7	A7	29	GADPH	270334	245913
7	A7	30	GADPH	270694	246429
7	A7	31	GADPH	270242	246132
7	A7	32	GADPH	269447	245492
7	A7	33	GADPH	268919	245120
7	A7	34	GADPH	268412	244769
7	A7	35	GADPH	267804	244316
7	A7	36	GADPH	266957	243625
7	A7	37	GADPH	266129	242952
7	A7	38	GADPH	265511	242489
7	A7	39	GADPH	265058	242191
7	A7	40	GADPH	264764	242053
8	A8	1	GADPH	25373.5	-712.168
8	A8	2	GADPH	25518.8	-383.107
8	A8	3	GADPH	25503.7	-214.423
8	A8	4	GADPH	25396.6	-137.774
8	A8	5	GADPH	25548.3	197.67
8	A8	6	GADPH	25381.4	214.598
8	A8	7	GADPH	25027.5	44.4796
8	A8	8	GADPH	24870.3	71.0427
8	A8	9	GADPH	24911.1	295.573
8	A8	10	GADPH	24412	-19.7492
8	A8	11	GADPH	24162.3	-85.6647
8	A8	12	GADPH	24076.5	12.3105
8	A8	13	GADPH	23846.5	-33.9097
8	A8	14	GADPH	23677.6	-19.1084
8	A8	15	GADPH	23488.5	-24.4438
8	A8	16	GADPH	23028.7	-300.416
8	A8	17	GADPH	22879.1	-266.277
8	A8	18	GADPH	22962.1	0.534416
8	A8	19	GADPH	22832	54.1561
8	A8	20	GADPH	22323.4	-270.689
8	A8	21	GADPH	22247.5	-162.812
8	A8	22	GADPH	22486	259.492
8	A8	23	GADPH	22428.1	385.41
8	A8	24	GADPH	22193.8	334.862
8	A8	25	GADPH	22139.8	464.579
8	A8	26	GADPH	22271.5	780.049
8	A8	27	GADPH	22952.8	1645.19
8	A8	28	GADPH	24027.2	2903.34
8	A8	29	GADPH	25759.8	4819.69
8	A8	30	GADPH	29647.3	8890.95
8	A8	31	GADPH	36430.6	15858
8	A8	32	GADPH	48858.7	28469.9
8	A8	33	GADPH	69915.9	49710.9
8	A8	34	GADPH	101319	81297.6
8	A8	35	GADPH	140363	120526
8	A8	36	GADPH	180405	160751
8	A8	37	GADPH	213074	193604
8	A8	38	GADPH	235720	216433
8	A8	39	GADPH	249229	230127
8	A8	40	GADPH	255336	236417
9	A9	1
9	A9	2
9	A9	3
9	A9	4
9	A9	5
9	A9	6
9	A9	7
9	A9	8
9	A9	9
9	A9	10
9	A9	11
9	A9	12
9	A9	13
9	A9	14
9	A9	15
9	A9	16
9	A9	17
9	A9	18
9	A9	19
9	A9	20
9	A9	21
9	A9	22
9	A9	23
9	A9	24
9	A9	25
9	A9	26
9	A9	27
9	A9	28
9	A9	29
9	A9	30
9	A9	31
9	A9	32
9	A9	33
9	A9	34
9	A9	35
9	A9	36
9	A9	37
9	A9	38
9	A9	39
9	A9	40
10	A10	1
10	A10	2
10	A10	3
10	A10	4
10	A10	5
10	A10	6
10	A10	7
10	A10	8
10	A10	9
10	A10	10
10	A10	11
10	A10	12
10	A10	13
10	A10	14
10	A10	15
10	A10	16
10	A10	17
10	A10	18
10	A10	19
10	A10	20
10	A10	21
10	A10	22
10	A10	23
10	A10	24
10	A10	25
10	A10	26
10	A10	27
10	A10	28
10	A10	29
10	A10	30
10	A10	31
10	A10	32
10	A10	33
10	A10	34
10	A10	35
10	A10	36
10	A10	37
10	A10	38
10	A10	39
10	A10	40
11	A11	1
11	A11	2
11	A11	3
11	A11	4
11	A11	5
11	A11	6
11	A11	7
11	A11	8
11	A11	9
11	A11	10
11	A11	11
11	A11	12
11	A11	13
11	A11	14
11	A11	15
11	A11	16
11	A11	17
11	A11	18
11	A11	19
11	A11	20
11	A11	21
11	A11	22
11	A11	23
11	A11	24
11	A11	25
11	A11	26
11	A11	27
11	A11	28
11	A11	29
11	A11	30
11	A11	31
11	A11	32
11	A11	33
11	A11	34
11	A11	35
11	A11	36
11	A11	37
11	A11	38
11	A11	39
11	A11	40
12	A12	1
12	A12	2
12	A12	3
12	A12	4
12	A12	5
12	A12	6
12	A12	7
12	A12	8
12	A12	9
12	A12	10
12	A12	11
12	A12	12
12	A12	13
12	A12	14
12	A12	15
12	A12	16
12	A12	17
12	A12	18
12	A12	19
12	A12	20
12	A12	21
12	A12	22
12	A12	23
12	A12	24
12	A12	25
12	A12	26
12	A12	27
12	A12	28
12	A12	29
12	A12	30
12	A12	31
12	A12	32
12	A12	33
12	A12	34
12	A12	35
12	A12	36
12	A12	37
12	A12	38
12	A12	39
12	A12	40
13	B1	1	GADPH	54858.4	-76.4529
13	B1	2	GADPH	55035.4	140.693
13	B1	3	GADPH	55118.1	263.371
13	B1	4	GADPH	55062.3	247.611
13	B1	5	GADPH	54756.9	-17.7579
13	B1	6	GADPH	54347.8	-386.791
13	B1	7	GADPH	54298.1	-396.461
13	B1	8	GADPH	54516.5	-137.928
13	B1	9	GADPH	54763.8	149.425
13	B1	10	GADPH	54717.9	143.502
13	B1	11	GADPH	54526.4	-7.91065
13	B1	12	GADPH	54500.6	6.32951
13	B1	13	GADPH	54627.9	173.691
13	B1	14	GADPH	54377.1	-37.0808
13	B1	15	GADPH	54519.1	144.945
13	B1	16	GADPH	55734.5	1400.46
13	B1	17	GADPH	57338.7	3044.67
13	B1	18	GADPH	59298.5	5044.53
13	B1	19	GADPH	64310.3	10096.4
13	B1	20	GADPH	73463	19289.1
13	B1	21	GADPH	88147.6	34013.8
13	B1	22	GADPH	113012	58918.5
13	B1	23	GADPH	146564	92509.9
13	B1	24	GADPH	184712	130698
13	B1	25	GADPH	219401	165427
13	B1	26	GADPH	244973	191039
13	B1	27	GADPH	260792	206899
13	B1	28	GADPH	268646	214793
13	B1	29	GADPH	272868	219055
13	B1	30	GADPH	274519	220745
13	B1	31	GADPH	274661	220927
13	B1	32	GADPH	274427	220734
13	B1	33	GADPH	273406	219753
13	B1	34	GADPH	272375	218762
13	B1	35	GADPH	272538	218964
13	B1	36	GADPH	272062	218529
13	B1	37	GADPH	271011	217518
13	B1	38	GADPH	270767	217314
13	B1	39	GADPH	269961	216549
13	B1	40	GADPH	270003	216630
14	B2	1	GADPH	53285.6	-449.59
14	B2	2	GADPH	53265.2	-359.37
14	B2	3	GADPH	53467.8	-46.1919
14	B2	4	GADPH	53441.6	38.2865
14	B2	5	GADPH	53414.5	121.738
14	B2	6	GADPH	53206.3	24.1379
14	B2	7	GADPH	52861.4	-210.102
14	B2	8	GADPH	52777.3	-183.616
14	B2	9	GADPH	52953.7	103.464
14	B2	10	GADPH	52939.1	199.438
14	B2	11	GADPH	52817.2	188.155
14	B2	12	GADPH	52283.1	-235.308
14	B2	13	GADPH	52248.7	-159.142
14	B2	14	GADPH	52752.9	455.731
14	B2	15	GADPH	53360	1173.43
14	B2	16	GADPH	54057.1	1981.17
14	B2	17	GADPH	54812.7	2847.36
14	B2	18	GADPH	56924.8	5070.09
14	B2	19	GADPH	61413.8	9669.65
14	B2	20	GADPH	69240.8	17607.2
14	B2	21	GADPH	82963.4	31440.5
14	B2	22	GADPH	105250	53837.8
14	B2	23	GADPH	137395	86093.6
14	B2	24	GADPH	175906	124715
14	B2	25	GADPH	213128	162048
14	B2	26	GADPH	242246	191276
14	B2	27	GADPH	260835	209976
14	B2	28	GADPH	270319	219571
14	B2	29	GADPH	274722	224085
14	B2	30	GADPH	276118	225591
14	B2	31	GADPH	276261	225844
14	B2	32	GADPH	276423	226116
14	B2	33	GADPH	275798	225603
14	B2	34	GADPH	274861	224776
14	B2	35	GADPH	274110	224136
14	B2	36	GADPH	274161	224297
14	B2	37	GADPH	273457	223704
14	B2	38	GADPH	273002	223360
14	B2	39	GADPH	271902	222370
14	B2	40	GADPH	271096	221675
15	B3	1	GADPH	36527.3	-526.623
15	B3	2	GADPH	36721.8	-261.811
15	B3	3	GADPH	36808.8	-104.585
15	B3	4	GADPH	37073.3	230.184
15	B3	5	GADPH	37059.9	287.031
15	B3	6	GADPH	36990.3	287.757
15	B3	7	GADPH	36632.5	0.197976
15	B3	8	GADPH	36330.3	-231.748
15	B3	9	GADPH	35751.1	-740.678
15	B3	10	GADPH	35793.9	-627.616
15	B3	11	GADPH	36515.7	164.422
15	B3	12	GADPH	36618.9	337.914
15	B3	13	GADPH	36607.8	397.121
15	B3	14	GADPH	36648.5	508.089
15	B3	15	GADPH	37030	959.811
15	B3	16	GADPH	37838.5	1838.55
15	B3	17	GADPH	38738.6	2808.97
15	B3	18	GADPH	40976.1	5116.7
15	B3	19	GADPH	45262.9	9473.75
15	B3	20	GADPH	53236.7	17517.8
15	B3	21	GADPH	67067.6	31419
15	B3	22	GADPH	91072.7	55494.4
15	B3	23	GADPH	125078	89570.2
15	B3	24	GADPH	166094	130656
15	B3	25	GADPH	206330	170962
15	B3	26	GADPH	238791	203494
15	B3	27	GADPH	259752	224525
15	B3	28	GADPH	271355	236198
15	B3	29	GADPH	276784	241698
15	B3	30	GADPH	278329	243313
15	B3	31	GADPH	278657	243711
15	B3	32	GADPH	278436	243561
15	B3	33	GADPH	277917	243111
15	B3	34	GADPH	276839	242104
15	B3	35	GADPH	276467	241802
15	B3	36	GADPH	276030	241435
15	B3	37	GADPH	275330	240806
15	B3	38	GADPH	274806	240352
15	B3	39	GADPH	273757	239373
15	B3	40	GADPH	273316	239002
16	B4	1	GADPH	39522.9	-624.34
16	B4	2	GADPH	39642.6	-423.964
16	B4	3	GADPH	39767.8	-218.073
16	B4	4	GADPH	39865.6	-39.4974
16	B4	5	GADPH	39795.8	-28.6488
16	B4	6	GADPH	39743.2	-0.526801
16	B4	7	GADPH	39601.7	-61.3501
16	B4	8	GADPH	39543.6	-38.7437
16	B4	9	GADPH	39747.8	246.07
16	B4	10	GADPH	39750.8	329.739
16	B4	11	GADPH	39608.3	267.966
16	B4	12	GADPH	39375.4	115.776
16	B4	13	GADPH	39156.5	-22.4305
16	B4	14	GADPH	39056.6	-41.6209
16	B4	15	GADPH	38958.4	-59.2216
16	B4	16	GADPH	38542.1	-394.748
16	B4	17	GADPH	38500.5	-355.696
16	B4	18	GADPH	38751.4	-24.0782
16	B4	19	GADPH	38788.6	93.8056
16	B4	20	GADPH	38845.4	231.279
16	B4	21	GADPH	38865.2	331.796
16	B4	22	GADPH	39068.2	615.496
16	B4	23	GADPH	39200.8	828.7
16	B4	24	GADPH	39367.4	1076.01
16	B4	25	GADPH	39367	1156.3
16	B4	26	GADPH	39631.6	1501.55
16	B4	27	GADPH	40454.2	2404.91
16	B4	28	GADPH	41700.7	3732.11
16	B4	29	GADPH	43516.6	5628.65
16	B4	30	GADPH	47400.2	9592.97
16	B4	31	GADPH	54600.2	16873.6
16	B4	32	GADPH	67676.3	30030.5
16	B4	33	GADPH	89072.4	51507.3
16	B4	34	GADPH	120256	82771.5
16	B4	35	GADPH	158893	121489
16	B4	36	GADPH	197563	160240
16	B4	37	GADPH	228300	191058
16	B4	38	GADPH	248768	211606
16	B4	39	GADPH	259647	222566
16	B4	40	GADPH	264858	227857
17	B5	1	GADPH	40264.1	-192.918
17	B5	2	GADPH	40233.6	-201.867
17	B5	3	GADPH	40226	-188.007
17	B5	4	GADPH	40450	57.4661
17	B5	5	GADPH	40494.3	123.193
17	B5	6	GADPH	40446	96.3618
17	B5	7	GADPH	40530.3	202.132
17	B5	8	GADPH	40487.5	180.808
17	B5	9	GADPH	39904	-381.183
17	B5	10	GADPH	39868.2	-395.519
17	B5	11	GADPH	40321.6	79.3099
17	B5	12	GADPH	40359.5	138.635
17	B5	13	GADPH	40286.2	86.8033
17	B5	14	GADPH	40336.9	159.038
17	B5	15	GADPH	41046.8	890.437
17	B5	16	GADPH	43026.5	2891.55
17	B5	17	GADPH	46105.9	5992.38
17	B5	18	GADPH	52080	11988
17	B5	19	GADPH	62835	22764.4
17	B5	20	GADPH	81309.1	41260.1
17	B5	21	GADPH	110296	70268.1
17	B5	22	GADPH	149743	109737
17	B5	23	GADPH	193562	153577
17	B5	24	GADPH	232500	192537
17	B5	25	GADPH	261187	221245
17	B5	26	GADPH	278962	239042
17	B5	27	GADPH	287813	247914
17	B5	28	GADPH	291786	251909
17	B5	29	GADPH	293818	253962
17	B5	30	GADPH	293940	254106
17	B5	31	GADPH	293664	253851
17	B5	32	GADPH	293426	253635
17	B5	33	GADPH	292770	253000
17	B5	34	GADPH	292042	252293
17	B5	35	GADPH	291192	251465
17	B5	36	GADPH	290411	250706
17	B5	37	GADPH	289677	249993
17	B5	38	GADPH	288772	249110
17	B5	39	GADPH	288372	248731
17	B5	40	GADPH	288147	248528
18	B6	1	GADPH	39676.1	-503.284
18	B6	2	GADPH	39746	-186.392
18	B6	3	GADPH	39722.8	37.4526
18	B6	4	GADPH	39493.1	54.7818
18	B6	5	GADPH	39233.6	42.3962
18	B6	6	GADPH	38736.6	-207.614
18	B6	7	GADPH	38596.4	-100.789
18	B6	8	GADPH	38606.3	156.212
18	B6	9	GADPH	38220.6	17.5608
18	B6	10	GADPH	38094.8	138.757
18	B6	11	GADPH	38231.3	522.313
18	B6	12	GADPH	38824	1362.08
18	B6	13	GADPH	39071.2	1856.33
18	B6	14	GADPH	39504.6	2536.74
18	B6	15	GADPH	40308.5	3587.66
18	B6	16	GADPH	41973.4	5499.67
18	B6	17	GADPH	45853.7	9626.98
18	B6	18	GADPH	52711.4	16731.7
18	B6	19	GADPH	65540.9	29808.3
18	B6	20	GADPH	85934.3	50448.8
18	B6	21	GADPH	116980	81741.1
18	B6	22	GADPH	155589	120598
18	B6	23	GADPH	195256	160511
18	B6	24	GADPH	228800	194303
18	B6	25	GADPH	250780	216530
18	B6	26	GADPH	263515	229511
18	B6	27	GADPH	270152	236396
18	B6	28	GADPH	272863	239354
18	B6	29	GADPH	273894	240632
18	B6	30	GADPH	273817	240801
18	B6	31	GADPH	273271	240503
18	B6	32	GADPH	272264	239743
18	B6	33	GADPH	271764	239490
18	B6	34	GADPH	271303	239276
18	B6	35	GADPH	270358	238578
18	B6	36	GADPH	269829	238296
18	B6	37	GADPH	269484	238198
18	B6	38	GADPH	268831	237792
18	B6	39	GADPH	267903	237112
18	B6	40	GADPH	267207	236662
19	B7	1	GADPH	34517.3	-516.903
19	B7	2	GADPH	34561.4	-317.103
19	B7	3	GADPH	34654.8	-68.1071
19	B7	4	GADPH	34560.3	-6.98637
19	B7	5	GADPH	34395.9	-15.8266
19	B7	6	GADPH	34298.5	42.4113
19	B7	7	GADPH	34242.6	142.114
19	B7	8	GADPH	33951.6	6.8012
19	B7	9	GADPH	33777.4	-11.789
19	B7	10	GADPH	33545	-88.6175
19	B7	11	GADPH	33495.4	17.4251
19	B7	12	GADPH	33580.5	258.089
19	B7	13	GADPH	33947.6	780.831
19	B7	14	GADPH	34741.5	1730.33
19	B7	15	GADPH	35953.7	3098.18
19	B7	16	GADPH	38007.6	5307.68
19	B7	17	GADPH	42445	9900.72
19	B7	18	GADPH	51129.2	18740.5
19	B7	19	GADPH	65642.6	33409.5
19	B7	20	GADPH	89846.3	57768.9
19	B7	21	GADPH	125073	93151.4
19	B7	22	GADPH	168062	136296
19	B7	23	GADPH	210107	178496
19	B7	24	GADPH	243802	212347
19	B7	25	GADPH	265602	234303
19	B7	26	GADPH	278709	247566
19	B7	27	GADPH	284928	253940
19	B7	28	GADPH	287520	256688
19	B7	29	GADPH	288430	257753
19	B7	30	GADPH	288395	257873
19	B7	31	GADPH	287781	257415
19	B7	32	GADPH	287185	256975
19	B7	33	GADPH	286534	256479
19	B7	34	GADPH	285580	255681
19	B7	35	GADPH	284563	254820
19	B7	36	GADPH	284351	254763
19	B7	37	GADPH	283766	254334
19	B7	38	GADPH	282745	253469
19	B7	39	GADPH	281888	252768
19	B7	40	GADPH	280940	251974
20	B8	1	GADPH	31345.5	294.823
20	B8	2	GADPH	31267.8	356.976
20	B8	3	GADPH	31184.2	413.112
20	B8	4	GADPH	31021.8	390.488
20	B8	5	GADPH	30858.6	367.061
20	B8	6	GADPH	30536.4	184.659
20	B8	7	GADPH	30329.9	117.884
20	B8	8	GADPH	30123	50.8129
20	B8	9	GADPH	29562	-370.468
20	B8	10	GADPH	29401.3	-391.369
20	B8	11	GADPH	29499.1	-153.796
20	B8	12	GADPH	28983.2	-529.926
20	B8	13	GADPH	28791.6	-581.687
20	B8	14	GADPH	28860.4	-373.185
20	B8	15	GADPH	28985.9	-107.883
20	B8	16	GADPH	29151.8	197.811
20	B8	17	GADPH	28826.2	12.0129
20	B8	18	GADPH	28529.8	-144.627
20	B8	19	GADPH	28147.1	-387.556
20	B8	20	GADPH	28180	-214.93
20	B8	21	GADPH	28658.2	403.098
20	B8	22	GADPH	28682.1	566.749
20	B8	23	GADPH	28527.3	551.74
20	B8	24	GADPH	28512.4	676.633
20	B8	25	GADPH	28757.2	1061.17
20	B8	26	GADPH	28937.6	1381.38
20	B8	27	GADPH	29666	2249.57
20	B8	28	GADPH	30286.4	3009.75
20	B8	29	GADPH	32375.9	5238.97
20	B8	30	GADPH	35574.5	8577.32
20	B8	31	GADPH	41886.7	15029.4
20	B8	32	GADPH	53303.5	26585.9
20	B8	33	GADPH	72256.6	45678.8
20	B8	34	GADPH	101896	75458.3
20	B8	35	GADPH	140335	114036
20	B8	36	GADPH	180548	154389
20	B8	37	GADPH	214572	188553
20	B8	38	GADPH	238023	212145
20	B8	39	GADPH	251474	225735
20	B8	40	GADPH	257649	232050
21	B9	1
21	B9	2
21	B9	3
21	B9	4
21	B9	5
21	B9	6
21	B9	7
21	B9	8
21	B9	9
21	B9	10
21	B9	11
21	B9	12
21	B9	13
21	B9	14
21	B9	15
21	B9	16
21	B9	17
21	B9	18
21	B9	19
21	B9	20
21	B9	21
21	B9	22
21	B9	23
21	B9	24
21	B9	25
21	B9	26
21	B9	27
21	B9	28
21	B9	29
21	B9	30
21	B9	31
21	B9	32
21	B9	33
21	B9	34
21	B9	35
21	B9	36
21	B9	37
21	B9	38
21	B9	39
21	B9	40
22	B10	1
22	B10	2
22	B10	3
22	B10	4
22	B10	5
22	B10	6
22	B10	7
22	B10	8
22	B10	9
22	B10	10
22	B10	11
22	B10	12
22	B10	13
22	B10	14
22	B10	15
22	B10	16
22	B10	17
22	B10	18
22	B10	19
22	B10	20
22	B10	21
22	B10	22
22	B10	23
22	B10	24
22	B10	25
22	B10	26
22	B10	27
22	B10	28
22	B10	29
22	B10	30
22	B10	31
22	B10	32
22	B10	33
22	B10	34
22	B10	35
22	B10	36
22	B10	37
22	B10	38
22	B10	39
22	B10	40
23	B11	1
23	B11	2
23	B11	3
23	B11	4
23	B11	5
23	B11	6
23	B11	7
23	B11	8
23	B11	9
23	B11	10
23	B11	11
23	B11	12
23	B11	13
23	B11	14
23	B11	15
23	B11	16
23	B11	17
23	B11	18
23	B11	19
23	B11	20
23	B11	21
23	B11	22
23	B11	23
23	B11	24
23	B11	25
23	B11	26
23	B11	27
23	B11	28
23	B11	29
23	B11	30
23	B11	31
23	B11	32
23	B11	33
23	B11	34
23	B11	35
23	B11	36
23	B11	37
23	B11	38
23	B11	39
23	B11	40
24	B12	1
24	B12	2
24	B12	3
24	B12	4
24	B12	5
24	B12	6
24	B12	7
24	B12	8
24	B12	9
24	B12	10
24	B12	11
24	B12	12
24	B12	13
24	B12	14
24	B12	15
24	B12	16
24	B12	17
24	B12	18
24	B12	19
24	B12	20
24	B12	21
24	B12	22
24	B12	23
24	B12	24
24	B12	25
24	B12	26
24	B12	27
24	B12	28
24	B12	29
24	B12	30
24	B12	31
24	B12	32
24	B12	33
24	B12	34
24	B12	35
24	B12	36
24	B12	37
24	B12	38
24	B12	39
24	B12	40
25	C1	1	GADPH	44906	-319.594
25	C1	2	GADPH	45003.1	-169.469
25	C1	3	GADPH	44810.2	-309.379
25	C1	4	GADPH	44827.7	-238.926
25	C1	5	GADPH	45310.2	296.508
25	C1	6	GADPH	45267.1	306.407
25	C1	7	GADPH	45098	190.259
25	C1	8	GADPH	44857.6	2.8605
25	C1	9	GADPH	44792.4	-9.38142
25	C1	10	GADPH	44834.4	85.5759
25	C1	11	GADPH	44371.9	-323.924
25	C1	12	GADPH	44260	-382.908
25	C1	13	GADPH	44477.1	-112.802
25	C1	14	GADPH	45244.3	707.311
25	C1	15	GADPH	46080.8	1596.82
25	C1	16	GADPH	47154.5	2723.45
25	C1	17	GADPH	49443.9	5065.81
25	C1	18	GADPH	54187.9	9862.8
25	C1	19	GADPH	63140.6	18868.5
25	C1	20	GADPH	78915.5	34696.4
25	C1	21	GADPH	102767	58600.4
25	C1	22	GADPH	135157	91043.7
25	C1	23	GADPH	172085	128025
25	C1	24	GADPH	204822	160815
25	C1	25	GADPH	228310	184355
25	C1	26	GADPH	242679	198778
25	C1	27	GADPH	249920	206071
25	C1	28	GADPH	252734	208939
25	C1	29	GADPH	253408	209665
25	C1	30	GADPH	253714	210025
25	C1	31	GADPH	253237	209601
25	C1	32	GADPH	252428	208845
25	C1	33	GADPH	251640	208110
25	C1	34	GADPH	251138	207661
25	C1	35	GADPH	250637	207212
25	C1	36	GADPH	249683	206312
25	C1	37	GADPH	249342	206023
25	C1	38	GADPH	249183	205917
25	C1	39	GADPH	248986	205773
25	C1	40	GADPH	248693	205534
26	C2	1	GADPH	41647.3	-800.736
26	C2	2	GADPH	41773.3	-567.053
26	C2	3	GADPH	42314.9	82.2592
26	C2	4	GADPH	42290.4	165.431
26	C2	5	GADPH	41806.8	-210.414
26	C2	6	GADPH	41751.2	-158.371
26	C2	7	GADPH	42005.4	203.609
26	C2	8	GADPH	41578.6	-115.532
26	C2	9	GADPH	41458.9	-127.466
26	C2	10	GADPH	41504	25.3419
26	C2	11	GADPH	41506.1	135.142
26	C2	12	GADPH	41606.6	343.345
26	C2	13	GADPH	41931.3	775.727
26	C2	14	GADPH	42266.4	1218.47
26	C2	15	GADPH	43254.6	2314.45
26	C2	16	GADPH	45253	4420.53
26	C2	17	GADPH	48688.3	7963.5
26	C2	18	GADPH	55298.4	14681.3
26	C2	19	GADPH	67393.1	26883.8
26	C2	20	GADPH	88063.5	47661.9
26	C2	21	GADPH	118737	78442.9
26	C2	22	GADPH	158737	118551
26	C2	23	GADPH	200553	160475
26	C2	24	GADPH	235075	195104
26	C2	25	GADPH	257825	217962
26	C2	26	GADPH	270976	231221
26	C2	27	GADPH	277565	237917
26	C2	28	GADPH	279174	239634
26	C2	29	GADPH	279491	240058
26	C2	30	GADPH	279595	240270
26	C2	31	GADPH	278879	239662
26	C2	32	GADPH	277868	238758
26	C2	33	GADPH	277346	238345
26	C2	34	GADPH	276836	237942
26	C2	35	GADPH	276146	237359
26	C2	36	GADPH	275364	236686
26	C2	37	GADPH	274612	236041
26	C2	38	GADPH	274361	235898
26	C2	39	GADPH	273797	235442
26	C2	40	GADPH	273055	234808
27	C3	1	GADPH	39779.3	-610.207
27	C3	2	GADPH	39827.3	-503.406
27	C3	3	GADPH	40189.8	-82.2214
27	C3	4	GADPH	40326.2	112.92
27	C3	5	GADPH	40262.7	108.257
27	C3	6	GADPH	40020.5	-75.2308
27	C3	7	GADPH	39899.7	-137.273
27	C3	8	GADPH	39893.4	-84.8386
27	C3	9	GADPH	40057.1	137.662
27	C3	10	GADPH	39982.9	122.229
27	C3	11	GADPH	39700.4	-101.504
27	C3	12	GADPH	39682.3	-60.8511
27	C3	13	GADPH	39926	241.595
27	C3	14	GADPH	40274.1	648.412
27	C3	15	GADPH	41198.3	1631.41
27	C3	16	GADPH	42933.4	3425.24
27	C3	17	GADPH	45720.7	6271.31
27	C3	18	GADPH	52397.4	13006.8
27	C3	19	GADPH	64059.1	24727.2
27	C3	20	GADPH	83195.1	43922
27	C3	21	GADPH	112834	73620.1
27	C3	22	GADPH	151275	112119
27	C3	23	GADPH	192127	153030
27	C3	24	GADPH	227950	188912
27	C3	25	GADPH	252610	213630
27	C3	26	GADPH	266488	227568
27	C3	27	GADPH	273082	234220
27	C3	28	GADPH	275728	236925
27	C3	29	GADPH	276198	237454
27	C3	30	GADPH	275807	237121
27	C3	31	GADPH	275347	236720
27	C3	32	GADPH	274693	236125
27	C3	33	GADPH	274013	235503
27	C3	34	GADPH	273299	234848
27	C3	35	GADPH	272612	234221
27	C3	36	GADPH	271931	233598
27	C3	37	GADPH	271364	233090
27	C3	38	GADPH	271048	232832
27	C3	39	GADPH	270452	232296
27	C3	40	GADPH	270057	231959
28	C4	1	GADPH	39397.1	-1124.5
28	C4	2	GADPH	39653.4	-781.699
28	C4	3	GADPH	40216.1	-132.383
28	C4	4	GADPH	40216.3	-45.6966
28	C4	5	GADPH	40087.1	-88.4005
28	C4	6	GADPH	39995.9	-93.0224
28	C4	7	GADPH	40119.7	117.289
28	C4	8	GADPH	40268.5	352.64
28	C4	9	GADPH	40082.4	253.081
28	C4	10	GADPH	39569.7	-173.104
28	C4	11	GADPH	39432.6	-223.616
28	C4	12	GADPH	39609.5	39.7503
28	C4	13	GADPH	39557.1	73.9526
28	C4	14	GADPH	39465.6	68.944
28	C4	15	GADPH	39391.7	81.6112
28	C4	16	GADPH	39030.2	-193.386
28	C4	17	GADPH	38956.1	-180.937
28	C4	18	GADPH	39194.4	143.933
28	C4	19	GADPH	39148.3	184.331
28	C4	20	GADPH	38692.5	-184.986
28	C4	21	GADPH	38643.1	-147.78
28	C4	22	GADPH	39000.6	296.254
28	C4	23	GADPH	39413.6	795.753
28	C4	24	GADPH	39480	948.714
28	C4	25	GADPH	39670.4	1225.62
28	C4	26	GADPH	39836.6	1478.36
28	C4	27	GADPH	40384.8	2113.1
28	C4	28	GADPH	41229.5	3044.34
28	C4	29	GADPH	42705.7	4607.09
28	C4	30	GADPH	45167.8	7155.68
28	C4	31	GADPH	50699.4	12773.8
28	C4	32	GADPH	60913.6	23074.5
28	C4	33	GADPH	77583.6	39831.1
28	C4	34	GADPH	104474	66807.9
28	C4	35	GADPH	142127	104548
28	C4	36	GADPH	184839	147346
28	C4	37	GADPH	223787	186381
28	C4	38	GADPH	253163	215843
28	C4	39	GADPH	271079	233845
28	C4	40	GADPH	280122	242975
29	C5	1	GADPH	38337.8	-462.17
29	C5	2	GADPH	38383	-283.847
29	C5	3	GADPH	38589.4	55.6132
29	C5	4	GADPH	38608.4	207.702
29	C5	5	GADPH	38124.4	-143.217
29	C5	6	GADPH	37956.9	-177.561
29	C5	7	GADPH	37992.6	-8.80035
29	C5	8	GADPH	37898.8	30.5191
29	C5	9	GADPH	37680.2	-55.013
29	C5	10	GADPH	37582	-20.1506
29	C5	11	GADPH	37502.1	33.0126
29	C5	12	GADPH	37413.8	77.8946
29	C5	13	GADPH	37397.5	194.695
29	C5	14	GADPH	37413.9	344.108
29	C5	15	GADPH	37414.4	477.689
29	C5	16	GADPH	37500.5	696.915
29	C5	17	GADPH	38014.2	1343.68
29	C5	18	GADPH	39368.1	2830.76
29	C5	19	GADPH	41421.3	5017.04
29	C5	20	GADPH	45371.1	9099.89
29	C5	21	GADPH	52670.8	16532.7
29	C5	22	GADPH	65781.3	29776.3
29	C5	23	GADPH	87752.1	51880.2
29	C5	24	GADPH	119106	83367
29	C5	25	GADPH	157129	121523
29	C5	26	GADPH	194679	159207
29	C5	27	GADPH	224436	189097
29	C5	28	GADPH	243127	207921
29	C5	29	GADPH	253156	218082
29	C5	30	GADPH	257343	222403
29	C5	31	GADPH	258480	223673
29	C5	32	GADPH	258515	223841
29	C5	33	GADPH	257920	223379
29	C5	34	GADPH	257490	223082
29	C5	35	GADPH	256798	222523
29	C5	36	GADPH	256276	222134
29	C5	37	GADPH	255696	221688
29	C5	38	GADPH	255244	221368
29	C5	39	GADPH	254753	221011
29	C5	40	GADPH	254028	220419
30	C6	1	GADPH	32498.7	-1189.23
30	C6	2	GADPH	32581.3	-839.692
30	C6	3	GADPH	32938.1	-215.995
30	C6	4	GADPH	32948.5	61.3394
30	C6	5	GADPH	32669.6	49.3247
30	C6	6	GADPH	32502.8	149.472
30	C6	7	GADPH	32336.2	249.721
30	C6	8	GADPH	31689.3	-130.253
30	C6	9	GADPH	31438.7	-113.914
30	C6	10	GADPH	31245.8	-39.87
30	C6	11	GADPH	30923.8	-94.9746
30	C6	12	GADPH	30837	85.1494
30	C6	13	GADPH	30850.7	365.791
30	C6	14	GADPH	30890.2	672.192
30	C6	15	GADPH	30824.4	873.277
30	C6	16	GADPH	30835.3	1151.09
30	C6	17	GADPH	31156.9	1739.58
30	C6	18	GADPH	32198.7	3048.38
30	C6	19	GADPH	33858.8	4975.33
30	C6	20	GADPH	37026.7	8410.17
30	C6	21	GADPH	43480.5	15130.9
30	C6	22	GADPH	54851.9	26769.2
30	C6	23	GADPH	74245.3	46429.5
30	C6	24	GADPH	103086	75537.3
30	C6	25	GADPH	141195	113913
30	C6	26	GADPH	180840	153825
30	C6	27	GADPH	214838	188090
30	C6	28	GADPH	238202	211720
30	C6	29	GADPH	250708	224493
30	C6	30	GADPH	256345	230398
30	C6	31	GADPH	258399	232719
30	C6	32	GADPH	258017	232604
30	C6	33	GADPH	257709	232563
30	C6	34	GADPH	257178	232299
30	C6	35	GADPH	256935	232322
30	C6	36	GADPH	256215	231869
30	C6	37	GADPH	255641	231562
30	C6	38	GADPH	255005	231193
30	C6	39	GADPH	254279	230734
30	C6	40	GADPH	253798	230520
31	C7	1	GADPH	38249.8	-289.732
31	C7	2	GADPH	38318.2	-20.2306
31	C7	3	GADPH	38154.6	17.3878
31	C7	4	GADPH	37983.2	47.1195
31	C7	5	GADPH	37897.8	162.906
31	C7	6	GADPH	37632.5	98.8328
31	C7	7	GADPH	37164.2	-168.322
31	C7	8	GADPH	36864.9	-266.411
31	C7	9	GADPH	36735.3	-194.902
31	C7	10	GADPH	36689.8	-39.178
31	C7	11	GADPH	36669.2	141.347
31	C7	12	GADPH	36690.1	363.406
31	C7	13	GADPH	35963.3	-162.186
31	C7	14	GADPH	35813.5	-110.779
31	C7	15	GADPH	35996.4	273.269
31	C7	16	GADPH	36098.6	576.642
31	C7	17	GADPH	36597.4	1276.65
31	C7	18	GADPH	37791.2	2671.61
31	C7	19	GADPH	40083.9	5165.46
31	C7	20	GADPH	44601.1	9883.8
31	C7	21	GADPH	53182.6	18666.5
31	C7	22	GADPH	67357.4	33042.5
31	C7	23	GADPH	90557.3	56443.5
31	C7	24	GADPH	123751	89838.8
31	C7	25	GADPH	163137	129426
31	C7	26	GADPH	201617	168106
31	C7	27	GADPH	231257	197948
31	C7	28	GADPH	249801	216693
31	C7	29	GADPH	259560	226653
31	C7	30	GADPH	263336	230630
31	C7	31	GADPH	264766	232261
31	C7	32	GADPH	264752	232448
31	C7	33	GADPH	263548	231446
31	C7	34	GADPH	263091	231190
31	C7	35	GADPH	262445	230745
31	C7	36	GADPH	262180	230681
31	C7	37	GADPH	261194	229896
31	C7	38	GADPH	260555	229459
31	C7	39	GADPH	260089	229194
31	C7	40	GADPH	259850	229157
32	C8	1	GADPH	31082.6	-525.203
32	C8	2	GADPH	31065.4	-412.86
32	C8	3	GADPH	31234.5	-114.285
32	C8	4	GADPH	31218.8	-0.565718
32	C8	5	GADPH	31037.5	-52.3892
32	C8	6	GADPH	30880	-80.4274
32	C8	7	GADPH	30840.7	9.7628
32	C8	8	GADPH	30722	20.5019
32	C8	9	GADPH	30659	87.0105
32	C8	10	GADPH	30518.3	75.7456
32	C8	11	GADPH	30374.2	61.2073
32	C8	12	GADPH	30218.5	34.9171
32	C8	13	GADPH	30121.1	67.039
32	C8	14	GADPH	30165.7	241.085
32	C8	15	GADPH	29894.9	99.8003
32	C8	16	GADPH	29502.8	-162.871
32	C8	17	GADPH	29303	-233.161
32	C8	18	GADPH	29242	-164.701
32	C8	19	GADPH	29322.7	45.4812
32	C8	20	GADPH	29199.5	51.7358
32	C8	21	GADPH	29091	72.6722
32	C8	22	GADPH	28951.9	63.1144
32	C8	23	GADPH	28637.7	-121.672
32	C8	24	GADPH	28659.6	29.6862
32	C8	25	GADPH	29053.6	553.138
32	C8	26	GADPH	29291.7	920.793
32	C8	27	GADPH	30072.1	1830.67
32	C8	28	GADPH	31032.5	2920.55
32	C8	29	GADPH	33048.2	5065.73
32	C8	30	GADPH	37352.5	9499.44
32	C8	31	GADPH	45062	17338.4
32	C8	32	GADPH	59277	31682.9
32	C8	33	GADPH	82489.3	55024.6
32	C8	34	GADPH	116848	89512.7
32	C8	35	GADPH	159844	132638
32	C8	36	GADPH	203250	176174
32	C8	37	GADPH	238534	211588
32	C8	38	GADPH	262642	235825
32	C8	39	GADPH	275962	249274
32	C8	40	GADPH	282061	255502
33	C9	1
33	C9	2
33	C9	3
33	C9	4
33	C9	5
33	C9	6
33	C9	7
33	C9	8
33	C9	9
33	C9	10
33	C9	11
33	C9	12
33	C9	13
33	C9	14
33	C9	15
33	C9	16
33	C9	17
33	C9	18
33	C9	19
33	C9	20
33	C9	21
33	C9	22
33	C9	23
33	C9	24
33	C9	25
33	C9	26
33	C9	27
33	C9	28
33	C9	29
33	C9	30
33	C9	31
33	C9	32
33	C9	33
33	C9	34
33	C9	35
33	C9	36
33	C9	37
33	C9	38
33	C9	39
33	C9	40
34	C10	1
34	C10	2
34	C10	3
34	C10	4
34	C10	5
34	C10	6
34	C10	7
34	C10	8
34	C10	9
34	C10	10
34	C10	11
34	C10	12
34	C10	13
34	C10	14
34	C10	15
34	C10	16
34	C10	17
34	C10	18
34	C10	19
34	C10	20
34	C10	21
34	C10	22
34	C10	23
34	C10	24
34	C10	25
34	C10	26
34	C10	27
34	C10	28
34	C10	29
34	C10	30
34	C10	31
34	C10	32
34	C10	33
34	C10	34
34	C10	35
34	C10	36
34	C10	37
34	C10	38
34	C10	39
34	C10	40
35	C11	1
35	C11	2
35	C11	3
35	C11	4
35	C11	5
35	C11	6
35	C11	7
35	C11	8
35	C11	9
35	C11	10
35	C11	11
35	C11	12
35	C11	13
35	C11	14
35	C11	15
35	C11	16
35	C11	17
35	C11	18
35	C11	19
35	C11	20
35	C11	21
35	C11	22
35	C11	23
35	C11	24
35	C11	25
35	C11	26
35	C11	27
35	C11	28
35	C11	29
35	C11	30
35	C11	31
35	C11	32
35	C11	33
35	C11	34
35	C11	35
35	C11	36
35	C11	37
35	C11	38
35	C11	39
35	C11	40
36	C12	1
36	C12	2
36	C12	3
36	C12	4
36	C12	5
36	C12	6
36	C12	7
36	C12	8
36	C12	9
36	C12	10
36	C12	11
36	C12	12
36	C12	13
36	C12	14
36	C12	15
36	C12	16
36	C12	17
36	C12	18
36	C12	19
36	C12	20
36	C12	21
36	C12	22
36	C12	23
36	C12	24
36	C12	25
36	C12	26
36	C12	27
36	C12	28
36	C12	29
36	C12	30
36	C12	31
36	C12	32
36	C12	33
36	C12	34
36	C12	35
36	C12	36
36	C12	37
36	C12	38
36	C12	39
36	C12	40
37	D1	1	GADPH	44524.6	-912.636
37	D1	2	GADPH	44724.7	-557.933
37	D1	3	GADPH	44820.4	-307.757
37	D1	4	GADPH	45086.3	112.634
37	D1	5	GADPH	44926.1	107.017
37	D1	6	GADPH	44752.1	87.4983
37	D1	7	GADPH	44597.3	87.2057
37	D1	8	GADPH	44382.1	26.5303
37	D1	9	GADPH	44258.3	57.2651
37	D1	10	GADPH	44097.6	51.0741
37	D1	11	GADPH	43670.6	-221.468
37	D1	12	GADPH	43731.1	-6.4056
37	D1	13	GADPH	44382.8	799.829
37	D1	14	GADPH	44505.8	1077.32
37	D1	15	GADPH	44784.2	1510.21
37	D1	16	GADPH	45716.4	2596.9
37	D1	17	GADPH	47424.4	4459.46
37	D1	18	GADPH	50143.4	7332.94
37	D1	19	GADPH	55448.7	12792.8
37	D1	20	GADPH	65561.1	23059.7
37	D1	21	GADPH	83078.2	40731.3
37	D1	22	GADPH	109287	67094.9
37	D1	23	GADPH	143188	101150
37	D1	24	GADPH	179286	137402
37	D1	25	GADPH	209491	167762
37	D1	26	GADPH	230122	188548
37	D1	27	GADPH	242302	200883
37	D1	28	GADPH	248648	207383
37	D1	29	GADPH	251254	210143
37	D1	30	GADPH	251459	210503
37	D1	31	GADPH	251377	210576
37	D1	32	GADPH	250681	210033
37	D1	33	GADPH	250603	210111
37	D1	34	GADPH	250441	210102
37	D1	35	GADPH	249664	209481
37	D1	36	GADPH	249061	209032
37	D1	37	GADPH	248761	208886
37	D1	38	GADPH	248662	208941
37	D1	39	GADPH	247853	208287
37	D1	40	GADPH	247469	208058
38	D2	1	GADPH	41750	-362.341
38	D2	2	GADPH	41770	-257.53
38	D2	3	GADPH	41731.5	-211.106
38	D2	4	GADPH	41609.8	-247.951
38	D2	5	GADPH	41593.7	-179.121
38	D2	6	GADPH	41918.8	230.835
38	D2	7	GADPH	42073.2	470.196
38	D2	8	GADPH	41962	443.862
38	D2	9	GADPH	41681.3	248.04
38	D2	10	GADPH	40984.9	-363.399
38	D2	11	GADPH	40872.1	-391.357
38	D2	12	GADPH	41089.5	-89.074
38	D2	13	GADPH	41238.1	144.409
38	D2	14	GADPH	41828.8	820.001
38	D2	15	GADPH	42262.5	1338.6
38	D2	16	GADPH	42947.6	2108.59
38	D2	17	GADPH	44359.1	3605
38	D2	18	GADPH	46691.9	6022.72
38	D2	19	GADPH	51783	11198.7
38	D2	20	GADPH	61289.4	20790
38	D2	21	GADPH	78221.6	37807
38	D2	22	GADPH	105073	64742.9
38	D2	23	GADPH	141867	101622
38	D2	24	GADPH	183410	143250
38	D2	25	GADPH	221378	181303
38	D2	26	GADPH	248567	208577
38	D2	27	GADPH	265198	225293
38	D2	28	GADPH	273689	233868
38	D2	29	GADPH	277381	237645
38	D2	30	GADPH	278126	238476
38	D2	31	GADPH	278159	238593
38	D2	32	GADPH	277798	238317
38	D2	33	GADPH	276928	237532
38	D2	34	GADPH	276812	237502
38	D2	35	GADPH	276529	237303
38	D2	36	GADPH	275557	236416
38	D2	37	GADPH	275035	235979
38	D2	38	GADPH	274216	235245
38	D2	39	GADPH	273922	235036
38	D2	40	GADPH	273845	235043
39	D3	1	GADPH	44344.9	-198.334
39	D3	2	GADPH	44406.2	-57.4648
39	D3	3	GADPH	44697.4	313.315
39	D3	4	GADPH	44592.8	288.278
39	D3	5	GADPH	44351.4	126.406
39	D3	6	GADPH	43826.3	-319.033
39	D3	7	GADPH	43676.1	-389.718
39	D3	8	GADPH	43640.7	-345.462
39	D3	9	GADPH	43662.6	-244.03
39	D3	10	GADPH	43821.3	-5.77749
39	D3	11	GADPH	43942.3	194.819
39	D3	12	GADPH	43831.6	163.766
39	D3	13	GADPH	43805.7	217.437
39	D3	14	GADPH	43944	435.267
39	D3	15	GADPH	44093.5	664.391
39	D3	16	GADPH	44806	1456.44
39	D3	17	GADPH	45914.3	2644.29
39	D3	18	GADPH	48227	5036.57
39	D3	19	GADPH	53357.3	10246.5
39	D3	20	GADPH	62589.3	19558
39	D3	21	GADPH	78203.5	35251.8
39	D3	22	GADPH	103153	60280.6
39	D3	23	GADPH	137667	94874.2
39	D3	24	GADPH	177317	134604
39	D3	25	GADPH	213023	170389
39	D3	26	GADPH	239517	196963
39	D3	27	GADPH	255464	212989
39	D3	28	GADPH	264003	221608
39	D3	29	GADPH	267679	225364
39	D3	30	GADPH	268872	226637
39	D3	31	GADPH	269148	226992
39	D3	32	GADPH	268697	226621
39	D3	33	GADPH	268454	226457
39	D3	34	GADPH	267839	225922
39	D3	35	GADPH	267047	225210
39	D3	36	GADPH	266861	225103
39	D3	37	GADPH	265816	224138
39	D3	38	GADPH	265331	223732
39	D3	39	GADPH	264947	223428
39	D3	40	GADPH	264793	223353
40	D4	1	GADPH	36838.1	-287.81
40	D4	2	GADPH	36868	-128.826
40	D4	3	GADPH	36663.2	-204.545
40	D4	4	GADPH	36524.3	-214.28
40	D4	5	GADPH	36633.4	23.9272
40	D4	6	GADPH	36681.9	201.567
40	D4	7	GADPH	36527.3	176.079
40	D4	8	GADPH	36296	73.9066
40	D4	9	GADPH	36132.5	39.4727
40	D4	10	GADPH	36038.5	74.5739
40	D4	11	GADPH	35923.7	88.9602
40	D4	12	GADPH	35799.7	94.0185
40	D4	13	GADPH	35402.5	-174.095
40	D4	14	GADPH	35228.2	-219.205
40	D4	15	GADPH	35198.7	-119.576
40	D4	16	GADPH	35244	54.8296
40	D4	17	GADPH	35241.1	181.04
40	D4	18	GADPH	35013.6	82.5867
40	D4	19	GADPH	34822.3	20.4145
40	D4	20	GADPH	34493.1	-179.676
40	D4	21	GADPH	34481.2	-62.4065
40	D4	22	GADPH	34751.9	337.382
40	D4	23	GADPH	34785.6	500.226
40	D4	24	GADPH	34808.9	652.667
40	D4	25	GADPH	35139	1111.84
40	D4	26	GADPH	35332	1433.95
40	D4	27	GADPH	35399.7	1630.78
40	D4	28	GADPH	35926.5	2286.68
40	D4	29	GADPH	36627.5	3116.77
40	D4	30	GADPH	38033.4	4651.86
40	D4	31	GADPH	40949.5	7697.09
40	D4	32	GADPH	46817.7	13694.4
40	D4	33	GADPH	57065.9	24071.6
40	D4	34	GADPH	74474	41608.9
40	D4	35	GADPH	101572	68836.4
40	D4	36	GADPH	138416	105809
40	D4	37	GADPH	179398	146920
40	D4	38	GADPH	216351	184002
40	D4	39	GADPH	243172	210952
40	D4	40	GADPH	258246	226156
41	D5	1	GADPH	41455.7	-335.527
41	D5	2	GADPH	41555.4	-96.0279
41	D5	3	GADPH	41669.2	157.522
41	D5	4	GADPH	41603.8	231.904
41	D5	5	GADPH	41267.1	35.0625
41	D5	6	GADPH	41056.6	-35.7198
41	D5	7	GADPH	40735.7	-216.76
41	D5	8	GADPH	40403.4	-409.269
41	D5	9	GADPH	40372.9	-299.993
41	D5	10	GADPH	40558.5	25.346
41	D5	11	GADPH	40659.5	266.118
41	D5	12	GADPH	40499.3	245.789
41	D5	13	GADPH	40374.4	260.698
41	D5	14	GADPH	40507.7	533.697
41	D5	15	GADPH	41385.1	1550.97
41	D5	16	GADPH	42840.2	3145.83
41	D5	17	GADPH	45326.8	5772.23
41	D5	18	GADPH	49979.6	10564.8
41	D5	19	GADPH	59365.9	20090.9
41	D5	20	GADPH	75359.5	36224.2
41	D5	21	GADPH	100954	61958.6
41	D5	22	GADPH	137132	98276.6
41	D5	23	GADPH	178597	139881
41	D5	24	GADPH	217419	178843
41	D5	25	GADPH	246515	208078
41	D5	26	GADPH	264682	226385
41	D5	27	GADPH	274778	236622
41	D5	28	GADPH	279259	241243
41	D5	29	GADPH	280645	242768
41	D5	30	GADPH	280780	243043
41	D5	31	GADPH	280641	243044
41	D5	32	GADPH	279998	242541
41	D5	33	GADPH	279485	242167
41	D5	34	GADPH	278602	241424
41	D5	35	GADPH	278099	241061
41	D5	36	GADPH	276983	240085
41	D5	37	GADPH	276106	239347
41	D5	38	GADPH	275592	238973
41	D5	39	GADPH	274948	238469
41	D5	40	GADPH	273851	237512
42	D6	1	GADPH	35726.2	-500.274
42	D6	2	GADPH	35877.6	-71.4556
42	D6	3	GADPH	35719.9	48.2416
42	D6	4	GADPH	35462.3	67.9974
42	D6	5	GADPH	35071.4	-45.4382
42	D6	6	GADPH	34839.1	-0.330881
42	D6	7	GADPH	34538.2	-23.8329
42	D6	8	GADPH	34111.2	-173.472
42	D6	9	GADPH	33958.6	-48.6299
42	D6	10	GADPH	33855.2	125.376
42	D6	11	GADPH	33502.5	50.0887
42	D6	12	GADPH	33419.7	244.731
42	D6	13	GADPH	33443.7	546.089
42	D6	14	GADPH	33520	899.868
42	D6	15	GADPH	33983.1	1640.31
42	D6	16	GADPH	34909.9	2844.59
42	D6	17	GADPH	36905.8	5117.89
42	D6	18	GADPH	40932.4	9421.94
42	D6	19	GADPH	48525.1	17292
42	D6	20	GADPH	61903.4	30947.7
42	D6	21	GADPH	84182.5	53504.2
42	D6	22	GADPH	116303	85902.4
42	D6	23	GADPH	154913	124790
42	D6	24	GADPH	193368	163522
42	D6	25	GADPH	223621	194052
42	D6	26	GADPH	243292	214001
42	D6	27	GADPH	254245	225231
42	D6	28	GADPH	260077	231341
42	D6	29	GADPH	261693	233234
42	D6	30	GADPH	261918	233737
42	D6	31	GADPH	261981	234077
42	D6	32	GADPH	261243	233616
42	D6	33	GADPH	260503	233153
42	D6	34	GADPH	260549	233477
42	D6	35	GADPH	259725	232931
42	D6	36	GADPH	258799	232282
42	D6	37	GADPH	257991	231751
42	D6	38	GADPH	257661	231699
42	D6	39	GADPH	256902	231217
42	D6	40	GADPH	256377	230970
43	D7	1	GADPH	35168.5	-714.837
43	D7	2	GADPH	35116.7	-487.092
43	D7	3	GADPH	35203.9	-120.234
43	D7	4	GADPH	35104.1	59.6046
43	D7	5	GADPH	34934.7	169.869
43	D7	6	GADPH	34531.2	45.9539
43	D7	7	GADPH	34005.4	-200.196
43	D7	8	GADPH	33821.1	-104.884
43	D7	9	GADPH	33794.1	147.775
43	D7	10	GADPH	33482.2	115.543
43	D7	11	GADPH	32973.6	-113.431
43	D7	12	GADPH	32810	2.57964
43	D7	13	GADPH	32718.8	191.045
43	D7	14	GADPH	32877.1	628.89
43	D7	15	GADPH	33773.3	1804.76
43	D7	16	GADPH	34990.8	3301.93
43	D7	17	GADPH	37313.7	5904.39
43	D7	18	GADPH	41619.6	10490
43	D7	19	GADPH	50035.9	19185.9
43	D7	20	GADPH	65338.9	34768.5
43	D7	21	GADPH	90200.6	59909.8
43	D7	22	GADPH	125756	95745.1
43	D7	23	GADPH	167852	138121
43	D7	24	GADPH	208499	179047
43	D7	25	GADPH	239881	210709
43	D7	26	GADPH	260171	231278
43	D7	27	GADPH	271421	242808
43	D7	28	GADPH	276785	248452
43	D7	29	GADPH	278789	250735
43	D7	30	GADPH	278689	250915
43	D7	31	GADPH	278348	250854
43	D7	32	GADPH	277867	250652
43	D7	33	GADPH	277096	250161
43	D7	34	GADPH	276281	249626
43	D7	35	GADPH	275753	249378
43	D7	36	GADPH	274810	248713
43	D7	37	GADPH	273817	248000
43	D7	38	GADPH	273263	247726
43	D7	39	GADPH	272512	247255
43	D7	40	GADPH	271766	246788
44	D8	1	GADPH	35743.6	-355.48
44	D8	2	GADPH	35673.3	-215.39
44	D8	3	GADPH	35684.8	6.43501
44	D8	4	GADPH	35594.1	126.033
44	D8	5	GADPH	35705.1	447.432
44	D8	6	GADPH	35531.3	483.928
44	D8	7	GADPH	34966.9	129.874
44	D8	8	GADPH	34544.6	-82.0513
44	D8	9	GADPH	34145.1	-271.215
44	D8	10	GADPH	33812.4	-393.562
44	D8	11	GADPH	33566.3	-429.281
44	D8	12	GADPH	33371.4	-413.823
44	D8	13	GADPH	33271	-303.936
44	D8	14	GADPH	33312.4	-52.1935
44	D8	15	GADPH	33230.2	75.9905
44	D8	16	GADPH	33051.2	107.346
44	D8	17	GADPH	32634.1	-99.3876
44	D8	18	GADPH	32487.2	-35.9927
44	D8	19	GADPH	32443	130.17
44	D8	20	GADPH	32325	222.539
44	D8	21	GADPH	32243.8	351.694
44	D8	22	GADPH	32160.8	479.017
44	D8	23	GADPH	32155	683.576
44	D8	24	GADPH	32237.8	976.693
44	D8	25	GADPH	32383	1332.3
44	D8	26	GADPH	32577.9	1737.57
44	D8	27	GADPH	32892.9	2262.83
44	D8	28	GADPH	33948.9	3529.19
44	D8	29	GADPH	35413.9	5204.62
44	D8	30	GADPH	38630.5	8631.55
44	D8	31	GADPH	45317.2	15528.6
44	D8	32	GADPH	57117.3	27539
44	D8	33	GADPH	76884.9	47517
44	D8	34	GADPH	107119	77961.2
44	D8	35	GADPH	147019	118072
44	D8	36	GADPH	189446	160709
44	D8	37	GADPH	226326	197799
44	D8	38	GADPH	251886	223570
44	D8	39	GADPH	267077	238971
44	D8	40	GADPH	274525	246629
45	D9	1
45	D9	2
45	D9	3
45	D9	4
45	D9	5
45	D9	6
45	D9	7
45	D9	8
45	D9	9
45	D9	10
45	D9	11
45	D9	12
45	D9	13
45	D9	14
45	D9	15
45	D9	16
45	D9	17
45	D9	18
45	D9	19
45	D9	20
45	D9	21
45	D9	22
45	D9	23
45	D9	24
45	D9	25
45	D9	26
45	D9	27
45	D9	28
45	D9	29
45	D9	30
45	D9	31
45	D9	32
45	D9	33
45	D9	34
45	D9	35
45	D9	36
45	D9	37
45	D9	38
45	D9	39
45	D9	40
46	D10	1
46	D10	2
46	D10	3
46	D10	4
46	D10	5
46	D10	6
46	D10	7
46	D10	8
46	D10	9
46	D10	10
46	D10	11
46	D10	12
46	D10	13
46	D10	14
46	D10	15
46	D10	16
46	D10	17
46	D10	18
46	D10	19
46	D10	20
46	D10	21
46	D10	22
46	D10	23
46	D10	24
46	D10	25
46	D10	26
46	D10	27
46	D10	28
46	D10	29
46	D10	30
46	D10	31
46	D10	32
46	D10	33
46	D10	34
46	D10	35
46	D10	36
46	D10	37
46	D10	38
46	D10	39
46	D10	40
47	D11	1
47	D11	2
47	D11	3
47	D11	4
47	D11	5
47	D11	6
47	D11	7
47	D11	8
47	D11	9
47	D11	10
47	D11	11
47	D11	12
47	D11	13
47	D11	14
47	D11	15
47	D11	16
47	D11	17
47	D11	18
47	D11	19
47	D11	20
47	D11	21
47	D11	22
47	D11	23
47	D11	24
47	D11	25
47	D11	26
47	D11	27
47	D11	28
47	D11	29
47	D11	30
47	D11	31
47	D11	32
47	D11	33
47	D11	34
47	D11	35
47	D11	36
47	D11	37
47	D11	38
47	D11	39
47	D11	40
48	D12	1
48	D12	2
48	D12	3
48	D12	4
48	D12	5
48	D12	6
48	D12	7
48	D12	8
48	D12	9
48	D12	10
48	D12	11
48	D12	12
48	D12	13
48	D12	14
48	D12	15
48	D12	16
48	D12	17
48	D12	18
48	D12	19
48	D12	20
48	D12	21
48	D12	22
48	D12	23
48	D12	24
48	D12	25
48	D12	26
48	D12	27
48	D12	28
48	D12	29
48	D12	30
48	D12	31
48	D12	32
48	D12	33
48	D12	34
48	D12	35
48	D12	36
48	D12	37
48	D12	38
48	D12	39
48	D12	40
49	E1	1	GADPH	52006.8	-622.905
49	E1	2	GADPH	52157.4	-402.903
49	E1	3	GADPH	52298	-192.799
49	E1	4	GADPH	52673.9	252.484
49	E1	5	GADPH	52432.4	80.4234
49	E1	6	GADPH	52298.5	16.0348
49	E1	7	GADPH	52244.4	31.3298
49	E1	8	GADPH	51922.9	-220.715
49	E1	9	GADPH	51887.7	-186.42
49	E1	10	GADPH	52114.8	110.074
49	E1	11	GADPH	52056.7	121.475
49	E1	12	GADPH	51853.9	-11.8864
49	E1	13	GADPH	51839.2	42.8812
49	E1	14	GADPH	52218.1	491.149
49	E1	15	GADPH	53152.4	1494.98
49	E1	16	GADPH	53858.5	2270.47
49	E1	17	GADPH	56511.3	4992.7
49	E1	18	GADPH	60616.9	9167.77
49	E1	19	GADPH	68436.9	17057.2
49	E1	20	GADPH	83411.2	32101
49	E1	21	GADPH	107424	56183
49	E1	22	GADPH	142714	91543.1
49	E1	23	GADPH	186344	135242
49	E1	24	GADPH	230110	179077
49	E1	25	GADPH	265278	214315
49	E1	26	GADPH	288561	237667
49	E1	27	GADPH	301576	250752
49	E1	28	GADPH	307696	256941
49	E1	29	GADPH	309682	258997
49	E1	30	GADPH	310388	259772
49	E1	31	GADPH	310505	259958
49	E1	32	GADPH	310076	259599
49	E1	33	GADPH	309873	259465
[truncated: 1,887 more rows]

## Sheet: Results
Block Type	96-Well 0.2-mL Block
Calibration Background is expired	No
Calibration Background performed on	05-10-2022
Calibration Pure Dye ABY is expired	No
Calibration Pure Dye ABY performed on	05-10-2022
Calibration Pure Dye CY5 is expired	No
Calibration Pure Dye CY5 performed on	05-10-2022
Calibration Pure Dye FAM is expired	No
Calibration Pure Dye FAM performed on	05-10-2022
Calibration Pure Dye JUN is expired	No
Calibration Pure Dye JUN performed on	05-10-2022
Calibration Pure Dye MUSTANG PURPLE is expired	No
Calibration Pure Dye MUSTANG PURPLE performed on	05-10-2022
Calibration Pure Dye NED is expired	No
Calibration Pure Dye NED performed on	05-10-2022
Calibration Pure Dye ROX is expired	No
Calibration Pure Dye ROX performed on	05-10-2022
Calibration Pure Dye SYBR is expired	No
Calibration Pure Dye SYBR performed on	05-10-2022
Calibration Pure Dye TAMRA is expired	No
Calibration Pure Dye TAMRA performed on	05-10-2022
Calibration Pure Dye VIC is expired	No
Calibration Pure Dye VIC performed on	05-10-2022
Calibration ROI is expired	No
Calibration ROI performed on	05-10-2022
Calibration Uniformity is expired	No
Calibration Uniformity performed on	05-10-2022
Chemistry	SYBR_GREEN
Date Created	2023-03-01 19:04:22 PM CST
Experiment Barcode
Experiment Comment
Experiment File Name	D:\ZL\MACHINE20230225-6J-6Q - Copy\GADPH-6J-6Q.eds
Experiment Name	GADPH-6J-6Q
Experiment Run End Time	2023-02-25 18:52:45 PM CST
Experiment Type	Standard Curve
Instrument Name	272522082
Instrument Serial Number	272522082
Instrument Type	QuantStudio™ 5 System
Passive Reference
Post-read Stage/Step
Pre-read Stage/Step
Quantification Cycle Method	Ct
Signal Smoothing On	true
Stage where Melt Analysis is performed	Stage3
Stage/ Cycle where Ct Analysis is performed	Stage2, Step2
User Name
Well	Well Position	Omit	Sample Name	Target Name	Task	Reporter	Quencher	CT	Ct Mean	Ct SD	Quantity	Quantity Mean	Quantity SD	Y-Intercept	R(superscript 2)	Slope	Efficiency	Automatic Ct Threshold	Ct Threshold	Automatic Baseline	Baseline Start	Baseline End	Amp Status	Comments	Cq Conf	HIGHSD	OUTLIERRG	Tm1	Tm2	Tm3	Tm4
1	A1	FALSE	J22	GADPH	UNKNOWN	SYBR	None	21.5444	24.0063	4.96177								TRUE	23296.7	TRUE	3	13	Amp		0.98034	Y	N	81.4741
2	A2	FALSE	J22	GADPH	UNKNOWN	SYBR	None	21.6303	24.0063	4.96177								TRUE	23296.7	TRUE	3	12	Amp		0.980658	Y	N	81.4741
3	A3	FALSE	J22	GADPH	UNKNOWN	SYBR	None	21.403	24.0063	4.96177								TRUE	23296.7	TRUE	3	14	Amp		0.98164	Y	N	81.3212
4	A4	FALSE	J22	GADPH	UNKNOWN	SYBR	None	31.4477	24.0063	4.96177								TRUE	23296.7	TRUE	3	24	Amp		0.985295	Y	Y	81.4672
25	C1	FALSE	J26	GADPH	UNKNOWN	SYBR	None	19.3108	22.2507	6.52379								TRUE	23296.7	TRUE	3	11	Amp		0.983321	Y	N	81.328
26	C2	FALSE	J26	GADPH	UNKNOWN	SYBR	None	18.7514	22.2507	6.52379								TRUE	23296.7	TRUE	3	11	Amp		0.991162	Y	N	81.182
27	C3	FALSE	J26	GADPH	UNKNOWN	SYBR	None	18.9107	22.2507	6.52379								TRUE	23296.7	TRUE	3	11	Amp		0.989833	Y	N	81.1751
28	C4	FALSE	J26	GADPH	UNKNOWN	SYBR	None	32.03	22.2507	6.52379								TRUE	23296.7	TRUE	3	20	Amp		0.983229	Y	Y	81.1751
37	D1	FALSE	J28(K42)	GADPH	UNKNOWN	SYBR	None	19.9814	23.3421	6.40084								TRUE	23296.7	TRUE	3	11	Amp		0.987759	Y	N	81.0359
38	D2	FALSE	J28(K42)	GADPH	UNKNOWN	SYBR	None	20.1654	23.3421	6.40084								TRUE	23296.7	TRUE	3	11	Amp		0.984773	Y	N	81.182
39	D3	FALSE	J28(K42)	GADPH	UNKNOWN	SYBR	None	20.2802	23.3421	6.40084								TRUE	23296.7	TRUE	3	13	Amp		0.988121	Y	N	81.1751
40	D4	FALSE	J28(K42)	GADPH	UNKNOWN	SYBR	None	32.9416	23.3421	6.40084								TRUE	23296.7	TRUE	3	20	Amp		0.987442	Y	Y	81.1751
61	F1	FALSE	J31	GADPH	UNKNOWN	SYBR	None	20.2086	23.0465	5.60129								TRUE	23296.7	TRUE	3	12	Amp		0.986087	Y	N	80.8898
62	F2	FALSE	J31	GADPH	UNKNOWN	SYBR	None	20.298	23.0465	5.60129								TRUE	23296.7	TRUE	3	13	Amp		0.990533	Y	N	80.8898
63	F3	FALSE	J31	GADPH	UNKNOWN	SYBR	None	20.2311	23.0465	5.60129								TRUE	23296.7	TRUE	3	12	Amp		0.986643	Y	N	81.0291
64	F4	FALSE	J31	GADPH	UNKNOWN	SYBR	None	31.4482	23.0465	5.60129								TRUE	23296.7	TRUE	3	21	Amp		0.98282	Y	Y	81.1751
13	B1	FALSE	J34	GADPH	UNKNOWN	SYBR	None	20.3231	23.204	5.56351								TRUE	23296.7	TRUE	3	14	Amp		0.985367	Y	N	81.328
14	B2	FALSE	J34	GADPH	UNKNOWN	SYBR	None	20.4705	23.204	5.56351								TRUE	23296.7	TRUE	3	12	Amp		0.984913	Y	N	81.328
15	B3	FALSE	J34	GADPH	UNKNOWN	SYBR	None	20.4738	23.204	5.56351								TRUE	23296.7	TRUE	3	13	Amp		0.984581	Y	N	81.3212
16	B4	FALSE	J34	GADPH	UNKNOWN	SYBR	None	31.5486	23.204	5.56351								TRUE	23296.7	TRUE	3	20	Amp		0.985836	Y	Y	81.3212
49	E1	FALSE	J37	GADPH	UNKNOWN	SYBR	None	19.472	22.5325	6.03752								TRUE	23296.7	TRUE	3	12	Amp		0.990953	Y	N	81.0359
50	E2	FALSE	J37	GADPH	UNKNOWN	SYBR	None	19.5461	22.5325	6.03752								TRUE	23296.7	TRUE	3	12	Amp		0.988544	Y	N	81.0359
51	E3	FALSE	J37	GADPH	UNKNOWN	SYBR	None	19.5232	22.5325	6.03752								TRUE	23296.7	TRUE	3	11	Amp		0.988557	Y	N	81.1751
52	E4	FALSE	J37	GADPH	UNKNOWN	SYBR	None	31.5886	22.5325	6.03752								TRUE	23296.7	TRUE	3	22	Amp		0.987406	Y	Y	81.0291
65	F5	FALSE	Q21	GADPH	UNKNOWN	SYBR	None	19.8085	22.8438	5.46456								TRUE	23296.7	TRUE	3	13	Amp		0.990437	Y	N	79.2758
66	F6	FALSE	Q21	GADPH	UNKNOWN	SYBR	None	20.7013	22.8438	5.46456								TRUE	23296.7	TRUE	3	11	Amp		0.990517	Y	N	79.5678
67	F7	FALSE	Q21	GADPH	UNKNOWN	SYBR	None	19.8481	22.8438	5.46456								TRUE	23296.7	TRUE	3	10	Amp		0.98199	Y	N	79.1383
68	F8	FALSE	Q21	GADPH	UNKNOWN	SYBR	None	31.0173	22.8438	5.46456								TRUE	23296.7	TRUE	3	21	Amp		0.986191	Y	Y	81.0375
5	A5	FALSE	Q24	GADPH	UNKNOWN	SYBR	None	19.0035	22.3584	6.19744								TRUE	23296.7	TRUE	3	11	Amp		0.986258	Y	N	81.3201
6	A6	FALSE	Q24	GADPH	UNKNOWN	SYBR	None	19.2497	22.3584	6.19744								TRUE	23296.7	TRUE	3	12	Amp		0.985579	Y	N	81.3201
7	A7	FALSE	Q24	GADPH	UNKNOWN	SYBR	None	19.5316	22.3584	6.19744								TRUE	23296.7	TRUE	3	11	Amp		0.988649	Y	N	81.3296
8	A8	FALSE	Q24	GADPH	UNKNOWN	SYBR	None	31.649	22.3584	6.19744								TRUE	23296.7	TRUE	3	23	Amp		0.98941	Y	Y	81.3296
17	B5	FALSE	Q34	GADPH	UNKNOWN	SYBR	None	19.0224	21.9364	6.56432								TRUE	23296.7	TRUE	3	13	Amp		0.986764	Y	N	81.3201
18	B6	FALSE	Q34	GADPH	UNKNOWN	SYBR	None	18.5711	21.9364	6.56432								TRUE	23296.7	TRUE	3	9	Amp		0.986495	Y	N	81.3201
19	B7	FALSE	Q34	GADPH	UNKNOWN	SYBR	None	18.3776	21.9364	6.56432								TRUE	23296.7	TRUE	3	10	Amp		0.989138	Y	N	81.3296
20	B8	FALSE	Q34	GADPH	UNKNOWN	SYBR	None	31.7746	21.9364	6.56432								TRUE	23296.7	TRUE	3	23	Amp		0.984669	Y	Y	81.1835
29	C5	FALSE	Q35	GADPH	UNKNOWN	SYBR	None	21.5646	24.0439	4.95912								TRUE	23296.7	TRUE	3	12	Amp		0.990376	Y	N	81.1741
30	C6	FALSE	Q35	GADPH	UNKNOWN	SYBR	None	21.749	24.0439	4.95912								TRUE	23296.7	TRUE	3	12	Amp		0.990418	Y	N	81.1741
31	C7	FALSE	Q35	GADPH	UNKNOWN	SYBR	None	21.3829	24.0439	4.95912								TRUE	23296.7	TRUE	3	13	Amp		0.988014	Y	N	81.0375
32	C8	FALSE	Q35	GADPH	UNKNOWN	SYBR	None	31.4792	24.0439	4.95912								TRUE	23296.7	TRUE	3	23	Amp		0.988258	Y	Y	81.1835
41	D5	FALSE	Q38	GADPH	UNKNOWN	SYBR	None	19.2403	22.4396	6.18118								TRUE	23296.7	TRUE	3	12	Amp		0.987635	Y	N	81.0281
42	D6	FALSE	Q38	GADPH	UNKNOWN	SYBR	None	19.4994	22.4396	6.18118								TRUE	23296.7	TRUE	3	11	Amp		0.989235	Y	N	81.1741
43	D7	FALSE	Q38	GADPH	UNKNOWN	SYBR	None	19.3089	22.4396	6.18118								TRUE	23296.7	TRUE	3	11	Amp		0.98719	Y	N	81.0375
44	D8	FALSE	Q38	GADPH	UNKNOWN	SYBR	None	31.71	22.4396	6.18118								TRUE	23296.7	TRUE	3	21	Amp		0.988139	Y	Y	81.0375
53	E5	FALSE	Q40	GADPH	UNKNOWN	SYBR	None	21.6378	23.7691	5.3977								TRUE	23296.7	TRUE	3	13	Amp		0.988832	Y	N	81.0281
54	E6	FALSE	Q40	GADPH	UNKNOWN	SYBR	None	20.7978	23.7691	5.3977								TRUE	23296.7	TRUE	3	12	Amp		0.988665	Y	N	81.0281
55	E7	FALSE	Q40	GADPH	UNKNOWN	SYBR	None	20.797	23.7691	5.3977								TRUE	23296.7	TRUE	3	13	Amp		0.99163	Y	N	80.8914
56	E8	FALSE	Q40	GADPH	UNKNOWN	SYBR	None	31.8438	23.7691	5.3977								TRUE	23296.7	TRUE	3	24	Amp		0.992048	Y	Y	81.1835

## Sheet: Melt Curve Raw Data
Block Type	96-Well 0.2-mL Block
Calibration Background is expired	No
Calibration Background performed on	05-10-2022
Calibration Pure Dye ABY is expired	No
Calibration Pure Dye ABY performed on	05-10-2022
Calibration Pure Dye CY5 is expired	No
Calibration Pure Dye CY5 performed on	05-10-2022
Calibration Pure Dye FAM is expired	No
Calibration Pure Dye FAM performed on	05-10-2022
Calibration Pure Dye JUN is expired	No
Calibration Pure Dye JUN performed on	05-10-2022
Calibration Pure Dye MUSTANG PURPLE is expired	No
Calibration Pure Dye MUSTANG PURPLE performed on	05-10-2022
Calibration Pure Dye NED is expired	No
Calibration Pure Dye NED performed on	05-10-2022
Calibration Pure Dye ROX is expired	No
Calibration Pure Dye ROX performed on	05-10-2022
Calibration Pure Dye SYBR is expired	No
Calibration Pure Dye SYBR performed on	05-10-2022
Calibration Pure Dye TAMRA is expired	No
Calibration Pure Dye TAMRA performed on	05-10-2022
Calibration Pure Dye VIC is expired	No
Calibration Pure Dye VIC performed on	05-10-2022
Calibration ROI is expired	No
Calibration ROI performed on	05-10-2022
Calibration Uniformity is expired	No
Calibration Uniformity performed on	05-10-2022
Chemistry	SYBR_GREEN
Date Created	2023-03-01 19:04:22 PM CST
Experiment Barcode
Experiment Comment
Experiment File Name	D:\ZL\MACHINE20230225-6J-6Q - Copy\GADPH-6J-6Q.eds
Experiment Name	GADPH-6J-6Q
Experiment Run End Time	2023-02-25 18:52:45 PM CST
Experiment Type	Standard Curve
Instrument Name	272522082
Instrument Serial Number	272522082
Instrument Type	QuantStudio™ 5 System
Passive Reference
Post-read Stage/Step
Pre-read Stage/Step
Quantification Cycle Method	Ct
Signal Smoothing On	true
Stage where Melt Analysis is performed	Stage3
Stage/ Cycle where Ct Analysis is performed	Stage2, Step2
User Name
Well	Well Position	Reading	Temperature	Fluorescence	Derivative	Target Name
1	A1	1	60.0011	258696	4913.4	GADPH
1	A1	2	60.2932	257581	5055.93	GADPH
1	A1	3	60.5854	256641	5208.11	GADPH
1	A1	4	60.8775	254294	5362.04	GADPH
1	A1	5	61.1697	254211	5509.04	GADPH
1	A1	6	61.4618	251439	5642.62	GADPH
1	A1	7	61.754	249520	5760.82	GADPH
1	A1	8	62.0461	248134	5866.56	GADPH
1	A1	9	62.3383	246404	5965.86	GADPH
1	A1	10	62.6304	244344	6064.97	GADPH
1	A1	11	62.9226	242018	6163.53	GADPH
1	A1	12	63.2147	241139	6259.43	GADPH
1	A1	13	63.5069	238404	6346.56	GADPH
1	A1	14	63.799	236787	6410.44	GADPH
1	A1	15	64.0912	235067	6436.4	GADPH
1	A1	16	64.3833	232259	6417.16	GADPH
1	A1	17	64.6755	230918	6359.17	GADPH
1	A1	18	64.9676	227921	6283.12	GADPH
1	A1	19	65.2598	226957	6217.08	GADPH
1	A1	20	65.5519	224804	6185.45	GADPH
1	A1	21	65.8441	223957	6199.51	GADPH
1	A1	22	66.1362	220936	6255.08	GADPH
1	A1	23	66.4284	219445	6336.05	GADPH
1	A1	24	66.7205	217398	6421.61	GADPH
1	A1	25	67.0127	215805	6492.71	GADPH
1	A1	26	67.3048	212874	6536.34	GADPH
1	A1	27	67.597	211009	6547.82	GADPH
1	A1	28	67.8891	209412	6530.58	GADPH
1	A1	29	68.1813	206976	6493.81	GADPH
1	A1	30	68.4734	204727	6448.53	GADPH
1	A1	31	68.7656	203656	6403.7	GADPH
1	A1	32	69.0577	201219	6364.11	GADPH
1	A1	33	69.3499	198978	6330.76	GADPH
1	A1	34	69.642	197629	6301.96	GADPH
1	A1	35	69.9342	195261	6273.74	GADPH
1	A1	36	70.2263	193570	6239.29	GADPH
1	A1	37	70.5185	191786	6189.5	GADPH
1	A1	38	70.8106	190298	6116.66	GADPH
1	A1	39	71.1028	186964	6014.75	GADPH
1	A1	40	71.3949	185947	5902.38	GADPH
1	A1	41	71.6871	184525	5805.73	GADPH
1	A1	42	71.9792	182680	5752.03	GADPH
1	A1	43	72.2714	181170	5755.96	GADPH
1	A1	44	72.5635	179600	5811.5	GADPH
1	A1	45	72.8557	178484	5895.23	GADPH
1	A1	46	73.1478	175063	5979.66	GADPH
1	A1	47	73.44	173260	6047.66	GADPH
1	A1	48	73.7321	172295	6097.97	GADPH
1	A1	49	74.0243	169802	6137.64	GADPH
1	A1	50	74.3164	169015	6174.73	GADPH
1	A1	51	74.6086	166051	6208.92	GADPH
1	A1	52	74.9007	164214	6233.32	GADPH
1	A1	53	75.1929	162365	6243.64	GADPH
1	A1	54	75.485	160270	6244.17	GADPH
1	A1	55	75.7772	158939	6247.44	GADPH
1	A1	56	76.0693	156967	6268.45	GADPH
1	A1	57	76.3615	154391	6319.26	GADPH
1	A1	58	76.6536	153586	6406.75	GADPH
1	A1	59	76.9458	150677	6534.53	GADPH
1	A1	60	77.2379	148914	6706.85	GADPH
1	A1	61	77.5301	147572	6933.02	GADPH
1	A1	62	77.8222	144568	7232.8	GADPH
1	A1	63	78.1144	142725	7642.68	GADPH
1	A1	64	78.4065	140211	8222.7	GADPH
1	A1	65	78.6987	138330	9061.61	GADPH
1	A1	66	78.9908	135550	10277.5	GADPH
1	A1	67	79.283	132685	12008.7	GADPH
1	A1	68	79.5751	128484	14387.3	GADPH
1	A1	69	79.8673	125976	17487.2	GADPH
1	A1	70	80.1594	120203	21251.5	GADPH
1	A1	71	80.4516	113434	25417.5	GADPH
1	A1	72	80.7437	103197	29482.7	GADPH
1	A1	73	81.0359	91013.7	32755.2	GADPH
1	A1	74	81.328	74366.4	34508.4	GADPH
1	A1	75	81.6202	55002.8	34206.5	GADPH
1	A1	76	81.9123	40380.6	31711.8	GADPH
1	A1	77	82.2045	34643	27370	GADPH
1	A1	78	82.4966	32790.9	21917.8	GADPH
1	A1	79	82.7888	31570.6	16246.6	GADPH
1	A1	80	83.0809	32047.4	11133.5	GADPH
1	A1	81	83.3731	32494.1	7058.1	GADPH
1	A1	82	83.6652	31277.7	4027.62	GADPH
1	A1	83	83.9574	31452.5	2064.76	GADPH
1	A1	84	84.2495	32315.9	966.818	GADPH
1	A1	85	84.5417	31949.1	444.218	GADPH
1	A1	86	84.8338	31317.3	253.257	GADPH
1	A1	87	85.126	31172.4	218.755	GADPH
1	A1	88	85.4181	30626.9	231.588	GADPH
1	A1	89	85.7103	30565.9	236.817	GADPH
1	A1	90	86.0024	30334.7	218.581	GADPH
1	A1	91	86.2946	30143.2	183.203	GADPH
1	A1	92	86.5867	30308.8	142.992	GADPH
1	A1	93	86.8789	29846.4	104.871	GADPH
1	A1	94	87.171	29620	66.7808	GADPH
1	A1	95	87.4632	29368.9	21.3906	GADPH
1	A1	96	87.7553	29578	-36.8921	GADPH
1	A1	97	88.0475	29219.8	-106.604	GADPH
1	A1	98	88.3396	29395.9	-178.585	GADPH
1	A1	99	88.6318	29358	-239.621	GADPH
1	A1	100	88.9239	29628.4	-277.677	GADPH
1	A1	101	89.2161	28718.9	-286.105	GADPH
1	A1	102	89.5082	29630.7	-265.578	GADPH
1	A1	103	89.8004	29339.5	-223.981	GADPH
1	A1	104	90.0925	28787.5	-173.894	GADPH
1	A1	105	90.3847	28437.7	-127.532	GADPH
1	A1	106	90.6768	28398.2	-90.5757	GADPH
1	A1	107	90.969	29103	-59.1069	GADPH
1	A1	108	91.2611	28875.4	-23.7124	GADPH
1	A1	109	91.5533	27891.7	20.644	GADPH
1	A1	110	91.8454	28235.6	66.8901	GADPH
1	A1	111	92.1376	27441.4	98.4341	GADPH
1	A1	112	92.4297	26886.9	102.113	GADPH
1	A1	113	92.7219	28318	81.6655	GADPH
1	A1	114	93.014	27358.1	59.8198	GADPH
1	A1	115	93.3062	28204.6	65.6108	GADPH
1	A1	116	93.5983	26669.8	115.744	GADPH
1	A1	117	93.8905	26581.3	203.873	GADPH
1	A1	118	94.1826	26760.4	305.388	GADPH
1	A1	119	94.4748	26402.6	393.132	GADPH
1	A1	120	94.7669	25943.3	452.094	GADPH
2	A2	1	60.0011	255652	5178.35	GADPH
2	A2	2	60.2932	254724	5271.91	GADPH
2	A2	3	60.5854	253190	5388.82	GADPH
2	A2	4	60.8775	252436	5529.82	GADPH
2	A2	5	61.1697	250007	5687.56	GADPH
2	A2	6	61.4618	249183	5846.94	GADPH
2	A2	7	61.754	246915	5989.77	GADPH
2	A2	8	62.0461	244890	6100.67	GADPH
2	A2	9	62.3383	242870	6170.7	GADPH
2	A2	10	62.6304	240815	6218.93	GADPH
2	A2	11	62.9226	238856	6256.66	GADPH
2	A2	12	63.2147	237460	6291.61	GADPH
2	A2	13	63.5069	235500	6323.34	GADPH
2	A2	14	63.799	233113	6344.87	GADPH
2	A2	15	64.0912	231519	6348.53	GADPH
2	A2	16	64.3833	229084	6331.59	GADPH
2	A2	17	64.6755	227225	6297.88	GADPH
2	A2	18	64.9676	225786	6255.12	GADPH
2	A2	19	65.2598	223410	6211.23	GADPH
2	A2	20	65.5519	221780	6172.87	GADPH
2	A2	21	65.8441	219923	6145.56	GADPH
2	A2	22	66.1362	217489	6134.88	GADPH
2	A2	23	66.4284	216374	6145.76	GADPH
2	A2	24	66.7205	214256	6180.53	GADPH
2	A2	25	67.0127	212363	6236.71	GADPH
2	A2	26	67.3048	210438	6306.66	GADPH
2	A2	27	67.597	208026	6378.45	GADPH
2	A2	28	67.8891	207028	6438.33	GADPH
2	A2	29	68.1813	203988	6473.87	GADPH
2	A2	30	68.4734	202244	6477.88	GADPH
2	A2	31	68.7656	200250	6451.4	GADPH
2	A2	32	69.0577	197710	6403.98	GADPH
2	A2	33	69.3499	196502	6350.09	GADPH
2	A2	34	69.642	194472	6302.8	GADPH
2	A2	35	69.9342	192217	6267.93	GADPH
2	A2	36	70.2263	190873	6242.2	GADPH
2	A2	37	70.5185	189016	6216.76	GADPH
2	A2	38	70.8106	186262	6184.43	GADPH
2	A2	39	71.1028	185073	6145.86	GADPH
2	A2	40	71.3949	182439	6110.35	GADPH
2	A2	41	71.6871	181727	6089.43	GADPH
2	A2	42	71.9792	179382	6087.6	GADPH
2	A2	43	72.2714	178410	6096.84	GADPH
2	A2	44	72.5635	175531	6100.01	GADPH
2	A2	45	72.8557	173761	6080.28	GADPH
2	A2	46	73.1478	171379	6028.75	GADPH
2	A2	47	73.44	170481	5958.21	GADPH
2	A2	48	73.7321	168318	5889.08	GADPH
2	A2	49	74.0243	166708	5840.35	GADPH
2	A2	50	74.3164	165095	5822	GADPH
2	A2	51	74.6086	162841	5834.22	GADPH
2	A2	52	74.9007	161687	5871.97	GADPH
2	A2	53	75.1929	159483	5930.41	GADPH
2	A2	54	75.485	157595	6007.62	GADPH
2	A2	55	75.7772	156090	6102.16	GADPH
2	A2	56	76.0693	154203	6204.62	GADPH
2	A2	57	76.3615	151844	6323.65	GADPH
2	A2	58	76.6536	150440	6456.62	GADPH
2	A2	59	76.9458	147939	6602.31	GADPH
2	A2	60	77.2379	146203	6766.16	GADPH
2	A2	61	77.5301	143628	6966.04	GADPH
2	A2	62	77.8222	141798	7235.64	GADPH
2	A2	63	78.1144	139659	7624.97	GADPH
2	A2	64	78.4065	137747	8198.75	GADPH
2	A2	65	78.6987	135453	9036.45	GADPH
2	A2	66	78.9908	132193	10234.7	GADPH
2	A2	67	79.283	128878	11906.1	GADPH
2	A2	68	79.5751	126015	14162.4	GADPH
2	A2	69	79.8673	121723	17071.1	GADPH
2	A2	70	80.1594	116320	20583.4	GADPH
2	A2	71	80.4516	109554	24459.3	GADPH
2	A2	72	80.7437	100258	28227.7	GADPH
2	A2	73	81.0359	86658.5	31232.6	GADPH
2	A2	74	81.328	70205.6	32782.9	GADPH
2	A2	75	81.6202	49803.8	32375.2	GADPH
2	A2	76	81.9123	36738.7	29894.4	GADPH
2	A2	77	82.2045	29901.6	25693.4	GADPH
2	A2	78	82.4966	29675.2	20494.3	GADPH
2	A2	79	82.7888	28486.2	15154.6	GADPH
2	A2	80	83.0809	28366	10405.8	GADPH
2	A2	81	83.3731	29294.2	6679.97	GADPH
2	A2	82	83.6652	28902.6	3799.54	GADPH
2	A2	83	83.9574	28199.3	1948.95	GADPH
2	A2	84	84.2495	28552.8	911.14	GADPH
2	A2	85	84.5417	28118.8	386.118	GADPH
2	A2	86	84.8338	27980.6	146.356	GADPH
2	A2	87	85.126	27738.2	52.4438	GADPH
2	A2	88	85.4181	28366	32.4209	GADPH
2	A2	89	85.7103	27723	49.6895	GADPH
2	A2	90	86.0024	27767.5	78.1787	GADPH
2	A2	91	86.2946	26682.2	92.9868	GADPH
2	A2	92	86.5867	26949.4	74.7319	GADPH
2	A2	93	86.8789	26874.4	18.6826	GADPH
2	A2	94	87.171	26983.4	-61.0581	GADPH
2	A2	95	87.4632	26913.7	-137.202	GADPH
2	A2	96	87.7553	26965.8	-182.087	GADPH
2	A2	97	88.0475	27310.6	-180.497	GADPH
2	A2	98	88.3396	26694.8	-135.449	GADPH
2	A2	99	88.6318	26172.1	-64.4009	GADPH
2	A2	100	88.9239	26098.6	10.8701	GADPH
2	A2	101	89.2161	26706.8	73.8823	GADPH
2	A2	102	89.5082	25734.4	116.952	GADPH
2	A2	103	89.8004	25911.6	138.416	GADPH
2	A2	104	90.0925	25373.5	138.82	GADPH
2	A2	105	90.3847	25334.9	121.055	GADPH
2	A2	106	90.6768	24771.8	93.6987	GADPH
2	A2	107	90.969	26188.3	71.6704	GADPH
2	A2	108	91.2611	25145.8	69.6533	GADPH
2	A2	109	91.5533	24735.8	90.9648	GADPH
2	A2	110	91.8454	24856	121.104	GADPH
2	A2	111	92.1376	23866	133.478	GADPH
2	A2	112	92.4297	23847.9	105.704	GADPH
2	A2	113	92.7219	24381.1	35.728	GADPH
2	A2	114	93.014	24594.3	-54.3735	GADPH
2	A2	115	93.3062	24515.5	-130.463	GADPH
2	A2	116	93.5983	24189.3	-166.438	GADPH
2	A2	117	93.8905	23954.6	-158.745	GADPH
2	A2	118	94.1826	23562.9	-126.059	GADPH
2	A2	119	94.4748	23450.6	-96.0156	GADPH
2	A2	120	94.7669	23798.8	-89.1528	GADPH
3	A3	1	60.0013	278516	6297.17	GADPH
3	A3	2	60.2934	277504	6362.45	GADPH
3	A3	3	60.5854	275563	6430.7	GADPH
3	A3	4	60.8775	274239	6502.44	GADPH
3	A3	5	61.1695	271597	6583.76	GADPH
3	A3	6	61.4616	270025	6680.8	GADPH
3	A3	7	61.7536	268530	6791.72	GADPH
3	A3	8	62.0457	266938	6902.89	GADPH
3	A3	9	62.3377	263359	6986.06	GADPH
3	A3	10	62.6298	262216	7031.74	GADPH
3	A3	11	62.9218	259231	7038.89	GADPH
3	A3	12	63.2139	257468	7016.39	GADPH
3	A3	13	63.5059	255272	6982.35	GADPH
3	A3	14	63.798	252613	6955.56	GADPH
3	A3	15	64.09	251652	6946.95	GADPH
3	A3	16	64.3821	249614	6956.58	GADPH
3	A3	17	64.6741	246991	6976.61	GADPH
3	A3	18	64.9662	244716	6997.82	GADPH
3	A3	19	65.2583	242755	7015.14	GADPH
3	A3	20	65.5503	240891	7028.71	GADPH
3	A3	21	65.8424	238377	7042.11	GADPH
3	A3	22	66.1344	236742	7060.66	GADPH
3	A3	23	66.4265	234230	7091.21	GADPH
3	A3	24	66.7185	231592	7141.21	GADPH
3	A3	25	67.0106	230218	7215.64	GADPH
3	A3	26	67.3026	227979	7311.63	GADPH
3	A3	27	67.5947	225645	7415.61	GADPH
3	A3	28	67.8867	223415	7506.46	GADPH
3	A3	29	68.1788	220800	7564.2	GADPH
3	A3	30	68.4708	218291	7579.43	GADPH
3	A3	31	68.7629	215450	7556.98	GADPH
3	A3	32	69.0549	213875	7511.23	GADPH
3	A3	33	69.347	211718	7456.62	GADPH
3	A3	34	69.639	209457	7400.18	GADPH
3	A3	35	69.9311	206650	7340.5	GADPH
3	A3	36	70.2231	204863	7272.62	GADPH
3	A3	37	70.5152	202264	7194.48	GADPH
3	A3	38	70.8073	200713	7110.59	GADPH
3	A3	39	71.0993	198312	7031.28	GADPH
3	A3	40	71.3914	195822	6968.87	GADPH
3	A3	41	71.6834	194395	6931.95	GADPH
3	A3	42	71.9755	192975	6920.63	GADPH
3	A3	43	72.2675	190170	6930.99	GADPH
3	A3	44	72.5596	187720	6945.19	GADPH
3	A3	45	72.8516	186598	6948.92	GADPH
3	A3	46	73.1437	183643	6931.78	GADPH
3	A3	47	73.4357	182067	6887.1	GADPH
3	A3	48	73.7278	179413	6827.31	GADPH
3	A3	49	74.0198	177423	6772.04	GADPH
3	A3	50	74.3119	175965	6743.01	GADPH
3	A3	51	74.6039	173675	6755	GADPH
3	A3	52	74.896	172472	6809.41	GADPH
3	A3	53	75.188	169919	6895.45	GADPH
3	A3	54	75.4801	167172	6990.43	GADPH
3	A3	55	75.7721	165155	7087.2	GADPH
3	A3	56	76.0642	163769	7188.99	GADPH
3	A3	57	76.3563	161176	7298.44	GADPH
3	A3	58	76.6483	159189	7418.62	GADPH
3	A3	59	76.9404	156175	7553.56	GADPH
3	A3	60	77.2324	154361	7714.23	GADPH
3	A3	61	77.5245	151894	7925.27	GADPH
3	A3	62	77.8165	149777	8228.52	GADPH
3	A3	63	78.1086	146820	8682.1	GADPH
3	A3	64	78.4006	145548	9358.5	GADPH
3	A3	65	78.6927	142088	10345.6	GADPH
3	A3	66	78.9847	138755	11748.7	GADPH
3	A3	67	79.2768	135387	13686.7	GADPH
3	A3	68	79.5688	131755	16268.2	GADPH
3	A3	69	79.8609	126645	19539.2	GADPH
3	A3	70	80.1529	120614	23406.4	GADPH
3	A3	71	80.445	113039	27562.4	GADPH
3	A3	72	80.737	101785	31460.6	GADPH
3	A3	73	81.0291	87255.8	34385.3	GADPH
3	A3	74	81.3212	67836.3	35629	GADPH
3	A3	75	81.6132	46742.5	34730.5	GADPH
3	A3	76	81.9053	32177.7	31669.7	GADPH
3	A3	77	82.1973	26103.4	26914.1	GADPH
3	A3	78	82.4894	25471.4	21280.4	GADPH
3	A3	79	82.7814	24299.3	15668	GADPH
3	A3	80	83.0735	25197.5	10793.7	GADPH
3	A3	81	83.3655	23967.9	7038.5	GADPH
3	A3	82	83.6576	23985.1	4096.22	GADPH
3	A3	83	83.9496	24334.9	2255.52	GADPH
3	A3	84	84.2417	23644.9	1218.36	GADPH
3	A3	85	84.5337	23497.1	689.812	GADPH
3	A3	86	84.8258	23856.2	449.127	GADPH
3	A3	87	85.1178	23379	354.751	GADPH
3	A3	88	85.4099	23565.4	325.44	GADPH
3	A3	89	85.7019	22701.4	319.156	GADPH
3	A3	90	85.994	22653.7	318.16	GADPH
3	A3	91	86.286	22864	318.927	GADPH
3	A3	92	86.5781	22839.9	323.55	GADPH
3	A3	93	86.8702	22176.8	332.602	GADPH
3	A3	94	87.1622	21764.9	342.2	GADPH
3	A3	95	87.4543	22271.6	346.298	GADPH
3	A3	96	87.7463	21506.1	341.512	GADPH
3	A3	97	88.0384	21752.2	329.895	GADPH
3	A3	98	88.3304	21441.3	317.695	GADPH
3	A3	99	88.6225	21368.6	311.403	GADPH
3	A3	100	88.9145	21088.5	313.819	GADPH
3	A3	101	89.2066	21227.3	322.131	GADPH
3	A3	102	89.4986	20635.8	328.5	GADPH
3	A3	103	89.7907	20617.1	323.101	GADPH
3	A3	104	90.0827	20137.3	298.809	GADPH
3	A3	105	90.3748	20521.8	255.621	GADPH
3	A3	106	90.6668	19962	202.261	GADPH
3	A3	107	90.9589	20366.1	153.438	GADPH
3	A3	108	91.2509	20359.1	123.697	GADPH
3	A3	109	91.543	19759.4	121.143	GADPH
3	A3	110	91.8351	20057.9	144.501	GADPH
3	A3	111	92.1271	19678.6	184.891	GADPH
3	A3	112	92.4192	19201	230.653	GADPH
3	A3	113	92.7112	19750.1	271.96	GADPH
3	A3	114	93.0033	18911.1	302.636	GADPH
3	A3	115	93.2953	19277.7	319.318	GADPH
3	A3	116	93.5874	18624.4	320.302	GADPH
3	A3	117	93.8794	17979.7	306.121	GADPH
3	A3	118	94.1715	19440	281.228	GADPH
3	A3	119	94.4635	18524.9	254.169	GADPH
3	A3	120	94.7556	18471.6	234.534	GADPH
4	A4	1	60.0013	273084	5850.39	GADPH
4	A4	2	60.2934	271955	5953.15	GADPH
4	A4	3	60.5854	270324	6073.61	GADPH
4	A4	4	60.8775	268810	6199.67	GADPH
4	A4	5	61.1695	267019	6315.18	GADPH
4	A4	6	61.4616	265425	6404.73	GADPH
4	A4	7	61.7536	263125	6460.52	GADPH
4	A4	8	62.0457	260328	6486.65	GADPH
4	A4	9	62.3377	258875	6498.26	GADPH
4	A4	10	62.6298	257039	6514.47	GADPH
4	A4	11	62.9218	254899	6549.74	GADPH
4	A4	12	63.2139	253144	6606.61	GADPH
4	A4	13	63.5059	250891	6674.72	GADPH
4	A4	14	63.798	248974	6734.83	GADPH
4	A4	15	64.09	247125	6767.15	GADPH
4	A4	16	64.3821	244827	6761.64	GADPH
4	A4	17	64.6741	242075	6724.58	GADPH
4	A4	18	64.9662	240131	6677.88	GADPH
4	A4	19	65.2583	238491	6648.56	GADPH
4	A4	20	65.5503	236632	6654.13	GADPH
4	A4	21	65.8424	234950	6692.5	GADPH
4	A4	22	66.1344	232545	6743.08	GADPH
4	A4	23	66.4265	230658	6778.65	GADPH
4	A4	24	66.7185	227586	6780.94	GADPH
4	A4	25	67.0106	225959	6749.85	GADPH
4	A4	26	67.3026	223415	6702.37	GADPH
4	A4	27	67.5947	222033	6662.91	GADPH
4	A4	28	67.8867	220426	6652.34	GADPH
4	A4	29	68.1788	217174	6681.05	GADPH
4	A4	30	68.4708	215961	6746.8	GADPH
4	A4	31	68.7629	214204	6836.52	GADPH
4	A4	32	69.0549	211624	6929.9	GADPH
4	A4	33	69.347	209350	7004.79	GADPH
4	A4	34	69.639	207231	7043.93	GADPH
4	A4	35	69.9311	204834	7040.53	GADPH
4	A4	36	70.2231	202435	6999.57	GADPH
4	A4	37	70.5152	200617	6933.93	GADPH
4	A4	38	70.8073	198806	6858.15	GADPH
4	A4	39	71.0993	196496	6783.22	GADPH
4	A4	40	71.3914	194549	6715.74	GADPH
4	A4	41	71.6834	191983	6659.93	GADPH
4	A4	42	71.9755	191122	6619.52	GADPH
4	A4	43	72.2675	188168	6596.86	GADPH
4	A4	44	72.5596	186511	6589.29	GADPH
4	A4	45	72.8516	185197	6586.97	GADPH
4	A4	46	73.1437	182517	6574.2	GADPH
4	A4	47	73.4357	180180	6535.9	GADPH
4	A4	48	73.7278	178662	6464.73	GADPH
4	A4	49	74.0198	175716	6366.38	GADPH
4	A4	50	74.3119	174956	6260.8	GADPH
4	A4	51	74.6039	172635	6171.58	GADPH
4	A4	52	74.896	170721	6118.12	GADPH
4	A4	53	75.188	169507	6109.61	GADPH
4	A4	54	75.4801	167188	6143.54	GADPH
4	A4	55	75.7721	165563	6208.54	GADPH
4	A4	56	76.0642	163298	6289.62	GADPH
4	A4	57	76.3563	161670	6374.2	GADPH
4	A4	58	76.6483	159283	6458.15	GADPH
4	A4	59	76.9404	157589	6549.06	GADPH
4	A4	60	77.2324	155301	6671.57	GADPH
4	A4	61	77.5245	153212	6865.37	GADPH
4	A4	62	77.8165	151904	7179.32	GADPH
4	A4	63	78.1086	149833	7668.86	GADPH
4	A4	64	78.4006	147677	8398.11	GADPH
4	A4	65	78.6927	144444	9449.38	GADPH
4	A4	66	78.9847	141900	10933.9	GADPH
4	A4	67	79.2768	139171	12991.1	GADPH
4	A4	68	79.5688	135224	15761.8	GADPH
4	A4	69	79.8609	131383	19328.4	GADPH
4	A4	70	80.1529	125340	23627.9	GADPH
4	A4	71	80.445	118010	28365.7	GADPH
4	A4	72	80.737	107637	32975.3	GADPH
4	A4	73	81.0291	93939.5	36674.9	GADPH
4	A4	74	81.3212	74676.7	38643.9	GADPH
4	A4	75	81.6132	53037.1	38281.1	GADPH
4	A4	76	81.9053	36503.1	35441.3	GADPH
4	A4	77	82.1973	28474.9	30530.5	GADPH
4	A4	78	82.4894	26750.6	24395.2	GADPH
4	A4	79	82.7814	25874.2	18048.7	GADPH
4	A4	80	83.0735	26037.2	12363.5	GADPH
4	A4	81	83.3655	26282.5	7864.36	GADPH
4	A4	82	83.6576	25442.6	4635.86	GADPH
4	A4	83	83.9496	25242.3	2566.33	GADPH
4	A4	84	84.2417	25873	1389.9	GADPH
4	A4	85	84.5337	25266.3	793.762	GADPH
4	A4	86	84.8258	24618.5	530.377	GADPH
4	A4	87	85.1178	25280.2	434.52	GADPH
4	A4	88	85.4099	24942	408.503	GADPH
4	A4	89	85.7019	24093.5	399.541	GADPH
4	A4	90	85.994	24177.2	382.131	GADPH
4	A4	91	86.286	23856.5	347.615	GADPH
4	A4	92	86.5781	23922	297.765	GADPH
4	A4	93	86.8702	23808.6	239.53	GADPH
4	A4	94	87.1622	23618.4	180.676	GADPH
4	A4	95	87.4543	23453.6	127.546	GADPH
4	A4	96	87.7463	23446.4	85.1626	GADPH
4	A4	97	88.0384	23675.4	58.0078	GADPH
4	A4	98	88.3304	23133.2	49.4141	GADPH
4	A4	99	88.6225	23649.7	59.3105	GADPH
4	A4	100	88.9145	23236.7	82.5117	GADPH
4	A4	101	89.2066	22717.1	109.883	GADPH
4	A4	102	89.4986	22817.7	132.544	GADPH
4	A4	103	89.7907	22857.9	146.178	GADPH
4	A4	104	90.0827	22838.1	152.049	GADPH
4	A4	105	90.3748	22803.6	154.221	GADPH
4	A4	106	90.6668	21709	155.747	GADPH
4	A4	107	90.9589	22661.6	156.987	GADPH
4	A4	108	91.2509	22432.2	156.43	GADPH
4	A4	109	91.543	21828.2	152.154	GADPH
4	A4	110	91.8351	22057.3	142.546	GADPH
4	A4	111	92.1271	21458.3	126.859	GADPH
4	A4	112	92.4192	22185.1	106.332	GADPH
4	A4	113	92.7112	21485.4	85.061	GADPH
4	A4	114	93.0033	21896	69.3711	GADPH
4	A4	115	93.2953	21167.6	65.5337	GADPH
4	A4	116	93.5874	21735.2	77.1704	GADPH
4	A4	117	93.8794	21577	103.544	GADPH
4	A4	118	94.1715	21126	139.298	GADPH
4	A4	119	94.4635	20735.4	175.868	GADPH
4	A4	120	94.7556	20990	204.568	GADPH
5	A5	1	60.0007	282910	6431.01	GADPH
5	A5	2	60.2927	281267	6520.01	GADPH
5	A5	3	60.5848	280040	6622.4	GADPH
5	A5	4	60.8768	278494	6729.52	GADPH
5	A5	5	61.1689	276177	6833.48	GADPH
5	A5	6	61.4609	274383	6929.41	GADPH
5	A5	7	61.753	271687	7015.72	GADPH
5	A5	8	62.045	270367	7088.33	GADPH
5	A5	9	62.3371	267840	7147.93	GADPH
5	A5	10	62.6291	265396	7192.52	GADPH
5	A5	11	62.9212	263248	7218.88	GADPH
5	A5	12	63.2132	261529	7226.6	GADPH
5	A5	13	63.5053	258340	7218.63	GADPH
5	A5	14	63.7973	256563	7200.27	GADPH
5	A5	15	64.0894	255124	7177.05	GADPH
5	A5	16	64.3814	252110	7153.4	GADPH
5	A5	17	64.6735	250223	7132.98	GADPH
5	A5	18	64.9655	248345	7120.05	GADPH
5	A5	19	65.2575	245747	7119.43	GADPH
5	A5	20	65.5496	243602	7134.25	GADPH
5	A5	21	65.8416	242220	7162.42	GADPH
5	A5	22	66.1337	239231	7194.86	GADPH
5	A5	23	66.4257	237685	7217.18	GADPH
5	A5	24	66.7178	234750	7215.41	GADPH
5	A5	25	67.0098	232725	7181.56	GADPH
5	A5	26	67.3019	230292	7117.6	GADPH
5	A5	27	67.5939	228330	7035.19	GADPH
5	A5	28	67.886	226217	6947.78	GADPH
5	A5	29	68.178	223662	6882.09	GADPH
5	A5	30	68.4701	222346	6856.12	GADPH
5	A5	31	68.7621	220413	6880.21	GADPH
5	A5	32	69.0542	217684	6954.4	GADPH
5	A5	33	69.3462	215966	7065.7	GADPH
5	A5	34	69.6382	214124	7188.55	GADPH
5	A5	35	69.9303	211515	7302.29	GADPH
5	A5	36	70.2223	209545	7382.29	GADPH
5	A5	37	70.5144	206584	7413.4	GADPH
5	A5	38	70.8064	204101	7395.36	GADPH
5	A5	39	71.0985	202568	7341.22	GADPH
5	A5	40	71.3905	200089	7269.67	GADPH
5	A5	41	71.6826	198375	7196.04	GADPH
5	A5	42	71.9746	196029	7128.19	GADPH
5	A5	43	72.2667	193615	7069.06	GADPH
5	A5	44	72.5587	191680	7020.43	GADPH
5	A5	45	72.8508	189415	6987.07	GADPH
5	A5	46	73.1428	188127	6975.2	GADPH
5	A5	47	73.4349	185470	6983.68	GADPH
5	A5	48	73.7269	183768	7004.79	GADPH
5	A5	49	74.019	180940	7028.42	GADPH
5	A5	50	74.311	179170	7047.34	GADPH
5	A5	51	74.603	176786	7062.31	GADPH
5	A5	52	74.8951	175008	7079.41	GADPH
5	A5	53	75.1871	172832	7105.43	GADPH
5	A5	54	75.4792	170894	7145.98	GADPH
5	A5	55	75.7712	168085	7205.88	GADPH
5	A5	56	76.0633	166102	7290.45	GADPH
5	A5	57	76.3553	164460	7405.74	GADPH
5	A5	58	76.6474	161939	7556.65	GADPH
5	A5	59	76.9394	159526	7746.72	GADPH
5	A5	60	77.2315	157217	7981.17	GADPH
5	A5	61	77.5235	154737	8274.04	GADPH
5	A5	62	77.8156	152131	8656.13	GADPH
5	A5	63	78.1076	150004	9181.67	GADPH
5	A5	64	78.3997	146951	9932.54	GADPH
5	A5	65	78.6917	144103	11019.5	GADPH
5	A5	66	78.9837	141566	12578.5	GADPH
5	A5	67	79.2758	137599	14755.7	GADPH
5	A5	68	79.5678	133302	17672	GADPH
5	A5	69	79.8599	129038	21362	GADPH
5	A5	70	80.1519	122107	25693	GADPH
5	A5	71	80.444	113803	30292.2	GADPH
5	A5	72	80.736	102474	34529.9	GADPH
5	A5	73	81.0281	87584.2	37606.1	GADPH
5	A5	74	81.3201	67595.4	38752.1	GADPH
5	A5	75	81.6122	46615.2	37491.1	GADPH
5	A5	76	81.9042	32201.3	33845.4	GADPH
5	A5	77	82.1963	27032.5	28376.7	GADPH
5	A5	78	82.4883	26327.3	22021.8	GADPH
5	A5	79	82.7804	25492.9	15792.7	GADPH
5	A5	80	83.0724	26583.9	10480.5	GADPH
5	A5	81	83.3644	26235.9	6452.31	GADPH
5	A5	82	83.6565	26547.7	3622.41	GADPH
5	A5	83	83.9485	25727.4	1949.13	GADPH
5	A5	84	84.2406	25268.9	1065.76	GADPH
5	A5	85	84.5326	24904.7	639.214	GADPH
5	A5	86	84.8247	24890	436.426	GADPH
5	A5	87	85.1167	24707.4	327.706	GADPH
5	A5	88	85.4088	24951.3	255.845	GADPH
5	A5	89	85.7008	24418.2	200.518	GADPH
5	A5	90	85.9929	24002.1	155.035	GADPH
5	A5	91	86.2849	23873.5	117.724	GADPH
5	A5	92	86.577	24072.2	90.5947	GADPH
5	A5	93	86.869	23971.3	77.312	GADPH
5	A5	94	87.1611	23763.2	78.3379	GADPH
5	A5	95	87.4531	23443.6	86.938	GADPH
5	A5	96	87.7451	23322.7	90.9321	GADPH
5	A5	97	88.0372	22690.7	80.2808	GADPH
5	A5	98	88.3292	23077	55.1792	GADPH
5	A5	99	88.6213	22868.1	27.4097	GADPH
5	A5	100	88.9133	23581	12.4512	GADPH
5	A5	101	89.2054	22462.4	17.0454	GADPH
5	A5	102	89.4974	22671	31.624	GADPH
5	A5	103	89.7895	22266.9	34.5049	GADPH
5	A5	104	90.0815	21557.3	6.24463	GADPH
5	A5	105	90.3736	22080.5	-55.7539	GADPH
5	A5	106	90.6656	22597.4	-133.443	GADPH
5	A5	107	90.9577	22534.4	-198.61	GADPH
5	A5	108	91.2497	22354.5	-230.266	GADPH
5	A5	109	91.5418	21248.6	-226.12	GADPH
5	A5	110	91.8338	22222.3	-200.462	GADPH
5	A5	111	92.1259	21879.8	-171.914	GADPH
5	A5	112	92.4179	21591.5	-151.43	GADPH
5	A5	113	92.7099	21950.5	-138.701	GADPH
5	A5	114	93.002	21481.6	-126.652	GADPH
5	A5	115	93.294	21334.9	-108.232	GADPH
5	A5	116	93.5861	21776.1	-80.4932	GADPH
5	A5	117	93.8781	21007	-45.0054	GADPH
5	A5	118	94.1702	21252.2	-6.30469	GADPH
5	A5	119	94.4622	21364.4	30.2368	GADPH
5	A5	120	94.7543	20487.9	60.5991	GADPH
6	A6	1	60.0007	280942	5985.25	GADPH
6	A6	2	60.2927	279532	6080.27	GADPH
6	A6	3	60.5848	278532	6197.51	GADPH
6	A6	4	60.8768	276915	6335.53	GADPH
6	A6	5	61.1689	274806	6487.38	GADPH
6	A6	6	61.4609	273140	6640.5	GADPH
6	A6	7	61.753	271596	6779.14	GADPH
6	A6	8	62.045	268693	6889.58	GADPH
6	A6	9	62.3371	266890	6965.52	GADPH
6	A6	10	62.6291	264286	7010.7	GADPH
6	A6	11	62.9212	262548	7036.56	GADPH
6	A6	12	63.2132	260221	7059.47	GADPH
6	A6	13	63.5053	258207	7089.25	GADPH
6	A6	14	63.7973	256220	7127.84	GADPH
6	A6	15	64.0894	254176	7168.98	GADPH
6	A6	16	64.3814	251845	7201.62	GADPH
6	A6	17	64.6735	249750	7214.84	GADPH
6	A6	18	64.9655	247259	7202.51	GADPH
6	A6	19	65.2575	245278	7166.58	GADPH
6	A6	20	65.5496	243498	7117.19	GADPH
6	A6	21	65.8416	240007	7068.97	GADPH
6	A6	22	66.1337	238866	7034.6	GADPH
6	A6	23	66.4257	237261	7018.31	GADPH
6	A6	24	66.7178	234760	7014.74	GADPH
6	A6	25	67.0098	232381	7014.41	GADPH
6	A6	26	67.3019	229982	7012.47	GADPH
6	A6	27	67.5939	227884	7014.04	GADPH
6	A6	28	67.886	226134	7031.78	GADPH
6	A6	29	68.178	224162	7078.2	GADPH
6	A6	30	68.4701	222014	7158.3	GADPH
6	A6	31	68.7621	219810	7266.72	GADPH
6	A6	32	69.0542	217018	7389.43	GADPH
6	A6	33	69.3462	215886	7507.08	GADPH
6	A6	34	69.6382	212798	7598.88	GADPH
6	A6	35	69.9303	210280	7646.91	GADPH
6	A6	36	70.2223	208181	7640.58	GADPH
6	A6	37	70.5144	205647	7580.55	GADPH
6	A6	38	70.8064	202998	7478.7	GADPH
6	A6	39	71.0985	201450	7354.87	GADPH
6	A6	40	71.3905	199086	7231.01	GADPH
6	A6	41	71.6826	197228	7125.85	GADPH
6	A6	42	71.9746	194496	7051.27	GADPH
6	A6	43	72.2667	193227	7010.59	GADPH
6	A6	44	72.5587	191319	6997.96	GADPH
6	A6	45	72.8508	188824	7002.52	GADPH
6	A6	46	73.1428	186477	7008.88	GADPH
6	A6	47	73.4349	184793	7005.63	GADPH
6	A6	48	73.7269	182642	6988.51	GADPH
6	A6	49	74.019	180023	6964.43	GADPH
6	A6	50	74.311	178096	6947.51	GADPH
6	A6	51	74.603	176381	6951.88	GADPH
6	A6	52	74.8951	174650	6985.06	GADPH
6	A6	53	75.1871	172329	7042.48	GADPH
6	A6	54	75.4792	169921	7116.42	GADPH
6	A6	55	75.7712	167334	7202.47	GADPH
6	A6	56	76.0633	166134	7301.66	GADPH
6	A6	57	76.3553	163392	7421.63	GADPH
6	A6	58	76.6474	161175	7572.54	GADPH
6	A6	59	76.9394	158970	7763.91	GADPH
6	A6	60	77.2315	157148	8005.63	GADPH
6	A6	61	77.5235	153762	8313.88	GADPH
6	A6	62	77.8156	151565	8718.59	GADPH
6	A6	63	78.1076	149294	9269.03	GADPH
6	A6	64	78.3997	146553	10037.4	GADPH
6	A6	65	78.6917	143882	11120.4	GADPH
6	A6	66	78.9837	139893	12639.4	GADPH
6	A6	67	79.2758	136966	14731.4	GADPH
6	A6	68	79.5678	132380	17519.3	GADPH
6	A6	69	79.8599	127386	21051.2	GADPH
6	A6	70	80.1519	121466	25214.1	GADPH
6	A6	71	80.444	113514	29652.1	GADPH
6	A6	72	80.736	102045	33745.8	GADPH
6	A6	73	81.0281	86502.6	36702	GADPH
6	A6	74	81.3201	66507	37762.5	GADPH
6	A6	75	81.6122	45875.6	36469.3	GADPH
6	A6	76	81.9042	31607.5	32866.3	GADPH
6	A6	77	82.1963	27373.2	27525.8	GADPH
6	A6	78	82.4883	26276.2	21371.5	GADPH
6	A6	79	82.7804	26514.2	15376	GADPH
6	A6	80	83.0724	26261.8	10277.9	GADPH
6	A6	81	83.3644	25933.8	6396.19	GADPH
6	A6	82	83.6565	25918.8	3629.5	GADPH
6	A6	83	83.9485	25760.4	1951.75	GADPH
6	A6	84	84.2406	25392.6	1034.11	GADPH
6	A6	85	84.5326	25458.1	584.726	GADPH
6	A6	86	84.8247	25364.8	397.835	GADPH
6	A6	87	85.1167	25082.6	349.966	GADPH
6	A6	88	85.4088	25543	372.16	GADPH
6	A6	89	85.7008	24816.5	422.173	GADPH
6	A6	90	85.9929	24394.2	468.641	GADPH
6	A6	91	86.2849	24004.8	488.273	GADPH
6	A6	92	86.577	23547.3	469.935	GADPH
6	A6	93	86.869	24027.4	417.551	GADPH
6	A6	94	87.1611	23776.3	346.924	GADPH
6	A6	95	87.4531	23466.5	277.17	GADPH
6	A6	96	87.7451	23814.9	221.825	GADPH
6	A6	97	88.0372	23156.2	184.813	GADPH
6	A6	98	88.3292	23226.6	162.479	GADPH
6	A6	99	88.6213	23248.1	148.986	GADPH
6	A6	100	88.9133	23164.6	140.875	GADPH
6	A6	101	89.2054	22865.3	138.408	GADPH
6	A6	102	89.4974	22857.3	143.891	GADPH
6	A6	103	89.7895	22934.8	158.572	GADPH
6	A6	104	90.0815	22765.5	179.973	GADPH
6	A6	105	90.3736	22477.4	201.369	GADPH
6	A6	106	90.6656	21818.7	214.155	GADPH
6	A6	107	90.9577	22385.6	212.175	GADPH
6	A6	108	91.2497	22190.6	195.191	GADPH
6	A6	109	91.5418	21908.6	168.954	GADPH
6	A6	110	91.8338	22122.2	142.173	GADPH
6	A6	111	92.1259	21363.1	123.163	GADPH
6	A6	112	92.4179	22080.1	118.306	GADPH
6	A6	113	92.7099	21702.5	131.73	GADPH
6	A6	114	93.002	21504.4	164.128	GADPH
6	A6	115	93.294	21790.7	210.628	GADPH
6	A6	116	93.5861	20659.9	260.304	GADPH
6	A6	117	93.8781	20689.8	299.784	GADPH
6	A6	118	94.1702	21195.3	319.725	GADPH
6	A6	119	94.4622	20891.7	319.656	GADPH
6	A6	120	94.7543	20538.5	307.519	GADPH
7	A7	1	60.0008	268275	6476.94	GADPH
7	A7	2	60.293	266726	6570.62	GADPH
7	A7	3	60.5852	265197	6675.77	GADPH
7	A7	4	60.8773	263863	6781.42	GADPH
7	A7	5	61.1695	261835	6876.39	GADPH
7	A7	6	61.4617	259297	6953.57	GADPH
7	A7	7	61.7539	257129	7011.1	GADPH
7	A7	8	62.046	255715	7050.89	GADPH
7	A7	9	62.3382	253206	7076.07	GADPH
7	A7	10	62.6304	250650	7090	GADPH
7	A7	11	62.9226	248925	7096.84	GADPH
7	A7	12	63.2147	246882	7102.24	GADPH
7	A7	13	63.5069	244052	7112.4	GADPH
7	A7	14	63.7991	242588	7130.74	GADPH
7	A7	15	64.0913	240519	7153.25	GADPH
7	A7	16	64.3834	238089	7172.66	GADPH
7	A7	17	64.6756	236320	7180.82	GADPH
7	A7	18	64.9678	233466	7171.98	GADPH
7	A7	19	65.26	231864	7148.64	GADPH
7	A7	20	65.5521	229062	7119.11	GADPH
7	A7	21	65.8443	227119	7101.31	GADPH
7	A7	22	66.1365	225578	7108.9	GADPH
7	A7	23	66.4287	223376	7142.71	GADPH
7	A7	24	66.7208	220649	7186.14	GADPH
7	A7	25	67.013	219196	7227.76	GADPH
7	A7	26	67.3052	216106	7252.59	GADPH
7	A7	27	67.5974	214057	7251.5	GADPH
7	A7	28	67.8895	212197	7223.91	GADPH
7	A7	29	68.1817	209732	7178.96	GADPH
7	A7	30	68.4739	207610	7134.81	GADPH
7	A7	31	68.7661	205046	7116.28	GADPH
7	A7	32	69.0583	203426	7156.11	GADPH
7	A7	33	69.3504	201760	7259.73	GADPH
7	A7	34	69.6426	199713	7422.3	GADPH
7	A7	35	69.9348	197385	7612.62	GADPH
7	A7	36	70.227	194547	7785.53	GADPH
7	A7	37	70.5191	191995	7899.65	GADPH
7	A7	38	70.8113	189341	7934.09	GADPH
7	A7	39	71.1035	186467	7895.2	GADPH
7	A7	40	71.3957	184404	7810.91	GADPH
7	A7	41	71.6878	182680	7715.7	GADPH
7	A7	42	71.98	180387	7635.75	GADPH
7	A7	43	72.2722	178117	7581.17	GADPH
7	A7	44	72.5644	175515	7547.94	GADPH
7	A7	45	72.8565	173343	7525.38	GADPH
7	A7	46	73.1487	171261	7503.54	GADPH
7	A7	47	73.4409	169217	7477.1	GADPH
7	A7	48	73.7331	166344	7446.08	GADPH
7	A7	49	74.0252	164523	7415.3	GADPH
7	A7	50	74.3174	161925	7393.19	GADPH
7	A7	51	74.6096	160112	7388.69	GADPH
7	A7	52	74.9018	158204	7407.86	GADPH
7	A7	53	75.1939	155371	7451.37	GADPH
7	A7	54	75.4861	153712	7515.65	GADPH
7	A7	55	75.7783	151205	7597.28	GADPH
7	A7	56	76.0705	148323	7697.43	GADPH
7	A7	57	76.3626	146251	7822.25	GADPH
7	A7	58	76.6548	144604	7978.94	GADPH
7	A7	59	76.947	141946	8171.16	GADPH
7	A7	60	77.2392	139383	8400.58	GADPH
7	A7	61	77.5313	135722	8676.24	GADPH
7	A7	62	77.8235	134066	9028.14	GADPH
7	A7	63	78.1157	130727	9516.98	GADPH
7	A7	64	78.4079	128888	10235.2	GADPH
7	A7	65	78.7001	125360	11300.2	GADPH
7	A7	66	78.9922	122520	12842.9	GADPH
7	A7	67	79.2844	118777	14990.1	GADPH
7	A7	68	79.5766	113058	17832	GADPH
7	A7	69	79.8688	108656	21366.6	GADPH
7	A7	70	80.1609	101442	25425.8	GADPH
7	A7	71	80.4531	91956	29613.7	GADPH
7	A7	72	80.7453	79300.8	33306.4	GADPH
7	A7	73	81.0375	61309.1	35757.5	GADPH
7	A7	74	81.3296	41202.5	36305	GADPH
7	A7	75	81.6218	21063.8	34611.7	GADPH
7	A7	76	81.914	9581.92	30825.2	GADPH
7	A7	77	82.2062	6733.62	25565.8	GADPH
7	A7	78	82.4983	6473.25	19731.2	GADPH
7	A7	79	82.7905	6325.4	14208.2	GADPH
7	A7	80	83.0827	6248.65	9625.45	GADPH
7	A7	81	83.3749	5475.55	6112.65	GADPH
7	A7	82	83.667	5804.31	3544.23	GADPH
7	A7	83	83.9592	4741.62	2005.33	GADPH
7	A7	84	84.2514	5374.57	1160.33	GADPH
7	A7	85	84.5436	4955.15	727.419	GADPH
7	A7	86	84.8357	4330.08	516.401	GADPH
7	A7	87	85.1279	4943.39	418.958	GADPH
7	A7	88	85.4201	4520.76	380.161	GADPH
7	A7	89	85.7123	4270.39	371.842	GADPH
7	A7	90	86.0044	4274.77	376.68	GADPH
7	A7	91	86.2966	3387.21	383.104	GADPH
7	A7	92	86.5888	3477.47	386.121	GADPH
7	A7	93	86.881	4279.17	387.786	GADPH
7	A7	94	87.1731	3039.34	393.682	GADPH
7	A7	95	87.4653	3385.26	406.724	GADPH
7	A7	96	87.7575	3076.59	423.001	GADPH
7	A7	97	88.0497	2551.36	433.157	GADPH
7	A7	98	88.3418	2403.91	428.158	GADPH
7	A7	99	88.634	2601.46	404.842	GADPH
7	A7	100	88.9262	2399.68	367.245	GADPH
7	A7	101	89.2184	2100.3	323.702	GADPH
7	A7	102	89.5106	1691.27	282.731	GADPH
7	A7	103	89.8027	2317.29	250.429	GADPH
7	A7	104	90.0949	1883.19	229.676	GADPH
7	A7	105	90.3871	1905	220.079	GADPH
7	A7	106	90.6793	1095.96	218.44	GADPH
7	A7	107	90.9714	1779.9	220.437	GADPH
7	A7	108	91.2636	1198.6	223.215	GADPH
7	A7	109	91.5558	1423.16	226.943	GADPH
7	A7	110	91.848	1198.27	233.762	GADPH
7	A7	111	92.1401	817.272	244.957	GADPH
7	A7	112	92.4323	828.049	258.994	GADPH
7	A7	113	92.7245	859.298	272.067	GADPH
7	A7	114	93.0167	316.039	280.482	GADPH
7	A7	115	93.3088	410.012	282.82	GADPH
7	A7	116	93.601	535.221	280.518	GADPH
7	A7	117	93.8932	-364.856	276.916	GADPH
7	A7	118	94.1854	579.833	275.636	GADPH
7	A7	119	94.4775	-189.56	279.148	GADPH
7	A7	120	94.7697	17.5787	288.007	GADPH
8	A8	1	60.0008	264627	6296.43	GADPH
8	A8	2	60.293	263607	6417.27	GADPH
8	A8	3	60.5852	261650	6562.44	GADPH
8	A8	4	60.8773	260596	6722.6	GADPH
8	A8	5	61.1695	259004	6880.47	GADPH
8	A8	6	61.4617	256499	7018.34	GADPH
8	A8	7	61.7539	253661	7127.24	GADPH
8	A8	8	62.046	252339	7210.63	GADPH
8	A8	9	62.3382	249618	7273.93	GADPH
8	A8	10	62.6304	247427	7338.82	GADPH
8	A8	11	62.9226	245824	7410.37	GADPH
8	A8	12	63.2147	243322	7483.73	GADPH
8	A8	13	63.5069	240960	7547.32	GADPH
8	A8	14	63.7991	238568	7589.43	GADPH
8	A8	15	64.0913	236308	7604.06	GADPH
8	A8	16	64.3834	233920	7593.71	GADPH
8	A8	17	64.6756	231741	7568.76	GADPH
8	A8	18	64.9678	229380	7545.09	GADPH
8	A8	19	65.26	226979	7540.47	GADPH
8	A8	20	65.5521	225341	7570.52	GADPH
8	A8	21	65.8443	222409	7644.41	GADPH
8	A8	22	66.1365	220821	7760.37	GADPH
8	A8	23	66.4287	218293	7904.16	GADPH
8	A8	24	66.7208	215636	8051.13	GADPH
8	A8	25	67.013	213847	8173.35	GADPH
8	A8	26	67.3052	209890	8249.38	GADPH
8	A8	27	67.5974	207886	8271.81	GADPH
8	A8	28	67.8895	205082	8247.96	GADPH
8	A8	29	68.1817	202627	8193.41	GADPH
8	A8	30	68.4739	200757	8123.12	GADPH
8	A8	31	68.7661	198038	8045.98	GADPH
8	A8	32	69.0583	195284	7966.24	GADPH
8	A8	33	69.3504	193074	7888.66	GADPH
8	A8	34	69.6426	189959	7821.04	GADPH
8	A8	35	69.9348	189147	7770.85	GADPH
8	A8	36	70.227	186065	7738.69	GADPH
8	A8	37	70.5191	184237	7715.36	GADPH
8	A8	38	70.8113	181387	7685.6	GADPH
8	A8	39	71.1035	178820	7636.83	GADPH
8	A8	40	71.3957	176916	7566.71	GADPH
8	A8	41	71.6878	174535	7484.26	GADPH
8	A8	42	71.98	172804	7404.54	GADPH
8	A8	43	72.2722	170054	7340.66	GADPH
8	A8	44	72.5644	168199	7297.21	GADPH
8	A8	45	72.8565	166723	7267.97	GADPH
8	A8	46	73.1487	163894	7239.06	GADPH
8	A8	47	73.4409	161572	7194.81	GADPH
8	A8	48	73.7331	159404	7124.11	GADPH
8	A8	49	74.0252	157434	7038.64	GADPH
8	A8	50	74.3174	155117	6958.04	GADPH
8	A8	51	74.6096	153299	6903.82	GADPH
8	A8	52	74.9018	151775	6887.7	GADPH
8	A8	53	75.1939	149751	6905.26	GADPH
8	A8	54	75.4861	147386	6939.73	GADPH
8	A8	55	75.7783	144532	6973.77	GADPH
8	A8	56	76.0705	143161	7001.71	GADPH
8	A8	57	76.3626	140668	7034.44	GADPH
8	A8	58	76.6548	139111	7095.63	GADPH
8	A8	59	76.947	137059	7213.65	GADPH
8	A8	60	77.2392	134574	7396.78	GADPH
8	A8	61	77.5313	132781	7690.9	GADPH
8	A8	62	77.8235	130095	8140.05	GADPH
8	A8	63	78.1157	127838	8802.88	GADPH
8	A8	64	78.4079	126275	9750.56	GADPH
8	A8	65	78.7001	122785	11062.4	GADPH
8	A8	66	78.9922	119608	12823.8	GADPH
8	A8	67	79.2844	115709	15124.9	GADPH
8	A8	68	79.5766	109452	18048.3	GADPH
8	A8	69	79.8688	105023	21627	GADPH
8	A8	70	80.1609	97721.4	25766.7	GADPH
8	A8	71	80.4531	89526.4	30155.9	GADPH
8	A8	72	80.7453	78230.7	34221.6	GADPH
8	A8	73	81.0375	61996.7	37195.4	GADPH
8	A8	74	81.3296	39579.6	38312.9	GADPH
8	A8	75	81.6218	17795.4	37088.2	GADPH
8	A8	76	81.914	4733.71	33535.2	GADPH
8	A8	77	82.2062	1069.61	28209.9	GADPH
8	A8	78	82.4983	341.739	22035.9	GADPH
8	A8	79	82.7905	-247.399	15995.7	GADPH
8	A8	80	83.0827	-431.484	10839.6	GADPH
8	A8	81	83.3749	-699.028	6898.65	GADPH
8	A8	82	83.667	-770.819	3899.24	GADPH
8	A8	83	83.9592	-933.117	2064.24	GADPH
8	A8	84	84.2514	-610.098	1044.24	GADPH
8	A8	85	84.5436	-1511.49	523.558	GADPH
8	A8	86	84.8357	-1872.6	276.921	GADPH
8	A8	87	85.1279	-1250.56	172.082	GADPH
8	A8	88	85.4201	-1248.05	143.614	GADPH
8	A8	89	85.7123	-1726.04	159.955	GADPH
8	A8	90	86.0044	-1680.84	198.479	GADPH
8	A8	91	86.2966	-2622.68	235.589	GADPH
8	A8	92	86.5888	-2654.71	250.337	GADPH
8	A8	93	86.881	-2487.91	233.447	GADPH
8	A8	94	87.1731	-2863.16	192.146	GADPH
8	A8	95	87.4653	-2685.91	145.773	GADPH
8	A8	96	87.7575	-2699.08	114.493	GADPH
8	A8	97	88.0497	-2628.05	108.346	GADPH
8	A8	98	88.3418	-3680.24	123.441	GADPH
8	A8	99	88.634	-3626.22	146.744	GADPH
8	A8	100	88.9262	-3039.36	165.065	GADPH
8	A8	101	89.2184	-3756.46	171.677	GADPH
8	A8	102	89.5106	-4253.56	166.906	GADPH
8	A8	103	89.8027	-3928.97	153.99	GADPH
8	A8	104	90.0949	-3494.92	134.333	GADPH
8	A8	105	90.3871	-4617.57	105.71	GADPH
8	A8	106	90.6793	-4957.36	64.5845	GADPH
8	A8	107	90.9714	-4264.36	10.9609	GADPH
8	A8	108	91.2636	-3992.66	-47.8101	GADPH
8	A8	109	91.5558	-4816.34	-97.6436	GADPH
8	A8	110	91.848	-4423.78	-123.111	GADPH
8	A8	111	92.1401	-4452.04	-114.353	GADPH
8	A8	112	92.4323	-4778.83	-71.4468	GADPH
8	A8	113	92.7245	-4359.56	-4.45654	GADPH
8	A8	114	93.0167	-5642.89	70.2041	GADPH
8	A8	115	93.3088	-5416	135.511	GADPH
8	A8	116	93.601	-5053.41	179.856	GADPH
8	A8	117	93.8932	-5955.14	200.932	GADPH
8	A8	118	94.1854	-5659.39	205.371	GADPH
8	A8	119	94.4775	-5587.56	204.336	GADPH
8	A8	120	94.7697	-5747.38	207.824	GADPH
13	B1	1	60.0011	273290	5983.53	GADPH
13	B1	2	60.2932	271885	6013.4	GADPH
13	B1	3	60.5854	270600	6048.56	GADPH
13	B1	4	60.8775	268726	6092.48	GADPH
13	B1	5	61.1697	267897	6151.57	GADPH
13	B1	6	61.4618	264640	6232.75	GADPH
13	B1	7	61.754	263666	6338.44	GADPH
13	B1	8	62.0461	261640	6451.11	GADPH
13	B1	9	62.3383	260157	6551.09	GADPH
13	B1	10	62.6304	257698	6629.24	GADPH
13	B1	11	62.9226	254831	6668.63	GADPH
13	B1	12	63.2147	253629	6663.32	GADPH
13	B1	13	63.5069	250751	6620.46	GADPH
13	B1	14	63.799	248886	6556.56	GADPH
13	B1	15	64.0912	247472	6490.95	GADPH
13	B1	16	64.3833	245417	6440.5	GADPH
13	B1	17	64.6755	243128	6417.14	GADPH
13	B1	18	64.9676	241489	6426.85	GADPH
13	B1	19	65.2598	239272	6468.88	GADPH
13	B1	20	65.5519	238599	6535.41	GADPH
13	B1	21	65.8441	235151	6613.87	GADPH
13	B1	22	66.1362	234020	6691.95	GADPH
13	B1	23	66.4284	231084	6762.32	GADPH
13	B1	24	66.7205	228869	6823.03	GADPH
13	B1	25	67.0127	227775	6873.11	GADPH
13	B1	26	67.3048	225209	6907.79	GADPH
13	B1	27	67.597	222541	6917.9	GADPH
13	B1	28	67.8891	220879	6895.31	GADPH
13	B1	29	68.1813	218033	6839.92	GADPH
13	B1	30	68.4734	215696	6762.32	GADPH
13	B1	31	68.7656	214735	6679.68	GADPH
13	B1	32	69.0577	212180	6607.74	GADPH
13	B1	33	69.3499	210353	6554.46	GADPH
13	B1	34	69.642	208453	6519	GADPH
13	B1	35	69.9342	206327	6495.4	GADPH
13	B1	36	70.2263	204010	6477.48	GADPH
13	B1	37	70.5185	202789	6461.6	GADPH
13	B1	38	70.8106	200575	6446.45	GADPH
13	B1	39	71.1028	198402	6432.13	GADPH
13	B1	40	71.3949	196578	6418.84	GADPH
13	B1	41	71.6871	194938	6406.6	GADPH
13	B1	42	71.9792	192427	6393.18	GADPH
13	B1	43	72.2714	191565	6378.7	GADPH
13	B1	44	72.5635	188847	6362.69	GADPH
13	B1	45	72.8557	186169	6344.19	GADPH
13	B1	46	73.1478	186165	6322.23	GADPH
13	B1	47	73.44	183075	6296	GADPH
13	B1	48	73.7321	181462	6266.41	GADPH
13	B1	49	74.0243	178871	6238.96	GADPH
13	B1	50	74.3164	177505	6224.72	GADPH
13	B1	51	74.6086	175934	6236.69	GADPH
13	B1	52	74.9007	174136	6282.65	GADPH
13	B1	53	75.1929	172204	6359.99	GADPH
13	B1	54	75.485	169867	6447.26	GADPH
13	B1	55	75.7772	168185	6530.08	GADPH
13	B1	56	76.0693	165530	6606.44	GADPH
13	B1	57	76.3615	164352	6673.4	GADPH
13	B1	58	76.6536	161700	6735.06	GADPH
13	B1	59	76.9458	159701	6803.05	GADPH
13	B1	60	77.2379	157721	6897.9	GADPH
13	B1	61	77.5301	155346	7050.6	GADPH
13	B1	62	77.8222	153556	7302.2	GADPH
13	B1	63	78.1144	152026	7701.76	GADPH
13	B1	64	78.4065	149157	8305.37	GADPH
13	B1	65	78.6987	147163	9180.33	GADPH
13	B1	66	78.9908	143380	10413	GADPH
13	B1	67	79.283	140838	12111.1	GADPH
13	B1	68	79.5751	136367	14385.1	GADPH
13	B1	69	79.8673	132673	17297.2	GADPH
13	B1	70	80.1594	126834	20781.9	GADPH
13	B1	71	80.4516	120521	24568	GADPH
13	B1	72	80.7437	108859	28150.5	GADPH
13	B1	73	81.0359	94117.1	30860.3	GADPH
13	B1	74	81.328	74734.2	32039.4	GADPH
13	B1	75	81.6202	55235.8	31266.4	GADPH
13	B1	76	81.9123	42765.7	28532.4	GADPH
13	B1	77	82.2045	38175.8	24272.8	GADPH
13	B1	78	82.4966	36850.5	19229.8	GADPH
13	B1	79	82.7888	36416.1	14210.2	GADPH
13	B1	80	83.0809	35844.6	9852.22	GADPH
13	B1	81	83.3731	36147.1	6495.96	GADPH
13	B1	82	83.6652	36414.8	3720.48	GADPH
13	B1	83	83.9574	36060.1	1998.36	GADPH
13	B1	84	84.2495	35698.7	1052.37	GADPH
13	B1	85	84.5417	35740.8	592.375	GADPH
13	B1	86	84.8338	35894	392.116	GADPH
13	B1	87	85.126	35543.9	303.112	GADPH
13	B1	88	85.4181	34204.7	245.466	GADPH
13	B1	89	85.7103	35313.4	190.735	GADPH
13	B1	90	86.0024	34988	142.952	GADPH
13	B1	91	86.2946	35397	119.505	GADPH
13	B1	92	86.5867	34847	134.599	GADPH
13	B1	93	86.8789	34341.5	189.539	GADPH
13	B1	94	87.171	35229.7	272.014	GADPH
13	B1	95	87.4632	33871.4	362.21	GADPH
13	B1	96	87.7553	33866.2	440.887	GADPH
13	B1	97	88.0475	33873.4	495.085	GADPH
13	B1	98	88.3396	33560.6	520.057	GADPH
13	B1	99	88.6318	33106.6	517.995	GADPH
13	B1	100	88.9239	33044.6	495.597	GADPH
13	B1	101	89.2161	32886.8	461.896	GADPH
13	B1	102	89.5082	32731.7	426.708	GADPH
13	B1	103	89.8004	32582.2	398.971	GADPH
13	B1	104	90.0925	32546.4	384.279	GADPH
13	B1	105	90.3847	32341.7	382.576	GADPH
13	B1	106	90.6768	31714.1	387.5	GADPH
13	B1	107	90.969	31832.5	388.419	GADPH
13	B1	108	91.2611	31690.1	374.385	GADPH
13	B1	109	91.5533	31409.6	338.097	GADPH
13	B1	110	91.8454	31087.7	278.641	GADPH
13	B1	111	92.1376	31318.6	202.55	GADPH
13	B1	112	92.4297	31038.9	122.796	GADPH
13	B1	113	92.7219	31652.7	54.9434	GADPH
13	B1	114	93.014	31480.6	10.8203	GADPH
13	B1	115	93.3062	30760.4	-7.52539	GADPH
13	B1	116	93.5983	30810.5	-9.20361	GADPH
13	B1	117	93.8905	31094.2	-9.57422	GADPH
13	B1	118	94.1826	30765	-21.9873	GADPH
13	B1	119	94.4748	30807.8	-51.7842	GADPH
13	B1	120	94.7669	30801.3	-95.9365	GADPH
14	B2	1	60.0011	274134	6175.93	GADPH
14	B2	2	60.2932	274153	6280.68	GADPH
14	B2	3	60.5854	271170	6366.89	GADPH
14	B2	4	60.8775	269170	6432.61	GADPH
14	B2	5	61.1697	267342	6490.39	GADPH
14	B2	6	61.4618	265753	6559.29	GADPH
14	B2	7	61.754	264336	6651.31	GADPH
14	B2	8	62.0461	262208	6756.92	GADPH
14	B2	9	62.3383	259623	6859.74	GADPH
14	B2	10	62.6304	258050	6947.33	GADPH
14	B2	11	62.9226	254892	7009.25	GADPH
14	B2	12	63.2147	253550	7045.13	GADPH
14	B2	13	63.5069	250718	7061.08	GADPH
14	B2	14	63.799	249175	7062.69	GADPH
14	B2	15	64.0912	247200	7051.09	GADPH
14	B2	16	64.3833	244663	7024.52	GADPH
14	B2	17	64.6755	242255	6983.18	GADPH
14	B2	18	64.9676	240492	6932.95	GADPH
14	B2	19	65.2598	238167	6884.2	GADPH
14	B2	20	65.5519	236127	6846.91	GADPH
14	B2	21	65.8441	234764	6826.24	GADPH
14	B2	22	66.1362	232089	6822.06	GADPH
14	B2	23	66.4284	230163	6832.61	GADPH
14	B2	24	66.7205	227696	6858.08	GADPH
14	B2	25	67.0127	225737	6900.38	GADPH
14	B2	26	67.3048	224272	6959.11	GADPH
14	B2	27	67.597	221790	7027.95	GADPH
14	B2	28	67.8891	219621	7095.05	GADPH
14	B2	29	68.1813	216723	7147.48	GADPH
14	B2	30	68.4734	215246	7176.26	GADPH
14	B2	31	68.7656	212864	7178.52	GADPH
14	B2	32	69.0577	210440	7156.93	GADPH
14	B2	33	69.3499	208291	7117.65	GADPH
14	B2	34	69.642	206089	7068.22	GADPH
14	B2	35	69.9342	204191	7015.25	GADPH
14	B2	36	70.2263	201978	6961.79	GADPH
14	B2	37	70.5185	199787	6905.89	GADPH
14	B2	38	70.8106	198336	6842.07	GADPH
14	B2	39	71.1028	195651	6766.06	GADPH
14	B2	40	71.3949	193344	6676.92	GADPH
14	B2	41	71.6871	191416	6578.77	GADPH
14	B2	42	71.9792	190278	6490.92	GADPH
14	B2	43	72.2714	188521	6421.37	GADPH
14	B2	44	72.5635	186041	6370.95	GADPH
14	B2	45	72.8557	183978	6337.99	GADPH
14	B2	46	73.1478	182179	6324.59	GADPH
14	B2	47	73.44	180466	6338.59	GADPH
14	B2	48	73.7321	178521	6387.22	GADPH
14	B2	49	74.0243	177633	6468.27	GADPH
14	B2	50	74.3164	174146	6566.24	GADPH
14	B2	51	74.6086	172950	6657.62	GADPH
14	B2	52	74.9007	170231	6719.86	GADPH
14	B2	53	75.1929	168328	6745.28	GADPH
14	B2	54	75.485	166398	6743.86	GADPH
14	B2	55	75.7772	164569	6730.52	GADPH
14	B2	56	76.0693	162033	6723.81	GADPH
14	B2	57	76.3615	160580	6741.31	GADPH
14	B2	58	76.6536	158257	6796.81	GADPH
14	B2	59	76.9458	156367	6899.48	GADPH
14	B2	60	77.2379	154672	7055.43	GADPH
14	B2	61	77.5301	151946	7272.84	GADPH
14	B2	62	77.8222	150454	7571.16	GADPH
14	B2	63	78.1144	146748	7992.57	GADPH
14	B2	64	78.4065	145525	8610.21	GADPH
14	B2	65	78.6987	143220	9529.98	GADPH
14	B2	66	78.9908	140075	10883.4	GADPH
14	B2	67	79.283	137545	12809.6	GADPH
14	B2	68	79.5751	133271	15422.6	GADPH
14	B2	69	79.8673	128753	18757.5	GADPH
14	B2	70	80.1594	123035	22698.6	GADPH
14	B2	71	80.4516	114907	26910.8	GADPH
14	B2	72	80.7437	104557	30821.2	GADPH
14	B2	73	81.0359	89257.9	33697.2	GADPH
14	B2	74	81.328	69041.7	34835.3	GADPH
14	B2	75	81.6202	49613.5	33803.8	GADPH
14	B2	76	81.9123	37028.9	30631.6	GADPH
14	B2	77	82.2045	33231.6	25835.7	GADPH
14	B2	78	82.4966	32271.3	20259.3	GADPH
14	B2	79	82.7888	32011.7	14793.2	GADPH
14	B2	80	83.0809	31906.4	10115	GADPH
14	B2	81	83.3731	31223.2	6539.03	GADPH
14	B2	82	83.6652	30784.8	3827.01	GADPH
14	B2	83	83.9574	31042.9	2136.29	GADPH
14	B2	84	84.2495	30693.3	1162.38	GADPH
14	B2	85	84.5417	30715.3	633.096	GADPH
14	B2	86	84.8338	30252.6	354.905	GADPH
14	B2	87	85.126	30476.4	212.208	GADPH
14	B2	88	85.4181	30474.8	144.953	GADPH
14	B2	89	85.7103	30193.9	123.663	GADPH
14	B2	90	86.0024	30425.2	131.661	GADPH
14	B2	91	86.2946	29849.9	157.149	GADPH
14	B2	92	86.5867	29252.9	192.706	GADPH
14	B2	93	86.8789	29971.4	236.408	GADPH
14	B2	94	87.171	30235.4	289.245	GADPH
14	B2	95	87.4632	29195.3	348.693	GADPH
14	B2	96	87.7553	28838.8	403.921	GADPH
14	B2	97	88.0475	28582.4	438.272	GADPH
14	B2	98	88.3396	28762.7	438.515	GADPH
14	B2	99	88.6318	28012.2	403.894	GADPH
14	B2	100	88.9239	28719	348.139	GADPH
14	B2	101	89.2161	28082.2	293.126	GADPH
14	B2	102	89.5082	28100.1	258.654	GADPH
14	B2	103	89.8004	28236.8	253.898	GADPH
14	B2	104	90.0925	28054.9	274.164	GADPH
14	B2	105	90.3847	27222.1	303.861	GADPH
14	B2	106	90.6768	26992.2	324.372	GADPH
14	B2	107	90.969	27462.3	323.115	GADPH
14	B2	108	91.2611	26873	298.679	GADPH
14	B2	109	91.5533	27476	258.893	GADPH
14	B2	110	91.8454	26892.9	214.015	GADPH
14	B2	111	92.1376	26071.8	171.153	GADPH
14	B2	112	92.4297	26631.9	134.176	GADPH
14	B2	113	92.7219	27301.5	107.079	GADPH
14	B2	114	93.014	26640.8	95.2397	GADPH
14	B2	115	93.3062	26013.3	102.026	GADPH
14	B2	116	93.5983	26422.1	124.289	GADPH
14	B2	117	93.8905	26074.4	152.062	GADPH
14	B2	118	94.1826	26248.5	173.369	GADPH
14	B2	119	94.4748	25687.3	180.237	GADPH
14	B2	120	94.7669	25728.8	171.479	GADPH
15	B3	1	60.0013	276827	6057.37	GADPH
15	B3	2	60.2934	275282	6170.9	GADPH
15	B3	3	60.5854	273761	6278.33	GADPH
15	B3	4	60.8775	271812	6375.81	GADPH
15	B3	5	61.1695	270492	6468.7	GADPH
15	B3	6	61.4616	267743	6568.72	GADPH
15	B3	7	61.7536	266032	6686.14	GADPH
15	B3	8	62.0457	264817	6821.46	GADPH
15	B3	9	62.3377	262386	6960.4	GADPH
15	B3	10	62.6298	259762	7087.26	GADPH
15	B3	11	62.9218	257860	7187.75	GADPH
15	B3	12	63.2139	255194	7253.97	GADPH
15	B3	13	63.5059	252845	7285.62	GADPH
15	B3	14	63.798	251719	7286.23	GADPH
15	B3	15	64.09	248396	7260.49	GADPH
15	B3	16	64.3821	246347	7214.27	GADPH
15	B3	17	64.6741	244347	7155.98	GADPH
15	B3	18	64.9662	241992	7096.42	GADPH
15	B3	19	65.2583	240030	7045.67	GADPH
15	B3	20	65.5503	237732	7009.54	GADPH
15	B3	21	65.8424	235885	6988.8	GADPH
15	B3	22	66.1344	233987	6982.72	GADPH
15	B3	23	66.4265	231107	6994.83	GADPH
15	B3	24	66.7185	229069	7035.34	GADPH
15	B3	25	67.0106	226991	7115.69	GADPH
15	B3	26	67.3026	225239	7237.75	GADPH
15	B3	27	67.5947	223434	7385.25	GADPH
15	B3	28	67.8867	220936	7525.86	GADPH
15	B3	29	68.1788	217897	7624.63	GADPH
15	B3	30	68.4708	214951	7660.11	GADPH
15	B3	31	68.7629	212910	7632.56	GADPH
15	B3	32	69.0549	211248	7559.19	GADPH
15	B3	33	69.347	208162	7461.87	GADPH
15	B3	34	69.639	206702	7356.45	GADPH
15	B3	35	69.9311	203507	7250.38	GADPH
15	B3	36	70.2231	202191	7146.41	GADPH
15	B3	37	70.5152	199494	7048.54	GADPH
15	B3	38	70.8073	197550	6964.54	GADPH
15	B3	39	71.0993	195787	6904.07	GADPH
15	B3	40	71.3914	193211	6873.11	GADPH
15	B3	41	71.6834	191884	6868.59	GADPH
15	B3	42	71.9755	189743	6876.9	GADPH
15	B3	43	72.2675	187747	6879.32	GADPH
15	B3	44	72.5596	185083	6862.67	GADPH
15	B3	45	72.8516	182260	6827.13	GADPH
15	B3	46	73.1437	181288	6788.58	GADPH
15	B3	47	73.4357	179528	6767.15	GADPH
15	B3	48	73.7278	177213	6773.71	GADPH
15	B3	49	74.0198	175305	6803.62	GADPH
15	B3	50	74.3119	172936	6841.57	GADPH
15	B3	51	74.6039	170489	6872.63	GADPH
15	B3	52	74.896	168371	6892.28	GADPH
15	B3	53	75.188	167025	6906.64	GADPH
15	B3	54	75.4801	164867	6925.38	GADPH
15	B3	55	75.7721	161734	6955.59	GADPH
15	B3	56	76.0642	160908	6999.12	GADPH
15	B3	57	76.3563	158261	7055.57	GADPH
15	B3	58	76.6483	155811	7128.65	GADPH
15	B3	59	76.9404	153590	7231.57	GADPH
15	B3	60	77.2324	151440	7387.97	GADPH
15	B3	61	77.5245	150115	7629.38	GADPH
15	B3	62	77.8165	147460	7992.8	GADPH
15	B3	63	78.1086	145304	8524.89	GADPH
15	B3	64	78.4006	141751	9293.98	GADPH
15	B3	65	78.6927	139857	10404.1	GADPH
15	B3	66	78.9847	136708	11998.9	GADPH
15	B3	67	79.2768	133646	14244.1	GADPH
15	B3	68	79.5688	129757	17281	GADPH
15	B3	69	79.8609	125159	21151.8	GADPH
15	B3	70	80.1529	118596	25710.6	GADPH
15	B3	71	80.445	109755	30551	GADPH
15	B3	72	80.737	98814.9	34999.7	GADPH
15	B3	73	81.0291	82166.4	38218.2	GADPH
15	B3	74	81.3212	61562.9	39420.7	GADPH
15	B3	75	81.6132	40000.9	38141.1	GADPH
15	B3	76	81.9053	25938.2	34433.4	GADPH
15	B3	77	82.1973	21040.2	28894.4	GADPH
15	B3	78	82.4894	19853.8	22479.7	GADPH
15	B3	79	82.7814	19318.5	16195.9	GADPH
15	B3	80	83.0735	19295.9	10814.3	GADPH
15	B3	81	83.3655	18991	6716.12	GADPH
15	B3	82	83.6576	19248.4	3844.26	GADPH
15	B3	83	83.9496	18568.3	2086.28	GADPH
15	B3	84	84.2417	18843.4	1119.92	GADPH
15	B3	85	84.5337	19101.1	644.573	GADPH
15	B3	86	84.8258	18574.9	435.039	GADPH
15	B3	87	85.1178	17796.6	349.184	GADPH
15	B3	88	85.4099	18094.1	312.327	GADPH
15	B3	89	85.7019	18254.6	294.427	GADPH
15	B3	90	85.994	18016.8	288.104	GADPH
15	B3	91	86.286	17890.2	291.938	GADPH
15	B3	92	86.5781	17233.2	302.084	GADPH
15	B3	93	86.8702	17397.7	312.076	GADPH
15	B3	94	87.1622	17715.3	316.894	GADPH
15	B3	95	87.4543	16703.7	316.295	GADPH
15	B3	96	87.7463	17165.8	314.866	GADPH
15	B3	97	88.0384	16877.2	319.185	GADPH
15	B3	98	88.3304	17002.2	333.993	GADPH
15	B3	99	88.6225	16415.7	358.908	GADPH
15	B3	100	88.9145	16532.4	387.012	GADPH
15	B3	101	89.2066	16280.9	406.377	GADPH
15	B3	102	89.4986	15559	404.471	GADPH
15	B3	103	89.7907	15709.5	373.664	GADPH
15	B3	104	90.0827	15966.9	314.857	GADPH
15	B3	105	90.3748	15415	237.422	GADPH
15	B3	106	90.6668	15747.8	155.871	GADPH
15	B3	107	90.9589	14999	85.416	GADPH
15	B3	108	91.2509	16542.4	38.0723	GADPH
15	B3	109	91.543	15071.7	19.9077	GADPH
15	B3	110	91.8351	15696.9	29.8892	GADPH
15	B3	111	92.1271	15142	61.0938	GADPH
15	B3	112	92.4192	15206.4	104.341	GADPH
15	B3	113	92.7112	15405.6	152.309	GADPH
15	B3	114	93.0033	15110.9	201.514	GADPH
15	B3	115	93.2953	14487.6	251.371	GADPH
15	B3	116	93.5874	15028.2	301.885	GADPH
15	B3	117	93.8794	14339.4	352.15	GADPH
15	B3	118	94.1715	14753.7	400.276	GADPH
15	B3	119	94.4635	13526.2	444.155	GADPH
15	B3	120	94.7556	14321.2	482.33	GADPH
16	B4	1	60.0013	273037	6032.97	GADPH
16	B4	2	60.2934	271998	6131.06	GADPH
16	B4	3	60.5854	270004	6236.56	GADPH
16	B4	4	60.8775	269021	6340.31	GADPH
16	B4	5	61.1695	266811	6436.18	GADPH
16	B4	6	61.4616	264685	6523.64	GADPH
16	B4	7	61.7536	262839	6606.22	GADPH
16	B4	8	62.0457	260807	6687.82	GADPH
16	B4	9	62.3377	259188	6768.54	GADPH
16	B4	10	62.6298	256472	6843.42	GADPH
16	B4	11	62.9218	254717	6905.06	GADPH
16	B4	12	63.2139	252752	6947.72	GADPH
16	B4	13	63.5059	250208	6970.16	GADPH
16	B4	14	63.798	247639	6974.44	GADPH
16	B4	15	64.09	246527	6962.97	GADPH
16	B4	16	64.3821	244468	6936.82	GADPH
16	B4	17	64.6741	241804	6898.38	GADPH
16	B4	18	64.9662	239614	6855.81	GADPH
16	B4	19	65.2583	237216	6823.97	GADPH
16	B4	20	65.5503	236140	6818.84	GADPH
16	B4	21	65.8424	233856	6848.51	GADPH
16	B4	22	66.1344	231668	6908.3	GADPH
16	B4	23	66.4265	230138	6983.56	GADPH
16	B4	24	66.7185	226944	7058.47	GADPH
16	B4	25	67.0106	225040	7123.1	GADPH
16	B4	26	67.3026	222827	7174.61	GADPH
16	B4	27	67.5947	221198	7213.01	GADPH
16	B4	28	67.8867	218471	7237.45	GADPH
16	B4	29	68.1788	216593	7246.75	GADPH
16	B4	30	68.4708	213454	7242.59	GADPH
16	B4	31	68.7629	211976	7230.56	GADPH
16	B4	32	69.0549	209694	7216.93	GADPH
16	B4	33	69.347	207981	7203.27	GADPH
16	B4	34	69.639	205318	7184.39	GADPH
16	B4	35	69.9311	202733	7151.75	GADPH
16	B4	36	70.2231	201230	7099.84	GADPH
16	B4	37	70.5152	198500	7030.38	GADPH
16	B4	38	70.8073	196878	6951.4	GADPH
16	B4	39	71.0993	194517	6873.1	GADPH
16	B4	40	71.3914	192885	6803.46	GADPH
16	B4	41	71.6834	190835	6746.33	GADPH
16	B4	42	71.9755	188196	6702.26	GADPH
16	B4	43	72.2675	187128	6670.07	GADPH
16	B4	44	72.5596	184733	6647.79	GADPH
16	B4	45	72.8516	182609	6632.3	GADPH
16	B4	46	73.1437	180817	6618.33	GADPH
16	B4	47	73.4357	178880	6598.94	GADPH
16	B4	48	73.7278	176895	6567.22	GADPH
16	B4	49	74.0198	174411	6520.37	GADPH
16	B4	50	74.3119	172551	6462.91	GADPH
16	B4	51	74.6039	171028	6406.48	GADPH
16	B4	52	74.896	168698	6365.45	GADPH
16	B4	53	75.188	167047	6349.81	GADPH
16	B4	54	75.4801	165701	6360.37	GADPH
16	B4	55	75.7721	163510	6390.28	GADPH
16	B4	56	76.0642	160619	6433.14	GADPH
16	B4	57	76.3563	159451	6493.06	GADPH
16	B4	58	76.6483	157265	6590.22	GADPH
16	B4	59	76.9404	155307	6758.61	GADPH
16	B4	60	77.2324	154039	7038.87	GADPH
16	B4	61	77.5245	151538	7472.49	GADPH
16	B4	62	77.8165	149708	8102.01	GADPH
16	B4	63	78.1086	146568	8975.94	GADPH
16	B4	64	78.4006	144413	10152.8	GADPH
16	B4	65	78.6927	142067	11699.6	GADPH
16	B4	66	78.9847	137833	13683.3	GADPH
16	B4	67	79.2768	133978	16158.2	GADPH
16	B4	68	79.5688	129484	19148.8	GADPH
16	B4	69	79.8609	122473	22624.7	GADPH
16	B4	70	80.1529	114948	26459.1	GADPH
16	B4	71	80.445	106719	30379.6	GADPH
16	B4	72	80.737	96854.7	33935.6	GADPH
16	B4	73	81.0291	84244.7	36529.2	GADPH
16	B4	74	81.3212	66584.5	37539.8	GADPH
16	B4	75	81.6132	47595.6	36523.7	GADPH
16	B4	76	81.9053	33386.7	33407.5	GADPH
16	B4	77	82.1973	26685.7	28569.3	GADPH
16	B4	78	82.4894	23970.6	22749.6	GADPH
16	B4	79	82.7814	23263.1	16822.5	GADPH
16	B4	80	83.0735	23390.7	11537	GADPH
16	B4	81	83.3655	23057.2	7341.53	GADPH
16	B4	82	83.6576	23222.3	4350.23	GADPH
16	B4	83	83.9496	22434.5	2419.03	GADPH
16	B4	84	84.2417	22681.3	1283.28	GADPH
16	B4	85	84.5337	22707.5	671.005	GADPH
16	B4	86	84.8258	22474.9	366.732	GADPH
16	B4	87	85.1178	22438.9	227.61	GADPH
16	B4	88	85.4099	22079.5	170.829	GADPH
16	B4	89	85.7019	22518.4	152.342	GADPH
16	B4	90	85.994	21948.2	149.148	GADPH
16	B4	91	86.286	22032.4	149.17	GADPH
16	B4	92	86.5781	21487	147.673	GADPH
16	B4	93	86.8702	21589.7	146.501	GADPH
16	B4	94	87.1622	22193.7	152.237	GADPH
16	B4	95	87.4543	21454.9	171.842	GADPH
16	B4	96	87.7463	21252.8	207.576	GADPH
16	B4	97	88.0384	21460.7	254.495	GADPH
16	B4	98	88.3304	21019.2	301.965	GADPH
16	B4	99	88.6225	20807.3	337.949	GADPH
16	B4	100	88.9145	20630	353.411	GADPH
16	B4	101	89.2066	20516.5	345.123	GADPH
16	B4	102	89.4986	20064.8	316.191	GADPH
16	B4	103	89.7907	20484.3	274.317	GADPH
16	B4	104	90.0827	20397.8	228.326	GADPH
16	B4	105	90.3748	19683.6	184.75	GADPH
16	B4	106	90.6668	20007.9	146.288	GADPH
16	B4	107	90.9589	20009.7	112.832	GADPH
16	B4	108	91.2509	19783.8	83.6943	GADPH
16	B4	109	91.543	19837	59.2065	GADPH
16	B4	110	91.8351	19620.7	41.0547	GADPH
16	B4	111	92.1271	19591.1	32.0352	GADPH
16	B4	112	92.4192	19751.8	35.6694	GADPH
16	B4	113	92.7112	19525.3	55.1025	GADPH
16	B4	114	93.0033	19633.1	91.0645	GADPH
16	B4	115	93.2953	19108.2	139.87	GADPH
16	B4	116	93.5874	19215.4	193.313	GADPH
16	B4	117	93.8794	18785.6	241.341	GADPH
16	B4	118	94.1715	18815.7	276.236	GADPH
16	B4	119	94.4635	18543.7	295.695	GADPH
16	B4	120	94.7556	18794.2	303.124	GADPH
17	B5	1	60.0007	291864	6253.89	GADPH
17	B5	2	60.2927	290611	6378.94	GADPH
17	B5	3	60.5848	289236	6523	GADPH
17	B5	4	60.8768	287436	6679.08	GADPH
17	B5	5	61.1689	285593	6836.44	GADPH
17	B5	6	61.4609	283565	6982.08	GADPH
17	B5	7	61.753	281302	7099.48	GADPH
17	B5	8	62.045	279652	7177.2	GADPH
17	B5	9	62.3371	276398	7228.27	GADPH
17	B5	10	62.6291	274674	7263.21	GADPH
17	B5	11	62.9212	271909	7297.94	GADPH
17	B5	12	63.2132	270679	7345.61	GADPH
17	B5	13	63.5053	267618	7409.21	GADPH
17	B5	14	63.7973	266661	7479.75	GADPH
17	B5	15	64.0894	263219	7540.9	GADPH
17	B5	16	64.3814	261205	7577.61	GADPH
17	B5	17	64.6735	258919	7583.25	GADPH
17	B5	18	64.9655	256258	7562.05	GADPH
17	B5	19	65.2575	254082	7525.76	GADPH
17	B5	20	65.5496	252152	7488.41	GADPH
17	B5	21	65.8416	249410	7462.3	GADPH
17	B5	22	66.1337	247680	7456.93	GADPH
17	B5	23	66.4257	244992	7479.31	GADPH
17	B5	24	66.7178	242782	7533.64	GADPH
17	B5	25	67.0098	240345	7618.45	GADPH
17	B5	26	67.3019	239051	7723.06	GADPH
17	B5	27	67.5939	235614	7827.77	GADPH
17	B5	28	67.886	233563	7908.41	GADPH
17	B5	29	68.178	230627	7945.07	GADPH
17	B5	30	68.4701	228349	7929.68	GADPH
17	B5	31	68.7621	225420	7868.95	GADPH
17	B5	32	69.0542	223387	7780.7	GADPH
17	B5	33	69.3462	220938	7686.35	GADPH
17	B5	34	69.6382	218816	7603.16	GADPH
17	B5	35	69.9303	216521	7539.94	GADPH
17	B5	36	70.2223	214821	7497.39	GADPH
17	B5	37	70.5144	211065	7471.62	GADPH
17	B5	38	70.8064	210345	7457.13	GADPH
17	B5	39	71.0985	207513	7447.62	GADPH
17	B5	40	71.3905	205372	7435.32	GADPH
17	B5	41	71.6826	203055	7410.9	GADPH
17	B5	42	71.9746	200919	7366.07	GADPH
17	B5	43	72.2667	198455	7297.64	GADPH
17	B5	44	72.5587	196223	7210.66	GADPH
17	B5	45	72.8508	194137	7117.79	GADPH
17	B5	46	73.1428	192317	7029.29	GADPH
17	B5	47	73.4349	190140	6960.96	GADPH
17	B5	48	73.7269	188439	6927.28	GADPH
17	B5	49	74.019	186177	6928.25	GADPH
17	B5	50	74.311	183399	6957.42	GADPH
17	B5	51	74.603	182012	7002.94	GADPH
17	B5	52	74.8951	180465	7048.22	GADPH
17	B5	53	75.1871	177839	7075.06	GADPH
17	B5	54	75.4792	174767	7071.75	GADPH
17	B5	55	75.7712	172855	7038.1	GADPH
17	B5	56	76.0633	171031	6989.87	GADPH
17	B5	57	76.3553	169624	6951.26	GADPH
17	B5	58	76.6474	167110	6946.54	GADPH
17	B5	59	76.9394	164778	6995.21	GADPH
17	B5	60	77.2315	162726	7109.38	GADPH
17	B5	61	77.5235	161206	7294.79	GADPH
17	B5	62	77.8156	158886	7591.68	GADPH
17	B5	63	78.1076	156876	8048.89	GADPH
17	B5	64	78.3997	153740	8742.27	GADPH
17	B5	65	78.6917	151988	9783.5	GADPH
17	B5	66	78.9837	148738	11321.3	GADPH
17	B5	67	79.2758	146209	13525.9	GADPH
17	B5	68	79.5678	142358	16545.8	GADPH
17	B5	69	79.8599	137218	20434.9	GADPH
17	B5	70	80.1519	131204	25059.9	GADPH
17	B5	71	80.444	122866	30020.9	GADPH
17	B5	72	80.736	109822	34638.4	GADPH
17	B5	73	81.0281	92808.5	38056	GADPH
17	B5	74	81.3201	69912.6	39462.1	GADPH
17	B5	75	81.6122	46868.9	38367	GADPH
17	B5	76	81.9042	31242.8	34809.2	GADPH
17	B5	77	82.1963	25357.1	29380.9	GADPH
17	B5	78	82.4883	24735.1	23041.2	GADPH
17	B5	79	82.7804	24227.7	16804.1	GADPH
17	B5	80	83.0724	23792.1	11446.6	GADPH
17	B5	81	83.3644	23526.8	7358.12	GADPH
17	B5	82	83.6565	23444.9	4193.35	GADPH
17	B5	83	83.9485	23571.5	2214.91	GADPH
17	B5	84	84.2406	23391.8	1115.21	GADPH
17	B5	85	84.5326	23373	570.987	GADPH
17	B5	86	84.8247	23301.7	340.471	GADPH
17	B5	87	85.1167	23292.3	267.739	GADPH
17	B5	88	85.4088	22589.2	263.679	GADPH
17	B5	89	85.7008	22590.6	282.972	GADPH
17	B5	90	85.9929	22834	305.194	GADPH
17	B5	91	86.2849	22367.7	321.764	GADPH
17	B5	92	86.577	21823.7	329.093	GADPH
17	B5	93	86.869	21717.4	326.708	GADPH
17	B5	94	87.1611	22407.5	317.489	GADPH
17	B5	95	87.4531	21440.8	306.587	GADPH
17	B5	96	87.7451	21647	298.235	GADPH
17	B5	97	88.0372	21517.5	293.054	GADPH
17	B5	98	88.3292	20989.7	288.214	GADPH
17	B5	99	88.6213	20887.8	279.962	GADPH
17	B5	100	88.9133	21564.9	265.764	GADPH
17	B5	101	89.2054	20606	244.219	GADPH
17	B5	102	89.4974	20298.5	213.958	GADPH
17	B5	103	89.7895	20937.9	173.808	GADPH
17	B5	104	90.0815	20405.6	124.767	GADPH
17	B5	105	90.3736	20213.4	71.9893	GADPH
17	B5	106	90.6656	20741.8	24.644	GADPH
17	B5	107	90.9577	20375.1	-6.95752	GADPH
17	B5	108	91.2497	20218.4	-15.6797	GADPH
17	B5	109	91.5418	20893.8	-1.11084	GADPH
17	B5	110	91.8338	19849.9	29.7729	GADPH
17	B5	111	92.1259	19802.4	65.7886	GADPH
17	B5	112	92.4179	20080.9	97.4761	GADPH
17	B5	113	92.7099	19792.3	122.191	GADPH
17	B5	114	93.002	19979.2	144.899	GADPH
17	B5	115	93.294	19592.2	173.938	GADPH
17	B5	116	93.5861	19561.8	214.906	GADPH
17	B5	117	93.8781	19292.8	266.965	GADPH
17	B5	118	94.1702	19027.3	323.797	GADPH
17	B5	119	94.4622	19038.8	377.815	GADPH
17	B5	120	94.7543	18903	424.343	GADPH
18	B6	1	60.0007	271047	6021.42	GADPH
18	B6	2	60.2927	269459	6104.11	GADPH
18	B6	3	60.5848	268295	6199.2	GADPH
18	B6	4	60.8768	265935	6310.36	GADPH
18	B6	5	61.1689	264993	6438.26	GADPH
18	B6	6	61.4609	263801	6577.6	GADPH
18	B6	7	61.753	260211	6712.04	GADPH
18	B6	8	62.045	259541	6832.41	GADPH
18	B6	9	62.3371	256598	6931.84	GADPH
18	B6	10	62.6291	254424	7006.04	GADPH
18	B6	11	62.9212	252601	7054.6	GADPH
18	B6	12	63.2132	250619	7078.9	GADPH
18	B6	13	63.5053	247834	7080.61	GADPH
18	B6	14	63.7973	246124	7062.27	GADPH
18	B6	15	64.0894	244171	7028.35	GADPH
18	B6	16	64.3814	241489	6985.41	GADPH
18	B6	17	64.6735	239925	6941.44	GADPH
18	B6	18	64.9655	237833	6904.6	GADPH
18	B6	19	65.2575	235644	6882.23	GADPH
18	B6	20	65.5496	233449	6880.86	GADPH
18	B6	21	65.8416	231820	6907.14	GADPH
18	B6	22	66.1337	229707	6968.25	GADPH
18	B6	23	66.4257	227256	7070.13	GADPH
18	B6	24	66.7178	225144	7212.39	GADPH
18	B6	25	67.0098	223562	7382.11	GADPH
18	B6	26	67.3019	221341	7550.99	GADPH
18	B6	27	67.5939	218812	7680.9	GADPH
18	B6	28	67.886	215982	7737.75	GADPH
18	B6	29	68.178	212952	7706.4	GADPH
18	B6	30	68.4701	211191	7598.05	GADPH
18	B6	31	68.7621	208633	7445.39	GADPH
18	B6	32	69.0542	206782	7288.97	GADPH
18	B6	33	69.3462	204615	7162.26	GADPH
18	B6	34	69.6382	202869	7082.69	GADPH
18	B6	35	69.9303	200406	7049.91	GADPH
18	B6	36	70.2223	198613	7050.34	GADPH
18	B6	37	70.5144	196516	7064.06	GADPH
18	B6	38	70.8064	194291	7071.73	GADPH
18	B6	39	71.0985	191925	7059.6	GADPH
18	B6	40	71.3905	189801	7022.09	GADPH
18	B6	41	71.6826	188247	6961.1	GADPH
18	B6	42	71.9746	185506	6883.55	GADPH
18	B6	43	72.2667	183873	6797.96	GADPH
18	B6	44	72.5587	181934	6712.26	GADPH
18	B6	45	72.8508	180009	6632.65	GADPH
18	B6	46	73.1428	177717	6560.63	GADPH
18	B6	47	73.4349	176198	6503.39	GADPH
18	B6	48	73.7269	174169	6465.16	GADPH
18	B6	49	74.019	172205	6448.78	GADPH
18	B6	50	74.311	170439	6455.4	GADPH
18	B6	51	74.603	167964	6482.64	GADPH
18	B6	52	74.8951	166943	6522.97	GADPH
18	B6	53	75.1871	164822	6563.82	GADPH
18	B6	54	75.4792	162250	6591.3	GADPH
18	B6	55	75.7712	160255	6596.82	GADPH
18	B6	56	76.0633	158543	6582.84	GADPH
18	B6	57	76.3553	156345	6564.57	GADPH
18	B6	58	76.6474	154653	6566.51	GADPH
18	B6	59	76.9394	152696	6616.59	GADPH
18	B6	60	77.2315	150783	6735.02	GADPH
18	B6	61	77.5235	149419	6949.16	GADPH
18	B6	62	77.8156	146534	7289.75	GADPH
18	B6	63	78.1076	144830	7803.82	GADPH
18	B6	64	78.3997	142808	8567.78	GADPH
18	B6	65	78.6917	139990	9698.58	GADPH
18	B6	66	78.9837	137554	11354.9	GADPH
18	B6	67	79.2758	134455	13718.2	GADPH
18	B6	68	79.5678	130838	16942.6	GADPH
18	B6	69	79.8599	127180	21070.7	GADPH
18	B6	70	80.1519	120710	25932.6	GADPH
18	B6	71	80.444	111955	31069.3	GADPH
18	B6	72	80.736	99937	35737.8	GADPH
18	B6	73	81.0281	83319.5	39040.3	GADPH
18	B6	74	81.3201	61785.7	40169.3	GADPH
18	B6	75	81.6122	41283.8	38687.8	GADPH
18	B6	76	81.9042	28015.1	34718.2	GADPH
18	B6	77	82.1963	23825.8	28934.6	GADPH
18	B6	78	82.4883	22544.3	22348.9	GADPH
18	B6	79	82.7804	22199.9	15986.5	GADPH
18	B6	80	83.0724	21921.4	10602.7	GADPH
18	B6	81	83.3644	22234	6544.8	GADPH
18	B6	82	83.6565	21330	3646.61	GADPH
18	B6	83	83.9485	21749.6	1875.84	GADPH
18	B6	84	84.2406	21546.2	893.381	GADPH
18	B6	85	84.5326	21419.9	396.802	GADPH
18	B6	86	84.8247	21171.1	169.847	GADPH
18	B6	87	85.1167	21136.7	82.3975	GADPH
18	B6	88	85.4088	20943.7	66.2261	GADPH
18	B6	89	85.7008	21177.3	86.4077	GADPH
18	B6	90	85.9929	21043.7	119.958	GADPH
18	B6	91	86.2849	19872.5	146.438	GADPH
18	B6	92	86.577	20200.8	149.302	GADPH
18	B6	93	86.869	20012.4	121.701	GADPH
18	B6	94	87.1611	20490.9	69.3281	GADPH
18	B6	95	87.4531	19795.8	7.18018	GADPH
18	B6	96	87.7451	19629.3	-47.1567	GADPH
18	B6	97	88.0372	20177.1	-79.1235	GADPH
18	B6	98	88.3292	20081.4	-79.9082	GADPH
18	B6	99	88.6213	19185.8	-47.998	GADPH
18	B6	100	88.9133	20376	9.09814	GADPH
18	B6	101	89.2054	19367.4	74.2373	GADPH
18	B6	102	89.4974	18550.3	124.181	GADPH
18	B6	103	89.7895	19163.6	138.073	GADPH
18	B6	104	90.0815	18555.5	107.48	GADPH
18	B6	105	90.3736	18753	42.1074	GADPH
18	B6	106	90.6656	18794	-33.0732	GADPH
18	B6	107	90.9577	19010.8	-88.7061	GADPH
18	B6	108	91.2497	18806.9	-104.545	GADPH
18	B6	109	91.5418	18767.5	-78.7202	GADPH
18	B6	110	91.8338	18086.5	-27.981	GADPH
18	B6	111	92.1259	18194.5	21.144	GADPH
18	B6	112	92.4179	17816.2	45.584	GADPH
18	B6	113	92.7099	17935.6	36.4609	GADPH
18	B6	114	93.002	17854.1	1.77441	GADPH
18	B6	115	93.294	18161.5	-39.6899	GADPH
18	B6	116	93.5861	17812.3	-69.1128	GADPH
18	B6	117	93.8781	17531.9	-76.54	GADPH
18	B6	118	94.1702	17669.8	-63.4902	GADPH
18	B6	119	94.4622	17836.1	-39.1055	GADPH
18	B6	120	94.7543	17194.3	-13.582	GADPH
19	B7	1	60.0008	285189	6387.17	GADPH
19	B7	2	60.293	284392	6494.12	GADPH
19	B7	3	60.5852	282449	6610.24	GADPH
19	B7	4	60.8773	280694	6731.34	GADPH
19	B7	5	61.1695	278948	6853.48	GADPH
19	B7	6	61.4617	276598	6973.05	GADPH
19	B7	7	61.7539	275104	7086.38	GADPH
19	B7	8	62.046	272311	7182.37	GADPH
19	B7	9	62.3382	270404	7261.29	GADPH
19	B7	10	62.6304	267959	7325.71	GADPH
19	B7	11	62.9226	265981	7377.18	GADPH
19	B7	12	63.2147	263230	7419.34	GADPH
19	B7	13	63.5069	260930	7454.9	GADPH
19	B7	14	63.7991	259506	7483.11	GADPH
19	B7	15	64.0913	256822	7499.46	GADPH
19	B7	16	64.3834	254179	7499.6	GADPH
19	B7	17	64.6756	252275	7483.6	GADPH
19	B7	18	64.9678	249232	7458.4	GADPH
19	B7	19	65.26	247784	7435.97	GADPH
19	B7	20	65.5521	245501	7429.92	GADPH
19	B7	21	65.8443	243160	7453.1	GADPH
19	B7	22	66.1365	240638	7516.24	GADPH
19	B7	23	66.4287	238498	7625.15	GADPH
19	B7	24	66.7208	236265	7775.11	GADPH
19	B7	25	67.013	234352	7945.83	GADPH
19	B7	26	67.3052	231961	8103.09	GADPH
19	B7	27	67.5974	228409	8210.25	GADPH
19	B7	28	67.8895	226049	8244.42	GADPH
19	B7	29	68.1817	222646	8207.31	GADPH
19	B7	30	68.4739	220524	8122.42	GADPH
19	B7	31	68.7661	218621	8020.84	GADPH
19	B7	32	69.0583	216618	7925.07	GADPH
19	B7	33	69.3504	213562	7843.15	GADPH
19	B7	34	69.6426	210985	7773.56	GADPH
19	B7	35	69.9348	208623	7715.16	GADPH
19	B7	36	70.227	206363	7670.97	GADPH
19	B7	37	70.5191	204500	7643.7	GADPH
19	B7	38	70.8113	202809	7628.58	GADPH
19	B7	39	71.1035	199537	7611.81	GADPH
19	B7	40	71.3957	197311	7577.96	GADPH
19	B7	41	71.6878	194512	7519.52	GADPH
19	B7	42	71.98	192703	7440.83	GADPH
19	B7	43	72.2722	191069	7353.52	GADPH
19	B7	44	72.5644	188651	7268.48	GADPH
19	B7	45	72.8565	186201	7191.13	GADPH
19	B7	46	73.1487	183933	7122.39	GADPH
19	B7	47	73.4409	182152	7056.84	GADPH
19	B7	48	73.7331	180001	7005.56	GADPH
19	B7	49	74.0252	178095	6972.48	GADPH
19	B7	50	74.3174	175660	6959.51	GADPH
19	B7	51	74.6096	173601	6964.97	GADPH
19	B7	52	74.9018	171769	6983.32	GADPH
19	B7	53	75.1939	169649	7006.56	GADPH
19	B7	54	75.4861	167417	7026.33	GADPH
19	B7	55	75.7783	164976	7037.14	GADPH
19	B7	56	76.0705	163127	7039.84	GADPH
19	B7	57	76.3626	160792	7043.53	GADPH
19	B7	58	76.6548	158943	7064.71	GADPH
19	B7	59	76.947	156620	7125.32	GADPH
19	B7	60	77.2392	154980	7237.79	GADPH
19	B7	61	77.5313	152334	7436.81	GADPH
19	B7	62	77.8235	150644	7761.05	GADPH
19	B7	63	78.1157	148133	8268.19	GADPH
19	B7	64	78.4079	145939	9045.07	GADPH
19	B7	65	78.7001	142887	10215.1	GADPH
19	B7	66	78.9922	140370	11936.4	GADPH
19	B7	67	79.2844	137569	14381.1	GADPH
19	B7	68	79.5766	132622	17685.9	GADPH
19	B7	69	79.8688	128234	21872.8	GADPH
19	B7	70	80.1609	120424	26752.1	GADPH
19	B7	71	80.4531	111307	31849.4	GADPH
19	B7	72	80.7453	97652.3	36411.5	GADPH
19	B7	73	81.0375	77607.4	39539.9	GADPH
19	B7	74	81.3296	54145.6	40444.2	GADPH
19	B7	75	81.6218	31982.7	38726.1	GADPH
19	B7	76	81.914	20536.9	34562.3	GADPH
19	B7	77	82.2062	17653.1	28676.6	GADPH
19	B7	78	82.4983	16817.8	22102.7	GADPH
19	B7	79	82.7905	16092.3	15849	GADPH
19	B7	80	83.0827	15426.4	10624.1	GADPH
19	B7	81	83.3749	15686.8	6678.57	GADPH
19	B7	82	83.667	15475.3	3739.62	GADPH
19	B7	83	83.9592	15125.7	1936.67	GADPH
19	B7	84	84.2514	15262.4	920.278	GADPH
19	B7	85	84.5436	15390.3	389.291	GADPH
19	B7	86	84.8357	15216.2	131.273	GADPH
19	B7	87	85.1279	14723.6	17.2593	GADPH
19	B7	88	85.4201	15244.3	-22.0425	GADPH
19	B7	89	85.7123	15216.7	-20.73	GADPH
19	B7	90	86.0044	14761.9	4.60352	GADPH
19	B7	91	86.2966	14752.9	44.9023	GADPH
19	B7	92	86.5888	14386.8	94.374	GADPH
19	B7	93	86.881	14938.5	148.721	GADPH
19	B7	94	87.1731	14210.2	203.639	GADPH
19	B7	95	87.4653	14032.9	253.358	GADPH
19	B7	96	87.7575	13831.1	290.448	GADPH
19	B7	97	88.0497	13809.3	307.502	GADPH
19	B7	98	88.3418	13453.5	299.901	GADPH
19	B7	99	88.634	13270.4	268.047	GADPH
19	B7	100	88.9262	13163.4	218.187	GADPH
19	B7	101	89.2184	13170.1	161.402	GADPH
19	B7	102	89.5106	13237.1	110.654	GADPH
19	B7	103	89.8027	13261.6	76.2949	GADPH
19	B7	104	90.0949	12965.5	62.1147	GADPH
19	B7	105	90.3871	12490.9	64.4678	GADPH
19	B7	106	90.6793	12741	75.3159	GADPH
19	B7	107	90.9714	12862.1	86.8276	GADPH
19	B7	108	91.2636	12352.6	94.0376	GADPH
19	B7	109	91.5558	12419.2	94.3545	GADPH
19	B7	110	91.848	12292.1	86.1431	GADPH
19	B7	111	92.1401	11604.1	69.0962	GADPH
19	B7	112	92.4323	12609.6	46.252	GADPH
19	B7	113	92.7245	11856.4	24.4868	GADPH
19	B7	114	93.0167	12492.7	11.2954	GADPH
19	B7	115	93.3088	11513.9	9.61719	GADPH
19	B7	116	93.601	11630.5	15.2798	GADPH
19	B7	117	93.8932	11654.3	19.771	GADPH
19	B7	118	94.1854	11843.4	16.1743	GADPH
19	B7	119	94.4775	11348.5	3.34521	GADPH
19	B7	120	94.7697	11678.5	-14.6265	GADPH
20	B8	1	60.0008	267368	6420.44	GADPH
20	B8	2	60.293	266494	6506.77	GADPH
20	B8	3	60.5852	264839	6601.31	GADPH
20	B8	4	60.8773	262644	6693.31	GADPH
20	B8	5	61.1695	261396	6772.62	GADPH
20	B8	6	61.4617	258967	6833.5	GADPH
20	B8	7	61.7539	256519	6873.58	GADPH
20	B8	8	62.046	255189	6905.14	GADPH
20	B8	9	62.3382	252404	6935.97	GADPH
20	B8	10	62.6304	250687	6971.86	GADPH
20	B8	11	62.9226	248349	7013.65	GADPH
20	B8	12	63.2147	246420	7056	GADPH
20	B8	13	63.5069	244431	7089.81	GADPH
20	B8	14	63.7991	241865	7106.74	GADPH
20	B8	15	64.0913	239854	7104.96	GADPH
20	B8	16	64.3834	237406	7091.65	GADPH
20	B8	17	64.6756	235276	7081.01	GADPH
20	B8	18	64.9678	233559	7088.57	GADPH
20	B8	19	65.26	231457	7124.69	GADPH
20	B8	20	65.5521	229195	7191.12	GADPH
20	B8	21	65.8443	226810	7280.79	GADPH
20	B8	22	66.1365	225253	7380.66	GADPH
20	B8	23	66.4287	222220	7474.83	GADPH
20	B8	24	66.7208	220126	7547.74	GADPH
20	B8	25	67.013	217586	7586.36	GADPH
20	B8	26	67.3052	215525	7582.94	GADPH
20	B8	27	67.5974	212516	7537.66	GADPH
20	B8	28	67.8895	210476	7460.27	GADPH
20	B8	29	68.1817	207873	7368.65	GADPH
20	B8	30	68.4739	206284	7283.99	GADPH
20	B8	31	68.7661	203676	7223.68	GADPH
20	B8	32	69.0583	202193	7195.43	GADPH
20	B8	33	69.3504	199502	7194.96	GADPH
20	B8	34	69.6426	197282	7207.78	GADPH
20	B8	35	69.9348	195460	7214.37	GADPH
20	B8	36	70.227	193036	7197.15	GADPH
20	B8	37	70.5191	190526	7147.53	GADPH
20	B8	38	70.8113	188320	7070.35	GADPH
20	B8	39	71.1035	186289	6983.18	GADPH
20	B8	40	71.3957	184311	6908.62	GADPH
20	B8	41	71.6878	182606	6862.99	GADPH
20	B8	42	71.98	181079	6846.73	GADPH
20	B8	43	72.2722	178362	6844.01	GADPH
20	B8	44	72.5644	176564	6831.95	GADPH
20	B8	45	72.8565	173678	6790.27	GADPH
20	B8	46	73.1487	172139	6720.35	GADPH
20	B8	47	73.4409	169916	6640.98	GADPH
20	B8	48	73.7331	168385	6576.44	GADPH
20	B8	49	74.0252	166713	6541.73	GADPH
20	B8	50	74.3174	164458	6535.04	GADPH
20	B8	51	74.6096	162727	6541.67	GADPH
20	B8	52	74.9018	159823	6545.69	GADPH
20	B8	53	75.1939	158053	6540.85	GADPH
20	B8	54	75.4861	156702	6532.94	GADPH
20	B8	55	75.7783	154695	6534.6	GADPH
20	B8	56	76.0705	152894	6559.88	GADPH
20	B8	57	76.3626	150060	6624.29	GADPH
20	B8	58	76.6548	148648	6751.46	GADPH
20	B8	59	76.947	146382	6961.79	GADPH
20	B8	60	77.2392	144912	7296.64	GADPH
20	B8	61	77.5313	143083	7812.95	GADPH
20	B8	62	77.8235	140275	8553.6	GADPH
20	B8	63	78.1157	138100	9550.47	GADPH
20	B8	64	78.4079	135116	10825.4	GADPH
20	B8	65	78.7001	131488	12397.2	GADPH
20	B8	66	78.9922	126579	14290.6	GADPH
20	B8	67	79.2844	122480	16540.1	GADPH
20	B8	68	79.5766	116573	19178.8	GADPH
20	B8	69	79.8688	109308	22202.6	GADPH
20	B8	70	80.1609	102225	25510.5	GADPH
20	B8	71	80.4531	93772.1	28838.8	GADPH
20	B8	72	80.7453	83029.8	31734.7	GADPH
20	B8	73	81.0375	68039.8	33613.1	GADPH
20	B8	74	81.3296	48467.6	33913.9	GADPH
20	B8	75	81.6218	31104.5	32311.1	GADPH
20	B8	76	81.914	20043.6	28875.6	GADPH
20	B8	77	82.2062	16787.8	24095.7	GADPH
20	B8	78	82.4983	15586.8	18731.4	GADPH
20	B8	79	82.7905	15326.6	13570	GADPH
20	B8	80	83.0827	15515.4	9199.32	GADPH
20	B8	81	83.3749	14943.2	5777.72	GADPH
20	B8	82	83.667	15171.4	3241.38	GADPH
20	B8	83	83.9592	14949.1	1667.18	GADPH
20	B8	84	84.2514	14320.3	767.986	GADPH
20	B8	85	84.5436	14930.5	290.949	GADPH
20	B8	86	84.8357	15241	57.6484	GADPH
20	B8	87	85.1279	14584.7	-40.6826	GADPH
20	B8	88	85.4201	14982.1	-66.7178	GADPH
20	B8	89	85.7123	15039.9	-58.48	GADPH
20	B8	90	86.0044	14306.9	-39.7861	GADPH
20	B8	91	86.2966	14395.2	-21.8516	GADPH
20	B8	92	86.5888	14500.9	-3.53809	GADPH
20	B8	93	86.881	14713.8	23.708	GADPH
20	B8	94	87.1731	15017.9	66.3091	GADPH
20	B8	95	87.4653	13728.4	120.422	GADPH
20	B8	96	87.7575	13731.8	171.604	GADPH
20	B8	97	88.0497	14097.4	202.863	GADPH
20	B8	98	88.3418	13660.2	204.786	GADPH
20	B8	99	88.634	13487.5	180.28	GADPH
20	B8	100	88.9262	13779.8	141.387	GADPH
20	B8	101	89.2184	13495.9	101.84	GADPH
20	B8	102	89.5106	13472.2	70.9478	GADPH
20	B8	103	89.8027	13293.4	51.7656	GADPH
20	B8	104	90.0949	13236.2	42.8872	GADPH
20	B8	105	90.3871	13425	41.1245	GADPH
20	B8	106	90.6793	13116.5	43.0371	GADPH
20	B8	107	90.9714	12926.8	44.9736	GADPH
20	B8	108	91.2636	12983.9	42.749	GADPH
20	B8	109	91.5558	13001.4	32.1519	GADPH
20	B8	110	91.848	12703.2	10.5205	GADPH
20	B8	111	92.1401	12567.2	-21.4468	GADPH
20	B8	112	92.4323	13047.9	-58.8301	GADPH
20	B8	113	92.7245	12693.7	-93.6289	GADPH
20	B8	114	93.0167	12940.1	-117.996	GADPH
20	B8	115	93.3088	12844.7	-128.099	GADPH
20	B8	116	93.601	12466.8	-126.271	GADPH
20	B8	117	93.8932	12553.4	-119.727	GADPH
20	B8	118	94.1854	12975.7	-116.585	GADPH
20	B8	119	94.4775	12399.2	-121.825	GADPH
20	B8	120	94.7697	12540.2	-135.74	GADPH
25	C1	1	60.0011	251261	5713.78	GADPH
25	C1	2	60.2932	248535	5793.25	GADPH
25	C1	3	60.5854	247786	5895.01	GADPH
25	C1	4	60.8775	246496	6010	GADPH
25	C1	5	61.1697	245199	6110.11	GADPH
25	C1	6	61.4618	242800	6175.63	GADPH
25	C1	7	61.754	240561	6199.6	GADPH
25	C1	8	62.0461	238438	6181.78	GADPH
25	C1	9	62.3383	236461	6140.11	GADPH
25	C1	10	62.6304	234463	6103.16	GADPH
25	C1	11	62.9226	232705	6096.28	GADPH
25	C1	12	63.2147	231704	6128.68	GADPH
25	C1	13	63.5069	229395	6189.42	GADPH
25	C1	14	63.799	227948	6253.99	GADPH
25	C1	15	64.0912	224786	6297.22	GADPH
25	C1	16	64.3833	223336	6305.06	GADPH
25	C1	17	64.6755	221418	6278.94	GADPH
25	C1	18	64.9676	219186	6232.7	GADPH
25	C1	19	65.2598	217474	6184.57	GADPH
25	C1	20	65.5519	215483	6149.81	GADPH
25	C1	21	65.8441	213929	6135.99	GADPH
25	C1	22	66.1362	212113	6142.89	GADPH
25	C1	23	66.4284	209824	6164.63	GADPH
25	C1	24	66.7205	207940	6192.79	GADPH
25	C1	25	67.0127	206197	6217.97	GADPH
25	C1	26	67.3048	203806	6230.53	GADPH
25	C1	27	67.597	202986	6222.41	GADPH
25	C1	28	67.8891	199315	6190.51	GADPH
25	C1	29	68.1813	197862	6140.61	GADPH
25	C1	30	68.4734	196471	6087.62	GADPH
25	C1	31	68.7656	194318	6048.53	GADPH
25	C1	32	69.0577	192543	6042.66	GADPH
25	C1	33	69.3499	190876	6076.7	GADPH
[truncated: 3,807 more rows]

## Sheet: Melt Curve Result
Block Type	96-Well 0.2-mL Block
Calibration Background is expired	No
Calibration Background performed on	05-10-2022
Calibration Pure Dye ABY is expired	No
Calibration Pure Dye ABY performed on	05-10-2022
Calibration Pure Dye CY5 is expired	No
Calibration Pure Dye CY5 performed on	05-10-2022
Calibration Pure Dye FAM is expired	No
Calibration Pure Dye FAM performed on	05-10-2022
Calibration Pure Dye JUN is expired	No
Calibration Pure Dye JUN performed on	05-10-2022
Calibration Pure Dye MUSTANG PURPLE is expired	No
Calibration Pure Dye MUSTANG PURPLE performed on	05-10-2022
Calibration Pure Dye NED is expired	No
Calibration Pure Dye NED performed on	05-10-2022
Calibration Pure Dye ROX is expired	No
Calibration Pure Dye ROX performed on	05-10-2022
Calibration Pure Dye SYBR is expired	No
Calibration Pure Dye SYBR performed on	05-10-2022
Calibration Pure Dye TAMRA is expired	No
Calibration Pure Dye TAMRA performed on	05-10-2022
Calibration Pure Dye VIC is expired	No
Calibration Pure Dye VIC performed on	05-10-2022
Calibration ROI is expired	No
Calibration ROI performed on	05-10-2022
Calibration Uniformity is expired	No
Calibration Uniformity performed on	05-10-2022
Chemistry	SYBR_GREEN
Date Created	2023-03-01 19:04:23 PM CST
Experiment Barcode
Experiment Comment
Experiment File Name	D:\ZL\MACHINE20230225-6J-6Q - Copy\GADPH-6J-6Q.eds
Experiment Name	GADPH-6J-6Q
Experiment Run End Time	2023-02-25 18:52:45 PM CST
Experiment Type	Standard Curve
Instrument Name	272522082
Instrument Serial Number	272522082
Instrument Type	QuantStudio™ 5 System
Passive Reference
Post-read Stage/Step
Pre-read Stage/Step
Quantification Cycle Method	Ct
Signal Smoothing On	true
Stage where Melt Analysis is performed	Stage3
Stage/ Cycle where Ct Analysis is performed	Stage2, Step2
User Name
Well	Well Position	Sample	Target Name	Tm	Melt Peak Height
1	A1	J22	GADPH	81.4741	34634.1
2	A2	J22	GADPH	81.4741	32841.9
3	A3	J22	GADPH	81.3212	35629
4	A4	J22	GADPH	81.4672	38775.8
5	A5	Q24	GADPH	81.3201	38752.1
6	A6	Q24	GADPH	81.3201	37762.5
7	A7	Q24	GADPH	81.3296	36305
8	A8	Q24	GADPH	81.3296	38312.9
13	B1	J34	GADPH	81.328	32039.4
14	B2	J34	GADPH	81.328	34835.3
15	B3	J34	GADPH	81.3212	39420.7
16	B4	J34	GADPH	81.3212	37539.8
17	B5	Q34	GADPH	81.3201	39462.1
18	B6	Q34	GADPH	81.3201	40169.3
19	B7	Q34	GADPH	81.3296	40444.2
20	B8	Q34	GADPH	81.1835	33989
25	C1	J26	GADPH	81.328	30046.7
26	C2	J26	GADPH	81.182	35302.9
27	C3	J26	GADPH	81.1751	34738.5
28	C4	J26	GADPH	81.1751	35316.6
29	C5	Q35	GADPH	81.1741	34541.6
30	C6	Q35	GADPH	81.1741	33071.5
31	C7	Q35	GADPH	81.0375	33574.4
32	C8	Q35	GADPH	81.1835	39917.7
37	D1	J28(K42)	GADPH	81.0359	30787.4
38	D2	J28(K42)	GADPH	81.182	37994.3
39	D3	J28(K42)	GADPH	81.1751	34583.9
40	D4	J28(K42)	GADPH	81.1751	32907
41	D5	Q38	GADPH	81.0281	35479.9
42	D6	Q38	GADPH	81.1741	38365.1
43	D7	Q38	GADPH	81.0375	40639.8
44	D8	Q38	GADPH	81.0375	37043.9
49	E1	J37	GADPH	81.0359	43346.6
50	E2	J37	GADPH	81.0359	39628.5
51	E3	J37	GADPH	81.1751	38640.8
52	E4	J37	GADPH	81.0291	39021.2
53	E5	Q40	GADPH	81.0281	37176.2
54	E6	Q40	GADPH	81.0281	36938.1
55	E7	Q40	GADPH	80.8914	36841.1
56	E8	Q40	GADPH	81.1835	43422.2
61	F1	J31	GADPH	80.8898	37334.4
62	F2	J31	GADPH	80.8898	36167.1
63	F3	J31	GADPH	81.0291	36364.3
64	F4	J31	GADPH	81.1751	40585.1
65	F5	Q21	GADPH	79.2758	23683.6
66	F6	Q21	GADPH	79.5678	23595.7
67	F7	Q21	GADPH	79.1383	23171.2
68	F8	Q21	GADPH	81.0375	39067.7
