# Supplementary material for: Machine learning-driven prediction model for cuproptosis-related genes in spinal cord injury: construction and experimental validation
Source: Front Neurol. 2025 Apr 23;16:1525416. doi: 10.3389/fneur.2025.1525416 (PMC12057486; doi:10.3389/fneur.2025.1525416)
Supplement: Supplementary file 2 [file Data_Sheet_2.zip › data 2/LIAS.xls]

## Sheet: Sample Setup
Block Type	96-Well 0.2-mL Block
Calibration Background is expired	No
Calibration Background performed on	05-10-2022
Calibration Pure Dye ABY is expired	No
Calibration Pure Dye ABY performed on	05-10-2022
Calibration Pure Dye CY5 is expired	No
Calibration Pure Dye CY5 performed on	05-10-2022
Calibration Pure Dye FAM is expired	No
Calibration Pure Dye FAM performed on	05-10-2022
Calibration Pure Dye JUN is expired	No
Calibration Pure Dye JUN performed on	05-10-2022
Calibration Pure Dye MUSTANG PURPLE is expired	No
Calibration Pure Dye MUSTANG PURPLE performed on	05-10-2022
Calibration Pure Dye NED is expired	No
Calibration Pure Dye NED performed on	05-10-2022
Calibration Pure Dye ROX is expired	No
Calibration Pure Dye ROX performed on	05-10-2022
Calibration Pure Dye SYBR is expired	No
Calibration Pure Dye SYBR performed on	05-10-2022
Calibration Pure Dye TAMRA is expired	No
Calibration Pure Dye TAMRA performed on	05-10-2022
Calibration Pure Dye VIC is expired	No
Calibration Pure Dye VIC performed on	05-10-2022
Calibration ROI is expired	No
Calibration ROI performed on	05-10-2022
Calibration Uniformity is expired	No
Calibration Uniformity performed on	05-10-2022
Chemistry	SYBR_GREEN
Date Created	2023-03-01 19:02:25 PM CST
Experiment Barcode
Experiment Comment
Experiment File Name	D:\ZL\MACHINE20230225-6J-6Q - Copy\LIAS-6J-6Q20230301.eds
Experiment Name	LIAS-6J-6Q20230301
Experiment Run End Time	2023-03-01 16:21:39 PM CST
Experiment Type	Standard Curve
Instrument Name	272522082
Instrument Serial Number	272522082
Instrument Type	QuantStudio™ 5 System
Passive Reference
Post-read Stage/Step
Pre-read Stage/Step
Quantification Cycle Method	Ct
Signal Smoothing On	true
Stage where Melt Analysis is performed	Stage3
Stage/ Cycle where Ct Analysis is performed	Stage2, Step2
User Name
Well	Well Position	Sample Name	Sample Color	Biogroup Name	Biogroup Color	Target Name	Target Color	Task	Reporter	Quencher	Quantity	Comments
1	A1	Q21	RGB(255,127,0)			LIAS	RGB(176,23,31)	UNKNOWN	SYBR	None
2	A2	Q21	RGB(255,127,0)			LIAS	RGB(176,23,31)	UNKNOWN	SYBR	None
3	A3	Q21	RGB(255,127,0)			LIAS	RGB(176,23,31)	UNKNOWN	SYBR	None
4	A4	Q21	RGB(255,127,0)			LIAS	RGB(176,23,31)	UNKNOWN	SYBR	None
5	A5	Q24	RGB(0,0,255)			LIAS	RGB(176,23,31)	UNKNOWN	SYBR	None
6	A6	Q24	RGB(0,0,255)			LIAS	RGB(176,23,31)	UNKNOWN	SYBR	None
7	A7	Q24	RGB(0,0,255)			LIAS	RGB(176,23,31)	UNKNOWN	SYBR	None
8	A8	Q24	RGB(0,0,255)			LIAS	RGB(176,23,31)	UNKNOWN	SYBR	None
9	A9
10	A10
11	A11
12	A12
13	B1	Q35	RGB(176,23,31)			LIAS	RGB(176,23,31)	UNKNOWN	SYBR	None
14	B2	Q35	RGB(176,23,31)			LIAS	RGB(176,23,31)	UNKNOWN	SYBR	None
15	B3	Q35	RGB(176,23,31)			LIAS	RGB(176,23,31)	UNKNOWN	SYBR	None
16	B4	Q35	RGB(176,23,31)			LIAS	RGB(176,23,31)	UNKNOWN	SYBR	None
17	B5	Q34	RGB(0,139,69)			LIAS	RGB(176,23,31)	UNKNOWN	SYBR	None
18	B6	Q34	RGB(0,139,69)			LIAS	RGB(176,23,31)	UNKNOWN	SYBR	None
19	B7	Q34	RGB(0,139,69)			LIAS	RGB(176,23,31)	UNKNOWN	SYBR	None
20	B8	Q34	RGB(0,139,69)			LIAS	RGB(176,23,31)	UNKNOWN	SYBR	None
21	B9
22	B10
23	B11
24	B12
25	C1	J26	RGB(139,137,112)			LIAS	RGB(176,23,31)	UNKNOWN	SYBR	None
26	C2	J26	RGB(139,137,112)			LIAS	RGB(176,23,31)	UNKNOWN	SYBR	None
27	C3	J26	RGB(139,137,112)			LIAS	RGB(176,23,31)	UNKNOWN	SYBR	None
28	C4	J26	RGB(139,137,112)			LIAS	RGB(176,23,31)	UNKNOWN	SYBR	None
29	C5	J34	RGB(255,127,0)			LIAS	RGB(176,23,31)	UNKNOWN	SYBR	None
30	C6	J34	RGB(255,127,0)			LIAS	RGB(176,23,31)	UNKNOWN	SYBR	None
31	C7	J34	RGB(255,127,0)			LIAS	RGB(176,23,31)	UNKNOWN	SYBR	None
32	C8	J34	RGB(255,127,0)			LIAS	RGB(176,23,31)	UNKNOWN	SYBR	None
33	C9
34	C10
35	C11
36	C12
37	D1	J28(K42)	RGB(176,23,31)			LIAS	RGB(176,23,31)	UNKNOWN	SYBR	None
38	D2	J28(K42)	RGB(176,23,31)			LIAS	RGB(176,23,31)	UNKNOWN	SYBR	None
39	D3	J28(K42)	RGB(176,23,31)			LIAS	RGB(176,23,31)	UNKNOWN	SYBR	None
40	D4	J28(K42)	RGB(176,23,31)			LIAS	RGB(176,23,31)	UNKNOWN	SYBR	None
41	D5	Q38	RGB(139,137,112)			LIAS	RGB(176,23,31)	UNKNOWN	SYBR	None
42	D6	Q38	RGB(139,137,112)			LIAS	RGB(176,23,31)	UNKNOWN	SYBR	None
43	D7	Q38	RGB(139,137,112)			LIAS	RGB(176,23,31)	UNKNOWN	SYBR	None
44	D8	Q38	RGB(139,137,112)			LIAS	RGB(176,23,31)	UNKNOWN	SYBR	None
45	D9
46	D10
47	D11
48	D12
49	E1	Q40	RGB(0,0,255)			LIAS	RGB(176,23,31)	UNKNOWN	SYBR	None
50	E2	Q40	RGB(0,0,255)			LIAS	RGB(176,23,31)	UNKNOWN	SYBR	None
51	E3	Q40	RGB(0,0,255)			LIAS	RGB(176,23,31)	UNKNOWN	SYBR	None
52	E4	Q40	RGB(0,0,255)			LIAS	RGB(176,23,31)	UNKNOWN	SYBR	None
53	E5	J37	RGB(238,121,66)			LIAS	RGB(176,23,31)	UNKNOWN	SYBR	None
54	E6	J37	RGB(238,121,66)			LIAS	RGB(176,23,31)	UNKNOWN	SYBR	None
55	E7	J37	RGB(238,121,66)			LIAS	RGB(176,23,31)	UNKNOWN	SYBR	None
56	E8	J37	RGB(238,121,66)			LIAS	RGB(176,23,31)	UNKNOWN	SYBR	None
57	E9
58	E10
59	E11
60	E12
61	F1	J31	RGB(0,139,69)			LIAS	RGB(176,23,31)	UNKNOWN	SYBR	None
62	F2	J31	RGB(0,139,69)			LIAS	RGB(176,23,31)	UNKNOWN	SYBR	None
63	F3	J31	RGB(0,139,69)			LIAS	RGB(176,23,31)	UNKNOWN	SYBR	None
64	F4	J31	RGB(0,139,69)			LIAS	RGB(176,23,31)	UNKNOWN	SYBR	None
65	F5	J22	RGB(142,56,142)			LIAS	RGB(176,23,31)	UNKNOWN	SYBR	None
66	F6	J22	RGB(142,56,142)			LIAS	RGB(176,23,31)	UNKNOWN	SYBR	None
67	F7	J22	RGB(142,56,142)			LIAS	RGB(176,23,31)	UNKNOWN	SYBR	None
68	F8	J22	RGB(142,56,142)			LIAS	RGB(176,23,31)	UNKNOWN	SYBR	None
69	F9
70	F10
71	F11
72	F12
73	G1
74	G2
75	G3
76	G4
77	G5
78	G6
79	G7
80	G8
81	G9
82	G10
83	G11
84	G12
85	H1
86	H2
87	H3
88	H4
89	H5
90	H6
91	H7
92	H8
93	H9
94	H10
95	H11
96	H12

## Sheet: Amplification Data
Block Type	96-Well 0.2-mL Block
Calibration Background is expired	No
Calibration Background performed on	05-10-2022
Calibration Pure Dye ABY is expired	No
Calibration Pure Dye ABY performed on	05-10-2022
Calibration Pure Dye CY5 is expired	No
Calibration Pure Dye CY5 performed on	05-10-2022
Calibration Pure Dye FAM is expired	No
Calibration Pure Dye FAM performed on	05-10-2022
Calibration Pure Dye JUN is expired	No
Calibration Pure Dye JUN performed on	05-10-2022
Calibration Pure Dye MUSTANG PURPLE is expired	No
Calibration Pure Dye MUSTANG PURPLE performed on	05-10-2022
Calibration Pure Dye NED is expired	No
Calibration Pure Dye NED performed on	05-10-2022
Calibration Pure Dye ROX is expired	No
Calibration Pure Dye ROX performed on	05-10-2022
Calibration Pure Dye SYBR is expired	No
Calibration Pure Dye SYBR performed on	05-10-2022
Calibration Pure Dye TAMRA is expired	No
Calibration Pure Dye TAMRA performed on	05-10-2022
Calibration Pure Dye VIC is expired	No
Calibration Pure Dye VIC performed on	05-10-2022
Calibration ROI is expired	No
Calibration ROI performed on	05-10-2022
Calibration Uniformity is expired	No
Calibration Uniformity performed on	05-10-2022
Chemistry	SYBR_GREEN
Date Created	2023-03-01 19:02:25 PM CST
Experiment Barcode
Experiment Comment
Experiment File Name	D:\ZL\MACHINE20230225-6J-6Q - Copy\LIAS-6J-6Q20230301.eds
Experiment Name	LIAS-6J-6Q20230301
Experiment Run End Time	2023-03-01 16:21:39 PM CST
Experiment Type	Standard Curve
Instrument Name	272522082
Instrument Serial Number	272522082
Instrument Type	QuantStudio™ 5 System
Passive Reference
Post-read Stage/Step
Pre-read Stage/Step
Quantification Cycle Method	Ct
Signal Smoothing On	true
Stage where Melt Analysis is performed	Stage3
Stage/ Cycle where Ct Analysis is performed	Stage2, Step2
User Name
Well	Well Position	Cycle	Target Name	Rn	Delta Rn
1	A1	1	LIAS	43262.9	194.085
1	A1	2	LIAS	43466.9	416.7
1	A1	3	LIAS	43666.5	635.018
1	A1	4	LIAS	43082.4	69.5711
1	A1	5	LIAS	42662.9	-331.224
1	A1	6	LIAS	42582.9	-392.562
1	A1	7	LIAS	42708.1	-248.591
1	A1	8	LIAS	42776.6	-161.414
1	A1	9	LIAS	43136.4	217.069
1	A1	10	LIAS	43252.4	351.785
1	A1	11	LIAS	43245.5	363.482
1	A1	12	LIAS	42932.3	69.0037
1	A1	13	LIAS	42681.3	-163.284
1	A1	14	LIAS	42644.1	-181.778
1	A1	15	LIAS	42740.9	-66.2916
1	A1	16	LIAS	42271.8	-516.735
1	A1	17	LIAS	42225.2	-544.624
1	A1	18	LIAS	42708.7	-42.4463
1	A1	19	LIAS	43242.6	510.188
1	A1	20	LIAS	42982.7	268.909
1	A1	21	LIAS	42859	163.923
1	A1	22	LIAS	42979.2	302.784
1	A1	23	LIAS	43021.2	363.536
1	A1	24	LIAS	43395.5	756.444
1	A1	25	LIAS	43908.7	1288.43
1	A1	26	LIAS	44808.2	2206.54
1	A1	27	LIAS	46566.8	3983.87
1	A1	28	LIAS	49573.5	7009.2
1	A1	29	LIAS	55409.9	12864.4
1	A1	30	LIAS	65912.6	23385.7
1	A1	31	LIAS	81863.7	39355.5
1	A1	32	LIAS	105382	62892.1
1	A1	33	LIAS	132930	90458.9
1	A1	34	LIAS	159980	117528
1	A1	35	LIAS	181462	139028
1	A1	36	LIAS	195403	152989
1	A1	37	LIAS	202296	159900
1	A1	38	LIAS	205553	163175
1	A1	39	LIAS	206731	164372
1	A1	40	LIAS	206533	164193
2	A2	1	LIAS	47334.2	-1158.18
2	A2	2	LIAS	47460.2	-975.101
2	A2	3	LIAS	47991.9	-386.185
2	A2	4	LIAS	48059.2	-261.768
2	A2	5	LIAS	48018.2	-245.633
2	A2	6	LIAS	48120.9	-85.7241
2	A2	7	LIAS	48340.5	190.993
2	A2	8	LIAS	48170.8	78.4722
2	A2	9	LIAS	48125.6	90.459
2	A2	10	LIAS	48459.8	481.813
2	A2	11	LIAS	48330.1	409.194
2	A2	12	LIAS	48137.3	273.58
2	A2	13	LIAS	47921.5	114.988
2	A2	14	LIAS	47827.6	78.186
2	A2	15	LIAS	47844.8	152.587
2	A2	16	LIAS	47476.5	-158.555
2	A2	17	LIAS	47326.5	-251.455
2	A2	18	LIAS	47415.8	-104.972
2	A2	19	LIAS	47554.1	90.4755
2	A2	20	LIAS	46940	-466.456
2	A2	21	LIAS	46921.2	-428.152
2	A2	22	LIAS	47524	231.869
2	A2	23	LIAS	47631.6	396.556
2	A2	24	LIAS	47799.8	621.929
2	A2	25	LIAS	48278.4	1157.72
2	A2	26	LIAS	49473.8	2410.29
2	A2	27	LIAS	51741.4	4735.04
2	A2	28	LIAS	55254	8304.75
2	A2	29	LIAS	61833.3	14941.2
2	A2	30	LIAS	73908.3	27073.4
2	A2	31	LIAS	92659.2	45881.5
2	A2	32	LIAS	118536	71815.3
2	A2	33	LIAS	149426	102762
2	A2	34	LIAS	178822	132216
2	A2	35	LIAS	201178	154629
2	A2	36	LIAS	215300	168808
2	A2	37	LIAS	222853	176419
2	A2	38	LIAS	226107	179729
2	A2	39	LIAS	227592	181271
2	A2	40	LIAS	227938	181675
3	A3	1	LIAS	36958.9	-1780.38
3	A3	2	LIAS	37582.8	-1087.92
3	A3	3	LIAS	38625.6	23.3094
3	A3	4	LIAS	38759.4	225.617
3	A3	5	LIAS	38434.9	-30.4813
3	A3	6	LIAS	38227.6	-169.271
3	A3	7	LIAS	38131.3	-197.034
3	A3	8	LIAS	38060.4	-199.46
3	A3	9	LIAS	38227	35.5388
3	A3	10	LIAS	38154.6	31.6629
3	A3	11	LIAS	38103.5	49.0332
3	A3	12	LIAS	38079.6	93.6456
3	A3	13	LIAS	37944.1	26.594
3	A3	14	LIAS	37801.4	-47.606
3	A3	15	LIAS	37763.9	-16.642
3	A3	16	LIAS	38039.6	327.517
3	A3	17	LIAS	37832.4	188.833
3	A3	18	LIAS	37660.7	85.6328
3	A3	19	LIAS	37519.3	12.6828
3	A3	20	LIAS	36998.6	-439.572
3	A3	21	LIAS	36867.3	-502.35
3	A3	22	LIAS	37221.2	-79.9447
3	A3	23	LIAS	37720.7	488.004
3	A3	24	LIAS	38042.8	878.557
3	A3	25	LIAS	38713.8	1618.11
3	A3	26	LIAS	39552.7	2525.43
3	A3	27	LIAS	41832.9	4874.11
3	A3	28	LIAS	45553	8662.67
3	A3	29	LIAS	52087.5	15265.7
3	A3	30	LIAS	63768	27014.7
3	A3	31	LIAS	82388.9	45704.1
3	A3	32	LIAS	108230	71613.5
3	A3	33	LIAS	139000	102452
3	A3	34	LIAS	168671	132192
3	A3	35	LIAS	191359	154948
3	A3	36	LIAS	205688	169345
3	A3	37	LIAS	213679	177405
3	A3	38	LIAS	217776	181570
3	A3	39	LIAS	219505	183368
3	A3	40	LIAS	220057	183989
4	A4	1	LIAS	36031.8	-900.963
4	A4	2	LIAS	36189.7	-661.199
4	A4	3	LIAS	36446.2	-322.861
4	A4	4	LIAS	36870.7	183.496
4	A4	5	LIAS	36368.2	-237.177
4	A4	6	LIAS	36215.1	-308.429
4	A4	7	LIAS	36534.7	92.9755
4	A4	8	LIAS	36693.4	333.521
4	A4	9	LIAS	36570.6	292.542
4	A4	10	LIAS	36313.7	117.521
4	A4	11	LIAS	36187.2	72.9099
4	A4	12	LIAS	36136	103.537
4	A4	13	LIAS	35924.4	-26.2069
4	A4	14	LIAS	35806.5	-62.2828
4	A4	15	LIAS	35812.1	25.106
4	A4	16	LIAS	35905.5	200.331
4	A4	17	LIAS	35446.3	-176.991
4	A4	18	LIAS	35330.5	-210.973
4	A4	19	LIAS	35382.6	-77.0182
4	A4	20	LIAS	35394.3	16.5387
4	A4	21	LIAS	35453.5	157.514
4	A4	22	LIAS	35518.8	304.648
4	A4	23	LIAS	35846.8	714.537
4	A4	24	LIAS	36136	1085.52
4	A4	25	LIAS	36662.7	1694.12
4	A4	26	LIAS	37150.5	2263.7
4	A4	27	LIAS	38444	3639.07
4	A4	28	LIAS	40907.3	6184.19
4	A4	29	LIAS	45597.4	10956.1
4	A4	30	LIAS	54002.2	19442.8
4	A4	31	LIAS	67624.8	33147.2
4	A4	32	LIAS	87991.2	53595.4
4	A4	33	LIAS	114770	80455.8
4	A4	34	LIAS	143512	109279
4	A4	35	LIAS	167834	133684
4	A4	36	LIAS	184892	150824
4	A4	37	LIAS	195384	161397
4	A4	38	LIAS	201341	167437
4	A4	39	LIAS	204924	171101
4	A4	40	LIAS	206118	172377
5	A5	1	LIAS	38594.9	-294.884
5	A5	2	LIAS	38588.5	-214.482
5	A5	3	LIAS	38779.1	62.9699
5	A5	4	LIAS	38524.9	-104.418
5	A5	5	LIAS	38356.1	-186.411
5	A5	6	LIAS	38383.3	-72.4628
5	A5	7	LIAS	38477.4	108.489
5	A5	8	LIAS	38506	223.922
5	A5	9	LIAS	38328.6	133.292
5	A5	10	LIAS	37955.7	-152.732
5	A5	11	LIAS	37855.3	-166.343
5	A5	12	LIAS	38024.5	89.6367
5	A5	13	LIAS	37811.4	-36.6456
5	A5	14	LIAS	37718	-43.1544
5	A5	15	LIAS	37899.1	224.759
5	A5	16	LIAS	37921.7	334.152
5	A5	17	LIAS	37540.4	39.6707
5	A5	18	LIAS	36959.2	-454.725
5	A5	19	LIAS	36870.7	-456.386
5	A5	20	LIAS	37029.1	-211.219
5	A5	21	LIAS	37067.1	-86.3411
5	A5	22	LIAS	37291	224.373
5	A5	23	LIAS	37792.7	812.798
5	A5	24	LIAS	38420.7	1527.64
5	A5	25	LIAS	39879.4	3073.19
5	A5	26	LIAS	42996	6276.63
5	A5	27	LIAS	47901	11268.4
5	A5	28	LIAS	56469.4	19923.7
5	A5	29	LIAS	70685.4	34226.4
5	A5	30	LIAS	92893.9	56521.8
5	A5	31	LIAS	122279	85993.6
5	A5	32	LIAS	155400	119201
5	A5	33	LIAS	185241	149129
5	A5	34	LIAS	206824	170799
5	A5	35	LIAS	220180	184242
5	A5	36	LIAS	226966	191114
5	A5	37	LIAS	230544	194779
5	A5	38	LIAS	232054	196377
5	A5	39	LIAS	231947	196357
5	A5	40	LIAS	231566	196062
6	A6	1	LIAS	38923.3	-76.8943
6	A6	2	LIAS	39076.2	179.511
6	A6	3	LIAS	38640.3	-152.839
6	A6	4	LIAS	38438.4	-251.25
6	A6	5	LIAS	38532.6	-53.4624
6	A6	6	LIAS	38546.2	63.6612
6	A6	7	LIAS	38511.7	132.714
6	A6	8	LIAS	38666.2	390.733
6	A6	9	LIAS	38307.3	135.395
6	A6	10	LIAS	38102.4	33.9798
6	A6	11	LIAS	38017.5	52.6385
6	A6	12	LIAS	37856.8	-4.49181
6	A6	13	LIAS	37563.1	-194.638
6	A6	14	LIAS	37494.5	-159.713
6	A6	15	LIAS	37650.7	99.9883
6	A6	16	LIAS	37409.3	-37.9154
6	A6	17	LIAS	37242.1	-101.557
6	A6	18	LIAS	37220.3	-19.7542
6	A6	19	LIAS	37301.1	164.545
6	A6	20	LIAS	36935	-98.0343
6	A6	21	LIAS	36959.7	30.2143
6	A6	22	LIAS	37524.8	698.838
6	A6	23	LIAS	37953.6	1231.2
6	A6	24	LIAS	38662.1	2043.23
6	A6	25	LIAS	39822.8	3307.44
6	A6	26	LIAS	42863	6451.2
6	A6	27	LIAS	48398.4	12090.2
6	A6	28	LIAS	57348.7	21144
6	A6	29	LIAS	73049.2	36948
6	A6	30	LIAS	95886.2	59888.5
6	A6	31	LIAS	126062	90168.4
6	A6	32	LIAS	158280	122489
6	A6	33	LIAS	186154	150467
6	A6	34	LIAS	206348	170764
6	A6	35	LIAS	218389	182909
6	A6	36	LIAS	224335	188959
6	A6	37	LIAS	227261	191988
6	A6	38	LIAS	228471	193302
6	A6	39	LIAS	228307	193242
6	A6	40	LIAS	227633	192671
7	A7	1	LIAS	24071.8	-586.023
7	A7	2	LIAS	24460.4	-9.01859
7	A7	3	LIAS	24614.6	333.521
7	A7	4	LIAS	24299.5	206.858
7	A7	5	LIAS	23750.3	-153.963
7	A7	6	LIAS	23498.4	-217.425
7	A7	7	LIAS	23426.7	-100.737
7	A7	8	LIAS	23266	-73.0895
7	A7	9	LIAS	23151.4	0.694624
7	A7	10	LIAS	23190.8	228.526
7	A7	11	LIAS	22855.7	81.7804
7	A7	12	LIAS	22515.3	-70.1562
7	A7	13	LIAS	22187.5	-209.651
7	A7	14	LIAS	21820.7	-388.035
7	A7	15	LIAS	21765.2	-255.097
7	A7	16	LIAS	22019	187.101
7	A7	17	LIAS	21698.3	54.813
7	A7	18	LIAS	21513.9	58.7143
7	A7	19	LIAS	21400.5	133.774
7	A7	20	LIAS	21260.7	182.372
7	A7	21	LIAS	20982	92.0216
7	A7	22	LIAS	21095.2	393.667
7	A7	23	LIAS	21863.4	1350.27
7	A7	24	LIAS	22480.5	2155.76
7	A7	25	LIAS	24109.1	3972.7
7	A7	26	LIAS	26878	6930.02
7	A7	27	LIAS	32178.7	12419.1
7	A7	28	LIAS	41587.3	22016.1
7	A7	29	LIAS	56368.9	36986.1
7	A7	30	LIAS	78954.1	59759.7
7	A7	31	LIAS	108466	89459.8
7	A7	32	LIAS	139536	120718
7	A7	33	LIAS	166644	148015
7	A7	34	LIAS	185998	167558
7	A7	35	LIAS	197477	179225
7	A7	36	LIAS	203605	185541
7	A7	37	LIAS	206832	188956
7	A7	38	LIAS	208261	190574
7	A7	39	LIAS	208738	191239
7	A7	40	LIAS	208752	191441
8	A8	1	LIAS	32510.3	-819.488
8	A8	2	LIAS	32772.2	-290.633
8	A8	3	LIAS	32680.3	-115.456
8	A8	4	LIAS	32433.9	-94.9554
8	A8	5	LIAS	32169	-92.8508
8	A8	6	LIAS	31932.9	-61.924
8	A8	7	LIAS	31812.7	84.8896
8	A8	8	LIAS	31737.2	276.338
8	A8	9	LIAS	31654.1	460.222
8	A8	10	LIAS	31332.2	405.313
8	A8	11	LIAS	30601.7	-58.1667
8	A8	12	LIAS	30075.7	-317.172
8	A8	13	LIAS	29825.7	-300.28
8	A8	14	LIAS	29702	-156.902
8	A8	15	LIAS	29729.8	137.839
8	A8	16	LIAS	29365.4	40.4499
8	A8	17	LIAS	28694.9	-363.039
8	A8	18	LIAS	28352.9	-438.056
8	A8	19	LIAS	28345.8	-178.209
8	A8	20	LIAS	28667.3	410.284
8	A8	21	LIAS	28316.6	326.59
8	A8	22	LIAS	27758.1	35.0851
8	A8	23	LIAS	27686.6	230.541
8	A8	24	LIAS	27993.3	804.263
8	A8	25	LIAS	28633	1710.93
8	A8	26	LIAS	29578.1	2923
8	A8	27	LIAS	31299.2	4911.07
8	A8	28	LIAS	34585.1	8463.93
8	A8	29	LIAS	40884.2	15030.1
8	A8	30	LIAS	52456.9	26869.7
8	A8	31	LIAS	71022.7	45702.5
8	A8	32	LIAS	97257.3	72204.1
8	A8	33	LIAS	129654	104868
8	A8	34	LIAS	162031	137512
8	A8	35	LIAS	187599	163347
8	A8	36	LIAS	204125	180139
8	A8	37	LIAS	213873	190155
8	A8	38	LIAS	219369	195918
8	A8	39	LIAS	222100	198916
8	A8	40	LIAS	223101	200183
9	A9	1
9	A9	2
9	A9	3
9	A9	4
9	A9	5
9	A9	6
9	A9	7
9	A9	8
9	A9	9
9	A9	10
9	A9	11
9	A9	12
9	A9	13
9	A9	14
9	A9	15
9	A9	16
9	A9	17
9	A9	18
9	A9	19
9	A9	20
9	A9	21
9	A9	22
9	A9	23
9	A9	24
9	A9	25
9	A9	26
9	A9	27
9	A9	28
9	A9	29
9	A9	30
9	A9	31
9	A9	32
9	A9	33
9	A9	34
9	A9	35
9	A9	36
9	A9	37
9	A9	38
9	A9	39
9	A9	40
10	A10	1
10	A10	2
10	A10	3
10	A10	4
10	A10	5
10	A10	6
10	A10	7
10	A10	8
10	A10	9
10	A10	10
10	A10	11
10	A10	12
10	A10	13
10	A10	14
10	A10	15
10	A10	16
10	A10	17
10	A10	18
10	A10	19
10	A10	20
10	A10	21
10	A10	22
10	A10	23
10	A10	24
10	A10	25
10	A10	26
10	A10	27
10	A10	28
10	A10	29
10	A10	30
10	A10	31
10	A10	32
10	A10	33
10	A10	34
10	A10	35
10	A10	36
10	A10	37
10	A10	38
10	A10	39
10	A10	40
11	A11	1
11	A11	2
11	A11	3
11	A11	4
11	A11	5
11	A11	6
11	A11	7
11	A11	8
11	A11	9
11	A11	10
11	A11	11
11	A11	12
11	A11	13
11	A11	14
11	A11	15
11	A11	16
11	A11	17
11	A11	18
11	A11	19
11	A11	20
11	A11	21
11	A11	22
11	A11	23
11	A11	24
11	A11	25
11	A11	26
11	A11	27
11	A11	28
11	A11	29
11	A11	30
11	A11	31
11	A11	32
11	A11	33
11	A11	34
11	A11	35
11	A11	36
11	A11	37
11	A11	38
11	A11	39
11	A11	40
12	A12	1
12	A12	2
12	A12	3
12	A12	4
12	A12	5
12	A12	6
12	A12	7
12	A12	8
12	A12	9
12	A12	10
12	A12	11
12	A12	12
12	A12	13
12	A12	14
12	A12	15
12	A12	16
12	A12	17
12	A12	18
12	A12	19
12	A12	20
12	A12	21
12	A12	22
12	A12	23
12	A12	24
12	A12	25
12	A12	26
12	A12	27
12	A12	28
12	A12	29
12	A12	30
12	A12	31
12	A12	32
12	A12	33
12	A12	34
12	A12	35
12	A12	36
12	A12	37
12	A12	38
12	A12	39
12	A12	40
13	B1	1	LIAS	47313.1	-1045.66
13	B1	2	LIAS	47459.2	-798.332
13	B1	3	LIAS	47889.3	-267.087
13	B1	4	LIAS	47942.1	-113.159
13	B1	5	LIAS	48143.7	189.62
13	B1	6	LIAS	48149.9	296.951
13	B1	7	LIAS	48213.4	461.641
13	B1	8	LIAS	47641.3	-9.37242
13	B1	9	LIAS	47442.3	-107.194
13	B1	10	LIAS	47606.4	158.023
13	B1	11	LIAS	47629.9	282.748
13	B1	12	LIAS	47384.6	138.547
13	B1	13	LIAS	46754.9	-389.993
13	B1	14	LIAS	46594.8	-448.956
13	B1	15	LIAS	46730.8	-211.801
13	B1	16	LIAS	46614.3	-227.08
13	B1	17	LIAS	46220	-520.226
13	B1	18	LIAS	46228.9	-410.181
13	B1	19	LIAS	46661.1	123.154
13	B1	20	LIAS	46804.1	367.277
13	B1	21	LIAS	46765.1	429.428
13	B1	22	LIAS	46492.1	257.661
13	B1	23	LIAS	46512.8	379.456
13	B1	24	LIAS	47004.3	972.173
13	B1	25	LIAS	47499.2	1568.17
13	B1	26	LIAS	49735.4	3905.55
13	B1	27	LIAS	52784.8	7056.12
13	B1	28	LIAS	57673.3	12045.8
13	B1	29	LIAS	66254.5	20728.1
13	B1	30	LIAS	81996.7	36571.5
13	B1	31	LIAS	105154	59830.3
13	B1	32	LIAS	134495	89272.3
13	B1	33	LIAS	165537	120415
13	B1	34	LIAS	191717	146696
13	B1	35	LIAS	210008	165089
13	B1	36	LIAS	220578	175760
13	B1	37	LIAS	225871	181153
13	B1	38	LIAS	228297	183681
13	B1	39	LIAS	228878	184363
13	B1	40	LIAS	228937	184523
14	B2	1	LIAS	54966.9	-1637.66
14	B2	2	LIAS	55465.8	-1102.06
14	B2	3	LIAS	55920.9	-610.347
14	B2	4	LIAS	56506.9	12.2846
14	B2	5	LIAS	56567.5	109.588
14	B2	6	LIAS	56486.1	64.8367
14	B2	7	LIAS	56298.6	-86.0317
14	B2	8	LIAS	56010.3	-337.623
14	B2	9	LIAS	56013	-298.284
14	B2	10	LIAS	56650	375.379
14	B2	11	LIAS	56762.7	524.752
14	B2	12	LIAS	56663	461.638
14	B2	13	LIAS	56462.9	298.242
14	B2	14	LIAS	56167.2	39.1704
14	B2	15	LIAS	56029.8	-61.5184
14	B2	16	LIAS	56117.5	62.785
14	B2	17	LIAS	56066.2	48.1041
14	B2	18	LIAS	56025.8	44.4349
14	B2	19	LIAS	56118.3	173.57
14	B2	20	LIAS	55836.6	-71.4544
14	B2	21	LIAS	55608.5	-262.901
14	B2	22	LIAS	55348.2	-486.625
14	B2	23	LIAS	55494.4	-303.716
14	B2	24	LIAS	56699.9	938.412
14	B2	25	LIAS	57554.2	1829.41
14	B2	26	LIAS	59036.9	3348.69
14	B2	27	LIAS	62115.6	6464.12
14	B2	28	LIAS	68028.8	12413.9
14	B2	29	LIAS	78237.5	22659.3
14	B2	30	LIAS	94228.5	38687
14	B2	31	LIAS	118682	63177.5
14	B2	32	LIAS	149519	94050.6
14	B2	33	LIAS	182107	126676
14	B2	34	LIAS	209778	154383
14	B2	35	LIAS	229067	173709
14	B2	36	LIAS	239693	184371
14	B2	37	LIAS	244420	189135
14	B2	38	LIAS	246892	191644
14	B2	39	LIAS	247655	192444
14	B2	40	LIAS	247887	192712
15	B3	1	LIAS	32866.1	-804.12
15	B3	2	LIAS	33044.5	-536.249
15	B3	3	LIAS	33380.6	-110.757
15	B3	4	LIAS	33462.6	60.7193
15	B3	5	LIAS	33396.2	83.723
15	B3	6	LIAS	33250	26.8986
15	B3	7	LIAS	33057.9	-75.7109
15	B3	8	LIAS	32880.9	-163.262
15	B3	9	LIAS	32832.4	-122.317
15	B3	10	LIAS	33041.2	175.871
15	B3	11	LIAS	32995.9	220.015
15	B3	12	LIAS	32907.4	220.921
15	B3	13	LIAS	32787.1	190.093
15	B3	14	LIAS	32307.9	-199.697
15	B3	15	LIAS	32213	-205.171
15	B3	16	LIAS	32358.7	29.9516
15	B3	17	LIAS	31973.1	-266.162
15	B3	18	LIAS	31917	-232.842
15	B3	19	LIAS	32159.8	99.3456
15	B3	20	LIAS	32239.4	268.381
15	B3	21	LIAS	32210.5	328.955
15	B3	22	LIAS	32315.3	523.208
15	B3	23	LIAS	32719.5	1016.83
15	B3	24	LIAS	33201.4	1588.11
15	B3	25	LIAS	33439	1915.17
15	B3	26	LIAS	34880.2	3445.81
15	B3	27	LIAS	37947.7	6602.75
15	B3	28	LIAS	42448.3	11192.7
15	B3	29	LIAS	50987.8	19821.7
15	B3	30	LIAS	65384.1	34307.4
15	B3	31	LIAS	87775.3	56788.1
15	B3	32	LIAS	117809	86911.5
15	B3	33	LIAS	151367	120559
15	B3	34	LIAS	181286	150567
15	B3	35	LIAS	203030	172401
15	B3	36	LIAS	215780	185240
15	B3	37	LIAS	222185	191734
15	B3	38	LIAS	225004	194643
15	B3	39	LIAS	225866	195594
15	B3	40	LIAS	225307	195124
16	B4	1	LIAS	38151.5	-605.152
16	B4	2	LIAS	38410	-252.281
16	B4	3	LIAS	38797.2	229.341
16	B4	4	LIAS	38517.8	44.2314
16	B4	5	LIAS	38225.4	-153.803
16	B4	6	LIAS	38191.8	-93.0414
16	B4	7	LIAS	38423	232.506
16	B4	8	LIAS	37767.4	-328.744
16	B4	9	LIAS	37599.2	-402.544
16	B4	10	LIAS	37913.8	6.45581
16	B4	11	LIAS	37956.7	143.659
16	B4	12	LIAS	38089.9	371.269
16	B4	13	LIAS	38004.1	379.773
16	B4	14	LIAS	37741.1	211.152
16	B4	15	LIAS	37308.4	-127.172
16	B4	16	LIAS	37130.4	-210.804
16	B4	17	LIAS	37024.6	-222.253
16	B4	18	LIAS	36836.3	-316.175
16	B4	19	LIAS	36832.1	-226.061
16	B4	20	LIAS	36992.5	28.6774
16	B4	21	LIAS	36991.5	122.06
16	B4	22	LIAS	36936.3	161.24
16	B4	23	LIAS	36830.9	150.233
16	B4	24	LIAS	36860.2	273.827
16	B4	25	LIAS	37230.7	738.706
16	B4	26	LIAS	37980.6	1582.94
16	B4	27	LIAS	39286.9	2983.63
16	B4	28	LIAS	41898	5689.12
16	B4	29	LIAS	46315.8	10201.2
16	B4	30	LIAS	54377.3	18357.1
16	B4	31	LIAS	68623.7	32697.9
16	B4	32	LIAS	89575.1	53743.6
16	B4	33	LIAS	117396	81658.4
16	B4	34	LIAS	147231	111589
16	B4	35	LIAS	172973	137425
16	B4	36	LIAS	191172	155718
16	B4	37	LIAS	201658	166299
16	B4	38	LIAS	207619	172353
16	B4	39	LIAS	210605	175434
16	B4	40	LIAS	211896	176819
17	B5	1	LIAS	39075.8	-306.801
17	B5	2	LIAS	39268.7	-3.644
17	B5	3	LIAS	39668.9	506.834
17	B5	4	LIAS	39365.4	313.647
17	B5	5	LIAS	38886.9	-54.6172
17	B5	6	LIAS	38689	-142.163
17	B5	7	LIAS	38570.4	-150.545
17	B5	8	LIAS	38249.4	-361.235
17	B5	9	LIAS	38169.3	-331.031
17	B5	10	LIAS	38376	-14.057
17	B5	11	LIAS	38213.2	-66.5637
17	B5	12	LIAS	38147.8	-21.7188
17	B5	13	LIAS	38285.3	226.095
17	B5	14	LIAS	37951.4	2.40446
17	B5	15	LIAS	37725.3	-113.352
17	B5	16	LIAS	37414.2	-314.211
17	B5	17	LIAS	37410.5	-207.616
17	B5	18	LIAS	37754.6	246.745
17	B5	19	LIAS	37775.1	377.515
17	B5	20	LIAS	37391.2	103.868
17	B5	21	LIAS	37503.6	326.588
17	B5	22	LIAS	38425.3	1358.58
17	B5	23	LIAS	39259.5	2303.04
17	B5	24	LIAS	41261	4414.81
17	B5	25	LIAS	44577.4	7841.46
17	B5	26	LIAS	50834.5	14208.8
17	B5	27	LIAS	61986.4	25471
17	B5	28	LIAS	79887.1	43482
17	B5	29	LIAS	105423	69128.4
17	B5	30	LIAS	136829	100645
17	B5	31	LIAS	169071	132996
17	B5	32	LIAS	195116	159152
17	B5	33	LIAS	213763	177909
17	B5	34	LIAS	225028	189285
17	B5	35	LIAS	230969	195336
17	B5	36	LIAS	233912	198389
17	B5	37	LIAS	235132	199720
17	B5	38	LIAS	235284	199982
17	B5	39	LIAS	235300	200108
17	B5	40	LIAS	235202	200120
18	B6	1	LIAS	36409.6	-605.151
18	B6	2	LIAS	36714.3	-112.052
18	B6	3	LIAS	36764.5	126.632
18	B6	4	LIAS	36456	6.51893
18	B6	5	LIAS	36086.6	-174.469
18	B6	6	LIAS	35905.5	-167.089
18	B6	7	LIAS	35881	-3.11624
18	B6	8	LIAS	35737.1	41.3452
18	B6	9	LIAS	35578.8	71.5176
18	B6	10	LIAS	35425.4	106.557
18	B6	11	LIAS	35148.2	17.8311
18	B6	12	LIAS	34970.4	28.3941
18	B6	13	LIAS	34793	39.4259
18	B6	14	LIAS	34600.2	35.0983
18	B6	15	LIAS	34408.4	31.7238
18	B6	16	LIAS	34027.9	-160.369
18	B6	17	LIAS	33911.1	-88.7205
18	B6	18	LIAS	33872.4	60.9793
18	B6	19	LIAS	34003.5	380.511
18	B6	20	LIAS	34558.9	1124.35
18	B6	21	LIAS	34705.2	1459.09
18	B6	22	LIAS	35003.6	1945.94
18	B6	23	LIAS	35526.5	2657.26
18	B6	24	LIAS	37672.7	4991.97
18	B6	25	LIAS	40634.6	8142.26
18	B6	26	LIAS	46420.7	14116.8
18	B6	27	LIAS	56202.1	24086.6
18	B6	28	LIAS	72752.6	40825.5
18	B6	29	LIAS	97208.5	65469.9
18	B6	30	LIAS	127501	95950.7
18	B6	31	LIAS	158657	127296
18	B6	32	LIAS	184735	153561
18	B6	33	LIAS	203776	172792
18	B6	34	LIAS	214946	184149
18	B6	35	LIAS	220656	190048
18	B6	36	LIAS	223206	192786
18	B6	37	LIAS	225260	195029
18	B6	38	LIAS	225623	195581
18	B6	39	LIAS	225153	195299
18	B6	40	LIAS	225057	195391
19	B7	1	LIAS	26729.9	-424.194
19	B7	2	LIAS	26857	-127.015
19	B7	3	LIAS	26683	-130.849
19	B7	4	LIAS	26537.5	-106.314
19	B7	5	LIAS	26572.6	98.8903
19	B7	6	LIAS	26286.5	-17.0086
19	B7	7	LIAS	26088.5	-44.9406
19	B7	8	LIAS	26018.7	55.3168
19	B7	9	LIAS	25984.9	191.625
19	B7	10	LIAS	25791.2	168.029
19	B7	11	LIAS	25485.9	32.8215
19	B7	12	LIAS	25271.4	-11.4914
19	B7	13	LIAS	24974	-138.855
19	B7	14	LIAS	24845.4	-97.3516
19	B7	15	LIAS	24819.1	46.4996
19	B7	16	LIAS	24674.2	71.7433
19	B7	17	LIAS	24314.3	-118.115
19	B7	18	LIAS	24305.9	43.6273
19	B7	19	LIAS	24670.5	578.287
19	B7	20	LIAS	24911	988.931
19	B7	21	LIAS	24943.3	1191.33
19	B7	22	LIAS	25247.3	1665.44
19	B7	23	LIAS	25971.3	2559.49
19	B7	24	LIAS	27653.5	4411.79
19	B7	25	LIAS	30397.8	7326.29
19	B7	26	LIAS	35663.4	12761.9
19	B7	27	LIAS	45756.5	23025.2
19	B7	28	LIAS	61562.1	39000.9
19	B7	29	LIAS	85746.3	63355.1
19	B7	30	LIAS	116758	94536.7
19	B7	31	LIAS	149624	127573
19	B7	32	LIAS	178576	156695
19	B7	33	LIAS	200087	178377
19	B7	34	LIAS	213574	192034
19	B7	35	LIAS	220085	198715
19	B7	36	LIAS	223586	202386
19	B7	37	LIAS	225125	204094
19	B7	38	LIAS	225427	204567
19	B7	39	LIAS	225353	204662
19	B7	40	LIAS	225727	205207
20	B8	1	LIAS	33447.2	105.433
20	B8	2	LIAS	33434.7	257.903
20	B8	3	LIAS	33458.3	446.533
20	B8	4	LIAS	33246.6	399.736
20	B8	5	LIAS	32481.5	-200.337
20	B8	6	LIAS	32273.6	-243.207
20	B8	7	LIAS	32521.2	169.307
20	B8	8	LIAS	32130	-56.8324
20	B8	9	LIAS	31919	-102.904
20	B8	10	LIAS	31886.5	29.554
20	B8	11	LIAS	31535.8	-156.076
20	B8	12	LIAS	31306	-220.895
20	B8	13	LIAS	31081.8	-280.195
20	B8	14	LIAS	30960.7	-236.222
20	B8	15	LIAS	30951.6	-80.3558
20	B8	16	LIAS	30842.1	-24.8471
20	B8	17	LIAS	30660.7	-41.2662
20	B8	18	LIAS	30516.1	-20.9275
20	B8	19	LIAS	30316.4	-55.5985
20	B8	20	LIAS	30250.7	43.6777
20	B8	21	LIAS	30317.3	275.19
20	B8	22	LIAS	30232.7	355.666
20	B8	23	LIAS	29989.9	277.794
20	B8	24	LIAS	30046.4	499.29
20	B8	25	LIAS	30719.1	1336.98
20	B8	26	LIAS	32078.4	2861.3
20	B8	27	LIAS	34426.4	5374.23
20	B8	28	LIAS	37912.7	9025.53
20	B8	29	LIAS	45241.9	16519.7
20	B8	30	LIAS	57319.7	28762.5
20	B8	31	LIAS	76501.1	48108.9
20	B8	32	LIAS	103250	75023.1
20	B8	33	LIAS	134685	106623
20	B8	34	LIAS	164674	136777
20	B8	35	LIAS	188100	160368
20	B8	36	LIAS	202691	175123
20	B8	37	LIAS	210834	183432
20	B8	38	LIAS	215720	188483
20	B8	39	LIAS	218190	191117
20	B8	40	LIAS	218818	191911
21	B9	1
21	B9	2
21	B9	3
21	B9	4
21	B9	5
21	B9	6
21	B9	7
21	B9	8
21	B9	9
21	B9	10
21	B9	11
21	B9	12
21	B9	13
21	B9	14
21	B9	15
21	B9	16
21	B9	17
21	B9	18
21	B9	19
21	B9	20
21	B9	21
21	B9	22
21	B9	23
21	B9	24
21	B9	25
21	B9	26
21	B9	27
21	B9	28
21	B9	29
21	B9	30
21	B9	31
21	B9	32
21	B9	33
21	B9	34
21	B9	35
21	B9	36
21	B9	37
21	B9	38
21	B9	39
21	B9	40
22	B10	1
22	B10	2
22	B10	3
22	B10	4
22	B10	5
22	B10	6
22	B10	7
22	B10	8
22	B10	9
22	B10	10
22	B10	11
22	B10	12
22	B10	13
22	B10	14
22	B10	15
22	B10	16
22	B10	17
22	B10	18
22	B10	19
22	B10	20
22	B10	21
22	B10	22
22	B10	23
22	B10	24
22	B10	25
22	B10	26
22	B10	27
22	B10	28
22	B10	29
22	B10	30
22	B10	31
22	B10	32
22	B10	33
22	B10	34
22	B10	35
22	B10	36
22	B10	37
22	B10	38
22	B10	39
22	B10	40
23	B11	1
23	B11	2
23	B11	3
23	B11	4
23	B11	5
23	B11	6
23	B11	7
23	B11	8
23	B11	9
23	B11	10
23	B11	11
23	B11	12
23	B11	13
23	B11	14
23	B11	15
23	B11	16
23	B11	17
23	B11	18
23	B11	19
23	B11	20
23	B11	21
23	B11	22
23	B11	23
23	B11	24
23	B11	25
23	B11	26
23	B11	27
23	B11	28
23	B11	29
23	B11	30
23	B11	31
23	B11	32
23	B11	33
23	B11	34
23	B11	35
23	B11	36
23	B11	37
23	B11	38
23	B11	39
23	B11	40
24	B12	1
24	B12	2
24	B12	3
24	B12	4
24	B12	5
24	B12	6
24	B12	7
24	B12	8
24	B12	9
24	B12	10
24	B12	11
24	B12	12
24	B12	13
24	B12	14
24	B12	15
24	B12	16
24	B12	17
24	B12	18
24	B12	19
24	B12	20
24	B12	21
24	B12	22
24	B12	23
24	B12	24
24	B12	25
24	B12	26
24	B12	27
24	B12	28
24	B12	29
24	B12	30
24	B12	31
24	B12	32
24	B12	33
24	B12	34
24	B12	35
24	B12	36
24	B12	37
24	B12	38
24	B12	39
24	B12	40
25	C1	1	LIAS	43110.1	-574.16
25	C1	2	LIAS	43176.2	-451.121
25	C1	3	LIAS	43251	-319.403
25	C1	4	LIAS	43584.3	70.8546
25	C1	5	LIAS	43272.7	-183.716
25	C1	6	LIAS	43284	-115.533
25	C1	7	LIAS	43878.3	535.729
25	C1	8	LIAS	43501.7	216.072
25	C1	9	LIAS	43139.7	-88.905
25	C1	10	LIAS	43057.2	-114.448
25	C1	11	LIAS	43174.2	59.5201
25	C1	12	LIAS	43106.1	48.3361
25	C1	13	LIAS	42995.2	-5.52752
25	C1	14	LIAS	42944	0.143997
25	C1	15	LIAS	43024.5	137.605
25	C1	16	LIAS	42942	112.081
25	C1	17	LIAS	42692.1	-80.7946
25	C1	18	LIAS	42444	-272.014
25	C1	19	LIAS	42470.5	-188.467
25	C1	20	LIAS	42858.3	256.247
25	C1	21	LIAS	43295	749.903
25	C1	22	LIAS	43824.7	1336.52
25	C1	23	LIAS	44736.6	2305.45
25	C1	24	LIAS	46609.5	4235.25
25	C1	25	LIAS	49988.4	7671.14
25	C1	26	LIAS	56628.9	14368.6
25	C1	27	LIAS	68023.6	25820.3
25	C1	28	LIAS	86288.3	44141.9
25	C1	29	LIAS	112248	70158.7
25	C1	30	LIAS	144163	102130
25	C1	31	LIAS	175830	133855
25	C1	32	LIAS	201782	159863
25	C1	33	LIAS	220159	178297
25	C1	34	LIAS	230864	189059
25	C1	35	LIAS	236727	194979
25	C1	36	LIAS	239477	197786
25	C1	37	LIAS	240720	199087
25	C1	38	LIAS	241163	199586
25	C1	39	LIAS	240556	199036
25	C1	40	LIAS	239838	198375
26	C2	1	LIAS	35233.9	-860.648
26	C2	2	LIAS	35361	-652.168
26	C2	3	LIAS	35444.7	-487.125
26	C2	4	LIAS	35759.6	-90.871
26	C2	5	LIAS	35809.6	40.5353
26	C2	6	LIAS	35959.3	271.598
26	C2	7	LIAS	35864.2	257.832
26	C2	8	LIAS	35715.5	190.516
26	C2	9	LIAS	35586.4	142.735
26	C2	10	LIAS	35424.1	61.8247
26	C2	11	LIAS	35203	-77.9956
26	C2	12	LIAS	35112.9	-86.6986
26	C2	13	LIAS	35125.1	6.89907
26	C2	14	LIAS	35029.4	-7.47587
26	C2	15	LIAS	34799.5	-156.05
26	C2	16	LIAS	34756.5	-117.718
26	C2	17	LIAS	34830.4	37.5634
26	C2	18	LIAS	34725.9	14.4306
26	C2	19	LIAS	34686.4	56.3252
26	C2	20	LIAS	34817.8	269.009
26	C2	21	LIAS	35495	1027.57
26	C2	22	LIAS	36258.3	1872.28
26	C2	23	LIAS	37222.7	2918.03
26	C2	24	LIAS	39614.8	5391.51
26	C2	25	LIAS	43852.6	9710.67
26	C2	26	LIAS	51763.3	17702.6
26	C2	27	LIAS	64498.5	30519.2
26	C2	28	LIAS	85227.9	51330
26	C2	29	LIAS	113248	79431.7
26	C2	30	LIAS	145435	111699
26	C2	31	LIAS	176104	142450
26	C2	32	LIAS	200524	166952
26	C2	33	LIAS	216599	183108
26	C2	34	LIAS	225790	192380
26	C2	35	LIAS	230750	197422
26	C2	36	LIAS	233339	200092
26	C2	37	LIAS	234288	201123
26	C2	38	LIAS	234500	201416
26	C2	39	LIAS	234667	201664
26	C2	40	LIAS	233787	200865
27	C3	1	LIAS	36808.3	-640.032
27	C3	2	LIAS	36974.2	-386.547
27	C3	3	LIAS	37098	-175.218
27	C3	4	LIAS	37148.6	-37.0336
27	C3	5	LIAS	37428.4	330.303
27	C3	6	LIAS	37318.6	308.089
27	C3	7	LIAS	36925.1	2.14049
27	C3	8	LIAS	36715.4	-120.038
27	C3	9	LIAS	36489.6	-258.335
27	C3	10	LIAS	36414	-246.33
27	C3	11	LIAS	36502	-70.7589
27	C3	12	LIAS	36480.7	-4.51988
27	C3	13	LIAS	36442	44.2816
27	C3	14	LIAS	36484.6	174.435
27	C3	15	LIAS	36296.6	74.0761
27	C3	16	LIAS	36165.4	30.3698
27	C3	17	LIAS	35996	-51.4615
27	C3	18	LIAS	36017.6	57.676
27	C3	19	LIAS	36264.8	392.493
27	C3	20	LIAS	36322.4	537.611
27	C3	21	LIAS	36490.4	793.217
27	C3	22	LIAS	36881.7	1272.06
27	C3	23	LIAS	37944.8	2422.68
27	C3	24	LIAS	40790.9	5356.3
27	C3	25	LIAS	45111.9	9764.89
27	C3	26	LIAS	52804.2	17544.8
27	C3	27	LIAS	66607.3	31435.4
27	C3	28	LIAS	88147.5	53063.2
27	C3	29	LIAS	117540	82543.7
27	C3	30	LIAS	151344	116435
27	C3	31	LIAS	183906	149085
27	C3	32	LIAS	209124	174390
27	C3	33	LIAS	226506	191860
27	C3	34	LIAS	236159	201600
27	C3	35	LIAS	241533	207062
27	C3	36	LIAS	244331	209947
27	C3	37	LIAS	245656	211360
27	C3	38	LIAS	245641	211432
27	C3	39	LIAS	245590	211469
27	C3	40	LIAS	245112	211078
28	C4	1	LIAS	38588.7	-700.882
28	C4	2	LIAS	38864.4	-335.623
28	C4	3	LIAS	39266.3	155.819
28	C4	4	LIAS	39351.6	330.671
28	C4	5	LIAS	39160.5	229.133
28	C4	6	LIAS	38895	53.1768
28	C4	7	LIAS	38748.2	-4.09595
28	C4	8	LIAS	38632.3	-30.439
28	C4	9	LIAS	38280.8	-292.391
28	C4	10	LIAS	38183.2	-300.488
28	C4	11	LIAS	38354.2	-39.8978
28	C4	12	LIAS	38232.1	-72.4595
28	C4	13	LIAS	37812.6	-402.361
28	C4	14	LIAS	37755	-370.501
28	C4	15	LIAS	38031.8	-4.07457
28	C4	16	LIAS	38072.7	126.301
28	C4	17	LIAS	38081	224.196
28	C4	18	LIAS	37738.4	-28.8341
28	C4	19	LIAS	37624.4	-53.3334
28	C4	20	LIAS	37667.7	79.5697
28	C4	21	LIAS	37749.1	250.453
28	C4	22	LIAS	37558.6	149.555
28	C4	23	LIAS	37516.1	196.552
28	C4	24	LIAS	37636.4	406.385
28	C4	25	LIAS	38082.8	942.394
28	C4	26	LIAS	39055.9	2005.03
28	C4	27	LIAS	40281.1	3319.72
28	C4	28	LIAS	42966.6	6094.83
28	C4	29	LIAS	47948.6	11166.4
28	C4	30	LIAS	56855.2	20162.5
28	C4	31	LIAS	70981.4	34378.3
28	C4	32	LIAS	92870.7	56357.1
28	C4	33	LIAS	121238	84813.8
28	C4	34	LIAS	151378	115044
28	C4	35	LIAS	178154	141909
28	C4	36	LIAS	196064	159909
28	C4	37	LIAS	206721	170656
28	C4	38	LIAS	212827	176851
28	C4	39	LIAS	215656	179770
28	C4	40	LIAS	215916	180119
29	C5	1	LIAS	34131.3	-795.728
29	C5	2	LIAS	34318.6	-462.108
29	C5	3	LIAS	34509.2	-125.094
29	C5	4	LIAS	34408.5	-79.4233
29	C5	5	LIAS	34301.4	-40.1826
29	C5	6	LIAS	34382.6	187.414
29	C5	7	LIAS	34251.7	202.897
29	C5	8	LIAS	34032	129.544
29	C5	9	LIAS	33685.3	-70.739
29	C5	10	LIAS	33524.3	-85.3967
29	C5	11	LIAS	33517.7	54.4105
29	C5	12	LIAS	33457.8	140.866
29	C5	13	LIAS	33180.7	10.0639
29	C5	14	LIAS	32929.5	-94.7031
29	C5	15	LIAS	32442.8	-435.06
29	C5	16	LIAS	32435.1	-296.388
29	C5	17	LIAS	32799.4	214.32
29	C5	18	LIAS	32566.5	127.797
29	C5	19	LIAS	32452.1	159.675
29	C5	20	LIAS	32432.5	286.536
29	C5	21	LIAS	32480.1	480.474
29	C5	22	LIAS	32840.2	986.95
29	C5	23	LIAS	33182.2	1475.34
29	C5	24	LIAS	33243.1	1682.6
29	C5	25	LIAS	33594.2	2180.06
29	C5	26	LIAS	34365.2	3097.44
29	C5	27	LIAS	36159.8	5038.34
29	C5	28	LIAS	39435.4	8460.39
29	C5	29	LIAS	45860	15031.3
29	C5	30	LIAS	56715.6	26033.3
29	C5	31	LIAS	74292.6	43756.7
29	C5	32	LIAS	99295.1	68905.6
29	C5	33	LIAS	129726	99483.1
29	C5	34	LIAS	159872	129775
29	C5	35	LIAS	184201	154251
29	C5	36	LIAS	199619	169815
29	C5	37	LIAS	208169	178511
29	C5	38	LIAS	212465	182954
29	C5	39	LIAS	214249	184884
29	C5	40	LIAS	214654	185436
30	C6	1	LIAS	27726.8	-535.554
30	C6	2	LIAS	27692.6	-442.837
30	C6	3	LIAS	27919.1	-89.4388
30	C6	4	LIAS	27807	-74.5932
30	C6	5	LIAS	27731.9	-22.734
30	C6	6	LIAS	27999.3	371.559
30	C6	7	LIAS	27849.6	348.783
30	C6	8	LIAS	27639.6	265.709
30	C6	9	LIAS	27411.3	164.338
30	C6	10	LIAS	27130	9.93914
30	C6	11	LIAS	26925.6	-67.5044
30	C6	12	LIAS	26685.1	-181.087
30	C6	13	LIAS	26476	-263.241
30	C6	14	LIAS	26135.8	-476.532
30	C6	15	LIAS	26056.6	-428.827
30	C6	16	LIAS	26221.1	-137.374
30	C6	17	LIAS	26086.9	-144.601
30	C6	18	LIAS	25967.3	-137.326
30	C6	19	LIAS	25867	-110.672
30	C6	20	LIAS	25894.5	43.7248
30	C6	21	LIAS	26189.6	465.752
30	C6	22	LIAS	25949.2	352.334
30	C6	23	LIAS	25581.7	111.791
30	C6	24	LIAS	25679.6	336.576
30	C6	25	LIAS	26506.7	1290.59
30	C6	26	LIAS	27476.2	2387.07
30	C6	27	LIAS	29529.9	4567.63
30	C6	28	LIAS	33602.2	8766.88
30	C6	29	LIAS	40706.4	15998
30	C6	30	LIAS	52753.8	28172.3
30	C6	31	LIAS	71738.4	47283.9
30	C6	32	LIAS	98667.8	74340.2
30	C6	33	LIAS	130328	106127
30	C6	34	LIAS	161199	137125
30	C6	35	LIAS	186013	162066
30	C6	36	LIAS	200654	176834
30	C6	37	LIAS	208935	185242
30	C6	38	LIAS	213145	189579
30	C6	39	LIAS	214750	191311
30	C6	40	LIAS	214194	190882
31	C7	1	LIAS	32836.4	-283.009
31	C7	2	LIAS	32744.6	-175.937
31	C7	3	LIAS	32616.8	-104.833
31	C7	4	LIAS	32679.2	156.465
31	C7	5	LIAS	32494.9	171.029
31	C7	6	LIAS	32205.7	80.7782
31	C7	7	LIAS	32023.7	97.6563
31	C7	8	LIAS	31913	185.868
31	C7	9	LIAS	31411.1	-117.158
31	C7	10	LIAS	31133.4	-195.957
31	C7	11	LIAS	30911.6	-218.943
31	C7	12	LIAS	30725.5	-206.16
31	C7	13	LIAS	30511.1	-221.665
31	C7	14	LIAS	30425.7	-108.179
31	C7	15	LIAS	30491.8	156.81
31	C7	16	LIAS	30138.6	2.46741
31	C7	17	LIAS	29961.5	24.3182
31	C7	18	LIAS	29845.2	106.88
31	C7	19	LIAS	29610	70.6017
31	C7	20	LIAS	29460.6	120.021
31	C7	21	LIAS	29289.4	147.729
31	C7	22	LIAS	29263.4	320.586
31	C7	23	LIAS	29430.8	686.903
31	C7	24	LIAS	29860.8	1315.76
31	C7	25	LIAS	30162.4	1816.31
31	C7	26	LIAS	31473.8	3326.55
31	C7	27	LIAS	33543.8	5595.45
31	C7	28	LIAS	38004.6	10255.2
31	C7	29	LIAS	45870.9	18320.3
31	C7	30	LIAS	59182.2	31830.5
31	C7	31	LIAS	80446.6	53293.8
31	C7	32	LIAS	109322	82367.6
31	C7	33	LIAS	143415	116660
31	C7	34	LIAS	175815	149259
31	C7	35	LIAS	200248	173890
31	C7	36	LIAS	215285	189126
31	C7	37	LIAS	222578	196618
31	C7	38	LIAS	226007	200247
31	C7	39	LIAS	227216	201654
31	C7	40	LIAS	226741	201378
32	C8	1	LIAS	32684.2	-534.502
32	C8	2	LIAS	32638.3	-402.414
32	C8	3	LIAS	32786.2	-76.4905
32	C8	4	LIAS	32788.4	103.754
32	C8	5	LIAS	32636.2	129.664
32	C8	6	LIAS	32454.1	125.595
32	C8	7	LIAS	32173.4	22.894
32	C8	8	LIAS	31975.7	3.30024
32	C8	9	LIAS	31788	-6.4127
32	C8	10	LIAS	31570.7	-45.6159
32	C8	11	LIAS	31170.6	-267.735
32	C8	12	LIAS	31016.2	-244.052
32	C8	13	LIAS	30970.4	-111.806
32	C8	14	LIAS	30838.1	-66.0653
32	C8	15	LIAS	30785.5	59.3096
32	C8	16	LIAS	30798.1	249.995
32	C8	17	LIAS	30493.7	123.665
32	C8	18	LIAS	30448.8	256.802
32	C8	19	LIAS	30598.5	584.475
32	C8	20	LIAS	30646.2	810.206
32	C8	21	LIAS	30834.5	1176.6
32	C8	22	LIAS	30917.3	1437.48
32	C8	23	LIAS	30804.1	1502.28
32	C8	24	LIAS	30828.6	1704.84
32	C8	25	LIAS	31312.4	2366.66
32	C8	26	LIAS	32069.7	3302.02
32	C8	27	LIAS	33976.5	5386.8
32	C8	28	LIAS	37642.5	9230.88
32	C8	29	LIAS	43884.7	15651.1
32	C8	30	LIAS	55418.2	27362.6
32	C8	31	LIAS	74072.6	46195.1
32	C8	32	LIAS	100536	72836.1
32	C8	33	LIAS	133287	105766
32	C8	34	LIAS	165995	138652
32	C8	35	LIAS	192056	164891
32	C8	36	LIAS	208930	181943
32	C8	37	LIAS	219019	192210
32	C8	38	LIAS	224409	197777
32	C8	39	LIAS	227371	200918
32	C8	40	LIAS	227838	201563
33	C9	1
33	C9	2
33	C9	3
33	C9	4
33	C9	5
33	C9	6
33	C9	7
33	C9	8
33	C9	9
33	C9	10
33	C9	11
33	C9	12
33	C9	13
33	C9	14
33	C9	15
33	C9	16
33	C9	17
33	C9	18
33	C9	19
33	C9	20
33	C9	21
33	C9	22
33	C9	23
33	C9	24
33	C9	25
33	C9	26
33	C9	27
33	C9	28
33	C9	29
33	C9	30
33	C9	31
33	C9	32
33	C9	33
33	C9	34
33	C9	35
33	C9	36
33	C9	37
33	C9	38
33	C9	39
33	C9	40
34	C10	1
34	C10	2
34	C10	3
34	C10	4
34	C10	5
34	C10	6
34	C10	7
34	C10	8
34	C10	9
34	C10	10
34	C10	11
34	C10	12
34	C10	13
34	C10	14
34	C10	15
34	C10	16
34	C10	17
34	C10	18
34	C10	19
34	C10	20
34	C10	21
34	C10	22
34	C10	23
34	C10	24
34	C10	25
34	C10	26
34	C10	27
34	C10	28
34	C10	29
34	C10	30
34	C10	31
34	C10	32
34	C10	33
34	C10	34
34	C10	35
34	C10	36
34	C10	37
34	C10	38
34	C10	39
34	C10	40
35	C11	1
35	C11	2
35	C11	3
35	C11	4
35	C11	5
35	C11	6
35	C11	7
35	C11	8
35	C11	9
35	C11	10
35	C11	11
35	C11	12
35	C11	13
35	C11	14
35	C11	15
35	C11	16
35	C11	17
35	C11	18
35	C11	19
35	C11	20
35	C11	21
35	C11	22
35	C11	23
35	C11	24
35	C11	25
35	C11	26
35	C11	27
35	C11	28
35	C11	29
35	C11	30
35	C11	31
35	C11	32
35	C11	33
35	C11	34
35	C11	35
35	C11	36
35	C11	37
35	C11	38
35	C11	39
35	C11	40
36	C12	1
36	C12	2
36	C12	3
36	C12	4
36	C12	5
36	C12	6
36	C12	7
36	C12	8
36	C12	9
36	C12	10
36	C12	11
36	C12	12
36	C12	13
36	C12	14
36	C12	15
36	C12	16
36	C12	17
36	C12	18
36	C12	19
36	C12	20
36	C12	21
36	C12	22
36	C12	23
36	C12	24
36	C12	25
36	C12	26
36	C12	27
36	C12	28
36	C12	29
36	C12	30
36	C12	31
36	C12	32
36	C12	33
36	C12	34
36	C12	35
36	C12	36
36	C12	37
36	C12	38
36	C12	39
36	C12	40
37	D1	1	LIAS	36674.6	-1120.28
37	D1	2	LIAS	36918.8	-847.526
37	D1	3	LIAS	37495.6	-242.168
37	D1	4	LIAS	37583.9	-125.29
37	D1	5	LIAS	37816.2	135.51
37	D1	6	LIAS	37959.4	307.318
37	D1	7	LIAS	37881.9	258.383
37	D1	8	LIAS	37830.3	235.281
37	D1	9	LIAS	37652.2	85.7801
37	D1	10	LIAS	37293.7	-244.174
37	D1	11	LIAS	37167.6	-341.702
37	D1	12	LIAS	37259.6	-221.207
37	D1	13	LIAS	37306.5	-145.669
37	D1	14	LIAS	37411.8	-11.8495
37	D1	15	LIAS	37389.3	-5.76841
37	D1	16	LIAS	37338.6	-27.8982
37	D1	17	LIAS	37482.9	144.929
37	D1	18	LIAS	37560	250.592
37	D1	19	LIAS	37523.3	242.396
37	D1	20	LIAS	36957.8	-294.464
37	D1	21	LIAS	36835.5	-388.219
37	D1	22	LIAS	37258.3	63.1041
37	D1	23	LIAS	37912.2	745.615
37	D1	24	LIAS	38584.9	1446.79
37	D1	25	LIAS	40336.4	3226.9
37	D1	26	LIAS	43357.9	6276.97
37	D1	27	LIAS	48925.4	11873
37	D1	28	LIAS	58361.6	21337.7
37	D1	29	LIAS	73569.6	36574.3
37	D1	30	LIAS	95428.8	58462.1
37	D1	31	LIAS	122828	85889.6
37	D1	32	LIAS	150937	114028
37	D1	33	LIAS	174942	138061
37	D1	34	LIAS	191514	154662
37	D1	35	LIAS	201070	164247
37	D1	36	LIAS	206396	169601
37	D1	37	LIAS	209116	172349
37	D1	38	LIAS	210207	173469
37	D1	39	LIAS	211104	174394
37	D1	40	LIAS	210922	174241
38	D2	1	LIAS	32508.2	-474.255
38	D2	2	LIAS	32521.3	-393.342
38	D2	3	LIAS	32957	110.171
38	D2	4	LIAS	32732.5	-46.5287
38	D2	5	LIAS	32612.1	-99.1897
38	D2	6	LIAS	32752.7	109.245
38	D2	7	LIAS	32666.6	90.9316
38	D2	8	LIAS	32424.8	-83.0184
38	D2	9	LIAS	32182.3	-257.81
38	D2	10	LIAS	32185.7	-186.612
38	D2	11	LIAS	32557.6	253.141
38	D2	12	LIAS	32460.7	224.015
38	D2	13	LIAS	32259.4	90.5633
38	D2	14	LIAS	31896.5	-204.588
38	D2	15	LIAS	31844.8	-188.515
38	D2	16	LIAS	32075.5	110.063
38	D2	17	LIAS	31999.8	102.165
38	D2	18	LIAS	31859.8	29.8814
38	D2	19	LIAS	31767.4	5.36099
38	D2	20	LIAS	31635	-59.2766
38	D2	21	LIAS	31640	13.5331
38	D2	22	LIAS	31832.7	274.017
38	D2	23	LIAS	32103.2	612.27
38	D2	24	LIAS	32742.2	1319.11
38	D2	25	LIAS	34529.4	3174.11
38	D2	26	LIAS	37617.3	6329.79
38	D2	27	LIAS	42924.7	11705
38	D2	28	LIAS	51598.6	20446.6
38	D2	29	LIAS	66469.9	35385.8
38	D2	30	LIAS	89217.1	58200.7
38	D2	31	LIAS	118771	87822.7
38	D2	32	LIAS	150205	119324
38	D2	33	LIAS	177631	146818
38	D2	34	LIAS	197928	167182
38	D2	35	LIAS	209501	178823
38	D2	36	LIAS	216078	185469
38	D2	37	LIAS	219157	188616
38	D2	38	LIAS	220005	189531
38	D2	39	LIAS	220769	190363
38	D2	40	LIAS	220335	189996
39	D3	1	LIAS	39171.2	-167.632
39	D3	2	LIAS	39262.6	36.5545
39	D3	3	LIAS	39153	39.8306
39	D3	4	LIAS	38928.9	-71.5144
39	D3	5	LIAS	38734.5	-153.137
39	D3	6	LIAS	38583	-191.857
39	D3	7	LIAS	38470.8	-191.198
39	D3	8	LIAS	38447.4	-101.812
39	D3	9	LIAS	38602.4	165.987
39	D3	10	LIAS	38722.3	398.689
39	D3	11	LIAS	38561.4	350.59
39	D3	12	LIAS	38361.5	263.499
39	D3	13	LIAS	38053.7	68.4238
39	D3	14	LIAS	37827.4	-45.0384
39	D3	15	LIAS	37543.4	-216.282
39	D3	16	LIAS	37456	-190.838
39	D3	17	LIAS	37482.1	-51.9913
39	D3	18	LIAS	37368	-53.2347
39	D3	19	LIAS	37288.4	-20.1187
39	D3	20	LIAS	37201.4	5.75115
39	D3	21	LIAS	37261	178.141
39	D3	22	LIAS	37666.2	696.061
39	D3	23	LIAS	38100.1	1242.79
39	D3	24	LIAS	38645.5	1901.02
39	D3	25	LIAS	40199.5	3567.78
39	D3	26	LIAS	42897.2	6378.31
39	D3	27	LIAS	48027.8	11621.7
39	D3	28	LIAS	57220.9	20927.6
39	D3	29	LIAS	72471.7	36291.2
39	D3	30	LIAS	95368	59300.3
39	D3	31	LIAS	125873	89918.5
39	D3	32	LIAS	159603	123761
39	D3	33	LIAS	189896	154166
39	D3	34	LIAS	211641	176025
39	D3	35	LIAS	225205	189701
39	D3	36	LIAS	232476	197085
39	D3	37	LIAS	236104	200826
39	D3	38	LIAS	237741	202575
39	D3	39	LIAS	238437	203384
39	D3	40	LIAS	238466	203526
40	D4	1	LIAS	31692	83.4238
40	D4	2	LIAS	31739.6	244.817
40	D4	3	LIAS	31425.9	44.8514
40	D4	4	LIAS	31172	-95.345
40	D4	5	LIAS	31060.9	-92.7465
40	D4	6	LIAS	31138	98.0591
40	D4	7	LIAS	30850.1	-76.104
40	D4	8	LIAS	30696.4	-116.097
40	D4	9	LIAS	30729.2	30.5091
40	D4	10	LIAS	30469.1	-115.922
40	D4	11	LIAS	30351.6	-119.722
40	D4	12	LIAS	30521.4	163.816
40	D4	13	LIAS	30595.9	352.11
40	D4	14	LIAS	30458.2	328.121
40	D4	15	LIAS	30020.5	4.11796
40	D4	16	LIAS	29802	-100.651
40	D4	17	LIAS	29606.3	-182.656
40	D4	18	LIAS	29556	-119.188
40	D4	19	LIAS	29689.5	128.049
40	D4	20	LIAS	29501.4	53.6634
40	D4	21	LIAS	29325.6	-8.41183
40	D4	22	LIAS	29043.8	-176.456
40	D4	23	LIAS	29068.6	-37.9804
40	D4	24	LIAS	29531.7	538.905
40	D4	25	LIAS	30041.2	1162.06
40	D4	26	LIAS	30662.2	1896.82
40	D4	27	LIAS	32059.3	3407.66
40	D4	28	LIAS	34335.5	5797.56
40	D4	29	LIAS	38875.6	10451.4
40	D4	30	LIAS	47189.6	18879.1
40	D4	31	LIAS	60377.5	32180.8
40	D4	32	LIAS	81097.7	53014.7
40	D4	33	LIAS	108246	80276.5
40	D4	34	LIAS	137863	110007
40	D4	35	LIAS	163404	135662
40	D4	36	LIAS	181116	153488
40	D4	37	LIAS	191237	163722
40	D4	38	LIAS	196789	169388
40	D4	39	LIAS	198810	171524
40	D4	40	LIAS	199343	172170
41	D5	1	LIAS	37259.3	-302.778
41	D5	2	LIAS	37314.7	-56.5145
41	D5	3	LIAS	37177.4	-2.92259
41	D5	4	LIAS	36986.7	-2.77212
41	D5	5	LIAS	36827.6	29.0346
41	D5	6	LIAS	36591.3	-16.3579
41	D5	7	LIAS	36411.6	-5.18788
41	D5	8	LIAS	36304.5	78.5329
41	D5	9	LIAS	36092.1	57.0623
41	D5	10	LIAS	35692.7	-151.459
41	D5	11	LIAS	35503.1	-150.145
41	D5	12	LIAS	35418.6	-43.791
41	D5	13	LIAS	35359.1	87.5704
41	D5	14	LIAS	35272.2	191.557
41	D5	15	LIAS	34913.6	23.8948
41	D5	16	LIAS	34703.2	4.35389
41	D5	17	LIAS	34408.6	-99.3706
41	D5	18	LIAS	34402.4	85.2955
41	D5	19	LIAS	34655.8	529.583
41	D5	20	LIAS	34678.4	743.093
41	D5	21	LIAS	34742.2	997.712
41	D5	22	LIAS	34990.6	1437.02
41	D5	23	LIAS	35314.5	1951.81
41	D5	24	LIAS	36489.2	3317.33
41	D5	25	LIAS	38935.4	5954.43
41	D5	26	LIAS	42702	9911.98
41	D5	27	LIAS	49795.3	17196.1
41	D5	28	LIAS	62158.6	29750.3
41	D5	29	LIAS	81876.8	49659.4
41	D5	30	LIAS	109229	77202.8
41	D5	31	LIAS	140773	108937
41	D5	32	LIAS	171263	139619
41	D5	33	LIAS	195438	163984
41	D5	34	LIAS	211326	180063
41	D5	35	LIAS	219524	188452
41	D5	36	LIAS	223880	192998
41	D5	37	LIAS	226107	195417
41	D5	38	LIAS	227101	196601
41	D5	39	LIAS	227242	196933
41	D5	40	LIAS	226906	196789
42	D6	1	LIAS	33987.8	-203.442
42	D6	2	LIAS	33988.9	34.2288
42	D6	3	LIAS	33863.5	145.36
42	D6	4	LIAS	33570.8	89.1911
42	D6	5	LIAS	33353.8	108.725
42	D6	6	LIAS	33223	214.478
42	D6	7	LIAS	32905.1	133.144
42	D6	8	LIAS	32193.1	-342.263
42	D6	9	LIAS	31914.4	-384.444
42	D6	10	LIAS	31825.7	-236.631
42	D6	11	LIAS	31752.8	-72.9507
42	D6	12	LIAS	31442.5	-146.669
42	D6	13	LIAS	31293	-59.6623
42	D6	14	LIAS	31244.7	128.624
42	D6	15	LIAS	31102.7	223.146
42	D6	16	LIAS	30843	199.953
42	D6	17	LIAS	30556.2	149.739
42	D6	18	LIAS	30573.6	403.708
42	D6	19	LIAS	30850.8	917.42
42	D6	20	LIAS	30736.1	1039.32
42	D6	21	LIAS	30665.3	1205.08
42	D6	22	LIAS	30819.5	1595.82
42	D6	23	LIAS	31383.5	2396.36
42	D6	24	LIAS	31990.4	3239.81
42	D6	25	LIAS	33839.2	5325.12
42	D6	26	LIAS	37345	9067.47
42	D6	27	LIAS	43440.7	15399.8
42	D6	28	LIAS	53905.8	26101.4
42	D6	29	LIAS	71818.1	44250.3
42	D6	30	LIAS	98055.2	70723.9
42	D6	31	LIAS	130662	103567
42	D6	32	LIAS	164997	138139
42	D6	33	LIAS	194373	167751
42	D6	34	LIAS	214977	188591
42	D6	35	LIAS	226771	200623
42	D6	36	LIAS	232734	206822
42	D6	37	LIAS	235482	209807
42	D6	38	LIAS	236421	210982
42	D6	39	LIAS	236564	211362
42	D6	40	LIAS	236254	211289
43	D7	1	LIAS	32650.3	50.2378
43	D7	2	LIAS	32689.7	377.311
43	D7	3	LIAS	32426.3	401.472
43	D7	4	LIAS	32082.6	345.394
43	D7	5	LIAS	31547.5	97.9888
43	D7	6	LIAS	31176.5	14.6243
43	D7	7	LIAS	30800.1	-74.162
43	D7	8	LIAS	30033.9	-552.722
43	D7	9	LIAS	29789	-509.979
43	D7	10	LIAS	29901.7	-109.726
43	D7	11	LIAS	29729.2	5.48357
43	D7	12	LIAS	29279.6	-156.543
43	D7	13	LIAS	29038.8	-109.728
43	D7	14	LIAS	28788.6	-72.2876
43	D7	15	LIAS	28672.6	99.4104
43	D7	16	LIAS	28608.9	323.335
43	D7	17	LIAS	28295.4	297.439
43	D7	18	LIAS	28219.7	509.395
43	D7	19	LIAS	28300.2	877.531
43	D7	20	LIAS	28016.4	881.352
43	D7	21	LIAS	27988.7	1141.24
43	D7	22	LIAS	28275.7	1715.92
43	D7	23	LIAS	28776.9	2504.77
43	D7	24	LIAS	29940.9	3956.37
43	D7	25	LIAS	32113.2	6416.33
43	D7	26	LIAS	36233.9	10824.6
43	D7	27	LIAS	44102.5	18980.9
43	D7	28	LIAS	57182.5	32348.5
43	D7	29	LIAS	78050.3	53503.9
43	D7	30	LIAS	107460	83200.8
43	D7	31	LIAS	141765	117794
43	D7	32	LIAS	175002	151318
43	D7	33	LIAS	201726	178330
43	D7	34	LIAS	219830	196722
43	D7	35	LIAS	229751	206930
43	D7	36	LIAS	234463	211930
43	D7	37	LIAS	236965	214719
43	D7	38	LIAS	237972	216015
43	D7	39	LIAS	238498	216828
43	D7	40	LIAS	238555	217173
44	D8	1	LIAS	30809.9	-203.252
44	D8	2	LIAS	30740.5	-65.358
44	D8	3	LIAS	30815.6	217.065
44	D8	4	LIAS	30632.9	241.588
44	D8	5	LIAS	30321.2	137.195
44	D8	6	LIAS	30050.5	73.7665
44	D8	7	LIAS	29753.5	-15.9509
44	D8	8	LIAS	29256.8	-305.36
44	D8	9	LIAS	29025.8	-329.077
44	D8	10	LIAS	28962.2	-185.361
44	D8	11	LIAS	28801.6	-138.682
44	D8	12	LIAS	28629.8	-103.237
44	D8	13	LIAS	28493	-32.7143
44	D8	14	LIAS	28417.3	98.8515
44	D8	15	LIAS	28273.4	162.265
44	D8	16	LIAS	27990.6	86.6784
44	D8	17	LIAS	27476.8	-219.787
44	D8	18	LIAS	27354.9	-134.391
44	D8	19	LIAS	27497.1	215.057
44	D8	20	LIAS	27270.8	196.031
44	D8	21	LIAS	26903.5	36.062
44	D8	22	LIAS	26922.6	262.384
44	D8	23	LIAS	27326.4	873.537
44	D8	24	LIAS	27439	1193.39
44	D8	25	LIAS	27630.5	1592.18
44	D8	26	LIAS	28482.7	2651.65
44	D8	27	LIAS	30166.4	4542.62
44	D8	28	LIAS	32697.9	7281.41
44	D8	29	LIAS	38632.7	13423.5
44	D8	30	LIAS	48437.9	23436
44	D8	31	LIAS	64370	39575.4
44	D8	32	LIAS	87391	62803.6
44	D8	33	LIAS	115952	91571.9
44	D8	34	LIAS	144893	120720
44	D8	35	LIAS	168982	145016
44	D8	36	LIAS	184639	160880
44	D8	37	LIAS	193270	169719
44	D8	38	LIAS	197647	174303
44	D8	39	LIAS	199362	176226
44	D8	40	LIAS	199566	176637
45	D9	1
45	D9	2
45	D9	3
45	D9	4
45	D9	5
45	D9	6
45	D9	7
45	D9	8
45	D9	9
45	D9	10
45	D9	11
45	D9	12
45	D9	13
45	D9	14
45	D9	15
45	D9	16
45	D9	17
45	D9	18
45	D9	19
45	D9	20
45	D9	21
45	D9	22
45	D9	23
45	D9	24
45	D9	25
45	D9	26
45	D9	27
45	D9	28
45	D9	29
45	D9	30
45	D9	31
45	D9	32
45	D9	33
45	D9	34
45	D9	35
45	D9	36
45	D9	37
45	D9	38
45	D9	39
45	D9	40
46	D10	1
46	D10	2
46	D10	3
46	D10	4
46	D10	5
46	D10	6
46	D10	7
46	D10	8
46	D10	9
46	D10	10
46	D10	11
46	D10	12
46	D10	13
46	D10	14
46	D10	15
46	D10	16
46	D10	17
46	D10	18
46	D10	19
46	D10	20
46	D10	21
46	D10	22
46	D10	23
46	D10	24
46	D10	25
46	D10	26
46	D10	27
46	D10	28
46	D10	29
46	D10	30
46	D10	31
46	D10	32
46	D10	33
46	D10	34
46	D10	35
46	D10	36
46	D10	37
46	D10	38
46	D10	39
46	D10	40
47	D11	1
47	D11	2
47	D11	3
47	D11	4
47	D11	5
47	D11	6
47	D11	7
47	D11	8
47	D11	9
47	D11	10
47	D11	11
47	D11	12
47	D11	13
47	D11	14
47	D11	15
47	D11	16
47	D11	17
47	D11	18
47	D11	19
47	D11	20
47	D11	21
47	D11	22
47	D11	23
47	D11	24
47	D11	25
47	D11	26
47	D11	27
47	D11	28
47	D11	29
47	D11	30
47	D11	31
47	D11	32
47	D11	33
47	D11	34
47	D11	35
47	D11	36
47	D11	37
47	D11	38
47	D11	39
47	D11	40
48	D12	1
48	D12	2
48	D12	3
48	D12	4
48	D12	5
48	D12	6
48	D12	7
48	D12	8
48	D12	9
48	D12	10
48	D12	11
48	D12	12
48	D12	13
48	D12	14
48	D12	15
48	D12	16
48	D12	17
48	D12	18
48	D12	19
48	D12	20
48	D12	21
48	D12	22
48	D12	23
48	D12	24
48	D12	25
48	D12	26
48	D12	27
48	D12	28
48	D12	29
48	D12	30
48	D12	31
48	D12	32
48	D12	33
48	D12	34
48	D12	35
48	D12	36
48	D12	37
48	D12	38
48	D12	39
48	D12	40
49	E1	1	LIAS	40421.1	-137.902
49	E1	2	LIAS	40548.7	-45.2122
49	E1	3	LIAS	40427.5	-201.339
49	E1	4	LIAS	40497.4	-166.461
49	E1	5	LIAS	41012.5	313.791
49	E1	6	LIAS	40904.5	170.829
49	E1	7	LIAS	40804.6	35.9993
49	E1	8	LIAS	40867.9	64.3534
49	E1	9	LIAS	40949.4	110.961
49	E1	10	LIAS	41160.4	286.956
49	E1	11	LIAS	40861	-47.2994
49	E1	12	LIAS	40721.2	-222.106
49	E1	13	LIAS	40722.3	-255.904
49	E1	14	LIAS	40668.1	-345.046
49	E1	15	LIAS	40673	-375.032
49	E1	16	LIAS	41048.5	-34.4941
49	E1	17	LIAS	41529.5	411.59
49	E1	18	LIAS	41399.5	246.601
49	E1	19	LIAS	41194.4	6.59919
49	E1	20	LIAS	41164.9	-57.8202
49	E1	21	LIAS	41569.3	311.69
49	E1	22	LIAS	42017.5	724.935
49	E1	23	LIAS	42115.4	787.933
49	E1	24	LIAS	42899.7	1537.28
49	E1	25	LIAS	44776.3	3378.91
49	E1	26	LIAS	47339.4	5907.08
49	E1	27	LIAS	53001.7	11534.5
49	E1	28	LIAS	62654.5	21152.4
49	E1	29	LIAS	78646.6	37109.5
49	E1	30	LIAS	102813	61241.3
49	E1	31	LIAS	134670	93062.6
49	E1	32	LIAS	168536	126894
49	E1	33	LIAS	198217	156541
[truncated: 1,887 more rows]

## Sheet: Results
Block Type	96-Well 0.2-mL Block
Calibration Background is expired	No
Calibration Background performed on	05-10-2022
Calibration Pure Dye ABY is expired	No
Calibration Pure Dye ABY performed on	05-10-2022
Calibration Pure Dye CY5 is expired	No
Calibration Pure Dye CY5 performed on	05-10-2022
Calibration Pure Dye FAM is expired	No
Calibration Pure Dye FAM performed on	05-10-2022
Calibration Pure Dye JUN is expired	No
Calibration Pure Dye JUN performed on	05-10-2022
Calibration Pure Dye MUSTANG PURPLE is expired	No
Calibration Pure Dye MUSTANG PURPLE performed on	05-10-2022
Calibration Pure Dye NED is expired	No
Calibration Pure Dye NED performed on	05-10-2022
Calibration Pure Dye ROX is expired	No
Calibration Pure Dye ROX performed on	05-10-2022
Calibration Pure Dye SYBR is expired	No
Calibration Pure Dye SYBR performed on	05-10-2022
Calibration Pure Dye TAMRA is expired	No
Calibration Pure Dye TAMRA performed on	05-10-2022
Calibration Pure Dye VIC is expired	No
Calibration Pure Dye VIC performed on	05-10-2022
Calibration ROI is expired	No
Calibration ROI performed on	05-10-2022
Calibration Uniformity is expired	No
Calibration Uniformity performed on	05-10-2022
Chemistry	SYBR_GREEN
Date Created	2023-03-01 19:02:25 PM CST
Experiment Barcode
Experiment Comment
Experiment File Name	D:\ZL\MACHINE20230225-6J-6Q - Copy\LIAS-6J-6Q20230301.eds
Experiment Name	LIAS-6J-6Q20230301
Experiment Run End Time	2023-03-01 16:21:39 PM CST
Experiment Type	Standard Curve
Instrument Name	272522082
Instrument Serial Number	272522082
Instrument Type	QuantStudio™ 5 System
Passive Reference
Post-read Stage/Step
Pre-read Stage/Step
Quantification Cycle Method	Ct
Signal Smoothing On	true
Stage where Melt Analysis is performed	Stage3
Stage/ Cycle where Ct Analysis is performed	Stage2, Step2
User Name
Well	Well Position	Omit	Sample Name	Target Name	Task	Reporter	Quencher	CT	Ct Mean	Ct SD	Quantity	Quantity Mean	Quantity SD	Y-Intercept	R(superscript 2)	Slope	Efficiency	Automatic Ct Threshold	Ct Threshold	Automatic Baseline	Baseline Start	Baseline End	Amp Status	Comments	Cq Conf	HIGHSD	OUTLIERRG	Tm1	Tm2	Tm3	Tm4
1	A1	FALSE	Q21	LIAS	UNKNOWN	SYBR	None	29.9921	29.9544	0.27987								TRUE	23601	TRUE	3	21	Amp		0.980195	N	N	83.3774
2	A2	FALSE	Q21	LIAS	UNKNOWN	SYBR	None	29.7474	29.9544	0.27987								TRUE	23601	TRUE	3	20	Amp		0.982106	N	N	83.5235
3	A3	FALSE	Q21	LIAS	UNKNOWN	SYBR	None	29.742	29.9544	0.27987								TRUE	23601	TRUE	3	20	Amp		0.979091	N	N	83.3735
4	A4	FALSE	Q21	LIAS	UNKNOWN	SYBR	None	30.336	29.9544	0.27987								TRUE	23601	TRUE	3	19	Amp		0.98293	N	N	82.497
5	A5	FALSE	Q24	LIAS	UNKNOWN	SYBR	None	28.2846	28.5796	0.789639								TRUE	23601	TRUE	3	18	Amp		0.985306	Y	N	83.5122
6	A6	FALSE	Q24	LIAS	UNKNOWN	SYBR	None	28.1539	28.5796	0.789639								TRUE	23601	TRUE	3	20	Amp		0.982527	Y	N	83.5122
7	A7	FALSE	Q24	LIAS	UNKNOWN	SYBR	None	28.1207	28.5796	0.789639								TRUE	23601	TRUE	3	20	Amp		0.979767	Y	N	83.3839
8	A8	FALSE	Q24	LIAS	UNKNOWN	SYBR	None	29.7593	28.5796	0.789639								TRUE	23601	TRUE	3	22	Amp		0.980938	Y	Y	82.3609
13	B1	FALSE	Q35	LIAS	UNKNOWN	SYBR	None	29.1669	29.4773	0.618703								TRUE	23601	TRUE	3	22	Amp		0.979518	Y	N	83.3774
14	B2	FALSE	Q35	LIAS	UNKNOWN	SYBR	None	29.0579	29.4773	0.618703								TRUE	23601	TRUE	3	22	Amp		0.973977	Y	N	83.2313
15	B3	FALSE	Q35	LIAS	UNKNOWN	SYBR	None	29.2901	29.4773	0.618703								TRUE	23601	TRUE	3	20	Amp		0.98421	Y	N	83.3735
16	B4	FALSE	Q35	LIAS	UNKNOWN	SYBR	None	30.3944	29.4773	0.618703								TRUE	23601	TRUE	3	23	Amp		0.985975	Y	Y	82.3509
17	B5	FALSE	Q34	LIAS	UNKNOWN	SYBR	None	26.8569	27.6178	1.34161								TRUE	23601	TRUE	3	20	Amp		0.988915	Y	N	83.5122
18	B6	FALSE	Q34	LIAS	UNKNOWN	SYBR	None	26.952	27.6178	1.34161								TRUE	23601	TRUE	3	16	Amp		0.986971	Y	N	83.5122
19	B7	FALSE	Q34	LIAS	UNKNOWN	SYBR	None	27.0351	27.6178	1.34161								TRUE	23601	TRUE	3	17	Amp		0.978981	Y	N	83.3839
20	B8	FALSE	Q34	LIAS	UNKNOWN	SYBR	None	29.6273	27.6178	1.34161								TRUE	23601	TRUE	3	22	Amp		0.984812	Y	Y	82.3609
25	C1	FALSE	J26	LIAS	UNKNOWN	SYBR	None	26.8333	27.5217	1.83994								TRUE	23601	TRUE	3	18	Amp		0.986547	Y	N	83.3774
26	C2	FALSE	J26	LIAS	UNKNOWN	SYBR	None	26.5072	27.5217	1.83994								TRUE	23601	TRUE	3	18	Amp		0.986962	Y	N	83.5235
27	C3	FALSE	J26	LIAS	UNKNOWN	SYBR	None	26.4753	27.5217	1.83994								TRUE	23601	TRUE	3	17	Amp		0.989582	Y	N	83.5195
28	C4	FALSE	J26	LIAS	UNKNOWN	SYBR	None	30.2709	27.5217	1.83994								TRUE	23601	TRUE	3	22	Amp		0.984155	Y	Y	82.3509
29	C5	FALSE	J34	LIAS	UNKNOWN	SYBR	None	29.809	29.6584	0.159257								TRUE	23601	TRUE	3	19	Amp		0.986961	N	N	83.2201
30	C6	FALSE	J34	LIAS	UNKNOWN	SYBR	None	29.6717	29.6584	0.159257								TRUE	23601	TRUE	3	23	Amp		0.985849	N	N	83.2201
31	C7	FALSE	J34	LIAS	UNKNOWN	SYBR	None	29.4354	29.6584	0.159257								TRUE	23601	TRUE	3	20	Amp		0.985775	N	N	83.0916
32	C8	FALSE	J34	LIAS	UNKNOWN	SYBR	None	29.7177	29.6584	0.159257								TRUE	23601	TRUE	3	17	Amp		0.986473	N	N	82.3609
37	D1	FALSE	J28(K42)	LIAS	UNKNOWN	SYBR	None	28.1481	28.7395	1.10402								TRUE	23601	TRUE	3	20	Amp		0.976886	Y	N	83.2313
38	D2	FALSE	J28(K42)	LIAS	UNKNOWN	SYBR	None	28.2227	28.7395	1.10402								TRUE	23601	TRUE	3	20	Amp		0.985801	Y	N	83.2313
39	D3	FALSE	J28(K42)	LIAS	UNKNOWN	SYBR	None	28.1924	28.7395	1.10402								TRUE	23601	TRUE	3	19	Amp		0.983875	Y	N	83.2274
40	D4	FALSE	J28(K42)	LIAS	UNKNOWN	SYBR	None	30.3949	28.7395	1.10402								TRUE	23601	TRUE	3	22	Amp		0.979316	Y	Y	82.2048
41	D5	FALSE	Q38	LIAS	UNKNOWN	SYBR	None	27.5566	28.1845	1.21066								TRUE	23601	TRUE	3	17	Amp		0.98485	Y	N	83.2201
42	D6	FALSE	Q38	LIAS	UNKNOWN	SYBR	None	27.7977	28.1845	1.21066								TRUE	23601	TRUE	3	16	Amp		0.986947	Y	N	83.2201
43	D7	FALSE	Q38	LIAS	UNKNOWN	SYBR	None	27.4	28.1845	1.21066								TRUE	23601	TRUE	3	17	Amp		0.982867	Y	N	83.2377
44	D8	FALSE	Q38	LIAS	UNKNOWN	SYBR	None	29.9839	28.1845	1.21066								TRUE	23601	TRUE	3	21	Amp		0.983145	Y	Y	82.2147
49	E1	FALSE	Q40	LIAS	UNKNOWN	SYBR	None	28.169	28.7023	1.14216								TRUE	23601	TRUE	3	19	Amp		0.98346	Y	N	83.2313
50	E2	FALSE	Q40	LIAS	UNKNOWN	SYBR	None	27.9719	28.7023	1.14216								TRUE	23601	TRUE	3	20	Amp		0.989047	Y	N	83.0852
51	E3	FALSE	Q40	LIAS	UNKNOWN	SYBR	None	28.2625	28.7023	1.14216								TRUE	23601	TRUE	3	19	Amp		0.979618	Y	N	83.3735
52	E4	FALSE	Q40	LIAS	UNKNOWN	SYBR	None	30.4059	28.7023	1.14216								TRUE	23601	TRUE	3	22	Amp		0.983485	Y	Y	82.2048
53	E5	FALSE	J37	LIAS	UNKNOWN	SYBR	None	29.438	29.2933	0.353218								TRUE	23601	TRUE	3	20	Amp		0.985067	N	N	83.0741
54	E6	FALSE	J37	LIAS	UNKNOWN	SYBR	None	29.156	29.2933	0.353218								TRUE	23601	TRUE	3	21	Amp		0.982944	N	N	83.2201
55	E7	FALSE	J37	LIAS	UNKNOWN	SYBR	None	28.8805	29.2933	0.353218								TRUE	23601	TRUE	3	20	Amp		0.988703	N	N	83.0916
56	E8	FALSE	J37	LIAS	UNKNOWN	SYBR	None	29.6984	29.2933	0.353218								TRUE	23601	TRUE	3	19	Amp		0.985983	N	N	82.2147
61	F1	FALSE	J31	LIAS	UNKNOWN	SYBR	None	28.1147	28.5781	1.01123								TRUE	23601	TRUE	3	20	Amp		0.983998	Y	N	82.9391
62	F2	FALSE	J31	LIAS	UNKNOWN	SYBR	None	28.58	28.5781	1.01123								TRUE	23601	TRUE	3	19	Amp		0.981714	Y	N	82.9391
63	F3	FALSE	J31	LIAS	UNKNOWN	SYBR	None	27.637	28.5781	1.01123								TRUE	23601	TRUE	3	18	Amp		0.983003	Y	N	83.2274
64	F4	FALSE	J31	LIAS	UNKNOWN	SYBR	None	29.9807	28.5781	1.01123								TRUE	23601	TRUE	3	20	Amp		0.987156	Y	N	82.2048
65	F5	FALSE	J22	LIAS	UNKNOWN	SYBR	None	28.3524	28.6585	0.717082								TRUE	23601	TRUE	3	21	Amp		0.984206	Y	N	83.2201
66	F6	FALSE	J22	LIAS	UNKNOWN	SYBR	None	28.1255	28.6585	0.717082								TRUE	23601	TRUE	3	18	Amp		0.984434	Y	N	83.2201
67	F7	FALSE	J22	LIAS	UNKNOWN	SYBR	None	28.4406	28.6585	0.717082								TRUE	23601	TRUE	3	17	Amp		0.984537	Y	N	83.0916
68	F8	FALSE	J22	LIAS	UNKNOWN	SYBR	None	29.7155	28.6585	0.717082								TRUE	23601	TRUE	3	17	Amp		0.986055	Y	N	82.2147

## Sheet: Melt Curve Raw Data
Block Type	96-Well 0.2-mL Block
Calibration Background is expired	No
Calibration Background performed on	05-10-2022
Calibration Pure Dye ABY is expired	No
Calibration Pure Dye ABY performed on	05-10-2022
Calibration Pure Dye CY5 is expired	No
Calibration Pure Dye CY5 performed on	05-10-2022
Calibration Pure Dye FAM is expired	No
Calibration Pure Dye FAM performed on	05-10-2022
Calibration Pure Dye JUN is expired	No
Calibration Pure Dye JUN performed on	05-10-2022
Calibration Pure Dye MUSTANG PURPLE is expired	No
Calibration Pure Dye MUSTANG PURPLE performed on	05-10-2022
Calibration Pure Dye NED is expired	No
Calibration Pure Dye NED performed on	05-10-2022
Calibration Pure Dye ROX is expired	No
Calibration Pure Dye ROX performed on	05-10-2022
Calibration Pure Dye SYBR is expired	No
Calibration Pure Dye SYBR performed on	05-10-2022
Calibration Pure Dye TAMRA is expired	No
Calibration Pure Dye TAMRA performed on	05-10-2022
Calibration Pure Dye VIC is expired	No
Calibration Pure Dye VIC performed on	05-10-2022
Calibration ROI is expired	No
Calibration ROI performed on	05-10-2022
Calibration Uniformity is expired	No
Calibration Uniformity performed on	05-10-2022
Chemistry	SYBR_GREEN
Date Created	2023-03-01 19:02:25 PM CST
Experiment Barcode
Experiment Comment
Experiment File Name	D:\ZL\MACHINE20230225-6J-6Q - Copy\LIAS-6J-6Q20230301.eds
Experiment Name	LIAS-6J-6Q20230301
Experiment Run End Time	2023-03-01 16:21:39 PM CST
Experiment Type	Standard Curve
Instrument Name	272522082
Instrument Serial Number	272522082
Instrument Type	QuantStudio™ 5 System
Passive Reference
Post-read Stage/Step
Pre-read Stage/Step
Quantification Cycle Method	Ct
Signal Smoothing On	true
Stage where Melt Analysis is performed	Stage3
Stage/ Cycle where Ct Analysis is performed	Stage2, Step2
User Name
Well	Well Position	Reading	Temperature	Fluorescence	Derivative	Target Name
1	A1	1	60.0012	209220	3463.26	LIAS
1	A1	2	60.2934	208315	3564.47	LIAS
1	A1	3	60.5856	207250	3676.58	LIAS
1	A1	4	60.8778	206808	3792.14	LIAS
1	A1	5	61.17	205580	3902.46	LIAS
1	A1	6	61.4622	204307	4001.5	LIAS
1	A1	7	61.7544	202124	4088.14	LIAS
1	A1	8	62.0466	202124	4165.15	LIAS
1	A1	9	62.3388	199940	4235.99	LIAS
1	A1	10	62.631	199321	4302.23	LIAS
1	A1	11	62.9232	197570	4367.4	LIAS
1	A1	12	63.2154	195988	4426.71	LIAS
1	A1	13	63.5076	194730	4471.73	LIAS
1	A1	14	63.7998	193302	4492.1	LIAS
1	A1	15	64.092	192847	4474.02	LIAS
1	A1	16	64.3842	190129	4408.59	LIAS
1	A1	17	64.6764	188842	4305.52	LIAS
1	A1	18	64.9686	187782	4201.67	LIAS
1	A1	19	65.2608	185975	4127.95	LIAS
1	A1	20	65.553	184936	4119.28	LIAS
1	A1	21	65.8453	185139	4187.9	LIAS
1	A1	22	66.1375	183645	4317.19	LIAS
1	A1	23	66.4297	181535	4488.85	LIAS
1	A1	24	66.7219	179596	4650.34	LIAS
1	A1	25	67.0141	178429	4775.57	LIAS
1	A1	26	67.3063	177035	4855.38	LIAS
1	A1	27	67.5985	176075	4888.8	LIAS
1	A1	28	67.8907	173606	4876.67	LIAS
1	A1	29	68.1829	172192	4822.9	LIAS
1	A1	30	68.4751	170840	4739.36	LIAS
1	A1	31	68.7673	168896	4646.04	LIAS
1	A1	32	69.0595	168092	4563.21	LIAS
1	A1	33	69.3517	167225	4500.79	LIAS
1	A1	34	69.6439	165153	4454.01	LIAS
1	A1	35	69.9361	164115	4409.85	LIAS
1	A1	36	70.2283	161793	4359.55	LIAS
1	A1	37	70.5205	160941	4309.15	LIAS
1	A1	38	70.8127	159946	4274.04	LIAS
1	A1	39	71.1049	158612	4264.13	LIAS
1	A1	40	71.3971	157451	4282.54	LIAS
1	A1	41	71.6893	155817	4319.32	LIAS
1	A1	42	71.9815	154702	4361.7	LIAS
1	A1	43	72.2737	152569	4392.79	LIAS
1	A1	44	72.5659	151788	4408.92	LIAS
1	A1	45	72.8581	150066	4417.37	LIAS
1	A1	46	73.1503	149608	4428.16	LIAS
1	A1	47	73.4425	147702	4447.38	LIAS
1	A1	48	73.7347	146132	4475.81	LIAS
1	A1	49	74.0269	144584	4512.32	LIAS
1	A1	50	74.3191	143762	4556.03	LIAS
1	A1	51	74.6113	142198	4604.06	LIAS
1	A1	52	74.9035	141352	4646.53	LIAS
1	A1	53	75.1957	138820	4665.46	LIAS
1	A1	54	75.4879	137870	4640.47	LIAS
1	A1	55	75.7801	136244	4559.91	LIAS
1	A1	56	76.0723	134835	4430.15	LIAS
1	A1	57	76.3645	133005	4282.17	LIAS
1	A1	58	76.6567	132902	4157.36	LIAS
1	A1	59	76.949	131436	4075.5	LIAS
1	A1	60	77.2411	130284	4052.24	LIAS
1	A1	61	77.5334	128793	4082.99	LIAS
1	A1	62	77.8256	128222	4146.83	LIAS
1	A1	63	78.1178	125743	4218.23	LIAS
1	A1	64	78.41	124626	4280.37	LIAS
1	A1	65	78.7022	123058	4334.58	LIAS
1	A1	66	78.9944	122507	4404.33	LIAS
1	A1	67	79.2866	120987	4517.19	LIAS
1	A1	68	79.5788	119493	4712.3	LIAS
1	A1	69	79.871	118180	5035.38	LIAS
1	A1	70	80.1632	116099	5545.55	LIAS
1	A1	71	80.4554	115466	6322.84	LIAS
1	A1	72	80.7476	113369	7468.33	LIAS
1	A1	73	81.0398	111442	9092.29	LIAS
1	A1	74	81.332	108401	11288	LIAS
1	A1	75	81.6242	104759	14091.8	LIAS
1	A1	76	81.9164	101695	17434.5	LIAS
1	A1	77	82.2086	94503	21099.2	LIAS
1	A1	78	82.5008	85810.1	24709.3	LIAS
1	A1	79	82.793	75344	27770.7	LIAS
1	A1	80	83.0852	62679.2	29769.9	LIAS
1	A1	81	83.3774	52090.8	30303.5	LIAS
1	A1	82	83.6696	42574.9	29194.2	LIAS
1	A1	83	83.9618	35081.7	26549.3	LIAS
1	A1	84	84.254	31007.5	22737.5	LIAS
1	A1	85	84.5462	28750.5	18294.2	LIAS
1	A1	86	84.8384	28083.3	13789.4	LIAS
1	A1	87	85.1306	27115.4	9702.08	LIAS
1	A1	88	85.4228	27925.6	6340.74	LIAS
1	A1	89	85.715	26990	3874.71	LIAS
1	A1	90	86.0072	27326.7	2334.67	LIAS
1	A1	91	86.2994	26915	1382.54	LIAS
1	A1	92	86.5916	27149.4	851.62	LIAS
1	A1	93	86.8838	26298.1	579.981	LIAS
1	A1	94	87.176	26003.8	437.188	LIAS
1	A1	95	87.4682	25668.9	337.798	LIAS
1	A1	96	87.7604	25999.2	243.562	LIAS
1	A1	97	88.0526	26508.7	154.302	LIAS
1	A1	98	88.3448	26080.8	89.6353	LIAS
1	A1	99	88.6371	25712.6	68.4146	LIAS
1	A1	100	88.9293	26086.4	94.5737	LIAS
1	A1	101	89.2215	25462.4	154.288	LIAS
1	A1	102	89.5137	25556.6	222.807	LIAS
1	A1	103	89.8059	24618.8	275.308	LIAS
1	A1	104	90.0981	25050.8	296.227	LIAS
1	A1	105	90.3903	24548.3	283.755	LIAS
1	A1	106	90.6825	24994.1	248.019	LIAS
1	A1	107	90.9747	24723.4	204.161	LIAS
1	A1	108	91.2669	24513.6	164.268	LIAS
1	A1	109	91.5591	23780.2	133.056	LIAS
1	A1	110	91.8513	24397.6	109.183	LIAS
1	A1	111	92.1435	24664.5	89.5801	LIAS
1	A1	112	92.4357	23871	72.2798	LIAS
1	A1	113	92.7279	23603.2	56.2964	LIAS
1	A1	114	93.0201	24108	40.5947	LIAS
1	A1	115	93.3123	23761.4	24.457	LIAS
1	A1	116	93.6045	23833	8.67432	LIAS
1	A1	117	93.8967	23354.6	-4.60059	LIAS
1	A1	118	94.1889	24312.6	-13.8564	LIAS
1	A1	119	94.4811	23350.8	-20.0874	LIAS
1	A1	120	94.7733	23096.5	-26.6201	LIAS
2	A2	1	60.0012	232509	4633.2	LIAS
2	A2	2	60.2934	230736	4684.69	LIAS
2	A2	3	60.5856	229921	4725.94	LIAS
2	A2	4	60.8778	228251	4756.31	LIAS
2	A2	5	61.17	227085	4783.14	LIAS
2	A2	6	61.4622	225606	4816.58	LIAS
2	A2	7	61.7544	224327	4862.72	LIAS
2	A2	8	62.0466	222973	4920.52	LIAS
2	A2	9	62.3388	221762	4986	LIAS
2	A2	10	62.631	219224	5044.42	LIAS
2	A2	11	62.9232	218035	5089.48	LIAS
2	A2	12	63.2154	216880	5118.71	LIAS
2	A2	13	63.5076	215304	5131.06	LIAS
2	A2	14	63.7998	212915	5125.06	LIAS
2	A2	15	64.092	212547	5099.32	LIAS
2	A2	16	64.3842	209467	5054.51	LIAS
2	A2	17	64.6764	209602	4995.08	LIAS
2	A2	18	64.9686	206830	4929.22	LIAS
2	A2	19	65.2608	205552	4870.9	LIAS
2	A2	20	65.553	204554	4825.23	LIAS
2	A2	21	65.8453	202969	4794.43	LIAS
2	A2	22	66.1375	201631	4777.81	LIAS
2	A2	23	66.4297	199483	4771.56	LIAS
2	A2	24	66.7219	199079	4771.68	LIAS
2	A2	25	67.0141	196642	4777.38	LIAS
2	A2	26	67.3063	195569	4793.07	LIAS
2	A2	27	67.5985	194202	4829.09	LIAS
2	A2	28	67.8907	192442	4899.23	LIAS
2	A2	29	68.1829	190850	5024.67	LIAS
2	A2	30	68.4751	190186	5199.17	LIAS
2	A2	31	68.7673	188210	5399.15	LIAS
2	A2	32	69.0595	186418	5581.95	LIAS
2	A2	33	69.3517	184998	5698.35	LIAS
2	A2	34	69.6439	182138	5714.14	LIAS
2	A2	35	69.9361	180070	5629.2	LIAS
2	A2	36	70.2283	178439	5481.19	LIAS
2	A2	37	70.5205	177728	5329.36	LIAS
2	A2	38	70.8127	175988	5226.55	LIAS
2	A2	39	71.1049	175249	5194.96	LIAS
2	A2	40	71.3971	172865	5219.93	LIAS
2	A2	41	71.6893	171616	5263.34	LIAS
2	A2	42	71.9815	168915	5286.47	LIAS
2	A2	43	72.2737	167908	5267.8	LIAS
2	A2	44	72.5659	166666	5207.8	LIAS
2	A2	45	72.8581	164709	5121.96	LIAS
2	A2	46	73.1503	163554	5031.43	LIAS
2	A2	47	73.4425	161552	4956.65	LIAS
2	A2	48	73.7347	160398	4914.94	LIAS
2	A2	49	74.0269	159370	4917.53	LIAS
2	A2	50	74.3191	157556	4964.62	LIAS
2	A2	51	74.6113	156613	5041.29	LIAS
2	A2	52	74.9035	154736	5119.44	LIAS
2	A2	53	75.1957	152593	5167.49	LIAS
2	A2	54	75.4879	151092	5164.2	LIAS
2	A2	55	75.7801	149701	5108.07	LIAS
2	A2	56	76.0723	148102	5017.8	LIAS
2	A2	57	76.3645	146563	4922.7	LIAS
2	A2	58	76.6567	145934	4854.6	LIAS
2	A2	59	76.949	143995	4817.9	LIAS
2	A2	60	77.2411	142423	4806.77	LIAS
2	A2	61	77.5334	141415	4805.74	LIAS
2	A2	62	77.8256	139308	4798.71	LIAS
2	A2	63	78.1178	137615	4778.73	LIAS
2	A2	64	78.41	136699	4753.13	LIAS
2	A2	65	78.7022	135034	4741.28	LIAS
2	A2	66	78.9944	134050	4767.55	LIAS
2	A2	67	79.2866	132493	4854.3	LIAS
2	A2	68	79.5788	131216	5031.33	LIAS
2	A2	69	79.871	129321	5324.69	LIAS
2	A2	70	80.1632	127537	5767.42	LIAS
2	A2	71	80.4554	126608	6426.68	LIAS
2	A2	72	80.7476	124677	7406.43	LIAS
2	A2	73	81.0398	121729	8844.99	LIAS
2	A2	74	81.332	119646	10894.8	LIAS
2	A2	75	81.6242	117760	13677.9	LIAS
2	A2	76	81.9164	113245	17219.6	LIAS
2	A2	77	82.2086	107403	21376	LIAS
2	A2	78	82.5008	99249.3	25791.2	LIAS
2	A2	79	82.793	87893.7	29913	LIAS
2	A2	80	83.0852	73764.4	33086.7	LIAS
2	A2	81	83.3774	59931.7	34708	LIAS
2	A2	82	83.6696	48547.4	34390	LIAS
2	A2	83	83.9618	37438.8	32084	LIAS
2	A2	84	84.254	32262.7	28105.4	LIAS
2	A2	85	84.5462	29023.4	23052.5	LIAS
2	A2	86	84.8384	28310.8	17646.9	LIAS
2	A2	87	85.1306	28042	12553	LIAS
2	A2	88	85.4228	27221.3	8241.74	LIAS
2	A2	89	85.715	28036.4	4933.99	LIAS
2	A2	90	86.0072	27635.3	2834.65	LIAS
2	A2	91	86.2994	27672.8	1506.02	LIAS
2	A2	92	86.5916	27528.9	749.048	LIAS
2	A2	93	86.8838	27573.1	370.361	LIAS
2	A2	94	87.176	27225.8	214.09	LIAS
2	A2	95	87.4682	26733.5	172.132	LIAS
2	A2	96	87.7604	27555	179.369	LIAS
2	A2	97	88.0526	26756	202.199	LIAS
2	A2	98	88.3448	26552	226.215	LIAS
2	A2	99	88.6371	26393.6	246.52	LIAS
2	A2	100	88.9293	26772.9	261.729	LIAS
2	A2	101	89.2215	25797.6	271.299	LIAS
2	A2	102	89.5137	26318.7	274.838	LIAS
2	A2	103	89.8059	25491.5	272.608	LIAS
2	A2	104	90.0981	25960.6	266.546	LIAS
2	A2	105	90.3903	25452.1	260.746	LIAS
2	A2	106	90.6825	25539.4	260.269	LIAS
2	A2	107	90.9747	25458.9	268.541	LIAS
2	A2	108	91.2669	24936.2	284.882	LIAS
2	A2	109	91.5591	24773.2	304.271	LIAS
2	A2	110	91.8513	24781.5	319.515	LIAS
2	A2	111	92.1435	24656.1	324.461	LIAS
2	A2	112	92.4357	24284.4	316.27	LIAS
2	A2	113	92.7279	23854.7	296.064	LIAS
2	A2	114	93.0201	24396.3	268.302	LIAS
2	A2	115	93.3123	24143.1	239.384	LIAS
2	A2	116	93.6045	23539.9	215.592	LIAS
2	A2	117	93.8967	23780.2	201.011	LIAS
2	A2	118	94.1889	23861.6	196.375	LIAS
2	A2	119	94.4811	23726	199.498	LIAS
2	A2	120	94.7733	23207.5	206.757	LIAS
3	A3	1	60.0006	223224	4539.55	LIAS
3	A3	2	60.2928	222399	4588.61	LIAS
3	A3	3	60.5849	221490	4636.95	LIAS
3	A3	4	60.8771	220223	4678.88	LIAS
3	A3	5	61.1692	218587	4714.66	LIAS
3	A3	6	61.4614	217127	4752.32	LIAS
3	A3	7	61.7536	216127	4804.1	LIAS
3	A3	8	62.0457	213889	4879.01	LIAS
3	A3	9	62.3379	213141	4974.63	LIAS
3	A3	10	62.63	212045	5075.91	LIAS
3	A3	11	62.9222	209914	5158	LIAS
3	A3	12	63.2144	208214	5197.93	LIAS
3	A3	13	63.5065	206041	5186.86	LIAS
3	A3	14	63.7987	204780	5133.1	LIAS
3	A3	15	64.0909	203999	5058.85	LIAS
3	A3	16	64.383	200916	4992.1	LIAS
3	A3	17	64.6752	200144	4955.01	LIAS
3	A3	18	64.9673	199292	4956.34	LIAS
3	A3	19	65.2595	197741	4990.32	LIAS
3	A3	20	65.5517	196116	5040.28	LIAS
3	A3	21	65.8438	193900	5086.46	LIAS
3	A3	22	66.136	192597	5113.08	LIAS
3	A3	23	66.4281	191655	5114.34	LIAS
3	A3	24	66.7203	189187	5094.15	LIAS
3	A3	25	67.0125	187579	5063.48	LIAS
3	A3	26	67.3046	186506	5036.5	LIAS
3	A3	27	67.5968	184556	5025.62	LIAS
3	A3	28	67.8889	183675	5037.79	LIAS
3	A3	29	68.1811	181580	5073.34	LIAS
3	A3	30	68.4733	180442	5128.06	LIAS
3	A3	31	68.7654	178380	5196.37	LIAS
3	A3	32	69.0576	176647	5272.24	LIAS
3	A3	33	69.3497	176088	5347.91	LIAS
3	A3	34	69.6419	173642	5412.64	LIAS
3	A3	35	69.9341	171451	5454.46	LIAS
3	A3	36	70.2262	170526	5464.76	LIAS
3	A3	37	70.5184	168334	5443.06	LIAS
3	A3	38	70.8105	166462	5398.62	LIAS
3	A3	39	71.1027	165123	5347.09	LIAS
3	A3	40	71.3949	163487	5303.87	LIAS
3	A3	41	71.687	162458	5277.09	LIAS
3	A3	42	71.9792	159991	5263.91	LIAS
3	A3	43	72.2713	159008	5251.27	LIAS
3	A3	44	72.5635	157066	5221.52	LIAS
3	A3	45	72.8557	155560	5160.16	LIAS
3	A3	46	73.1478	153753	5063.23	LIAS
3	A3	47	73.44	152104	4943.63	LIAS
3	A3	48	73.7321	151089	4825.93	LIAS
3	A3	49	74.0243	149174	4740.49	LIAS
3	A3	50	74.3165	148819	4712.53	LIAS
3	A3	51	74.6086	147417	4749.77	LIAS
3	A3	52	74.9008	145510	4838.04	LIAS
3	A3	53	75.193	144258	4946.36	LIAS
3	A3	54	75.4851	142226	5040.28	LIAS
3	A3	55	75.7773	140510	5095.27	LIAS
3	A3	56	76.0694	139776	5103.52	LIAS
3	A3	57	76.3616	136764	5077.89	LIAS
3	A3	58	76.6538	136062	5042.21	LIAS
3	A3	59	76.9459	135448	5018.77	LIAS
3	A3	60	77.2381	133237	5017.32	LIAS
3	A3	61	77.5302	131567	5031.98	LIAS
3	A3	62	77.8224	130021	5047.16	LIAS
3	A3	63	78.1146	128330	5048.02	LIAS
3	A3	64	78.4067	126884	5030.46	LIAS
3	A3	65	78.6989	124990	5005.22	LIAS
3	A3	66	78.991	124223	4994.34	LIAS
3	A3	67	79.2832	122320	5026.67	LIAS
3	A3	68	79.5754	121214	5136.85	LIAS
3	A3	69	79.8675	119546	5363.54	LIAS
3	A3	70	80.1597	118002	5759.29	LIAS
3	A3	71	80.4518	116296	6399.7	LIAS
3	A3	72	80.744	114502	7388.96	LIAS
3	A3	73	81.0362	112452	8853.09	LIAS
3	A3	74	81.3283	110261	10913.9	LIAS
3	A3	75	81.6205	107222	13642.5	LIAS
3	A3	76	81.9127	102613	17000.1	LIAS
3	A3	77	82.2048	96823.7	20786.4	LIAS
3	A3	78	82.497	87679.4	24622.1	LIAS
3	A3	79	82.7891	76462.4	27988.7	LIAS
3	A3	80	83.0813	61919.9	30329.2	LIAS
3	A3	81	83.3735	49841	31185.7	LIAS
3	A3	82	83.6656	39421.6	30328.4	LIAS
3	A3	83	83.9578	30209.9	27827.5	LIAS
3	A3	84	84.2499	24592.7	24042.2	LIAS
3	A3	85	84.5421	22034.4	19528.4	LIAS
3	A3	86	84.8343	21739.3	14898.9	LIAS
3	A3	87	85.1264	21156.9	10682.9	LIAS
3	A3	88	85.4186	21147.1	7227.61	LIAS
3	A3	89	85.7107	20347.4	4673.71	LIAS
3	A3	90	86.0029	20328.5	2993.48	LIAS
3	A3	91	86.2951	19937.7	1985.18	LIAS
3	A3	92	86.5872	19846.9	1451.05	LIAS
3	A3	93	86.8794	19075.7	1205.22	LIAS
3	A3	94	87.1715	18029.6	1101.34	LIAS
3	A3	95	87.4637	18627.1	1041.58	LIAS
3	A3	96	87.7559	17583.9	974.076	LIAS
3	A3	97	88.048	17744.3	883.3	LIAS
3	A3	98	88.3402	17147.8	776.103	LIAS
3	A3	99	88.6323	17625.5	666.89	LIAS
3	A3	100	88.9245	17163.7	566.615	LIAS
3	A3	101	89.2167	16122.9	479.149	LIAS
3	A3	102	89.5088	16778.7	404.591	LIAS
3	A3	103	89.801	16477.2	344.516	LIAS
3	A3	104	90.0931	17042.6	303.083	LIAS
3	A3	105	90.3853	16052	282.133	LIAS
3	A3	106	90.6775	16108.2	275.049	LIAS
3	A3	107	90.9696	15666.7	266.505	LIAS
3	A3	108	91.2618	15545.2	240.495	LIAS
3	A3	109	91.554	15293.8	191.163	LIAS
3	A3	110	91.8461	16140.9	127.635	LIAS
3	A3	111	92.1383	15787.8	68.6167	LIAS
3	A3	112	92.4304	15425.7	30.9282	LIAS
3	A3	113	92.7226	15197.9	20.8018	LIAS
3	A3	114	93.0148	15318.8	33.7974	LIAS
3	A3	115	93.3069	15251.4	61.4067	LIAS
3	A3	116	93.5991	15264.7	97.3335	LIAS
3	A3	117	93.8912	15046.6	138.422	LIAS
3	A3	118	94.1834	14772.1	181.347	LIAS
3	A3	119	94.4756	14628.6	220.173	LIAS
3	A3	120	94.7677	14262.3	247.983	LIAS
4	A4	1	60.0006	208835	4234.03	LIAS
4	A4	2	60.2928	206939	4348.11	LIAS
4	A4	3	60.5849	206570	4455.68	LIAS
4	A4	4	60.8771	205612	4544.78	LIAS
4	A4	5	61.1692	203539	4610.41	LIAS
4	A4	6	61.4614	202249	4657.72	LIAS
4	A4	7	61.7536	201249	4700.09	LIAS
4	A4	8	62.0457	199298	4752.96	LIAS
4	A4	9	62.3379	198002	4825.77	LIAS
4	A4	10	62.63	196948	4917.16	LIAS
4	A4	11	62.9222	195774	5016.03	LIAS
4	A4	12	63.2144	193488	5109.47	LIAS
4	A4	13	63.5065	191698	5185.84	LIAS
4	A4	14	63.7987	190400	5239.18	LIAS
4	A4	15	64.0909	189177	5270.61	LIAS
4	A4	16	64.383	187225	5283.15	LIAS
4	A4	17	64.6752	185122	5279	LIAS
4	A4	18	64.9673	184344	5258.74	LIAS
4	A4	19	65.2595	182256	5222.17	LIAS
4	A4	20	65.5517	180668	5170.09	LIAS
4	A4	21	65.8438	179457	5106.53	LIAS
4	A4	22	66.136	177401	5041.3	LIAS
4	A4	23	66.4281	175747	4987.7	LIAS
4	A4	24	66.7203	174686	4955.86	LIAS
4	A4	25	67.0125	173236	4951.35	LIAS
4	A4	26	67.3046	171754	4970.78	LIAS
4	A4	27	67.5968	169978	5004.43	LIAS
4	A4	28	67.8889	168545	5042.38	LIAS
4	A4	29	68.1811	166762	5080.38	LIAS
4	A4	30	68.4733	164984	5118.51	LIAS
4	A4	31	68.7654	164202	5156.7	LIAS
4	A4	32	69.0576	162329	5192.17	LIAS
4	A4	33	69.3497	160552	5219.04	LIAS
4	A4	34	69.6419	158828	5233.46	LIAS
4	A4	35	69.9341	156846	5238.06	LIAS
4	A4	36	70.2262	155634	5241.36	LIAS
4	A4	37	70.5184	154432	5251.44	LIAS
4	A4	38	70.8105	152696	5269.53	LIAS
4	A4	39	71.1027	150542	5288.01	LIAS
4	A4	40	71.3949	148901	5294.2	LIAS
4	A4	41	71.687	147807	5275.78	LIAS
4	A4	42	71.9792	146097	5225.46	LIAS
4	A4	43	72.2713	143647	5143.43	LIAS
4	A4	44	72.5635	143017	5039.76	LIAS
4	A4	45	72.8557	141099	4934.94	LIAS
4	A4	46	73.1478	139504	4849.88	LIAS
4	A4	47	73.44	138606	4807.61	LIAS
4	A4	48	73.7321	137667	4822.55	LIAS
4	A4	49	74.0243	135555	4894.65	LIAS
4	A4	50	74.3165	134353	5009.47	LIAS
4	A4	51	74.6086	132878	5146.66	LIAS
4	A4	52	74.9008	131052	5282.18	LIAS
4	A4	53	75.193	129162	5398.58	LIAS
4	A4	54	75.4851	127469	5491.53	LIAS
4	A4	55	75.7773	126153	5564.48	LIAS
4	A4	56	76.0694	124565	5621.45	LIAS
4	A4	57	76.3616	122539	5660.51	LIAS
4	A4	58	76.6538	121030	5672.93	LIAS
4	A4	59	76.9459	119104	5649.2	LIAS
4	A4	60	77.2381	116871	5588.58	LIAS
4	A4	61	77.5302	115796	5506.59	LIAS
4	A4	62	77.8224	113705	5435.72	LIAS
4	A4	63	78.1146	112569	5418.44	LIAS
4	A4	64	78.4067	111414	5496.65	LIAS
4	A4	65	78.6989	109726	5703.32	LIAS
4	A4	66	78.991	107450	6060.47	LIAS
4	A4	67	79.2832	106168	6583.81	LIAS
4	A4	68	79.5754	104205	7290.83	LIAS
4	A4	69	79.8675	101957	8209.12	LIAS
4	A4	70	80.1597	98753.2	9380.23	LIAS
4	A4	71	80.4518	96269	10855.6	LIAS
4	A4	72	80.744	92807.3	12678	LIAS
4	A4	73	81.0362	89201.5	14845.4	LIAS
4	A4	74	81.3283	84092.9	17266.2	LIAS
4	A4	75	81.6205	78262.2	19723.8	LIAS
4	A4	76	81.9127	70176.9	21880.3	LIAS
4	A4	77	82.2048	59592.9	23335.6	LIAS
4	A4	78	82.497	48380.7	23735.8	LIAS
4	A4	79	82.7891	40438	22890.8	LIAS
4	A4	80	83.0813	33904.8	20850	LIAS
4	A4	81	83.3735	30831.8	17899.3	LIAS
4	A4	82	83.6656	28488.6	14477.1	LIAS
4	A4	83	83.9578	27338.4	11048.4	LIAS
4	A4	84	84.2499	27694.4	7989.12	LIAS
4	A4	85	84.5421	26979.7	5518.38	LIAS
4	A4	86	84.8343	26269.2	3739.61	LIAS
4	A4	87	85.1264	26280.1	2535.78	LIAS
4	A4	88	85.4186	25604.1	1768.57	LIAS
4	A4	89	85.7107	25671.7	1309.14	LIAS
4	A4	90	86.0029	25063.5	1055.48	LIAS
4	A4	91	86.2951	25196.5	943.217	LIAS
4	A4	92	86.5872	24689.7	940.191	LIAS
4	A4	93	86.8794	24520.8	1033.04	LIAS
4	A4	94	87.1715	24076.6	1211.63	LIAS
4	A4	95	87.4637	23976.8	1455.16	LIAS
4	A4	96	87.7559	22831.2	1723.38	LIAS
4	A4	97	88.048	21617.4	1957.49	LIAS
4	A4	98	88.3402	20421.8	2093.05	LIAS
4	A4	99	88.6323	19602.6	2081.47	LIAS
4	A4	100	88.9245	19362.3	1910.01	LIAS
4	A4	101	89.2167	18819.7	1609.36	LIAS
4	A4	102	89.5088	19460.4	1243.51	LIAS
4	A4	103	89.801	19199.8	886.442	LIAS
4	A4	104	90.0931	19554.9	596.783	LIAS
4	A4	105	90.3853	18856.7	401.823	LIAS
4	A4	106	90.6775	18771.1	296.437	LIAS
4	A4	107	90.9696	19105	254.475	LIAS
4	A4	108	91.2618	18396.5	244.868	LIAS
4	A4	109	91.554	18489.3	244.297	LIAS
4	A4	110	91.8461	18591.7	242.107	LIAS
4	A4	111	92.1383	18355.5	238.071	LIAS
4	A4	112	92.4304	18342	236.615	LIAS
4	A4	113	92.7226	18119.1	241.564	LIAS
4	A4	114	93.0148	17922.6	253.778	LIAS
4	A4	115	93.3069	17937.2	271.837	LIAS
4	A4	116	93.5991	17769.8	293.964	LIAS
4	A4	117	93.8912	17667.7	319.188	LIAS
4	A4	118	94.1834	17481.3	346.979	LIAS
4	A4	119	94.4756	17347.8	376.255	LIAS
4	A4	120	94.7677	17265.7	405.041	LIAS
5	A5	1	60.0006	234119	4349.38	LIAS
5	A5	2	60.2927	232965	4439	LIAS
5	A5	3	60.5847	232084	4546.32	LIAS
5	A5	4	60.8768	231052	4666.77	LIAS
5	A5	5	61.1689	229538	4791.23	LIAS
5	A5	6	61.4609	228459	4908.31	LIAS
5	A5	7	61.753	226987	5007.66	LIAS
5	A5	8	62.0451	224420	5087.59	LIAS
5	A5	9	62.3372	224029	5143.6	LIAS
5	A5	10	62.6292	221462	5178.68	LIAS
5	A5	11	62.9213	220970	5201.39	LIAS
5	A5	12	63.2134	218584	5222.57	LIAS
5	A5	13	63.5054	216744	5252.71	LIAS
5	A5	14	63.7975	215457	5297.37	LIAS
5	A5	15	64.0896	214920	5353.17	LIAS
5	A5	16	64.3816	212292	5408.05	LIAS
5	A5	17	64.6737	210798	5446.95	LIAS
5	A5	18	64.9658	208776	5458.69	LIAS
5	A5	19	65.2579	207650	5439.94	LIAS
5	A5	20	65.5499	205744	5394.54	LIAS
5	A5	21	65.842	204221	5330.48	LIAS
5	A5	22	66.1341	202405	5257.14	LIAS
5	A5	23	66.4261	200815	5183.64	LIAS
5	A5	24	66.7182	199394	5117.21	LIAS
5	A5	25	67.0103	197992	5062.8	LIAS
5	A5	26	67.3023	196087	5023.91	LIAS
5	A5	27	67.5944	195084	5002.77	LIAS
5	A5	28	67.8865	192392	4997.08	LIAS
5	A5	29	68.1785	192315	5003.97	LIAS
5	A5	30	68.4706	190519	5017.11	LIAS
5	A5	31	68.7627	188062	5029.07	LIAS
5	A5	32	69.0547	187459	5037.02	LIAS
5	A5	33	69.3468	185061	5045.48	LIAS
5	A5	34	69.6389	183796	5067.01	LIAS
5	A5	35	69.931	182850	5114.3	LIAS
5	A5	36	70.223	180872	5190.83	LIAS
5	A5	37	70.5151	179435	5286.28	LIAS
5	A5	38	70.8072	177819	5379.37	LIAS
5	A5	39	71.0992	175819	5447.07	LIAS
5	A5	40	71.3913	173964	5474.04	LIAS
5	A5	41	71.6834	172320	5457.8	LIAS
5	A5	42	71.9754	171219	5408.22	LIAS
5	A5	43	72.2675	168835	5342.31	LIAS
5	A5	44	72.5596	167854	5277.87	LIAS
5	A5	45	72.8517	165991	5228.44	LIAS
5	A5	46	73.1437	164676	5200.07	LIAS
5	A5	47	73.4358	163553	5191.32	LIAS
5	A5	48	73.7279	161387	5195.71	LIAS
5	A5	49	74.0199	159504	5205.69	LIAS
5	A5	50	74.312	158637	5214.71	LIAS
5	A5	51	74.6041	157216	5216.86	LIAS
5	A5	52	74.8961	155213	5205.21	LIAS
5	A5	53	75.1882	153607	5172.37	LIAS
5	A5	54	75.4803	152006	5114.14	LIAS
5	A5	55	75.7724	150639	5033.73	LIAS
5	A5	56	76.0644	148994	4949.12	LIAS
5	A5	57	76.3565	147828	4871	LIAS
5	A5	58	76.6486	145909	4813.7	LIAS
5	A5	59	76.9406	145613	4784.25	LIAS
5	A5	60	77.2327	143332	4779.04	LIAS
5	A5	61	77.5248	142024	4785.61	LIAS
5	A5	62	77.8168	140598	4788.79	LIAS
5	A5	63	78.1089	138743	4778.17	LIAS
5	A5	64	78.401	137644	4753.82	LIAS
5	A5	65	78.693	135857	4728.01	LIAS
5	A5	66	78.9851	134885	4722.91	LIAS
5	A5	67	79.2772	133279	4766.4	LIAS
5	A5	68	79.5693	132132	4888.78	LIAS
5	A5	69	79.8613	130916	5131.45	LIAS
5	A5	70	80.1534	129288	5557.38	LIAS
5	A5	71	80.4455	127258	6235.36	LIAS
5	A5	72	80.7375	125460	7286.5	LIAS
5	A5	73	81.0296	123998	8870.51	LIAS
5	A5	74	81.3217	122041	11155.5	LIAS
5	A5	75	81.6137	119051	14258.9	LIAS
5	A5	76	81.9058	114882	18172	LIAS
5	A5	77	82.1979	108851	22692.3	LIAS
5	A5	78	82.4899	100611	27397.7	LIAS
5	A5	79	82.782	87349	31686.2	LIAS
5	A5	80	83.0741	72948.9	34884.8	LIAS
5	A5	81	83.3662	59635.4	36406.2	LIAS
5	A5	82	83.6582	47059.6	35903.5	LIAS
5	A5	83	83.9503	35019	33372.8	LIAS
5	A5	84	84.2424	27970.2	29166.8	LIAS
5	A5	85	84.5344	25072.5	23909.6	LIAS
5	A5	86	84.8265	24270.7	18339.1	LIAS
5	A5	87	85.1186	23565.1	13129.6	LIAS
5	A5	88	85.4106	22971.1	8752.77	LIAS
5	A5	89	85.7027	23399.2	5421.6	LIAS
5	A5	90	85.9948	22761.1	3254.22	LIAS
5	A5	91	86.2868	22421.5	1916.81	LIAS
5	A5	92	86.5789	22916.2	1175.74	LIAS
5	A5	93	86.871	22508.7	832.406	LIAS
5	A5	94	87.1631	22308.6	722.768	LIAS
5	A5	95	87.4551	21186.1	721.815	LIAS
5	A5	96	87.7472	21124.2	740.721	LIAS
5	A5	97	88.0393	20994	725.247	LIAS
5	A5	98	88.3313	19950.2	654.677	LIAS
5	A5	99	88.6234	20880.7	536.484	LIAS
5	A5	100	88.9155	20601.1	394.781	LIAS
5	A5	101	89.2076	19895.4	256.174	LIAS
5	A5	102	89.4996	20594.4	138.976	LIAS
5	A5	103	89.7917	20102.8	49.707	LIAS
5	A5	104	90.0838	20158.5	-13.6001	LIAS
5	A5	105	90.3758	19934.5	-55.0713	LIAS
5	A5	106	90.6679	20079.9	-75.9106	LIAS
5	A5	107	90.96	20144.2	-73.5483	LIAS
5	A5	108	91.252	20078.8	-45.3247	LIAS
5	A5	109	91.5441	20069.7	5.80176	LIAS
5	A5	110	91.8362	19431.2	67.7568	LIAS
5	A5	111	92.1282	19442.6	121.62	LIAS
5	A5	112	92.4203	19070.3	149.583	LIAS
5	A5	113	92.7124	19108.3	144.378	LIAS
5	A5	114	93.0044	19142.5	114.311	LIAS
5	A5	115	93.2965	19179.6	80.3203	LIAS
5	A5	116	93.5886	19128.4	66.188	LIAS
5	A5	117	93.8807	19271.1	87.0615	LIAS
5	A5	118	94.1727	18700.9	142.539	LIAS
5	A5	119	94.4648	18066.7	218.042	LIAS
5	A5	120	94.7569	18509.5	293.362	LIAS
6	A6	1	60.0006	229879	4526.49	LIAS
6	A6	2	60.2927	228308	4614.56	LIAS
6	A6	3	60.5847	227309	4714.96	LIAS
6	A6	4	60.8768	227044	4813.96	LIAS
6	A6	5	61.1689	225012	4897.05	LIAS
6	A6	6	61.4609	223043	4955.69	LIAS
6	A6	7	61.753	222406	4995.33	LIAS
6	A6	8	62.0451	220042	5023.7	LIAS
6	A6	9	62.3372	218506	5052.2	LIAS
6	A6	10	62.6292	217534	5086.69	LIAS
6	A6	11	62.9213	216670	5122.11	LIAS
6	A6	12	63.2134	214146	5149.14	LIAS
6	A6	13	63.5054	212274	5163.29	LIAS
6	A6	14	63.7975	210847	5168.46	LIAS
6	A6	15	64.0896	209865	5171.51	LIAS
6	A6	16	64.3816	208055	5173.82	LIAS
6	A6	17	64.6737	206811	5168.4	LIAS
6	A6	18	64.9658	204994	5146.45	LIAS
6	A6	19	65.2579	203135	5106.9	LIAS
6	A6	20	65.5499	201325	5060.43	LIAS
6	A6	21	65.842	200269	5023.13	LIAS
6	A6	22	66.1341	199335	5005.82	LIAS
6	A6	23	66.4261	197245	5006.39	LIAS
6	A6	24	66.7182	195916	5011.77	LIAS
6	A6	25	67.0103	194049	5006.04	LIAS
6	A6	26	67.3023	192477	4979.37	LIAS
6	A6	27	67.5944	191171	4938.08	LIAS
6	A6	28	67.8865	189753	4891.76	LIAS
6	A6	29	68.1785	187567	4856.73	LIAS
6	A6	30	68.4706	186497	4851.83	LIAS
6	A6	31	68.7627	185639	4890.6	LIAS
6	A6	32	69.0547	183935	4976.22	LIAS
6	A6	33	69.3468	182155	5115.63	LIAS
6	A6	34	69.6389	181012	5273.43	LIAS
6	A6	35	69.931	178821	5423.81	LIAS
6	A6	36	70.223	177398	5545.66	LIAS
6	A6	37	70.5151	175415	5626.74	LIAS
6	A6	38	70.8072	173731	5663.41	LIAS
6	A6	39	71.0992	172009	5658.16	LIAS
6	A6	40	71.3913	170534	5616.56	LIAS
6	A6	41	71.6834	168521	5545.95	LIAS
6	A6	42	71.9754	166839	5455.64	LIAS
6	A6	43	72.2675	165573	5356.72	LIAS
6	A6	44	72.5596	163785	5260.67	LIAS
6	A6	45	72.8517	162472	5176.17	LIAS
6	A6	46	73.1437	160691	5107.11	LIAS
6	A6	47	73.4358	159790	5052.86	LIAS
6	A6	48	73.7279	157748	5011.73	LIAS
6	A6	49	74.0199	156071	4983.85	LIAS
6	A6	50	74.312	154838	4970.49	LIAS
6	A6	51	74.6041	153800	4969.6	LIAS
6	A6	52	74.8961	152707	4971	LIAS
6	A6	53	75.1882	149766	4960.83	LIAS
6	A6	54	75.4803	149085	4928	LIAS
6	A6	55	75.7724	147058	4871.89	LIAS
6	A6	56	76.0644	146187	4804.91	LIAS
6	A6	57	76.3565	144409	4746.44	LIAS
6	A6	58	76.6486	143575	4711.38	LIAS
6	A6	59	76.9406	142483	4702.14	LIAS
6	A6	60	77.2327	140057	4708.45	LIAS
6	A6	61	77.5248	139165	4715.44	LIAS
6	A6	62	77.8168	137295	4713.15	LIAS
6	A6	63	78.1089	135831	4701.63	LIAS
6	A6	64	78.401	135185	4689.48	LIAS
6	A6	65	78.693	133275	4688.81	LIAS
6	A6	66	78.9851	131654	4711.89	LIAS
6	A6	67	79.2772	130464	4771.97	LIAS
6	A6	68	79.5693	129288	4887.94	LIAS
6	A6	69	79.8613	127918	5110.25	LIAS
6	A6	70	80.1534	125839	5507.26	LIAS
6	A6	71	80.4455	124921	6162.08	LIAS
6	A6	72	80.7375	122929	7213.44	LIAS
6	A6	73	81.0296	121360	8837.16	LIAS
6	A6	74	81.3217	118516	11215.6	LIAS
6	A6	75	81.6137	117174	14478.1	LIAS
6	A6	76	81.9058	113251	18621.7	LIAS
6	A6	77	82.1979	106550	23441.5	LIAS
6	A6	78	82.4899	97754.1	28501.8	LIAS
6	A6	79	82.782	86025	33175.8	LIAS
6	A6	80	83.0741	71705.7	36752.9	LIAS
6	A6	81	83.3662	59294.1	38591.5	LIAS
6	A6	82	83.6582	44941.4	38277.7	LIAS
6	A6	83	83.9503	32755.7	35745.3	LIAS
6	A6	84	84.2424	25733.2	31315.9	LIAS
6	A6	85	84.5344	21935.5	25636.8	LIAS
6	A6	86	84.8265	21381.8	19525.6	LIAS
6	A6	87	85.1186	21463.3	13767.9	LIAS
6	A6	88	85.4106	21594.7	8939.29	LIAS
6	A6	89	85.7027	21493.5	5312.54	LIAS
6	A6	90	85.9948	20894.2	3154.47	LIAS
6	A6	91	86.2868	20734.9	1879.49	LIAS
6	A6	92	86.5789	20275.4	1185.76	LIAS
6	A6	93	86.871	20027.6	833.916	LIAS
6	A6	94	87.1631	19932.4	647.348	LIAS
6	A6	95	87.4551	19080.6	522.542	LIAS
6	A6	96	87.7472	19979.7	416.309	LIAS
6	A6	97	88.0393	19337.4	323.628	LIAS
6	A6	98	88.3313	19402.7	255.508	LIAS
6	A6	99	88.6234	19295.3	221.66	LIAS
6	A6	100	88.9155	19623.7	220.527	LIAS
6	A6	101	89.2076	18540.8	237.517	LIAS
6	A6	102	89.4996	18752.2	250.847	LIAS
6	A6	103	89.7917	18367.1	241.745	LIAS
6	A6	104	90.0838	18255.9	203.77	LIAS
6	A6	105	90.3758	18528.6	145.827	LIAS
6	A6	106	90.6679	18484.1	86.8379	LIAS
6	A6	107	90.96	18438.8	45.0703	LIAS
6	A6	108	91.252	18438.8	28.7598	LIAS
6	A6	109	91.5441	17499.5	33.5835	LIAS
6	A6	110	91.8362	18470.8	47.8872	LIAS
6	A6	111	92.1282	17496.2	61.1313	LIAS
6	A6	112	92.4203	18022.4	69.4238	LIAS
6	A6	113	92.7124	17764	74.9536	LIAS
6	A6	114	93.0044	17851.5	81.1934	LIAS
6	A6	115	93.2965	17226.9	88.7109	LIAS
6	A6	116	93.5886	17093.7	95.1138	LIAS
6	A6	117	93.8807	17629.4	98.4111	LIAS
6	A6	118	94.1727	17260.2	99.9468	LIAS
6	A6	119	94.4648	17060.2	103.917	LIAS
6	A6	120	94.7569	17228.6	114.033	LIAS
7	A7	1	60.0006	210226	4623.87	LIAS
7	A7	2	60.2929	209896	4664.66	LIAS
7	A7	3	60.5852	208175	4712.79	LIAS
7	A7	4	60.8775	207529	4757.75	LIAS
7	A7	5	61.1698	205877	4792.63	LIAS
7	A7	6	61.4621	203752	4817.29	LIAS
7	A7	7	61.7543	203290	4836.93	LIAS
7	A7	8	62.0466	200825	4856.61	LIAS
7	A7	9	62.3389	200240	4875.46	LIAS
7	A7	10	62.6312	198578	4886.01	LIAS
7	A7	11	62.9235	196791	4880.73	LIAS
7	A7	12	63.2158	195142	4858.9	LIAS
7	A7	13	63.5081	193424	4830.75	LIAS
7	A7	14	63.8004	192172	4811.78	LIAS
7	A7	15	64.0927	190958	4815.68	LIAS
7	A7	16	64.385	189715	4848.67	LIAS
7	A7	17	64.6773	187886	4908.93	LIAS
7	A7	18	64.9696	186389	4984.22	LIAS
7	A7	19	65.2618	184805	5058.86	LIAS
7	A7	20	65.5541	183643	5115.64	LIAS
7	A7	21	65.8464	182029	5139.09	LIAS
7	A7	22	66.1387	179887	5120.08	LIAS
7	A7	23	66.431	177940	5059.54	LIAS
7	A7	24	66.7233	177070	4968.78	LIAS
7	A7	25	67.0156	175190	4865.48	LIAS
7	A7	26	67.3079	173600	4769.62	LIAS
7	A7	27	67.6002	172444	4691.48	LIAS
7	A7	28	67.8925	170969	4636.93	LIAS
7	A7	29	68.1848	169755	4608.09	LIAS
7	A7	30	68.477	167550	4605.54	LIAS
7	A7	31	68.7693	166995	4630.36	LIAS
7	A7	32	69.0616	165500	4685.28	LIAS
7	A7	33	69.3539	163933	4774.84	LIAS
7	A7	34	69.6462	161661	4905.92	LIAS
7	A7	35	69.9385	161363	5081.94	LIAS
7	A7	36	70.2308	159463	5292.37	LIAS
7	A7	37	70.5231	157639	5514.91	LIAS
7	A7	38	70.8154	156165	5715.89	LIAS
7	A7	39	71.1077	153540	5860.5	LIAS
7	A7	40	71.4	151296	5925.97	LIAS
7	A7	41	71.6922	150001	5909.33	LIAS
7	A7	42	71.9845	148009	5825.19	LIAS
7	A7	43	72.2768	146502	5696.86	LIAS
7	A7	44	72.5691	144633	5546.56	LIAS
7	A7	45	72.8614	143052	5391.51	LIAS
7	A7	46	73.1537	141629	5245.76	LIAS
7	A7	47	73.446	139394	5123.81	LIAS
7	A7	48	73.7383	139027	5040.5	LIAS
7	A7	49	74.0306	136880	5005.38	LIAS
7	A7	50	74.3229	136106	5015.25	LIAS
7	A7	51	74.6152	134542	5050.98	LIAS
7	A7	52	74.9074	132276	5083.29	LIAS
7	A7	53	75.1997	130789	5085.98	LIAS
7	A7	54	75.492	128902	5048.74	LIAS
7	A7	55	75.7843	127504	4982.09	LIAS
7	A7	56	76.0766	127153	4910.62	LIAS
7	A7	57	76.3689	124563	4859.59	LIAS
7	A7	58	76.6612	123622	4842.06	LIAS
7	A7	59	76.9535	122459	4852.53	LIAS
7	A7	60	77.2458	120828	4872.34	LIAS
7	A7	61	77.5381	118700	4878.57	LIAS
7	A7	62	77.8304	117155	4857.06	LIAS
7	A7	63	78.1227	115466	4810.66	LIAS
7	A7	64	78.4149	115133	4754.9	LIAS
7	A7	65	78.7072	112949	4711.07	LIAS
7	A7	66	78.9995	111874	4698.64	LIAS
7	A7	67	79.2918	110343	4733.22	LIAS
7	A7	68	79.5841	108641	4833.14	LIAS
7	A7	69	79.8764	107716	5036.34	LIAS
7	A7	70	80.1687	105885	5399.24	LIAS
7	A7	71	80.461	104830	6012.52	LIAS
7	A7	72	80.7533	102573	6999.89	LIAS
7	A7	73	81.0456	101105	8506.37	LIAS
7	A7	74	81.3379	98493.6	10669.7	LIAS
7	A7	75	81.6301	95681.1	13571.3	LIAS
7	A7	76	81.9224	91537.4	17174.7	LIAS
7	A7	77	82.2147	83784.7	21271.9	LIAS
7	A7	78	82.507	74361.7	25467.9	LIAS
7	A7	79	82.7993	61143.9	29220.9	LIAS
7	A7	80	83.0916	47944.7	31943.3	LIAS
7	A7	81	83.3839	34929	33137.1	LIAS
7	A7	82	83.6762	22084.2	32526.8	LIAS
7	A7	83	83.9685	12038.9	30144.3	LIAS
7	A7	84	84.2608	7324.12	26334.1	LIAS
7	A7	85	84.5531	4989.73	21670.8	LIAS
7	A7	86	84.8454	4032.53	16810	LIAS
7	A7	87	85.1376	3129.2	12326.8	LIAS
7	A7	88	85.4299	2864.22	8597	LIAS
7	A7	89	85.7222	1971.97	5759.83	LIAS
7	A7	90	86.0145	1106.54	3792.42	LIAS
7	A7	91	86.3068	778.622	2503.13	LIAS
7	A7	92	86.5991	1388.47	1679.29	LIAS
7	A7	93	86.8914	785.415	1164.21	LIAS
7	A7	94	87.1837	507.533	846.115	LIAS
7	A7	95	87.476	236.405	651.911	LIAS
7	A7	96	87.7683	452.632	534.689	LIAS
7	A7	97	88.0605	19.3463	464.361	LIAS
7	A7	98	88.3528	-195.615	422.416	LIAS
7	A7	99	88.6451	-27.9435	397.823	LIAS
7	A7	100	88.9374	-322.143	382.55	LIAS
7	A7	101	89.2297	-575.266	367.979	LIAS
7	A7	102	89.522	-981.549	344.502	LIAS
7	A7	103	89.8143	-1006.8	304.663	LIAS
7	A7	104	90.1066	-899.963	247.404	LIAS
7	A7	105	90.3989	-734.943	179.77	LIAS
7	A7	106	90.6912	-1211.71	114.294	LIAS
7	A7	107	90.9835	-871.088	63.8994	LIAS
7	A7	108	91.2758	-1159	37.894	LIAS
7	A7	109	91.568	-1230.11	41.0605	LIAS
7	A7	110	91.8603	-871.075	74.4897	LIAS
7	A7	111	92.1526	-1495.96	135.379	LIAS
7	A7	112	92.4449	-1048.84	215.005	LIAS
7	A7	113	92.7372	-2269.98	297.399	LIAS
7	A7	114	93.0295	-2358.88	362.299	LIAS
7	A7	115	93.3218	-2044.4	393.035	LIAS
7	A7	116	93.6141	-2777.85	385.317	LIAS
7	A7	117	93.9064	-1715.96	350.745	LIAS
7	A7	118	94.1987	-2716.99	311.695	LIAS
7	A7	119	94.491	-2506.34	290.292	LIAS
7	A7	120	94.7832	-2131.2	298.285	LIAS
8	A8	1	60.0006	224772	5423.15	LIAS
8	A8	2	60.2929	222666	5498.14	LIAS
8	A8	3	60.5852	221868	5592.58	LIAS
8	A8	4	60.8775	220433	5702.53	LIAS
8	A8	5	61.1698	219406	5817.5	LIAS
8	A8	6	61.4621	216966	5922.58	LIAS
8	A8	7	61.7543	215738	6004.64	LIAS
8	A8	8	62.0466	213500	6058.85	LIAS
8	A8	9	62.3389	211051	6091.02	LIAS
8	A8	10	62.6312	209666	6113.29	LIAS
8	A8	11	62.9235	208273	6136.48	LIAS
8	A8	12	63.2158	206210	6164.26	LIAS
8	A8	13	63.5081	203894	6193.34	LIAS
8	A8	14	63.8004	202409	6217.54	LIAS
8	A8	15	64.0927	200513	6232.95	LIAS
8	A8	16	64.385	198300	6240.05	LIAS
8	A8	17	64.6773	196686	6242.82	LIAS
8	A8	18	64.9696	194738	6245.47	LIAS
8	A8	19	65.2618	192949	6249.08	LIAS
8	A8	20	65.5541	190948	6251.93	LIAS
8	A8	21	65.8464	189362	6251.29	LIAS
8	A8	22	66.1387	187286	6248.71	LIAS
8	A8	23	66.431	185014	6254.67	LIAS
8	A8	24	66.7233	183223	6288.7	LIAS
8	A8	25	67.0156	181495	6371.67	LIAS
8	A8	26	67.3079	179633	6513.33	LIAS
8	A8	27	67.6002	178180	6701.37	LIAS
8	A8	28	67.8925	176263	6900.63	LIAS
8	A8	29	68.1848	173235	7065.17	LIAS
8	A8	30	68.477	171008	7157.75	LIAS
8	A8	31	68.7693	167862	7165.83	LIAS
8	A8	32	69.0616	166421	7105	LIAS
8	A8	33	69.3539	164066	7008.43	LIAS
8	A8	34	69.6462	162241	6910.12	LIAS
8	A8	35	69.9385	160426	6831.58	LIAS
8	A8	36	70.2308	157883	6778.75	LIAS
8	A8	37	70.5231	156012	6746.92	LIAS
8	A8	38	70.8154	153714	6727.9	LIAS
8	A8	39	71.1077	151779	6713.65	LIAS
8	A8	40	71.4	150147	6695.59	LIAS
8	A8	41	71.6922	148099	6663.8	LIAS
8	A8	42	71.9845	145273	6609.17	LIAS
8	A8	43	72.2768	143425	6528.69	LIAS
8	A8	44	72.5691	141792	6429.06	LIAS
8	A8	45	72.8614	139720	6325.5	LIAS
8	A8	46	73.1537	138504	6234.69	LIAS
8	A8	47	73.446	136095	6166.21	LIAS
8	A8	48	73.7383	134490	6139.99	LIAS
8	A8	49	74.0306	132597	6160.55	LIAS
8	A8	50	74.3229	131337	6228.98	LIAS
8	A8	51	74.6152	129096	6332.97	LIAS
8	A8	52	74.9074	126974	6472.23	LIAS
8	A8	53	75.1997	125347	6639.53	LIAS
8	A8	54	75.492	123338	6819.41	LIAS
8	A8	55	75.7843	121262	6989.95	LIAS
8	A8	56	76.0766	118718	7126.19	LIAS
8	A8	57	76.3689	116199	7207.66	LIAS
8	A8	58	76.6612	114208	7227.02	LIAS
8	A8	59	76.9535	111592	7195.5	LIAS
8	A8	60	77.2458	109877	7141.03	LIAS
8	A8	61	77.5381	107749	7099.73	LIAS
8	A8	62	77.8304	106029	7104.99	LIAS
8	A8	63	78.1227	103691	7180.2	LIAS
8	A8	64	78.4149	101388	7338.56	LIAS
8	A8	65	78.7072	99122.4	7589.38	LIAS
8	A8	66	78.9995	96966.4	7947.04	LIAS
8	A8	67	79.2918	94593	8438.57	LIAS
8	A8	68	79.5841	91505	9107.94	LIAS
8	A8	69	79.8764	89582.5	10016.6	LIAS
8	A8	70	80.1687	85716.8	11239.3	LIAS
8	A8	71	80.461	82260.7	12850.1	LIAS
8	A8	72	80.7533	78081.2	14894.4	LIAS
8	A8	73	81.0456	73570.8	17345.1	LIAS
8	A8	74	81.3379	67106.5	20055.9	LIAS
8	A8	75	81.6301	58381.1	22735.6	LIAS
8	A8	76	81.9224	47363.6	24971.8	LIAS
8	A8	77	82.2147	34033.5	26317	LIAS
8	A8	78	82.507	21741.9	26416.5	LIAS
8	A8	79	82.7993	13165.9	25129.9	LIAS
8	A8	80	83.0916	6287.04	22590.4	LIAS
8	A8	81	83.3839	3967.2	19171.5	LIAS
8	A8	82	83.6762	2184.55	15374.1	LIAS
8	A8	83	83.9685	861.279	11684.2	LIAS
8	A8	84	84.2608	463.685	8459.82	LIAS
8	A8	85	84.5531	181.018	5836.86	LIAS
8	A8	86	84.8454	-232.33	3689.21	LIAS
8	A8	87	85.1376	-699.206	2192.67	LIAS
8	A8	88	85.4299	-177.047	1202.59	LIAS
8	A8	89	85.7222	-190.169	578.082	LIAS
8	A8	90	86.0145	-731.057	208.042	LIAS
8	A8	91	86.3068	-394.327	15.604	LIAS
8	A8	92	86.5991	-23.6887	-49.8584	LIAS
8	A8	93	86.8914	-756.943	-25.0278	LIAS
8	A8	94	87.1837	-643.855	57.0044	LIAS
8	A8	95	87.476	-1405.63	162.384	LIAS
8	A8	96	87.7683	-1411.2	259.035	LIAS
8	A8	97	88.0605	-1696.39	323.104	LIAS
8	A8	98	88.3528	-1730.46	344.317	LIAS
8	A8	99	88.6451	-2355.39	326.576	LIAS
8	A8	100	88.9374	-2049.58	283.646	LIAS
8	A8	101	89.2297	-2183.02	232.261	LIAS
8	A8	102	89.522	-2313.82	185.487	LIAS
8	A8	103	89.8143	-2910.71	148.631	LIAS
8	A8	104	90.1066	-2203.49	119.239	LIAS
8	A8	105	90.3989	-3576.85	91.2798	LIAS
8	A8	106	90.6912	-2796.85	61.4551	LIAS
8	A8	107	90.9835	-2929.88	33.5972	LIAS
8	A8	108	91.2758	-2900.51	17.7788	LIAS
8	A8	109	91.568	-3327.09	24.0566	LIAS
8	A8	110	91.8603	-3175.93	54.6704	LIAS
8	A8	111	92.1526	-3691.13	99.9688	LIAS
8	A8	112	92.4449	-3944.5	141.061	LIAS
8	A8	113	92.7372	-4184.25	158.128	LIAS
8	A8	114	93.0295	-4255.68	140.019	LIAS
8	A8	115	93.3218	-4294.33	89.9932	LIAS
8	A8	116	93.6141	-3865.67	24.3491	LIAS
8	A8	117	93.9064	-4012.87	-35.6157	LIAS
8	A8	118	94.1987	-4738	-73.9224	LIAS
8	A8	119	94.491	-4269.17	-86.5649	LIAS
8	A8	120	94.7832	-4408.3	-80.9434	LIAS
13	B1	1	60.0012	231934	4915.96	LIAS
13	B1	2	60.2934	231504	4933.34	LIAS
13	B1	3	60.5856	229663	4960.01	LIAS
13	B1	4	60.8778	228683	4990	LIAS
13	B1	5	61.17	227221	5019.52	LIAS
13	B1	6	61.4622	226028	5048.32	LIAS
13	B1	7	61.7544	223218	5076.85	LIAS
13	B1	8	62.0466	223106	5101.73	LIAS
13	B1	9	62.3388	221031	5113.23	LIAS
13	B1	10	62.631	219973	5099.15	LIAS
13	B1	11	62.9232	217370	5053.12	LIAS
13	B1	12	63.2154	216046	4982.26	LIAS
13	B1	13	63.5076	214265	4906.44	LIAS
13	B1	14	63.7998	213039	4851.02	LIAS
13	B1	15	64.092	212828	4832.08	LIAS
13	B1	16	64.3842	209889	4853.66	LIAS
13	B1	17	64.6764	208690	4905.79	LIAS
13	B1	18	64.9686	207866	4970.49	LIAS
13	B1	19	65.2608	206557	5026.6	LIAS
13	B1	20	65.553	203979	5061.3	LIAS
13	B1	21	65.8453	202543	5074.57	LIAS
13	B1	22	66.1375	200910	5077.86	LIAS
13	B1	23	66.4297	199713	5085.55	LIAS
13	B1	24	66.7219	198782	5105.13	LIAS
13	B1	25	67.0141	196308	5132.88	LIAS
13	B1	26	67.3063	194896	5157.78	LIAS
13	B1	27	67.5985	193236	5170.27	LIAS
13	B1	28	67.8907	191995	5168.95	LIAS
13	B1	29	68.1829	189298	5160.89	LIAS
13	B1	30	68.4751	189012	5156.16	LIAS
13	B1	31	68.7673	186987	5160.17	LIAS
13	B1	32	69.0595	185506	5169.56	LIAS
13	B1	33	69.3517	183780	5173.84	LIAS
13	B1	34	69.6439	182243	5162.17	LIAS
13	B1	35	69.9361	179971	5130.37	LIAS
13	B1	36	70.2283	179031	5083.7	LIAS
13	B1	37	70.5205	177504	5033.65	LIAS
13	B1	38	70.8127	175636	4991.34	LIAS
13	B1	39	71.1049	174678	4961.71	LIAS
13	B1	40	71.3971	172737	4941.73	LIAS
13	B1	41	71.6893	171396	4923.39	LIAS
13	B1	42	71.9815	169972	4899.82	LIAS
13	B1	43	72.2737	167921	4870.29	LIAS
13	B1	44	72.5659	166789	4841.62	LIAS
13	B1	45	72.8581	165794	4825.9	LIAS
13	B1	46	73.1503	163709	4833.94	LIAS
13	B1	47	73.4425	163081	4868.74	LIAS
13	B1	48	73.7347	160877	4922.59	LIAS
13	B1	49	74.0269	159958	4979.18	LIAS
13	B1	50	74.3191	158090	5018.38	LIAS
13	B1	51	74.6113	156263	5026.37	LIAS
13	B1	52	74.9035	154313	5000.11	LIAS
13	B1	53	75.1957	154008	4947.11	LIAS
13	B1	54	75.4879	151955	4880.83	LIAS
13	B1	55	75.7801	150474	4814.18	LIAS
13	B1	56	76.0723	149093	4755.62	LIAS
13	B1	57	76.3645	147518	4711.33	LIAS
13	B1	58	76.6567	146888	4685.45	LIAS
13	B1	59	76.949	144767	4679.83	LIAS
13	B1	60	77.2411	143243	4691.92	LIAS
13	B1	61	77.5334	142712	4713.54	LIAS
13	B1	62	77.8256	140955	4732.93	LIAS
13	B1	63	78.1178	138291	4740.63	LIAS
13	B1	64	78.41	137505	4735.81	LIAS
13	B1	65	78.7022	136182	4729.03	LIAS
13	B1	66	78.9944	135555	4739.07	LIAS
13	B1	67	79.2866	133151	4788.04	LIAS
13	B1	68	79.5788	131872	4900.91	LIAS
13	B1	69	79.871	130705	5116.19	LIAS
13	B1	70	80.1632	129202	5489.73	LIAS
13	B1	71	80.4554	127359	6109.95	LIAS
13	B1	72	80.7476	125664	7096.18	LIAS
13	B1	73	81.0398	125103	8584.41	LIAS
13	B1	74	81.332	121269	10698.4	LIAS
13	B1	75	81.6242	118095	13506	LIAS
13	B1	76	81.9164	113898	16965.6	LIAS
13	B1	77	82.2086	108327	20876.9	LIAS
13	B1	78	82.5008	97904	24859.9	LIAS
13	B1	79	82.793	85640	28387	LIAS
13	B1	80	83.0852	71561.2	30878.6	LIAS
13	B1	81	83.3774	59146.1	31843.5	LIAS
13	B1	82	83.6696	46076.1	31020	LIAS
13	B1	83	83.9618	37235.1	28463.8	LIAS
13	B1	84	84.254	32375.1	24546.8	LIAS
13	B1	85	84.5462	30388.3	19860.4	LIAS
13	B1	86	84.8384	30163.1	15058	LIAS
13	B1	87	85.1306	29303.5	10694.3	LIAS
13	B1	88	85.4228	29296.4	7118.38	LIAS
13	B1	89	85.715	28560.1	4457.89	LIAS
13	B1	90	86.0072	28903.3	2666.57	LIAS
13	B1	91	86.2994	28818.7	1547.18	LIAS
13	B1	92	86.5916	29117.6	914.594	LIAS
13	B1	93	86.8838	28705.6	602.266	LIAS
13	B1	94	87.176	27930.4	479.641	LIAS
13	B1	95	87.4682	28012.3	454.261	LIAS
13	B1	96	87.7604	28399.5	468.185	LIAS
13	B1	97	88.0526	27634.5	491.479	LIAS
13	B1	98	88.3448	27978.8	512.741	LIAS
13	B1	99	88.6371	26991.2	528.724	LIAS
13	B1	100	88.9293	27501	537.097	LIAS
13	B1	101	89.2215	26701.5	534.554	LIAS
13	B1	102	89.5137	26943.9	518.833	LIAS
13	B1	103	89.8059	26615.7	490.95	LIAS
13	B1	104	90.0981	26554.5	455.297	LIAS
13	B1	105	90.3903	26360.2	417.639	LIAS
13	B1	106	90.6825	26239.9	382.47	LIAS
13	B1	107	90.9747	26434.5	351.307	LIAS
13	B1	108	91.2669	25693.2	322.665	LIAS
13	B1	109	91.5591	26001.6	293.857	LIAS
13	B1	110	91.8513	25858.9	263.843	LIAS
13	B1	111	92.1435	25470.3	235.426	LIAS
13	B1	112	92.4357	26268.3	214.938	LIAS
13	B1	113	92.7279	25347.7	208.964	LIAS
13	B1	114	93.0201	25844.9	219.923	LIAS
13	B1	115	93.3123	24983.7	243.698	LIAS
13	B1	116	93.6045	25400.3	271.105	LIAS
13	B1	117	93.8967	25133	292.416	LIAS
13	B1	118	94.1889	24507.5	301.861	LIAS
13	B1	119	94.4811	25115	299.531	LIAS
13	B1	120	94.7733	25121.2	290.057	LIAS
14	B2	1	60.0012	251247	4577.65	LIAS
14	B2	2	60.2934	250103	4639.16	LIAS
14	B2	3	60.5856	249109	4702.88	LIAS
14	B2	4	60.8778	246918	4779.96	LIAS
14	B2	5	61.17	246852	4883.65	LIAS
14	B2	6	61.4622	244907	5020.51	LIAS
14	B2	7	61.7544	243392	5182.45	LIAS
14	B2	8	62.0466	242310	5346.91	LIAS
14	B2	9	62.3388	240693	5488.29	LIAS
14	B2	10	62.631	238421	5583.43	LIAS
14	B2	11	62.9232	235956	5629.15	LIAS
14	B2	12	63.2154	234808	5637.77	LIAS
14	B2	13	63.5076	233348	5626.36	LIAS
14	B2	14	63.7998	232088	5605.85	LIAS
14	B2	15	64.092	229565	5578.07	LIAS
14	B2	16	64.3842	227870	5540.59	LIAS
14	B2	17	64.6764	226681	5493.98	LIAS
14	B2	18	64.9686	224516	5445.07	LIAS
14	B2	19	65.2608	223122	5404.62	LIAS
14	B2	20	65.553	221722	5382.69	LIAS
14	B2	21	65.8453	219950	5384.73	LIAS
14	B2	22	66.1375	218366	5410.54	LIAS
14	B2	23	66.4297	216789	5455.81	LIAS
14	B2	24	66.7219	214899	5514.29	LIAS
14	B2	25	67.0141	213468	5580.45	LIAS
14	B2	26	67.3063	211715	5650.53	LIAS
14	B2	27	67.5985	209484	5722.21	LIAS
14	B2	28	67.8907	208150	5791.97	LIAS
14	B2	29	68.1829	206431	5852.45	LIAS
14	B2	30	68.4751	204701	5892.58	LIAS
14	B2	31	68.7673	202777	5902.72	LIAS
14	B2	32	69.0595	200380	5881.79	LIAS
14	B2	33	69.3517	198084	5840.7	LIAS
14	B2	34	69.6439	198128	5797.1	LIAS
14	B2	35	69.9361	195326	5765.06	LIAS
14	B2	36	70.2283	193810	5746.12	LIAS
14	B2	37	70.5205	192256	5729.56	LIAS
14	B2	38	70.8127	189637	5700.18	LIAS
14	B2	39	71.1049	188757	5648.89	LIAS
14	B2	40	71.3971	186322	5578	LIAS
14	B2	41	71.6893	184997	5499.7	LIAS
14	B2	42	71.9815	183501	5429.48	LIAS
14	B2	43	72.2737	182274	5379.42	LIAS
14	B2	44	72.5659	179955	5354.23	LIAS
14	B2	45	72.8581	178615	5351.44	LIAS
14	B2	46	73.1503	177090	5362.78	LIAS
14	B2	47	73.4425	175817	5376.83	LIAS
14	B2	48	73.7347	174128	5382.42	LIAS
14	B2	49	74.0269	171207	5373.09	LIAS
14	B2	50	74.3191	170724	5350.22	LIAS
14	B2	51	74.6113	169335	5322.5	LIAS
14	B2	52	74.9035	167220	5298.88	LIAS
14	B2	53	75.1957	165976	5284.35	LIAS
14	B2	54	75.4879	164763	5278.43	LIAS
14	B2	55	75.7801	161975	5278.55	LIAS
14	B2	56	76.0723	161083	5284.2	LIAS
14	B2	57	76.3645	159770	5296.72	LIAS
14	B2	58	76.6567	158159	5314.82	LIAS
14	B2	59	76.949	156758	5330.96	LIAS
14	B2	60	77.2411	154221	5333.52	LIAS
14	B2	61	77.5334	153015	5314.88	LIAS
14	B2	62	77.8256	150703	5278.54	LIAS
14	B2	63	78.1178	150452	5239.64	LIAS
14	B2	64	78.41	148341	5217.89	LIAS
14	B2	65	78.7022	146455	5229.78	LIAS
14	B2	66	78.9944	145427	5285.68	LIAS
14	B2	67	79.2866	143462	5395.28	LIAS
14	B2	68	79.5788	142112	5577.59	LIAS
14	B2	69	79.871	139860	5868.85	LIAS
14	B2	70	80.1632	139426	6336.48	LIAS
14	B2	71	80.4554	136324	7085.47	LIAS
14	B2	72	80.7476	134710	8258.24	LIAS
14	B2	73	81.0398	133159	10018.8	LIAS
14	B2	74	81.332	130072	12513.5	LIAS
14	B2	75	81.6242	126912	15808.4	LIAS
14	B2	76	81.9164	121566	19817.7	LIAS
14	B2	77	82.2086	113994	24250.9	LIAS
14	B2	78	82.5008	102298	28611.1	LIAS
14	B2	79	82.793	89401.7	32263.7	LIAS
14	B2	80	83.0852	73784.6	34570.8	LIAS
14	B2	81	83.3774	59970.6	35055.7	LIAS
14	B2	82	83.6696	48974.7	33541.6	LIAS
14	B2	83	83.9618	39986.3	30212.7	LIAS
14	B2	84	84.254	36088.1	25571.7	LIAS
14	B2	85	84.5462	33962.5	20306.7	LIAS
14	B2	86	84.8384	33656.2	15115.2	LIAS
14	B2	87	85.1306	33447.3	10546	LIAS
14	B2	88	85.4228	33038.8	6909.74	LIAS
14	B2	89	85.715	32488.7	4294	LIAS
14	B2	90	86.0072	32454.5	2578.88	LIAS
14	B2	91	86.2994	32445.7	1536.43	LIAS
14	B2	92	86.5916	31821.7	956.169	LIAS
14	B2	93	86.8838	31787.1	664.011	LIAS
14	B2	94	87.176	31387.8	537.875	LIAS
14	B2	95	87.4682	31812.4	501.561	LIAS
14	B2	96	87.7604	31329	509.278	LIAS
14	B2	97	88.0526	30346.7	530.988	LIAS
14	B2	98	88.3448	30648.2	544.295	LIAS
14	B2	99	88.6371	30117.4	533.292	LIAS
14	B2	100	88.9293	29883.8	490.754	LIAS
14	B2	101	89.2215	30231.8	419.336	LIAS
14	B2	102	89.5137	29250	330.474	LIAS
14	B2	103	89.8059	29471.3	241.78	LIAS
14	B2	104	90.0981	29874.9	173.476	LIAS
14	B2	105	90.3903	29688.6	142.644	LIAS
14	B2	106	90.6825	29661.8	155.198	LIAS
14	B2	107	90.9747	28885.4	199.708	LIAS
14	B2	108	91.2669	28730.7	249.208	LIAS
14	B2	109	91.5591	27863.3	273.461	LIAS
14	B2	110	91.8513	28796.4	255.812	LIAS
14	B2	111	92.1435	28080.3	203.602	LIAS
14	B2	112	92.4357	28933.1	144.164	LIAS
14	B2	113	92.7279	28508.4	108.312	LIAS
14	B2	114	93.0201	27971.9	112.35	LIAS
14	B2	115	93.3123	27598.6	150.303	LIAS
14	B2	116	93.6045	27484.7	200.405	LIAS
14	B2	117	93.8967	28052.4	239.718	LIAS
14	B2	118	94.1889	26459.1	256.245	LIAS
14	B2	119	94.4811	27520.1	251.806	LIAS
14	B2	120	94.7733	27494.5	236.592	LIAS
15	B3	1	60.0006	228490	4342.26	LIAS
15	B3	2	60.2928	227013	4421.81	LIAS
15	B3	3	60.5849	225761	4505.74	LIAS
15	B3	4	60.8771	224699	4598.2	LIAS
15	B3	5	61.1692	224085	4702.46	LIAS
15	B3	6	61.4614	221930	4816.43	LIAS
15	B3	7	61.7536	221062	4930.99	LIAS
15	B3	8	62.0457	218918	5033.72	LIAS
15	B3	9	62.3379	218283	5117.4	LIAS
15	B3	10	62.63	215663	5183.53	LIAS
15	B3	11	62.9222	213758	5234.71	LIAS
15	B3	12	63.2144	212808	5281.76	LIAS
15	B3	13	63.5065	211717	5327.87	LIAS
15	B3	14	63.7987	209565	5365.37	LIAS
15	B3	15	64.0909	207866	5380.6	LIAS
15	B3	16	64.383	206005	5364.27	LIAS
15	B3	17	64.6752	204570	5318.72	LIAS
15	B3	18	64.9673	202474	5257.32	LIAS
15	B3	19	65.2595	201446	5197.14	LIAS
15	B3	20	65.5517	199739	5150.54	LIAS
15	B3	21	65.8438	198351	5122.24	LIAS
15	B3	22	66.136	196989	5112.97	LIAS
15	B3	23	66.4281	194677	5124.8	LIAS
15	B3	24	66.7203	192923	5163.2	LIAS
15	B3	25	67.0125	192534	5232.35	LIAS
15	B3	26	67.3046	190600	5328.26	LIAS
15	B3	27	67.5968	188380	5435.53	LIAS
15	B3	28	67.8889	187216	5531.04	LIAS
15	B3	29	68.1811	184863	5592.43	LIAS
15	B3	30	68.4733	183899	5606.21	LIAS
15	B3	31	68.7654	180981	5572.62	LIAS
15	B3	32	69.0576	179878	5505.03	LIAS
15	B3	33	69.3497	178464	5425.53	LIAS
15	B3	34	69.6419	176194	5357.57	LIAS
15	B3	35	69.9341	175109	5317.71	LIAS
15	B3	36	70.2262	173600	5309.37	LIAS
15	B3	37	70.5184	171934	5321.55	LIAS
15	B3	38	70.8105	170025	5333.57	LIAS
15	B3	39	71.1027	168546	5324.9	LIAS
15	B3	40	71.3949	166256	5285.18	LIAS
15	B3	41	71.687	165137	5219.23	LIAS
15	B3	42	71.9792	163195	5143.96	LIAS
15	B3	43	72.2713	162610	5080.73	LIAS
15	B3	44	72.5635	160309	5043.84	LIAS
15	B3	45	72.8557	158960	5029.58	LIAS
15	B3	46	73.1478	157713	5028.85	LIAS
15	B3	47	73.44	156153	5028.52	LIAS
15	B3	48	73.7321	154275	5019.52	LIAS
15	B3	49	74.0243	152245	5001.96	LIAS
15	B3	50	74.3165	151675	4984.83	LIAS
15	B3	51	74.6086	150009	4979.49	LIAS
15	B3	52	74.9008	148711	4991.96	LIAS
15	B3	53	75.193	147156	5019.37	LIAS
15	B3	54	75.4851	144852	5052.67	LIAS
15	B3	55	75.7773	143882	5082.79	LIAS
15	B3	56	76.0694	142369	5105.84	LIAS
15	B3	57	76.3616	140743	5119.59	LIAS
15	B3	58	76.6538	139270	5122.47	LIAS
15	B3	59	76.9459	137604	5113.72	LIAS
15	B3	60	77.2381	135647	5093.86	LIAS
15	B3	61	77.5302	134390	5069.31	LIAS
15	B3	62	77.8224	133224	5045.1	LIAS
15	B3	63	78.1146	131055	5028.92	LIAS
15	B3	64	78.4067	129993	5027.36	LIAS
15	B3	65	78.6989	128103	5046.52	LIAS
15	B3	66	78.991	127148	5095.93	LIAS
15	B3	67	79.2832	124556	5202.5	LIAS
15	B3	68	79.5754	124087	5394.47	LIAS
15	B3	69	79.8675	122445	5722.16	LIAS
15	B3	70	80.1597	120369	6256.85	LIAS
15	B3	71	80.4518	118716	7094.92	LIAS
15	B3	72	80.744	116852	8358.92	LIAS
15	B3	73	81.0362	114809	10188.9	LIAS
15	B3	74	81.3283	111785	12715.1	LIAS
15	B3	75	81.6205	107800	16007.4	LIAS
15	B3	76	81.9127	103716	20007.5	LIAS
15	B3	77	82.2048	96907.8	24467.7	LIAS
15	B3	78	82.497	86914.7	28928.1	LIAS
15	B3	79	82.7891	73031.3	32766.2	LIAS
15	B3	80	83.0813	58336.6	35322.1	LIAS
15	B3	81	83.3735	45175.6	36069.6	LIAS
15	B3	82	83.6656	32969.2	34769.8	LIAS
15	B3	83	83.9578	24146.2	31551.5	LIAS
15	B3	84	84.2499	18595.1	26882.9	LIAS
15	B3	85	84.5421	16545.5	21449.4	LIAS
15	B3	86	84.8343	15996.6	15978	LIAS
15	B3	87	85.1264	15620.4	11071.2	LIAS
15	B3	88	85.4186	15926.2	7100.63	LIAS
15	B3	89	85.7107	15447.9	4266.64	LIAS
15	B3	90	86.0029	15173.1	2494.87	LIAS
15	B3	91	86.2951	14916.3	1419.7	LIAS
15	B3	92	86.5872	15298.2	832.349	LIAS
15	B3	93	86.8794	15192.2	548.235	LIAS
15	B3	94	87.1715	14230.1	426.914	LIAS
15	B3	95	87.4637	14344.3	372.838	LIAS
15	B3	96	87.7559	14126.8	330.134	LIAS
15	B3	97	88.048	13493.4	277.006	LIAS
15	B3	98	88.3402	14617.7	217.489	LIAS
15	B3	99	88.6323	14103.2	167.959	LIAS
15	B3	100	88.9245	13921.7	141.478	LIAS
15	B3	101	89.2167	13839.3	137.804	LIAS
15	B3	102	89.5088	12973.9	144.831	LIAS
15	B3	103	89.801	13443	149.236	LIAS
15	B3	104	90.0931	13656.8	147.221	LIAS
15	B3	105	90.3853	13237.6	146.529	LIAS
15	B3	106	90.6775	13228.9	158.287	LIAS
15	B3	107	90.9696	13622.2	185.344	LIAS
15	B3	108	91.2618	12141.4	216.496	LIAS
15	B3	109	91.554	12415.5	231.151	LIAS
15	B3	110	91.8461	12485.3	211.297	LIAS
15	B3	111	92.1383	12361.8	152.625	LIAS
15	B3	112	92.4304	12515.3	67.7817	LIAS
15	B3	113	92.7226	12203.3	-19.4331	LIAS
15	B3	114	93.0148	12732.4	-84.6978	LIAS
15	B3	115	93.3069	12725.7	-112.714	LIAS
15	B3	116	93.5991	11865.7	-101.897	LIAS
15	B3	117	93.8912	12759	-63.4688	LIAS
15	B3	118	94.1834	11915.9	-16.166	LIAS
15	B3	119	94.4756	12039.2	21.1562	LIAS
15	B3	120	94.7677	11550.7	36.2402	LIAS
16	B4	1	60.0006	214358	4546.67	LIAS
16	B4	2	60.2928	213509	4630.56	LIAS
16	B4	3	60.5849	212336	4717.55	LIAS
16	B4	4	60.8771	211064	4801.27	LIAS
16	B4	5	61.1692	209844	4878.58	LIAS
16	B4	6	61.4614	208060	4951.1	LIAS
16	B4	7	61.7536	206519	5023.3	LIAS
16	B4	8	62.0457	205014	5098.66	LIAS
16	B4	9	62.3379	203815	5176.23	LIAS
16	B4	10	62.63	202018	5251.02	LIAS
16	B4	11	62.9222	200356	5315.86	LIAS
16	B4	12	63.2144	198388	5365.48	LIAS
16	B4	13	63.5065	196835	5400.33	LIAS
16	B4	14	63.7987	195288	5418.31	LIAS
16	B4	15	64.0909	193963	5416.83	LIAS
16	B4	16	64.383	192260	5395.69	LIAS
16	B4	17	64.6752	189183	5361.03	LIAS
16	B4	18	64.9673	188801	5325.19	LIAS
16	B4	19	65.2595	186859	5301.07	LIAS
16	B4	20	65.5517	185799	5294.38	LIAS
16	B4	21	65.8438	184001	5302.17	LIAS
16	B4	22	66.136	181905	5313.5	LIAS
16	B4	23	66.4281	180612	5319.12	LIAS
16	B4	24	66.7203	178415	5315.54	LIAS
16	B4	25	67.0125	177423	5306.11	LIAS
16	B4	26	67.3046	175547	5299.18	LIAS
16	B4	27	67.5968	173554	5305.03	LIAS
16	B4	28	67.8889	172028	5331.44	LIAS
16	B4	29	68.1811	170805	5379.84	LIAS
16	B4	30	68.4733	169272	5442.15	LIAS
16	B4	31	68.7654	167398	5502.21	LIAS
16	B4	32	69.0576	165023	5542.54	LIAS
16	B4	33	69.3497	164027	5552.36	LIAS
16	B4	34	69.6419	161436	5532.45	LIAS
16	B4	35	69.9341	159992	5493.08	LIAS
16	B4	36	70.2262	158789	5447.2	LIAS
16	B4	37	70.5184	157038	5403.91	LIAS
16	B4	38	70.8105	154886	5366.43	LIAS
16	B4	39	71.1027	153479	5334.58	LIAS
16	B4	40	71.3949	151518	5307.64	LIAS
16	B4	41	71.687	150687	5284.04	LIAS
16	B4	42	71.9792	148705	5261.86	LIAS
16	B4	43	72.2713	146785	5236.56	LIAS
16	B4	44	72.5635	145480	5203.25	LIAS
16	B4	45	72.8557	143607	5161.78	LIAS
16	B4	46	73.1478	142374	5120.23	LIAS
16	B4	47	73.44	140440	5094.11	LIAS
16	B4	48	73.7321	139408	5101.33	LIAS
16	B4	49	74.0243	137676	5154.5	LIAS
16	B4	50	74.3165	136699	5254.28	LIAS
16	B4	51	74.6086	134698	5382.82	LIAS
16	B4	52	74.9008	132743	5518.85	LIAS
16	B4	53	75.193	131388	5642.46	LIAS
16	B4	54	75.4851	129050	5739.49	LIAS
16	B4	55	75.7773	127330	5807.69	LIAS
16	B4	56	76.0694	125630	5853.45	LIAS
16	B4	57	76.3616	124407	5883.76	LIAS
16	B4	58	76.6538	122350	5899.63	LIAS
16	B4	59	76.9459	120358	5896.42	LIAS
16	B4	60	77.2381	118033	5871.43	LIAS
16	B4	61	77.5302	116381	5833.3	LIAS
16	B4	62	77.8224	115078	5805.83	LIAS
16	B4	63	78.1146	113271	5823.66	LIAS
16	B4	64	78.4067	111613	5923.03	LIAS
16	B4	65	78.6989	110010	6134.54	LIAS
16	B4	66	78.991	107981	6481.88	LIAS
16	B4	67	79.2832	105935	6986.63	LIAS
16	B4	68	79.5754	104301	7676.34	LIAS
16	B4	69	79.8675	101369	8591.61	LIAS
16	B4	70	80.1597	98637.6	9788.3	LIAS
16	B4	71	80.4518	95857.5	11329.2	LIAS
16	B4	72	80.744	91909.5	13259.3	LIAS
16	B4	73	81.0362	88382	15565.3	LIAS
16	B4	74	81.3283	83108.4	18129.3	LIAS
16	B4	75	81.6205	75406.3	20700.3	LIAS
16	B4	76	81.9127	66755.5	22909.1	LIAS
16	B4	77	82.2048	55644.1	24339.3	LIAS
16	B4	78	82.497	43563.7	24640.9	LIAS
16	B4	79	82.7891	34693.1	23645.6	LIAS
16	B4	80	83.0813	28461.1	21433.3	LIAS
16	B4	81	83.3735	24969.7	18316.5	LIAS
16	B4	82	83.6656	22787.3	14749.4	LIAS
16	B4	83	83.9578	21667.8	11199.2	LIAS
16	B4	84	84.2499	21493.9	8034.16	LIAS
16	B4	85	84.5421	21178.8	5465.03	LIAS
16	B4	86	84.8343	20818.7	3448.39	LIAS
16	B4	87	85.1264	20246.5	2045.57	LIAS
16	B4	88	85.4186	20978.1	1142.05	LIAS
16	B4	89	85.7107	20725.7	602.498	LIAS
16	B4	90	86.0029	20181.7	308.441	LIAS
16	B4	91	86.2951	20359.5	168.269	LIAS
16	B4	92	86.5872	20106.4	116.399	LIAS
16	B4	93	86.8794	19909.9	108.435	LIAS
16	B4	94	87.1715	19748.4	115.817	LIAS
16	B4	95	87.4637	19620.7	121.093	LIAS
16	B4	96	87.7559	19573.8	114.603	LIAS
16	B4	97	88.048	19160.6	93.0273	LIAS
16	B4	98	88.3402	18894.8	59.1255	LIAS
16	B4	99	88.6323	19272.2	20.6455	LIAS
16	B4	100	88.9245	19489.8	-13.3633	LIAS
16	B4	101	89.2167	18817.2	-37.6533	LIAS
16	B4	102	89.5088	18648.1	-53.3125	LIAS
16	B4	103	89.801	18464.6	-64.5552	LIAS
16	B4	104	90.0931	18664.9	-71.9897	LIAS
16	B4	105	90.3853	18991	-68.9019	LIAS
16	B4	106	90.6775	18632.1	-45.4927	LIAS
16	B4	107	90.9696	18406	1.08984	LIAS
16	B4	108	91.2618	18377.3	59.3052	LIAS
16	B4	109	91.554	17282.1	105.576	LIAS
16	B4	110	91.8461	17642.9	116.26	LIAS
16	B4	111	92.1383	17684.5	81.5356	LIAS
16	B4	112	92.4304	17556	11.9009	LIAS
16	B4	113	92.7226	17797.4	-66.7461	LIAS
16	B4	114	93.0148	17712.5	-125.889	LIAS
16	B4	115	93.3069	17515.1	-147.246	LIAS
16	B4	116	93.5991	17474.4	-129.019	LIAS
16	B4	117	93.8912	17350.7	-83.8354	LIAS
16	B4	118	94.1834	16880	-31.0127	LIAS
16	B4	119	94.4756	16810.2	12.165	LIAS
16	B4	120	94.7677	17061.4	36.3188	LIAS
17	B5	1	60.0006	236256	4661.16	LIAS
17	B5	2	60.2927	235168	4748.85	LIAS
17	B5	3	60.5847	233802	4824.87	LIAS
17	B5	4	60.8768	232303	4881.93	LIAS
17	B5	5	61.1689	230707	4922.93	LIAS
17	B5	6	61.4609	229759	4957.21	LIAS
17	B5	7	61.753	227971	4992.88	LIAS
17	B5	8	62.0451	226664	5030.85	LIAS
17	B5	9	62.3372	225513	5066.23	LIAS
17	B5	10	62.6292	223236	5094.17	LIAS
17	B5	11	62.9213	221844	5116.73	LIAS
17	B5	12	63.2134	220287	5143.35	LIAS
17	B5	13	63.5054	218567	5184.42	LIAS
17	B5	14	63.7975	217403	5242.25	LIAS
17	B5	15	64.0896	216151	5306.23	LIAS
17	B5	16	64.3816	214280	5357.33	LIAS
17	B5	17	64.6737	212055	5378.55	LIAS
17	B5	18	64.9658	210924	5365.04	LIAS
17	B5	19	65.2579	208531	5326.82	LIAS
17	B5	20	65.5499	207631	5283.73	LIAS
17	B5	21	65.842	205834	5256.32	LIAS
17	B5	22	66.1341	204896	5258.91	LIAS
17	B5	23	66.4261	202226	5296.55	LIAS
17	B5	24	66.7182	201271	5365.4	LIAS
17	B5	25	67.0103	199929	5453.57	LIAS
17	B5	26	67.3023	197973	5543.23	LIAS
17	B5	27	67.5944	195845	5613.94	LIAS
17	B5	28	67.8865	194569	5648.14	LIAS
17	B5	29	68.1785	192514	5636.71	LIAS
17	B5	30	68.4706	190422	5582.33	LIAS
17	B5	31	68.7627	189140	5498.78	LIAS
17	B5	32	69.0547	187127	5405.89	LIAS
17	B5	33	69.3468	185926	5322.33	LIAS
17	B5	34	69.6389	184302	5259.17	LIAS
17	B5	35	69.931	182679	5217.9	LIAS
17	B5	36	70.223	181166	5192.7	LIAS
17	B5	37	70.5151	179391	5176.15	LIAS
17	B5	38	70.8072	177544	5163.59	LIAS
17	B5	39	71.0992	176496	5154.19	LIAS
17	B5	40	71.3913	174717	5148.54	LIAS
17	B5	41	71.6834	173482	5145.51	LIAS
17	B5	42	71.9754	171139	5141.31	LIAS
17	B5	43	72.2675	170301	5131.27	LIAS
17	B5	44	72.5596	168488	5112.62	LIAS
17	B5	45	72.8517	166775	5086	LIAS
17	B5	46	73.1437	165456	5055.1	LIAS
17	B5	47	73.4358	163754	5024.1	LIAS
17	B5	48	73.7279	162558	4995.15	LIAS
17	B5	49	74.0199	161309	4966.97	LIAS
17	B5	50	74.312	159093	4936.99	LIAS
17	B5	51	74.6041	158017	4903.7	LIAS
17	B5	52	74.8961	156111	4868.27	LIAS
17	B5	53	75.1882	155461	4833.77	LIAS
17	B5	54	75.4803	154071	4802.4	LIAS
17	B5	55	75.7724	151518	4774.86	LIAS
17	B5	56	76.0644	150920	4751.46	LIAS
17	B5	57	76.3565	149234	4733.51	LIAS
17	B5	58	76.6486	148043	4722.1	LIAS
17	B5	59	76.9406	146922	4715.63	LIAS
17	B5	60	77.2327	144886	4708.46	LIAS
17	B5	61	77.5248	143304	4693.45	LIAS
17	B5	62	77.8168	142399	4666.27	LIAS
17	B5	63	78.1089	140776	4629.05	LIAS
17	B5	64	78.401	138847	4590.51	LIAS
17	B5	65	78.693	138282	4563.41	LIAS
17	B5	66	78.9851	136578	4561.09	LIAS
17	B5	67	79.2772	135192	4596.04	LIAS
17	B5	68	79.5693	134468	4683.15	LIAS
17	B5	69	79.8613	131997	4848.61	LIAS
17	B5	70	80.1534	131047	5141.92	LIAS
17	B5	71	80.4455	129778	5648.67	LIAS
17	B5	72	80.7375	128105	6497.72	LIAS
17	B5	73	81.0296	126636	7850.42	LIAS
17	B5	74	81.3217	124689	9874.93	LIAS
17	B5	75	81.6137	121789	12699.2	LIAS
17	B5	76	81.9058	119155	16348.7	LIAS
17	B5	77	82.1979	113021	20685.5	LIAS
17	B5	78	82.4899	104609	25371.8	LIAS
17	B5	79	82.782	92363.7	29882.1	LIAS
17	B5	80	83.0741	79395.6	33574.9	LIAS
17	B5	81	83.3662	65824.6	35816	LIAS
17	B5	82	83.6582	50007.5	36131.6	LIAS
17	B5	83	83.9503	35581.1	34347.2	LIAS
17	B5	84	84.2424	26846.5	30663.9	LIAS
17	B5	85	84.5344	24058.1	25629.9	LIAS
17	B5	86	84.8265	22609.5	20002.4	LIAS
17	B5	87	85.1186	22210.1	14546.1	LIAS
17	B5	88	85.4106	21632	9847.17	LIAS
17	B5	89	85.7027	21573.9	6213.47	LIAS
17	B5	90	85.9948	21534.8	3670.16	LIAS
17	B5	91	86.2868	21822.9	2064.85	LIAS
17	B5	92	86.5789	21435.6	1154.72	LIAS
17	B5	93	86.871	20563.4	685.807	LIAS
17	B5	94	87.1631	19802	455.966	LIAS
17	B5	95	87.4551	20417.2	335.943	LIAS
17	B5	96	87.7472	21302.7	262.186	LIAS
17	B5	97	88.0393	20511.5	211.636	LIAS
17	B5	98	88.3313	19520.1	174.304	LIAS
17	B5	99	88.6234	19516.3	138.517	LIAS
17	B5	100	88.9155	19949.2	92.7095	LIAS
17	B5	101	89.2076	19405.3	34.2759	LIAS
17	B5	102	89.4996	20128.8	-27.1475	LIAS
17	B5	103	89.7917	19461.6	-76.0903	LIAS
17	B5	104	90.0838	19252.4	-101.244	LIAS
17	B5	105	90.3758	19690.3	-101.09	LIAS
17	B5	106	90.6679	19424.8	-82.668	LIAS
17	B5	107	90.96	18925.1	-56.6284	LIAS
17	B5	108	91.252	19080.1	-32.5659	LIAS
17	B5	109	91.5441	18866	-16.3408	LIAS
17	B5	110	91.8362	19008.3	-9.48926	LIAS
17	B5	111	92.1282	18583.3	-10.0547	LIAS
17	B5	112	92.4203	18765.3	-14.0381	LIAS
17	B5	113	92.7124	18082.2	-16.6558	LIAS
17	B5	114	93.0044	18786.6	-13.3999	LIAS
17	B5	115	93.2965	18458.2	-1.56055	LIAS
17	B5	116	93.5886	18122.8	17.874	LIAS
17	B5	117	93.8807	17855.5	39.6401	LIAS
17	B5	118	94.1727	17487.9	56.6074	LIAS
17	B5	119	94.4648	17817.6	64.1895	LIAS
17	B5	120	94.7569	18204.3	63.3755	LIAS
18	B6	1	60.0006	226183	4615.5	LIAS
18	B6	2	60.2927	225098	4671.78	LIAS
18	B6	3	60.5847	223722	4723.35	LIAS
18	B6	4	60.8768	221968	4770.01	LIAS
18	B6	5	61.1689	221198	4816.39	LIAS
18	B6	6	61.4609	219772	4869.87	LIAS
18	B6	7	61.753	218105	4927.87	LIAS
18	B6	8	62.0451	217164	4978.58	LIAS
18	B6	9	62.3372	215190	5013.29	LIAS
18	B6	10	62.6292	213463	5031.22	LIAS
18	B6	11	62.9213	211556	5041.23	LIAS
18	B6	12	63.2134	210410	5055.05	LIAS
18	B6	13	63.5054	209437	5077.38	LIAS
18	B6	14	63.7975	207621	5101.11	LIAS
18	B6	15	64.0896	205730	5111.55	LIAS
18	B6	16	64.3816	204395	5096.45	LIAS
18	B6	17	64.6737	202338	5053.91	LIAS
18	B6	18	64.9658	201099	4993.74	LIAS
18	B6	19	65.2579	199726	4932.06	LIAS
18	B6	20	65.5499	197938	4884.27	LIAS
18	B6	21	65.842	196947	4860.61	LIAS
18	B6	22	66.1341	195289	4865.46	LIAS
18	B6	23	66.4261	193546	4898.85	LIAS
18	B6	24	66.7182	192139	4957.97	LIAS
18	B6	25	67.0103	191168	5037.6	LIAS
18	B6	26	67.3023	189081	5130.58	LIAS
18	B6	27	67.5944	187340	5228.3	LIAS
18	B6	28	67.8865	185995	5320.45	LIAS
18	B6	29	68.1785	184278	5394.87	LIAS
18	B6	30	68.4706	182830	5438.49	LIAS
18	B6	31	68.7627	180712	5441.32	LIAS
18	B6	32	69.0547	179150	5402.42	LIAS
18	B6	33	69.3468	176948	5333.69	LIAS
18	B6	34	69.6389	175786	5256.6	LIAS
18	B6	35	69.931	174471	5193.53	LIAS
18	B6	36	70.223	173039	5157.41	LIAS
18	B6	37	70.5151	170957	5147.21	LIAS
18	B6	38	70.8072	169711	5150.34	LIAS
18	B6	39	71.0992	168089	5149.81	LIAS
18	B6	40	71.3913	165951	5131.46	LIAS
18	B6	41	71.6834	165291	5088.5	LIAS
18	B6	42	71.9754	162936	5023.22	LIAS
18	B6	43	72.2675	161559	4946.34	LIAS
18	B6	44	72.5596	160213	4873.37	LIAS
18	B6	45	72.8517	158798	4821.22	LIAS
18	B6	46	73.1437	157857	4796.64	LIAS
18	B6	47	73.4358	156062	4794.5	LIAS
18	B6	48	73.7279	154145	4807.08	LIAS
18	B6	49	74.0199	153146	4824.61	LIAS
18	B6	50	74.312	151881	4839.04	LIAS
18	B6	51	74.6041	149901	4845.51	LIAS
18	B6	52	74.8961	148738	4838.85	LIAS
18	B6	53	75.1882	147110	4820.01	LIAS
18	B6	54	75.4803	145599	4789.3	LIAS
18	B6	55	75.7724	144338	4749.75	LIAS
18	B6	56	76.0644	142708	4705.82	LIAS
18	B6	57	76.3565	141492	4661.19	LIAS
18	B6	58	76.6486	139935	4616.49	LIAS
18	B6	59	76.9406	138961	4568.57	LIAS
18	B6	60	77.2327	137068	4512.21	LIAS
18	B6	61	77.5248	135703	4444.44	LIAS
18	B6	62	77.8168	134659	4369.41	LIAS
18	B6	63	78.1089	132630	4300.32	LIAS
18	B6	64	78.401	132006	4255.93	LIAS
18	B6	65	78.693	130937	4252.53	LIAS
18	B6	66	78.9851	129806	4296.59	LIAS
18	B6	67	79.2772	128059	4384.01	LIAS
18	B6	68	79.5693	126765	4510.08	LIAS
18	B6	69	79.8613	124975	4687.34	LIAS
18	B6	70	80.1534	123970	4980.21	LIAS
18	B6	71	80.4455	122147	5512.63	LIAS
18	B6	72	80.7375	121418	6425.92	LIAS
18	B6	73	81.0296	119868	7913.31	LIAS
18	B6	74	81.3217	117600	10162.7	LIAS
18	B6	75	81.6137	115335	13300.6	LIAS
18	B6	76	81.9058	112354	17325.8	LIAS
18	B6	77	82.1979	105883	22049.9	LIAS
18	B6	78	82.4899	96748.5	27069.7	LIAS
18	B6	79	82.782	85233.3	31791.7	LIAS
18	B6	80	83.0741	72261.8	35519.4	LIAS
18	B6	81	83.3662	58082.2	37592.1	LIAS
18	B6	82	83.6582	42778	37549.1	LIAS
18	B6	83	83.9503	29803.3	35270.8	LIAS
18	B6	84	84.2424	21956.6	31043.1	LIAS
18	B6	85	84.5344	19825.1	25506.5	LIAS
18	B6	86	84.8265	18647.7	19490.9	LIAS
18	B6	87	85.1186	18447.6	13796.2	LIAS
18	B6	88	85.4106	18428.3	9002.37	LIAS
18	B6	89	85.7027	18191.1	5379.05	LIAS
18	B6	90	85.9948	18072.4	3124.82	LIAS
18	B6	91	86.2868	17978.4	1774.2	LIAS
18	B6	92	86.5789	17537.9	1023.34	LIAS
18	B6	93	86.871	17627.9	645.188	LIAS
18	B6	94	87.1631	17318.3	467.831	LIAS
18	B6	95	87.4551	17243.9	380.839	LIAS
18	B6	96	87.7472	16980.4	324.474	LIAS
18	B6	97	88.0393	16265.1	274.003	LIAS
18	B6	98	88.3313	17685.2	224.86	LIAS
18	B6	99	88.6234	16734.7	180.201	LIAS
18	B6	100	88.9155	16330.9	142.273	LIAS
18	B6	101	89.2076	16731.8	109.483	LIAS
18	B6	102	89.4996	16389.7	79.0957	LIAS
18	B6	103	89.7917	16418.4	52.0957	LIAS
18	B6	104	90.0838	16583.9	35.187	LIAS
18	B6	105	90.3758	16286	37.4067	LIAS
18	B6	106	90.6679	16844.7	63.3979	LIAS
18	B6	107	90.96	16049.4	108.336	LIAS
18	B6	108	91.252	15594.6	158.579	LIAS
18	B6	109	91.5441	15776.9	197.984	LIAS
18	B6	110	91.8362	16056.3	215.655	LIAS
18	B6	111	92.1282	15365.3	209.937	LIAS
18	B6	112	92.4203	15596.8	186.719	LIAS
18	B6	113	92.7124	15324	154.572	LIAS
18	B6	114	93.0044	15495.6	120.741	LIAS
18	B6	115	93.2965	15105.6	89.9902	LIAS
18	B6	116	93.5886	15301.4	65.2803	LIAS
18	B6	117	93.8807	15403	48.3188	LIAS
18	B6	118	94.1727	14786.7	39.1885	LIAS
18	B6	119	94.4648	15545.6	35.9595	LIAS
18	B6	120	94.7569	14800.6	35.2163	LIAS
19	B7	1	60.0006	225289	4916.7	LIAS
19	B7	2	60.2929	225368	4985.68	LIAS
19	B7	3	60.5852	223734	5058.37	LIAS
19	B7	4	60.8775	222260	5118.81	LIAS
19	B7	5	61.1698	220896	5157.16	LIAS
19	B7	6	61.4621	218870	5174.71	LIAS
19	B7	7	61.7543	217490	5182.09	LIAS
19	B7	8	62.0466	216215	5192.39	LIAS
19	B7	9	62.3389	214728	5214.26	LIAS
19	B7	10	62.6312	212822	5248.28	LIAS
19	B7	11	62.9235	211411	5287.67	LIAS
19	B7	12	63.2158	209655	5321.54	LIAS
19	B7	13	63.5081	208590	5339.56	LIAS
19	B7	14	63.8004	206065	5336.62	LIAS
19	B7	15	64.0927	204836	5316.16	LIAS
19	B7	16	64.385	203188	5290.24	LIAS
19	B7	17	64.6773	201373	5275.36	LIAS
19	B7	18	64.9696	200139	5284.69	LIAS
19	B7	19	65.2618	198786	5321.49	LIAS
19	B7	20	65.5541	196880	5376.38	LIAS
19	B7	21	65.8464	195701	5431.87	LIAS
19	B7	22	66.1387	193707	5471.49	LIAS
19	B7	23	66.431	191546	5489.42	LIAS
19	B7	24	66.7233	190266	5493.72	LIAS
19	B7	25	67.0156	188095	5501.04	LIAS
19	B7	26	67.3079	186963	5525.61	LIAS
19	B7	27	67.6002	185827	5569.85	LIAS
19	B7	28	67.8925	183540	5622.31	LIAS
19	B7	29	68.1848	181368	5664.35	LIAS
19	B7	30	68.477	180070	5679.39	LIAS
19	B7	31	68.7693	178148	5660.04	LIAS
19	B7	32	69.0616	176471	5609.22	LIAS
19	B7	33	69.3539	174549	5537.54	LIAS
19	B7	34	69.6462	173014	5459.07	LIAS
19	B7	35	69.9385	171406	5387.48	LIAS
19	B7	36	70.2308	169817	5331.95	LIAS
19	B7	37	70.5231	168289	5294.53	LIAS
19	B7	38	70.8154	166895	5269.67	LIAS
19	B7	39	71.1077	164757	5246.89	LIAS
19	B7	40	71.4	163267	5215.82	LIAS
19	B7	41	71.6922	162167	5171.05	LIAS
19	B7	42	71.9845	159720	5114.71	LIAS
19	B7	43	72.2768	158966	5055.48	LIAS
19	B7	44	72.5691	156865	5004.72	LIAS
19	B7	45	72.8614	156360	4971.14	LIAS
19	B7	46	73.1537	153989	4957.41	LIAS
19	B7	47	73.446	153058	4959.75	LIAS
19	B7	48	73.7383	151222	4971.32	LIAS
19	B7	49	74.0306	149818	4986.17	LIAS
19	B7	50	74.3229	148098	5000.81	LIAS
19	B7	51	74.6152	147121	5012.35	LIAS
19	B7	52	74.9074	145316	5015.23	LIAS
19	B7	53	75.1997	144061	5000.81	LIAS
19	B7	54	75.492	142108	4961.52	LIAS
19	B7	55	75.7843	140106	4897.13	LIAS
19	B7	56	76.0766	139431	4817.91	LIAS
19	B7	57	76.3689	138333	4741.16	LIAS
19	B7	58	76.6612	136560	4682.94	LIAS
19	B7	59	76.9535	135330	4650.9	LIAS
19	B7	60	77.2458	133670	4642.66	LIAS
19	B7	61	77.5381	132575	4649.45	LIAS
19	B7	62	77.8304	130860	4661.96	LIAS
19	B7	63	78.1227	129696	4674.59	LIAS
19	B7	64	78.4149	127626	4686.94	LIAS
19	B7	65	78.7072	126813	4703.21	LIAS
19	B7	66	78.9995	125450	4731.15	LIAS
19	B7	67	79.2918	123863	4782.71	LIAS
19	B7	68	79.5841	122211	4879.09	LIAS
19	B7	69	79.8764	120813	5060.52	LIAS
19	B7	70	80.1687	119618	5398.38	LIAS
19	B7	71	80.461	118002	6004.74	LIAS
19	B7	72	80.7533	116662	7033.28	LIAS
19	B7	73	81.0456	114662	8664.58	LIAS
19	B7	74	81.3379	112488	11069.2	LIAS
19	B7	75	81.6301	109664	14348	LIAS
19	B7	76	81.9224	105354	18459.2	LIAS
19	B7	77	82.2147	97497.8	23159.4	LIAS
19	B7	78	82.507	85520.6	27986.5	LIAS
19	B7	79	82.7993	72100.1	32308.2	LIAS
19	B7	80	83.0916	58260.2	35436.4	LIAS
19	B7	81	83.3839	42995.9	36782.5	LIAS
19	B7	82	83.6762	27727.7	36013.6	LIAS
19	B7	83	83.9685	17278.8	33161.2	LIAS
19	B7	84	84.2608	12721.8	28636.9	LIAS
19	B7	85	84.5531	11367.1	23136.9	LIAS
19	B7	86	84.8454	10519.6	17458.4	LIAS
19	B7	87	85.1376	10638	12294.3	LIAS
19	B7	88	85.4299	10068.5	8084.63	LIAS
19	B7	89	85.7222	9923.92	4975.07	LIAS
19	B7	90	86.0145	9002.44	2875.73	LIAS
19	B7	91	86.3068	9910.94	1568.84	LIAS
19	B7	92	86.5991	9702.86	814.14	LIAS
19	B7	93	86.8914	9212.6	409.707	LIAS
19	B7	94	87.1837	8831.75	211.09	LIAS
19	B7	95	87.476	9365.97	124.858	LIAS
19	B7	96	87.7683	9227.67	94.48	LIAS
19	B7	97	88.0605	8427.31	87.665	LIAS
19	B7	98	88.3528	8946.12	87.0649	LIAS
19	B7	99	88.6451	8629.28	84.0063	LIAS
19	B7	100	88.9374	8120.58	74.8369	LIAS
19	B7	101	89.2297	8812.66	59.1548	LIAS
19	B7	102	89.522	8195.18	38.8164	LIAS
19	B7	103	89.8143	8025.93	17.1079	LIAS
19	B7	104	90.1066	8021.12	-2.02295	LIAS
19	B7	105	90.3989	8484.42	-14.8833	LIAS
19	B7	106	90.6912	7959.03	-19.4663	LIAS
19	B7	107	90.9835	7731.06	-16.8545	LIAS
19	B7	108	91.2758	7504.38	-11.2603	LIAS
19	B7	109	91.568	7870.16	-8.11035	LIAS
19	B7	110	91.8603	7767.48	-11.5117	LIAS
19	B7	111	92.1526	7442.13	-22.9629	LIAS
19	B7	112	92.4449	6942.73	-41.4727	LIAS
19	B7	113	92.7372	7625.02	-63.6738	LIAS
19	B7	114	93.0295	7530.69	-83.584	LIAS
19	B7	115	93.3218	7168.77	-93.5747	LIAS
19	B7	116	93.6141	7256.2	-87.7827	LIAS
19	B7	117	93.9064	7400.75	-66.3315	LIAS
19	B7	118	94.1987	6554.66	-36.7881	LIAS
19	B7	119	94.491	7064.18	-10.8813	LIAS
19	B7	120	94.7832	6567.66	1.59961	LIAS
20	B8	1	60.0006	221128	5266.48	LIAS
20	B8	2	60.2929	219865	5309.04	LIAS
20	B8	3	60.5852	218465	5350.79	LIAS
20	B8	4	60.8775	216538	5393.69	LIAS
20	B8	5	61.1698	215725	5444	LIAS
20	B8	6	61.4621	213943	5506.86	LIAS
20	B8	7	61.7543	212611	5580.28	LIAS
20	B8	8	62.0466	210296	5652.88	LIAS
20	B8	9	62.3389	209501	5705.95	LIAS
20	B8	10	62.6312	207059	5729.65	LIAS
20	B8	11	62.9235	204932	5720.66	LIAS
20	B8	12	63.2158	203470	5687.77	LIAS
20	B8	13	63.5081	201707	5647.81	LIAS
20	B8	14	63.8004	200036	5617.64	LIAS
20	B8	15	64.0927	198652	5610.59	LIAS
20	B8	16	64.385	196426	5627.29	LIAS
20	B8	17	64.6773	195489	5657.62	LIAS
20	B8	18	64.9696	193589	5685.42	LIAS
20	B8	19	65.2618	191408	5698.3	LIAS
20	B8	20	65.5541	189704	5690.19	LIAS
20	B8	21	65.8464	188293	5665.1	LIAS
20	B8	22	66.1387	186234	5635.32	LIAS
20	B8	23	66.431	184608	5618.91	LIAS
20	B8	24	66.7233	182946	5632.51	LIAS
20	B8	25	67.0156	181315	5681.85	LIAS
20	B8	26	67.3079	179776	5760.47	LIAS
20	B8	27	67.6002	178096	5852.29	LIAS
20	B8	28	67.8925	175748	5935.35	LIAS
20	B8	29	68.1848	174253	5991.61	LIAS
20	B8	30	68.477	171903	6014.43	LIAS
20	B8	31	68.7693	170141	6009.93	LIAS
20	B8	32	69.0616	168206	5991.22	LIAS
20	B8	33	69.3539	166926	5969.33	LIAS
20	B8	34	69.6462	165199	5946.83	LIAS
20	B8	35	69.9385	162776	5918.86	LIAS
20	B8	36	70.2308	160841	5879.75	LIAS
20	B8	37	70.5231	159328	5830.07	LIAS
20	B8	38	70.8154	157293	5777.94	LIAS
20	B8	39	71.1077	156258	5734.85	LIAS
20	B8	40	71.4	154032	5708.57	LIAS
20	B8	41	71.6922	152443	5699.32	LIAS
20	B8	42	71.9845	150760	5699.94	LIAS
20	B8	43	72.2768	148632	5699.19	LIAS
20	B8	44	72.5691	147738	5686.11	LIAS
20	B8	45	72.8614	145228	5654.12	LIAS
20	B8	46	73.1537	143594	5603.31	LIAS
20	B8	47	73.446	141755	5548.23	LIAS
20	B8	48	73.7383	140512	5510.85	LIAS
20	B8	49	74.0306	139210	5513.63	LIAS
20	B8	50	74.3229	137696	5570.05	LIAS
20	B8	51	74.6152	135512	5677.42	LIAS
20	B8	52	74.9074	133968	5816.1	LIAS
20	B8	53	75.1997	132503	5967.06	LIAS
20	B8	54	75.492	130079	6108.1	LIAS
20	B8	55	75.7843	128231	6223.53	LIAS
20	B8	56	76.0766	126274	6306.56	LIAS
20	B8	57	76.3689	124478	6358.01	LIAS
20	B8	58	76.6612	122701	6382.78	LIAS
20	B8	59	76.9535	120601	6387.35	LIAS
20	B8	60	77.2458	118640	6380.3	LIAS
20	B8	61	77.5381	116374	6375.95	LIAS
20	B8	62	77.8304	114834	6397.14	LIAS
20	B8	63	78.1227	112974	6474.34	LIAS
20	B8	64	78.4149	111177	6639.73	LIAS
20	B8	65	78.7072	109379	6920.48	LIAS
20	B8	66	78.9995	107268	7336.8	LIAS
20	B8	67	79.2918	104651	7908.09	LIAS
20	B8	68	79.5841	101968	8665.36	LIAS
20	B8	69	79.8764	99546.6	9662.55	LIAS
20	B8	70	80.1687	96983	10978	LIAS
20	B8	71	80.461	92928	12698.2	LIAS
20	B8	72	80.7533	89159.4	14879.9	LIAS
20	B8	73	81.0456	84954.1	17496	LIAS
20	B8	74	81.3379	78378.9	20380.6	LIAS
20	B8	75	81.6301	70289.6	23203.8	LIAS
20	B8	76	81.9224	58740.1	25504.8	LIAS
20	B8	77	82.2147	45121.3	26794.9	LIAS
20	B8	78	82.507	33750.1	26704.9	LIAS
20	B8	79	82.7993	25356.5	25117.3	LIAS
20	B8	80	83.0916	20299.5	22221.8	LIAS
20	B8	81	83.3839	17530.8	18464.5	LIAS
20	B8	82	83.6762	16972	14411.1	LIAS
20	B8	83	83.9685	15940.9	10587	LIAS
20	B8	84	84.2608	16033	7356.23	LIAS
20	B8	85	84.5531	15601.1	4841.17	LIAS
20	B8	86	84.8454	15180.4	3010.12	LIAS
20	B8	87	85.1376	14960	1800.37	LIAS
20	B8	88	85.4299	15017.6	1033.06	LIAS
20	B8	89	85.7222	14586.9	548.077	LIAS
20	B8	90	86.0145	14352.7	232.203	LIAS
20	B8	91	86.3068	15360.3	21.2749	LIAS
20	B8	92	86.5991	14890.1	-113.431	LIAS
20	B8	93	86.8914	14525	-183.485	LIAS
20	B8	94	87.1837	14564	-197.789	LIAS
20	B8	95	87.476	15206.6	-169.74	LIAS
20	B8	96	87.7683	14715.8	-118.073	LIAS
20	B8	97	88.0605	14041	-63.9619	LIAS
20	B8	98	88.3528	14015	-26.1992	LIAS
20	B8	99	88.6451	14240.5	-16.0078	LIAS
20	B8	100	88.9374	14480.9	-34.1138	LIAS
20	B8	101	89.2297	13800.4	-72.3242	LIAS
20	B8	102	89.522	14252.7	-118.738	LIAS
20	B8	103	89.8143	13954.5	-162.527	LIAS
20	B8	104	90.1066	13697.6	-195.172	LIAS
20	B8	105	90.3989	14512.3	-209.259	LIAS
20	B8	106	90.6912	14160	-198.576	LIAS
20	B8	107	90.9835	13941	-161.235	LIAS
20	B8	108	91.2758	13683.8	-103.218	LIAS
20	B8	109	91.568	13579.2	-38.3877	LIAS
20	B8	110	91.8603	13663.2	16.21	LIAS
20	B8	111	92.1526	13228.8	46.8706	LIAS
20	B8	112	92.4449	13228	47.7168	LIAS
20	B8	113	92.7372	13181.1	21.5874	LIAS
20	B8	114	93.0295	13077.2	-21.7397	LIAS
20	B8	115	93.3218	13270.1	-68.5889	LIAS
20	B8	116	93.6141	13166.9	-105.087	LIAS
20	B8	117	93.9064	13265.5	-121.251	LIAS
20	B8	118	94.1987	12884.3	-114.166	LIAS
20	B8	119	94.491	12795	-88.5781	LIAS
20	B8	120	94.7832	13060	-54.1807	LIAS
25	C1	1	60.0012	241117	4686.47	LIAS
25	C1	2	60.2934	239514	4730.36	LIAS
25	C1	3	60.5856	237582	4767.36	LIAS
25	C1	4	60.8778	237234	4798.17	LIAS
25	C1	5	61.17	235101	4827.18	LIAS
25	C1	6	61.4622	234587	4859.67	LIAS
25	C1	7	61.7544	232722	4899.81	LIAS
25	C1	8	62.0466	230465	4951.32	LIAS
25	C1	9	62.3388	229703	5016.68	LIAS
25	C1	10	62.631	227806	5092.09	LIAS
25	C1	11	62.9232	226603	5169.15	LIAS
25	C1	12	63.2154	224793	5233.31	LIAS
25	C1	13	63.5076	222847	5267.66	LIAS
25	C1	14	63.7998	221505	5259.83	LIAS
25	C1	15	64.092	219461	5208.32	LIAS
25	C1	16	64.3842	217961	5124.7	LIAS
25	C1	17	64.6764	215740	5030.29	LIAS
25	C1	18	64.9686	215058	4948.83	LIAS
25	C1	19	65.2608	213651	4900.32	LIAS
25	C1	20	65.553	212004	4890.68	LIAS
25	C1	21	65.8453	209662	4918.09	LIAS
25	C1	22	66.1375	209902	4977.03	LIAS
25	C1	23	66.4297	206953	5057.19	LIAS
25	C1	24	66.7219	205465	5147.76	LIAS
25	C1	25	67.0141	204440	5240.58	LIAS
25	C1	26	67.3063	202283	5329.57	LIAS
25	C1	27	67.5985	200352	5409.9	LIAS
25	C1	28	67.8907	199420	5477.69	LIAS
25	C1	29	68.1829	197068	5529.22	LIAS
25	C1	30	68.4751	195068	5560.26	LIAS
25	C1	31	68.7673	193602	5564.95	LIAS
25	C1	32	69.0595	192709	5536.58	LIAS
25	C1	33	69.3517	189475	5471.41	LIAS
[truncated: 3,807 more rows]

## Sheet: Melt Curve Result
Block Type	96-Well 0.2-mL Block
Calibration Background is expired	No
Calibration Background performed on	05-10-2022
Calibration Pure Dye ABY is expired	No
Calibration Pure Dye ABY performed on	05-10-2022
Calibration Pure Dye CY5 is expired	No
Calibration Pure Dye CY5 performed on	05-10-2022
Calibration Pure Dye FAM is expired	No
Calibration Pure Dye FAM performed on	05-10-2022
Calibration Pure Dye JUN is expired	No
Calibration Pure Dye JUN performed on	05-10-2022
Calibration Pure Dye MUSTANG PURPLE is expired	No
Calibration Pure Dye MUSTANG PURPLE performed on	05-10-2022
Calibration Pure Dye NED is expired	No
Calibration Pure Dye NED performed on	05-10-2022
Calibration Pure Dye ROX is expired	No
Calibration Pure Dye ROX performed on	05-10-2022
Calibration Pure Dye SYBR is expired	No
Calibration Pure Dye SYBR performed on	05-10-2022
Calibration Pure Dye TAMRA is expired	No
Calibration Pure Dye TAMRA performed on	05-10-2022
Calibration Pure Dye VIC is expired	No
Calibration Pure Dye VIC performed on	05-10-2022
Calibration ROI is expired	No
Calibration ROI performed on	05-10-2022
Calibration Uniformity is expired	No
Calibration Uniformity performed on	05-10-2022
Chemistry	SYBR_GREEN
Date Created	2023-03-01 19:02:26 PM CST
Experiment Barcode
Experiment Comment
Experiment File Name	D:\ZL\MACHINE20230225-6J-6Q - Copy\LIAS-6J-6Q20230301.eds
Experiment Name	LIAS-6J-6Q20230301
Experiment Run End Time	2023-03-01 16:21:39 PM CST
Experiment Type	Standard Curve
Instrument Name	272522082
Instrument Serial Number	272522082
Instrument Type	QuantStudio™ 5 System
Passive Reference
Post-read Stage/Step
Pre-read Stage/Step
Quantification Cycle Method	Ct
Signal Smoothing On	true
Stage where Melt Analysis is performed	Stage3
Stage/ Cycle where Ct Analysis is performed	Stage2, Step2
User Name
Well	Well Position	Sample	Target Name	Tm	Melt Peak Height
1	A1	J22	LIAS	83.3774	30303.5
2	A2	J22	LIAS	83.5235	34803.2
3	A3	J22	LIAS	83.3735	31185.7
4	A4	J22	LIAS	82.497	23735.8
5	A5	Q24	LIAS	83.5122	36416.8
6	A6	Q24	LIAS	83.5122	38716.8
7	A7	Q24	LIAS	83.3839	33137.1
8	A8	Q24	LIAS	82.3609	26537.4
13	B1	J34	LIAS	83.3774	31843.5
14	B2	J34	LIAS	83.2313	35060.3
15	B3	J34	LIAS	83.3735	36069.6
16	B4	J34	LIAS	82.3509	24647.1
17	B5	Q34	LIAS	83.5122	36233.8
18	B6	Q34	LIAS	83.5122	37851.8
19	B7	Q34	LIAS	83.3839	36782.5
20	B8	Q34	LIAS	82.3609	26936.8
25	C1	J26	LIAS	83.3774	36267.7
26	C2	J26	LIAS	83.5235	36554.2
27	C3	J26	LIAS	83.5195	41093.4
28	C4	J26	LIAS	82.3509	27006.4
29	C5	Q35	LIAS	83.2201	31952.1
30	C6	Q35	LIAS	83.2201	33247.8
31	C7	Q35	LIAS	83.0916	32589.8
32	C8	Q35	LIAS	82.3609	28607.8
37	D1	J28(K42)	LIAS	83.2313	32813.3
38	D2	J28(K42)	LIAS	83.2313	34154.2
39	D3	J28(K42)	LIAS	83.2274	36275.5
40	D4	J28(K42)	LIAS	82.2048	23161.9
41	D5	Q38	LIAS	83.2201	34205.9
42	D6	Q38	LIAS	83.2201	36721.5
43	D7	Q38	LIAS	83.2377	43077.8
44	D8	Q38	LIAS	82.2147	24787.6
49	E1	J37	LIAS	83.2313	40814.6
50	E2	J37	LIAS	83.0852	36061.4
51	E3	J37	LIAS	83.3735	38601.3
52	E4	J37	LIAS	82.2048	25598.2
53	E5	Q40	LIAS	83.0741	32246.8
54	E6	Q40	LIAS	83.2201	40175.8
55	E7	Q40	LIAS	83.0916	37406.5
56	E8	Q40	LIAS	82.2147	28262.1
61	F1	J31	LIAS	82.9391	37064.9
62	F2	J31	LIAS	82.9391	36279.7
63	F3	J31	LIAS	83.2274	39482
64	F4	J31	LIAS	82.2048	28191.7
65	F5	Q21	LIAS	83.2201	39896.7
66	F6	Q21	LIAS	83.2201	44284.1
67	F7	Q21	LIAS	83.0916	36344.5
68	F8	Q21	LIAS	82.2147	28150.7
