# Supplementary material for: Machine learning-driven prediction model for cuproptosis-related genes in spinal cord injury: construction and experimental validation
Source: Front Neurol. 2025 Apr 23;16:1525416. doi: 10.3389/fneur.2025.1525416 (PMC12057486; doi:10.3389/fneur.2025.1525416)
Supplement: Supplementary file 2 [file Data_Sheet_2.zip › data 2/SLC31A1.xls]

## Sheet: Sample Setup
Block Type	96-Well 0.2-mL Block
Calibration Background is expired	No
Calibration Background performed on	05-10-2022
Calibration Pure Dye ABY is expired	No
Calibration Pure Dye ABY performed on	05-10-2022
Calibration Pure Dye CY5 is expired	No
Calibration Pure Dye CY5 performed on	05-10-2022
Calibration Pure Dye FAM is expired	No
Calibration Pure Dye FAM performed on	05-10-2022
Calibration Pure Dye JUN is expired	No
Calibration Pure Dye JUN performed on	05-10-2022
Calibration Pure Dye MUSTANG PURPLE is expired	No
Calibration Pure Dye MUSTANG PURPLE performed on	05-10-2022
Calibration Pure Dye NED is expired	No
Calibration Pure Dye NED performed on	05-10-2022
Calibration Pure Dye ROX is expired	No
Calibration Pure Dye ROX performed on	05-10-2022
Calibration Pure Dye SYBR is expired	No
Calibration Pure Dye SYBR performed on	05-10-2022
Calibration Pure Dye TAMRA is expired	No
Calibration Pure Dye TAMRA performed on	05-10-2022
Calibration Pure Dye VIC is expired	No
Calibration Pure Dye VIC performed on	05-10-2022
Calibration ROI is expired	No
Calibration ROI performed on	05-10-2022
Calibration Uniformity is expired	No
Calibration Uniformity performed on	05-10-2022
Chemistry	SYBR_GREEN
Date Created	2023-03-01 18:59:36 PM CST
Experiment Barcode
Experiment Comment
Experiment File Name	D:\ZL\MACHINE20230225-6J-6Q - Copy\SLC31A1-6J-6Q20230301.eds
Experiment Name	SLC31A1-6J-6Q20230301
Experiment Run End Time	2023-03-01 17:48:26 PM CST
Experiment Type	Standard Curve
Instrument Name	272522082
Instrument Serial Number	272522082
Instrument Type	QuantStudio™ 5 System
Passive Reference
Post-read Stage/Step
Pre-read Stage/Step
Quantification Cycle Method	Ct
Signal Smoothing On	true
Stage where Melt Analysis is performed	Stage3
Stage/ Cycle where Ct Analysis is performed	Stage2, Step2
User Name
Well	Well Position	Sample Name	Sample Color	Biogroup Name	Biogroup Color	Target Name	Target Color	Task	Reporter	Quencher	Quantity	Comments
1	A1	Q34	RGB(255,127,0)			SLC31A1	RGB(176,23,31)	UNKNOWN	SYBR	None
2	A2	Q34	RGB(255,127,0)			SLC31A1	RGB(176,23,31)	UNKNOWN	SYBR	None
3	A3	Q34	RGB(255,127,0)			SLC31A1	RGB(176,23,31)	UNKNOWN	SYBR	None
4	A4	Q34	RGB(255,127,0)			SLC31A1	RGB(176,23,31)	UNKNOWN	SYBR	None
5	A5	Q24	RGB(139,137,112)			SLC31A1	RGB(176,23,31)	UNKNOWN	SYBR	None
6	A6	Q24	RGB(139,137,112)			SLC31A1	RGB(176,23,31)	UNKNOWN	SYBR	None
7	A7	Q24	RGB(139,137,112)			SLC31A1	RGB(176,23,31)	UNKNOWN	SYBR	None
8	A8	Q24	RGB(139,137,112)			SLC31A1	RGB(176,23,31)	UNKNOWN	SYBR	None
9	A9
10	A10
11	A11
12	A12
13	B1	Q38	RGB(176,23,31)			SLC31A1	RGB(176,23,31)	UNKNOWN	SYBR	None
14	B2	Q38	RGB(176,23,31)			SLC31A1	RGB(176,23,31)	UNKNOWN	SYBR	None
15	B3	Q38	RGB(176,23,31)			SLC31A1	RGB(176,23,31)	UNKNOWN	SYBR	None
16	B4	Q38	RGB(176,23,31)			SLC31A1	RGB(176,23,31)	UNKNOWN	SYBR	None
17	B5	J22	RGB(142,56,142)			SLC31A1	RGB(176,23,31)	UNKNOWN	SYBR	None
18	B6	J22	RGB(142,56,142)			SLC31A1	RGB(176,23,31)	UNKNOWN	SYBR	None
19	B7	J22	RGB(142,56,142)			SLC31A1	RGB(176,23,31)	UNKNOWN	SYBR	None
20	B8	J22	RGB(142,56,142)			SLC31A1	RGB(176,23,31)	UNKNOWN	SYBR	None
21	B9
22	B10
23	B11
24	B12
25	C1	J26	RGB(139,137,112)			SLC31A1	RGB(176,23,31)	UNKNOWN	SYBR	None
26	C2	J26	RGB(139,137,112)			SLC31A1	RGB(176,23,31)	UNKNOWN	SYBR	None
27	C3	J26	RGB(139,137,112)			SLC31A1	RGB(176,23,31)	UNKNOWN	SYBR	None
28	C4	J26	RGB(139,137,112)			SLC31A1	RGB(176,23,31)	UNKNOWN	SYBR	None
29	C5	Q35	RGB(198,113,113)			SLC31A1	RGB(176,23,31)	UNKNOWN	SYBR	None
30	C6	Q35	RGB(198,113,113)			SLC31A1	RGB(176,23,31)	UNKNOWN	SYBR	None
31	C7	Q35	RGB(198,113,113)			SLC31A1	RGB(176,23,31)	UNKNOWN	SYBR	None
32	C8	Q35	RGB(198,113,113)			SLC31A1	RGB(176,23,31)	UNKNOWN	SYBR	None
33	C9
34	C10
35	C11
36	C12
37	D1	J28(k42)	RGB(255,127,0)			SLC31A1	RGB(176,23,31)	UNKNOWN	SYBR	None
38	D2	J28(k42)	RGB(255,127,0)			SLC31A1	RGB(176,23,31)	UNKNOWN	SYBR	None
39	D3	J28(k42)	RGB(255,127,0)			SLC31A1	RGB(176,23,31)	UNKNOWN	SYBR	None
40	D4	J28(k42)	RGB(255,127,0)			SLC31A1	RGB(176,23,31)	UNKNOWN	SYBR	None
41	D5	J34	RGB(0,245,255)			SLC31A1	RGB(176,23,31)	UNKNOWN	SYBR	None
42	D6	J34	RGB(0,245,255)			SLC31A1	RGB(176,23,31)	UNKNOWN	SYBR	None
43	D7	J34	RGB(0,245,255)			SLC31A1	RGB(176,23,31)	UNKNOWN	SYBR	None
44	D8	J34	RGB(0,245,255)			SLC31A1	RGB(176,23,31)	UNKNOWN	SYBR	None
45	D9
46	D10
47	D11
48	D12
49	E1	J37	RGB(0,0,255)			SLC31A1	RGB(176,23,31)	UNKNOWN	SYBR	None
50	E2	J37	RGB(0,0,255)			SLC31A1	RGB(176,23,31)	UNKNOWN	SYBR	None
51	E3	J37	RGB(0,0,255)			SLC31A1	RGB(176,23,31)	UNKNOWN	SYBR	None
52	E4	J37	RGB(0,0,255)			SLC31A1	RGB(176,23,31)	UNKNOWN	SYBR	None
53	E5	Q40	RGB(238,220,130)			SLC31A1	RGB(176,23,31)	UNKNOWN	SYBR	None
54	E6	Q40	RGB(238,220,130)			SLC31A1	RGB(176,23,31)	UNKNOWN	SYBR	None
55	E7	Q40	RGB(238,220,130)			SLC31A1	RGB(176,23,31)	UNKNOWN	SYBR	None
56	E8	Q40	RGB(238,220,130)			SLC31A1	RGB(176,23,31)	UNKNOWN	SYBR	None
57	E9
58	E10
59	E11
60	E12
61	F1	J31	RGB(0,139,69)			SLC31A1	RGB(176,23,31)	UNKNOWN	SYBR	None
62	F2	J31	RGB(0,139,69)			SLC31A1	RGB(176,23,31)	UNKNOWN	SYBR	None
63	F3	J31	RGB(0,139,69)			SLC31A1	RGB(176,23,31)	UNKNOWN	SYBR	None
64	F4	J31	RGB(0,139,69)			SLC31A1	RGB(176,23,31)	UNKNOWN	SYBR	None
65	F5	Q21	RGB(238,238,0)			SLC31A1	RGB(176,23,31)	UNKNOWN	SYBR	None
66	F6	Q21	RGB(238,238,0)			SLC31A1	RGB(176,23,31)	UNKNOWN	SYBR	None
67	F7	Q21	RGB(238,238,0)			SLC31A1	RGB(176,23,31)	UNKNOWN	SYBR	None
68	F8	Q21	RGB(238,238,0)			SLC31A1	RGB(176,23,31)	UNKNOWN	SYBR	None
69	F9
70	F10
71	F11
72	F12
73	G1
74	G2
75	G3
76	G4
77	G5
78	G6
79	G7
80	G8
81	G9
82	G10
83	G11
84	G12
85	H1
86	H2
87	H3
88	H4
89	H5
90	H6
91	H7
92	H8
93	H9
94	H10
95	H11
96	H12

## Sheet: Amplification Data
Block Type	96-Well 0.2-mL Block
Calibration Background is expired	No
Calibration Background performed on	05-10-2022
Calibration Pure Dye ABY is expired	No
Calibration Pure Dye ABY performed on	05-10-2022
Calibration Pure Dye CY5 is expired	No
Calibration Pure Dye CY5 performed on	05-10-2022
Calibration Pure Dye FAM is expired	No
Calibration Pure Dye FAM performed on	05-10-2022
Calibration Pure Dye JUN is expired	No
Calibration Pure Dye JUN performed on	05-10-2022
Calibration Pure Dye MUSTANG PURPLE is expired	No
Calibration Pure Dye MUSTANG PURPLE performed on	05-10-2022
Calibration Pure Dye NED is expired	No
Calibration Pure Dye NED performed on	05-10-2022
Calibration Pure Dye ROX is expired	No
Calibration Pure Dye ROX performed on	05-10-2022
Calibration Pure Dye SYBR is expired	No
Calibration Pure Dye SYBR performed on	05-10-2022
Calibration Pure Dye TAMRA is expired	No
Calibration Pure Dye TAMRA performed on	05-10-2022
Calibration Pure Dye VIC is expired	No
Calibration Pure Dye VIC performed on	05-10-2022
Calibration ROI is expired	No
Calibration ROI performed on	05-10-2022
Calibration Uniformity is expired	No
Calibration Uniformity performed on	05-10-2022
Chemistry	SYBR_GREEN
Date Created	2023-03-01 18:59:36 PM CST
Experiment Barcode
Experiment Comment
Experiment File Name	D:\ZL\MACHINE20230225-6J-6Q - Copy\SLC31A1-6J-6Q20230301.eds
Experiment Name	SLC31A1-6J-6Q20230301
Experiment Run End Time	2023-03-01 17:48:26 PM CST
Experiment Type	Standard Curve
Instrument Name	272522082
Instrument Serial Number	272522082
Instrument Type	QuantStudio™ 5 System
Passive Reference
Post-read Stage/Step
Pre-read Stage/Step
Quantification Cycle Method	Ct
Signal Smoothing On	true
Stage where Melt Analysis is performed	Stage3
Stage/ Cycle where Ct Analysis is performed	Stage2, Step2
User Name
Well	Well Position	Cycle	Target Name	Rn	Delta Rn
1	A1	1	SLC31A1	35366	-275.898
1	A1	2	SLC31A1	35644.1	-147.779
1	A1	3	SLC31A1	36121.9	180.013
1	A1	4	SLC31A1	35922.9	-168.974
1	A1	5	SLC31A1	35861.6	-380.222
1	A1	6	SLC31A1	36166.6	-225.255
1	A1	7	SLC31A1	36318	-223.862
1	A1	8	SLC31A1	36978.3	286.468
1	A1	9	SLC31A1	37287.1	445.298
1	A1	10	SLC31A1	37284.8	292.992
1	A1	11	SLC31A1	37539	397.209
1	A1	12	SLC31A1	37464.9	173.078
1	A1	13	SLC31A1	37287.4	-154.381
1	A1	14	SLC31A1	36969.4	-622.363
1	A1	15	SLC31A1	36966.6	-775.151
1	A1	16	SLC31A1	37661	-230.715
1	A1	17	SLC31A1	37920.8	-120.912
1	A1	18	SLC31A1	38359.3	167.578
1	A1	19	SLC31A1	39041.1	699.385
1	A1	20	SLC31A1	39285.4	793.684
1	A1	21	SLC31A1	40014.7	1373
1	A1	22	SLC31A1	41105.9	2314.19
1	A1	23	SLC31A1	43603.7	4661.96
1	A1	24	SLC31A1	48027.1	8935.41
1	A1	25	SLC31A1	55468.2	16226.5
1	A1	26	SLC31A1	68177.9	28786.2
1	A1	27	SLC31A1	87147.7	47606
1	A1	28	SLC31A1	111486	71794.1
1	A1	29	SLC31A1	137640	97798.7
1	A1	30	SLC31A1	158577	118586
1	A1	31	SLC31A1	172883	132741
1	A1	32	SLC31A1	181207	140915
1	A1	33	SLC31A1	186185	145744
1	A1	34	SLC31A1	189264	148673
1	A1	35	SLC31A1	191671	150930
1	A1	36	SLC31A1	194689	153798
1	A1	37	SLC31A1	196661	155620
1	A1	38	SLC31A1	198941	157749
1	A1	39	SLC31A1	200605	159264
1	A1	40	SLC31A1	201554	160062
2	A2	1	SLC31A1	32145.6	-777.666
2	A2	2	SLC31A1	32820.6	-183.454
2	A2	3	SLC31A1	33098	13.0732
2	A2	4	SLC31A1	33276.3	110.577
2	A2	5	SLC31A1	33283.4	36.816
2	A2	6	SLC31A1	33469.5	142.098
2	A2	7	SLC31A1	33256.1	-152.07
2	A2	8	SLC31A1	33167.9	-321.125
2	A2	9	SLC31A1	33495	-74.7845
2	A2	10	SLC31A1	33610.6	-40.0498
2	A2	11	SLC31A1	33863.2	131.81
2	A2	12	SLC31A1	33852.7	40.4273
2	A2	13	SLC31A1	33843.5	-49.6036
2	A2	14	SLC31A1	34293.3	319.377
2	A2	15	SLC31A1	34122.6	67.8852
2	A2	16	SLC31A1	33911.1	-224.431
2	A2	17	SLC31A1	34056.7	-159.649
2	A2	18	SLC31A1	34816.8	519.636
2	A2	19	SLC31A1	34917.3	539.312
2	A2	20	SLC31A1	35290	831.238
2	A2	21	SLC31A1	36140.7	1601.06
2	A2	22	SLC31A1	37373.7	2753.32
2	A2	23	SLC31A1	40226.6	5525.34
2	A2	24	SLC31A1	45389.2	10607.2
2	A2	25	SLC31A1	54097.4	19234.6
2	A2	26	SLC31A1	68877.6	33934
2	A2	27	SLC31A1	89824.8	54800.3
2	A2	28	SLC31A1	116750	81644.9
2	A2	29	SLC31A1	144679	109493
2	A2	30	SLC31A1	166870	131603
2	A2	31	SLC31A1	181983	146635
2	A2	32	SLC31A1	191168	155740
2	A2	33	SLC31A1	196507	160998
2	A2	34	SLC31A1	199935	164345
2	A2	35	SLC31A1	203157	167486
2	A2	36	SLC31A1	206004	170252
2	A2	37	SLC31A1	208367	172534
2	A2	38	SLC31A1	210666	174753
2	A2	39	SLC31A1	212136	176142
2	A2	40	SLC31A1	213301	177226
3	A3	1	SLC31A1	28353.4	-802.617
3	A3	2	SLC31A1	28819.1	-391.922
3	A3	3	SLC31A1	29399	133.015
3	A3	4	SLC31A1	29273.7	-47.2136
3	A3	5	SLC31A1	29214.1	-161.806
3	A3	6	SLC31A1	29533.8	102.899
3	A3	7	SLC31A1	29486.3	0.451987
3	A3	8	SLC31A1	29391.6	-149.134
3	A3	9	SLC31A1	29489.7	-106.076
3	A3	10	SLC31A1	29491	-159.685
3	A3	11	SLC31A1	29818.7	113.082
3	A3	12	SLC31A1	30090.2	329.607
3	A3	13	SLC31A1	30055.5	239.949
3	A3	14	SLC31A1	29886.7	16.1755
3	A3	15	SLC31A1	29767.3	-158.161
3	A3	16	SLC31A1	29827.3	-153.106
3	A3	17	SLC31A1	29827.6	-207.764
3	A3	18	SLC31A1	30136.1	45.7764
3	A3	19	SLC31A1	30212.3	66.997
3	A3	20	SLC31A1	30755.5	555.161
3	A3	21	SLC31A1	31329.2	1073.93
3	A3	22	SLC31A1	31980	1669.82
3	A3	23	SLC31A1	34184.4	3819.2
3	A3	24	SLC31A1	36904.5	6484.41
3	A3	25	SLC31A1	42940	12464.9
3	A3	26	SLC31A1	53599	23068.9
3	A3	27	SLC31A1	70629.8	40044.8
3	A3	28	SLC31A1	94607.2	63967.2
3	A3	29	SLC31A1	122816	92120.8
3	A3	30	SLC31A1	149395	118645
3	A3	31	SLC31A1	169771	138966
3	A3	32	SLC31A1	182794	151934
3	A3	33	SLC31A1	190173	159259
3	A3	34	SLC31A1	194456	163486
3	A3	35	SLC31A1	197043	166018
3	A3	36	SLC31A1	199313	168233
3	A3	37	SLC31A1	201594	170459
3	A3	38	SLC31A1	203933	172743
3	A3	39	SLC31A1	205578	174334
3	A3	40	SLC31A1	206166	174866
4	A4	1	SLC31A1	27149.5	-1059.95
4	A4	2	SLC31A1	27452.4	-774.708
4	A4	3	SLC31A1	28247.9	3.0724
4	A4	4	SLC31A1	28481.9	219.347
4	A4	5	SLC31A1	28224	-56.2117
4	A4	6	SLC31A1	28144.9	-153.017
4	A4	7	SLC31A1	28392.4	76.8382
4	A4	8	SLC31A1	28159.7	-173.588
4	A4	9	SLC31A1	28070	-281.006
4	A4	10	SLC31A1	28376.6	7.95794
4	A4	11	SLC31A1	28481	94.6548
4	A4	12	SLC31A1	28405.9	1.89064
4	A4	13	SLC31A1	28524.7	102.97
4	A4	14	SLC31A1	28764	324.55
4	A4	15	SLC31A1	28689.4	232.333
4	A4	16	SLC31A1	28496.7	21.8752
4	A4	17	SLC31A1	28070.8	-421.666
4	A4	18	SLC31A1	28043.2	-466.954
4	A4	19	SLC31A1	28732.7	204.831
4	A4	20	SLC31A1	29270.3	724.762
4	A4	21	SLC31A1	29881.2	1317.99
4	A4	22	SLC31A1	30835.9	2255
4	A4	23	SLC31A1	32888	4289.41
4	A4	24	SLC31A1	36299.7	7683.41
4	A4	25	SLC31A1	42349.5	13715.5
4	A4	26	SLC31A1	53189.9	24538.3
4	A4	27	SLC31A1	71440	42770.6
4	A4	28	SLC31A1	97005.6	68318.5
4	A4	29	SLC31A1	127122	98417.4
4	A4	30	SLC31A1	155187	126464
4	A4	31	SLC31A1	176617	147877
4	A4	32	SLC31A1	189833	161076
4	A4	33	SLC31A1	196455	167680
4	A4	34	SLC31A1	198761	169968
4	A4	35	SLC31A1	199556	170745
4	A4	36	SLC31A1	199913	171084
4	A4	37	SLC31A1	199417	170571
4	A4	38	SLC31A1	199784	170920
4	A4	39	SLC31A1	199979	171098
4	A4	40	SLC31A1	199640	170741
5	A5	1	SLC31A1	28565.3	-704.634
5	A5	2	SLC31A1	28488	-794.18
5	A5	3	SLC31A1	28670.7	-623.721
5	A5	4	SLC31A1	29548.3	241.684
5	A5	5	SLC31A1	29672.3	353.433
5	A5	6	SLC31A1	29624.9	293.74
5	A5	7	SLC31A1	29535.1	191.789
5	A5	8	SLC31A1	29192.9	-162.679
5	A5	9	SLC31A1	29152.7	-215.095
5	A5	10	SLC31A1	29481	100.9
5	A5	11	SLC31A1	29243.6	-148.725
5	A5	12	SLC31A1	29173.5	-231.101
5	A5	13	SLC31A1	29482.4	65.6492
5	A5	14	SLC31A1	29580.1	151.095
5	A5	15	SLC31A1	29468.8	27.4899
5	A5	16	SLC31A1	29409.1	-44.4588
5	A5	17	SLC31A1	29553.3	87.5455
5	A5	18	SLC31A1	29668.3	190.331
5	A5	19	SLC31A1	30453.1	962.83
5	A5	20	SLC31A1	31683.7	2181.23
5	A5	21	SLC31A1	33620.3	4105.61
5	A5	22	SLC31A1	36181.6	6654.68
5	A5	23	SLC31A1	42125.5	12586.4
5	A5	24	SLC31A1	52749.7	23198.2
5	A5	25	SLC31A1	70510.6	40946.9
5	A5	26	SLC31A1	95999.5	66423.6
5	A5	27	SLC31A1	128434	98846
5	A5	28	SLC31A1	161635	132035
5	A5	29	SLC31A1	188779	159166
5	A5	30	SLC31A1	207468	177843
5	A5	31	SLC31A1	218465	188828
5	A5	32	SLC31A1	224635	194985
5	A5	33	SLC31A1	227784	198122
5	A5	34	SLC31A1	229799	200125
5	A5	35	SLC31A1	230425	200739
5	A5	36	SLC31A1	230332	200634
5	A5	37	SLC31A1	230126	200416
5	A5	38	SLC31A1	229690	199967
5	A5	39	SLC31A1	229366	199631
5	A5	40	SLC31A1	229329	199582
6	A6	1	SLC31A1	29102.2	-476.942
6	A6	2	SLC31A1	29324.2	-232.227
6	A6	3	SLC31A1	29741.1	207.497
6	A6	4	SLC31A1	29677.1	166.266
6	A6	5	SLC31A1	29299.2	-188.937
6	A6	6	SLC31A1	29174.8	-290.594
6	A6	7	SLC31A1	29205.4	-237.204
6	A6	8	SLC31A1	29266.5	-153.357
6	A6	9	SLC31A1	29636	238.968
6	A6	10	SLC31A1	29658.2	283.934
6	A6	11	SLC31A1	29568	216.407
6	A6	12	SLC31A1	29246.5	-82.2521
6	A6	13	SLC31A1	29156.1	-149.935
6	A6	14	SLC31A1	29273	-10.2677
6	A6	15	SLC31A1	29254.7	-5.77652
6	A6	16	SLC31A1	29243	5.25179
6	A6	17	SLC31A1	29247.7	32.7332
6	A6	18	SLC31A1	29522.1	329.892
6	A6	19	SLC31A1	29986.8	817.366
6	A6	20	SLC31A1	30823.4	1676.72
6	A6	21	SLC31A1	32231.5	3107.56
6	A6	22	SLC31A1	35074.2	5973.06
6	A6	23	SLC31A1	39971.7	10893.3
6	A6	24	SLC31A1	49072.7	20017
6	A6	25	SLC31A1	65017.3	35984.4
6	A6	26	SLC31A1	88589.8	59579.6
6	A6	27	SLC31A1	118561	89573.5
6	A6	28	SLC31A1	150543	121579
6	A6	29	SLC31A1	178580	149638
6	A6	30	SLC31A1	197653	168734
6	A6	31	SLC31A1	208922	180026
6	A6	32	SLC31A1	215369	186495
6	A6	33	SLC31A1	218840	189989
6	A6	34	SLC31A1	221299	192471
6	A6	35	SLC31A1	221331	192526
6	A6	36	SLC31A1	221509	192726
6	A6	37	SLC31A1	220852	192092
6	A6	38	SLC31A1	220736	191999
6	A6	39	SLC31A1	220524	191810
6	A6	40	SLC31A1	220431	191739
7	A7	1	SLC31A1	14227.5	-1577.03
7	A7	2	SLC31A1	14553.8	-1190.67
7	A7	3	SLC31A1	15502.9	-181.526
7	A7	4	SLC31A1	15718.4	93.9751
7	A7	5	SLC31A1	15616.6	52.2258
7	A7	6	SLC31A1	15485.2	-19.0771
7	A7	7	SLC31A1	15210.4	-233.87
7	A7	8	SLC31A1	15153.2	-231.039
7	A7	9	SLC31A1	15538.2	214.008
7	A7	10	SLC31A1	15639.9	375.757
7	A7	11	SLC31A1	15446.6	242.442
7	A7	12	SLC31A1	15258.9	114.804
7	A7	13	SLC31A1	15054.4	-29.6569
7	A7	14	SLC31A1	14888.5	-135.45
7	A7	15	SLC31A1	14701.4	-262.594
7	A7	16	SLC31A1	14687.4	-216.547
7	A7	17	SLC31A1	15129.8	285.914
7	A7	18	SLC31A1	15626.9	843.067
7	A7	19	SLC31A1	16284.7	1560.9
7	A7	20	SLC31A1	16581.5	1917.71
7	A7	21	SLC31A1	17833.3	3229.61
7	A7	22	SLC31A1	20435.6	5891.96
7	A7	23	SLC31A1	25838.8	11355.2
7	A7	24	SLC31A1	35109	20685.4
7	A7	25	SLC31A1	50602.1	36238.5
7	A7	26	SLC31A1	74617.1	60313.6
7	A7	27	SLC31A1	105619	91375.9
7	A7	28	SLC31A1	139767	125584
7	A7	29	SLC31A1	170022	155898
7	A7	30	SLC31A1	191928	177865
7	A7	31	SLC31A1	205197	191194
7	A7	32	SLC31A1	212210	198267
7	A7	33	SLC31A1	216556	202672
7	A7	34	SLC31A1	219150	205327
7	A7	35	SLC31A1	219734	205971
7	A7	36	SLC31A1	220185	206482
7	A7	37	SLC31A1	219917	206274
7	A7	38	SLC31A1	219690	206107
7	A7	39	SLC31A1	219125	205602
7	A7	40	SLC31A1	218906	205443
8	A8	1	SLC31A1	13500.8	-503.437
8	A8	2	SLC31A1	13663	-259.867
8	A8	3	SLC31A1	13705.6	-135.956
8	A8	4	SLC31A1	13807.6	47.485
8	A8	5	SLC31A1	13755.8	76.9456
8	A8	6	SLC31A1	13663	65.582
8	A8	7	SLC31A1	13471.8	-44.2893
8	A8	8	SLC31A1	13413.1	-21.6256
8	A8	9	SLC31A1	13489.7	136.306
8	A8	10	SLC31A1	13209.4	-62.6027
8	A8	11	SLC31A1	13104.1	-86.5181
8	A8	12	SLC31A1	13126.9	17.5715
8	A8	13	SLC31A1	13064.5	36.5731
8	A8	14	SLC31A1	12917.1	-29.4711
8	A8	15	SLC31A1	12935.9	70.68
8	A8	16	SLC31A1	13180.1	396.229
8	A8	17	SLC31A1	13309.7	607.148
8	A8	18	SLC31A1	13340.9	719.736
8	A8	19	SLC31A1	13524.4	984.604
8	A8	20	SLC31A1	13629.5	1171.01
8	A8	21	SLC31A1	14155.4	1778.31
8	A8	22	SLC31A1	14819.7	2523.99
8	A8	23	SLC31A1	16642.3	4427.92
8	A8	24	SLC31A1	19968.8	7835.77
8	A8	25	SLC31A1	25655.5	13603.9
8	A8	26	SLC31A1	35882.1	23911.8
8	A8	27	SLC31A1	52887.9	40998.9
8	A8	28	SLC31A1	77354.3	65546.7
8	A8	29	SLC31A1	106553	94826.6
8	A8	30	SLC31A1	135593	123948
8	A8	31	SLC31A1	157860	146297
8	A8	32	SLC31A1	171518	160035
8	A8	33	SLC31A1	178418	167017
8	A8	34	SLC31A1	180814	169494
8	A8	35	SLC31A1	181490	170252
8	A8	36	SLC31A1	181471	170315
8	A8	37	SLC31A1	181432	170356
8	A8	38	SLC31A1	181899	170905
8	A8	39	SLC31A1	181551	170638
8	A8	40	SLC31A1	181116	170284
9	A9	1
9	A9	2
9	A9	3
9	A9	4
9	A9	5
9	A9	6
9	A9	7
9	A9	8
9	A9	9
9	A9	10
9	A9	11
9	A9	12
9	A9	13
9	A9	14
9	A9	15
9	A9	16
9	A9	17
9	A9	18
9	A9	19
9	A9	20
9	A9	21
9	A9	22
9	A9	23
9	A9	24
9	A9	25
9	A9	26
9	A9	27
9	A9	28
9	A9	29
9	A9	30
9	A9	31
9	A9	32
9	A9	33
9	A9	34
9	A9	35
9	A9	36
9	A9	37
9	A9	38
9	A9	39
9	A9	40
10	A10	1
10	A10	2
10	A10	3
10	A10	4
10	A10	5
10	A10	6
10	A10	7
10	A10	8
10	A10	9
10	A10	10
10	A10	11
10	A10	12
10	A10	13
10	A10	14
10	A10	15
10	A10	16
10	A10	17
10	A10	18
10	A10	19
10	A10	20
10	A10	21
10	A10	22
10	A10	23
10	A10	24
10	A10	25
10	A10	26
10	A10	27
10	A10	28
10	A10	29
10	A10	30
10	A10	31
10	A10	32
10	A10	33
10	A10	34
10	A10	35
10	A10	36
10	A10	37
10	A10	38
10	A10	39
10	A10	40
11	A11	1
11	A11	2
11	A11	3
11	A11	4
11	A11	5
11	A11	6
11	A11	7
11	A11	8
11	A11	9
11	A11	10
11	A11	11
11	A11	12
11	A11	13
11	A11	14
11	A11	15
11	A11	16
11	A11	17
11	A11	18
11	A11	19
11	A11	20
11	A11	21
11	A11	22
11	A11	23
11	A11	24
11	A11	25
11	A11	26
11	A11	27
11	A11	28
11	A11	29
11	A11	30
11	A11	31
11	A11	32
11	A11	33
11	A11	34
11	A11	35
11	A11	36
11	A11	37
11	A11	38
11	A11	39
11	A11	40
12	A12	1
12	A12	2
12	A12	3
12	A12	4
12	A12	5
12	A12	6
12	A12	7
12	A12	8
12	A12	9
12	A12	10
12	A12	11
12	A12	12
12	A12	13
12	A12	14
12	A12	15
12	A12	16
12	A12	17
12	A12	18
12	A12	19
12	A12	20
12	A12	21
12	A12	22
12	A12	23
12	A12	24
12	A12	25
12	A12	26
12	A12	27
12	A12	28
12	A12	29
12	A12	30
12	A12	31
12	A12	32
12	A12	33
12	A12	34
12	A12	35
12	A12	36
12	A12	37
12	A12	38
12	A12	39
12	A12	40
13	B1	1	SLC31A1	46247.4	-704.582
13	B1	2	SLC31A1	46464.2	-443.554
13	B1	3	SLC31A1	46994.5	130.963
13	B1	4	SLC31A1	46691.3	-128.004
13	B1	5	SLC31A1	46548.7	-226.335
13	B1	6	SLC31A1	46695.4	-35.3882
13	B1	7	SLC31A1	46863	176.39
13	B1	8	SLC31A1	46718.2	75.8957
13	B1	9	SLC31A1	46571.4	-26.6773
13	B1	10	SLC31A1	46406.9	-146.969
13	B1	11	SLC31A1	46390.4	-119.194
13	B1	12	SLC31A1	46692.2	226.811
13	B1	13	SLC31A1	46785.3	364.129
13	B1	14	SLC31A1	46481.2	104.302
13	B1	15	SLC31A1	46271.4	-61.2984
13	B1	16	SLC31A1	45953.8	-334.625
13	B1	17	SLC31A1	46145.8	-98.413
13	B1	18	SLC31A1	47170.8	970.842
13	B1	19	SLC31A1	47158.7	1002.92
13	B1	20	SLC31A1	47254.5	1143.01
13	B1	21	SLC31A1	48367	2299.72
13	B1	22	SLC31A1	49651.2	3628.14
13	B1	23	SLC31A1	52490.9	6512.06
13	B1	24	SLC31A1	56853.4	10918.8
13	B1	25	SLC31A1	65409.6	19519.3
13	B1	26	SLC31A1	79568.1	33722
13	B1	27	SLC31A1	100585	54783.2
13	B1	28	SLC31A1	126615	80857.5
13	B1	29	SLC31A1	153656	107942
13	B1	30	SLC31A1	176923	131254
13	B1	31	SLC31A1	193111	147486
13	B1	32	SLC31A1	202702	157121
13	B1	33	SLC31A1	208522	162986
13	B1	34	SLC31A1	212579	167087
13	B1	35	SLC31A1	215778	170330
13	B1	36	SLC31A1	218265	172861
13	B1	37	SLC31A1	220161	174802
13	B1	38	SLC31A1	221828	176513
13	B1	39	SLC31A1	222895	177624
13	B1	40	SLC31A1	223423	178196
14	B2	1	SLC31A1	50408.2	-750.29
14	B2	2	SLC31A1	50514.8	-533.867
14	B2	3	SLC31A1	50919.2	-19.7655
14	B2	4	SLC31A1	51152.3	323.102
14	B2	5	SLC31A1	51011.9	292.454
14	B2	6	SLC31A1	50554.2	-55.4753
14	B2	7	SLC31A1	50397	-102.912
14	B2	8	SLC31A1	50529.2	138.971
14	B2	9	SLC31A1	50421.3	140.897
14	B2	10	SLC31A1	49737.7	-433.025
14	B2	11	SLC31A1	49526.6	-534.325
14	B2	12	SLC31A1	49525.4	-425.746
14	B2	13	SLC31A1	49567.9	-273.563
14	B2	14	SLC31A1	49875.9	144.266
14	B2	15	SLC31A1	49882.1	260.235
14	B2	16	SLC31A1	49823.2	311.075
14	B2	17	SLC31A1	49660.4	257.959
14	B2	18	SLC31A1	49268.5	-24.1466
14	B2	19	SLC31A1	49347.5	164.616
14	B2	20	SLC31A1	50122.1	1048.92
14	B2	21	SLC31A1	50844.3	1880.92
14	B2	22	SLC31A1	52411	3557.36
14	B2	23	SLC31A1	55105.4	6361.57
14	B2	24	SLC31A1	59952.3	11318.1
14	B2	25	SLC31A1	68917.8	20393.4
14	B2	26	SLC31A1	83467.2	35052.6
14	B2	27	SLC31A1	105182	56876.7
14	B2	28	SLC31A1	133626	85430.9
14	B2	29	SLC31A1	165050	116965
14	B2	30	SLC31A1	192659	144683
14	B2	31	SLC31A1	212607	164741
14	B2	32	SLC31A1	224340	176583
14	B2	33	SLC31A1	230489	182843
14	B2	34	SLC31A1	234864	187327
14	B2	35	SLC31A1	238384	190957
14	B2	36	SLC31A1	241289	193972
14	B2	37	SLC31A1	244098	196891
14	B2	38	SLC31A1	246295	199197
14	B2	39	SLC31A1	247346	200358
14	B2	40	SLC31A1	247516	200638
15	B3	1	SLC31A1	27323.1	-587.524
15	B3	2	SLC31A1	27350.8	-477.379
15	B3	3	SLC31A1	27987.4	241.62
15	B3	4	SLC31A1	27972.3	308.962
15	B3	5	SLC31A1	27623.9	43.1132
15	B3	6	SLC31A1	27457.7	-40.6928
15	B3	7	SLC31A1	27332.8	-83.1687
15	B3	8	SLC31A1	27005.2	-328.277
15	B3	9	SLC31A1	26934.9	-316.128
15	B3	10	SLC31A1	27164.7	-3.87969
15	B3	11	SLC31A1	27194.7	108.572
15	B3	12	SLC31A1	27006.9	3.30322
15	B3	13	SLC31A1	26545.9	-375.292
15	B3	14	SLC31A1	26534.5	-304.221
15	B3	15	SLC31A1	26925.3	169.038
15	B3	16	SLC31A1	26955.1	281.251
15	B3	17	SLC31A1	26887.1	295.801
15	B3	18	SLC31A1	26850.1	341.198
15	B3	19	SLC31A1	26994	567.564
15	B3	20	SLC31A1	27375.4	1031.39
15	B3	21	SLC31A1	28023.5	1762.02
15	B3	22	SLC31A1	28713.3	2534.22
15	B3	23	SLC31A1	30573	4476.37
15	B3	24	SLC31A1	34303.4	8289.29
15	B3	25	SLC31A1	41043.8	15112.1
15	B3	26	SLC31A1	51928.2	26078.9
15	B3	27	SLC31A1	69870.6	44103.9
15	B3	28	SLC31A1	94635	68950.7
15	B3	29	SLC31A1	123296	97694.3
15	B3	30	SLC31A1	150318	124798
15	B3	31	SLC31A1	170095	144658
15	B3	32	SLC31A1	182293	156938
15	B3	33	SLC31A1	189813	164541
15	B3	34	SLC31A1	194676	169486
15	B3	35	SLC31A1	197796	172689
15	B3	36	SLC31A1	200129	175104
15	B3	37	SLC31A1	201941	176999
15	B3	38	SLC31A1	202948	178088
15	B3	39	SLC31A1	203844	179067
15	B3	40	SLC31A1	203779	179084
16	B4	1	SLC31A1	33939.1	-563.34
16	B4	2	SLC31A1	33955	-470.894
16	B4	3	SLC31A1	34405.5	56.2013
16	B4	4	SLC31A1	34288.8	16.1166
16	B4	5	SLC31A1	34220.2	24.1061
16	B4	6	SLC31A1	34409.9	290.389
16	B4	7	SLC31A1	34147.3	104.323
16	B4	8	SLC31A1	33847.9	-118.406
16	B4	9	SLC31A1	33696.5	-193.264
16	B4	10	SLC31A1	33520.9	-292.22
16	B4	11	SLC31A1	33530.8	-205.773
16	B4	12	SLC31A1	33846.4	186.377
16	B4	13	SLC31A1	33717.2	133.827
16	B4	14	SLC31A1	33299.1	-207.679
16	B4	15	SLC31A1	33248.4	-181.846
16	B4	16	SLC31A1	33426.3	72.7215
16	B4	17	SLC31A1	33407.8	130.766
16	B4	18	SLC31A1	33384.8	184.361
16	B4	19	SLC31A1	33465.4	341.526
16	B4	20	SLC31A1	33637.5	590.223
16	B4	21	SLC31A1	34389.1	1418.49
16	B4	22	SLC31A1	34956.4	2062.37
16	B4	23	SLC31A1	36962.4	4144.91
16	B4	24	SLC31A1	40171.3	7430.47
16	B4	25	SLC31A1	46560.1	13895.8
16	B4	26	SLC31A1	57352.1	24764.4
16	B4	27	SLC31A1	74663.2	42152.1
16	B4	28	SLC31A1	99184.6	66750
16	B4	29	SLC31A1	128247	95889.5
16	B4	30	SLC31A1	155901	123620
16	B4	31	SLC31A1	176953	144748
16	B4	32	SLC31A1	190272	158144
16	B4	33	SLC31A1	197005	164953
16	B4	34	SLC31A1	199551	167576
16	B4	35	SLC31A1	200157	168258
16	B4	36	SLC31A1	199611	167789
16	B4	37	SLC31A1	199553	167808
16	B4	38	SLC31A1	199534	167865
16	B4	39	SLC31A1	199241	167649
16	B4	40	SLC31A1	199453	167938
17	B5	1	SLC31A1	34997.6	-208.07
17	B5	2	SLC31A1	35201.7	75.0329
17	B5	3	SLC31A1	35211.7	164.046
17	B5	4	SLC31A1	35115.2	146.528
17	B5	5	SLC31A1	35113.4	223.705
17	B5	6	SLC31A1	35014.3	203.632
17	B5	7	SLC31A1	34812.2	80.5167
17	B5	8	SLC31A1	34383	-269.665
17	B5	9	SLC31A1	34228.7	-345
17	B5	10	SLC31A1	34137.7	-357.057
17	B5	11	SLC31A1	33998	-417.767
17	B5	12	SLC31A1	34029.2	-307.574
17	B5	13	SLC31A1	34308.3	50.5137
17	B5	14	SLC31A1	34424.1	245.289
17	B5	15	SLC31A1	34378.8	279.005
17	B5	16	SLC31A1	34324.6	303.827
17	B5	17	SLC31A1	34255.4	313.59
17	B5	18	SLC31A1	34288.3	425.482
17	B5	19	SLC31A1	34852.2	1068.41
17	B5	20	SLC31A1	36280.6	2575.79
17	B5	21	SLC31A1	38829.1	5203.25
17	B5	22	SLC31A1	42853.7	9306.83
17	B5	23	SLC31A1	50667	17199.1
17	B5	24	SLC31A1	63828.5	30439.6
17	B5	25	SLC31A1	85516.6	52206.7
17	B5	26	SLC31A1	114753	81522
17	B5	27	SLC31A1	147620	114468
17	B5	28	SLC31A1	178814	145741
17	B5	29	SLC31A1	203150	170156
17	B5	30	SLC31A1	218646	185731
17	B5	31	SLC31A1	227137	194301
17	B5	32	SLC31A1	231249	198492
17	B5	33	SLC31A1	234018	201340
17	B5	34	SLC31A1	235271	202672
17	B5	35	SLC31A1	235550	203030
17	B5	36	SLC31A1	235438	202997
17	B5	37	SLC31A1	235187	202825
17	B5	38	SLC31A1	234939	202656
17	B5	39	SLC31A1	234807	202603
17	B5	40	SLC31A1	234424	202299
18	B6	1	SLC31A1	31438.8	-299.851
18	B6	2	SLC31A1	31616.9	-43.331
18	B6	3	SLC31A1	31511	-70.8031
18	B6	4	SLC31A1	31444.9	-58.3806
18	B6	5	SLC31A1	31557.1	132.221
18	B6	6	SLC31A1	31296.8	-49.6295
18	B6	7	SLC31A1	31216.5	-51.5118
18	B6	8	SLC31A1	31350.6	161.071
18	B6	9	SLC31A1	31146.3	35.2159
18	B6	10	SLC31A1	30996.7	-35.9417
18	B6	11	SLC31A1	30938.7	-15.5251
18	B6	12	SLC31A1	30900.6	24.8192
18	B6	13	SLC31A1	30725.8	-71.5357
18	B6	14	SLC31A1	30693.8	-25.0976
18	B6	15	SLC31A1	30750.7	110.282
18	B6	16	SLC31A1	30782.6	220.689
18	B6	17	SLC31A1	30948.5	465.013
18	B6	18	SLC31A1	31266.7	861.616
18	B6	19	SLC31A1	31549.1	1222.5
18	B6	20	SLC31A1	32323.8	2075.66
18	B6	21	SLC31A1	34187.8	4018.08
18	B6	22	SLC31A1	37793.1	7701.77
18	B6	23	SLC31A1	44367.3	14354.5
18	B6	24	SLC31A1	56230.2	26295.8
18	B6	25	SLC31A1	75129.6	45273.7
18	B6	26	SLC31A1	101515	71737.5
18	B6	27	SLC31A1	132681	102982
18	B6	28	SLC31A1	162686	133066
18	B6	29	SLC31A1	186469	156927
18	B6	30	SLC31A1	202243	172780
18	B6	31	SLC31A1	211543	182157
18	B6	32	SLC31A1	216641	187334
18	B6	33	SLC31A1	218990	189762
18	B6	34	SLC31A1	220216	191066
18	B6	35	SLC31A1	220384	191312
18	B6	36	SLC31A1	220205	191212
18	B6	37	SLC31A1	220384	191469
18	B6	38	SLC31A1	220007	191171
18	B6	39	SLC31A1	219488	190730
18	B6	40	SLC31A1	219442	190763
19	B7	1	SLC31A1	25135.9	-264.409
19	B7	2	SLC31A1	25097.8	-152.331
19	B7	3	SLC31A1	25281.7	181.766
19	B7	4	SLC31A1	25140.7	190.928
19	B7	5	SLC31A1	24818.6	19.0545
19	B7	6	SLC31A1	24681.9	32.5132
19	B7	7	SLC31A1	24668.9	169.648
19	B7	8	SLC31A1	24138.4	-210.675
19	B7	9	SLC31A1	23922.6	-276.247
19	B7	10	SLC31A1	23890.2	-158.55
19	B7	11	SLC31A1	23753	-145.512
19	B7	12	SLC31A1	23472.6	-275.803
19	B7	13	SLC31A1	23393.5	-204.68
19	B7	14	SLC31A1	23514.7	66.6751
19	B7	15	SLC31A1	23529.3	231.481
19	B7	16	SLC31A1	23461.8	314.163
19	B7	17	SLC31A1	23062.7	65.2388
19	B7	18	SLC31A1	23163.1	315.789
19	B7	19	SLC31A1	24008	1310.85
19	B7	20	SLC31A1	24692.9	2145.9
19	B7	21	SLC31A1	26862.3	4465.47
19	B7	22	SLC31A1	30431.7	8185.05
19	B7	23	SLC31A1	36993.7	14897.3
19	B7	24	SLC31A1	49047.8	27101.5
19	B7	25	SLC31A1	68308.3	46512.2
19	B7	26	SLC31A1	96116.9	74471
19	B7	27	SLC31A1	129800	108304
19	B7	28	SLC31A1	163375	142030
19	B7	29	SLC31A1	190907	169711
19	B7	30	SLC31A1	209281	188236
19	B7	31	SLC31A1	219380	198485
19	B7	32	SLC31A1	224961	204216
19	B7	33	SLC31A1	228671	208076
19	B7	34	SLC31A1	230353	209909
19	B7	35	SLC31A1	231246	210952
19	B7	36	SLC31A1	231059	210915
19	B7	37	SLC31A1	230826	210832
19	B7	38	SLC31A1	230606	210762
19	B7	39	SLC31A1	230112	210419
19	B7	40	SLC31A1	230225	210681
20	B8	1	SLC31A1	31005.1	-23.486
20	B8	2	SLC31A1	30936	58.4323
20	B8	3	SLC31A1	30741.4	14.7588
20	B8	4	SLC31A1	30485.1	-90.5983
20	B8	5	SLC31A1	30352.3	-72.4554
20	B8	6	SLC31A1	30339.6	65.8301
20	B8	7	SLC31A1	30242.2	119.385
20	B8	8	SLC31A1	29989.8	18.0242
20	B8	9	SLC31A1	29821.2	0.313601
20	B8	10	SLC31A1	29700	30.144
20	B8	11	SLC31A1	29492.8	-26.0881
20	B8	12	SLC31A1	29308.6	-59.3143
20	B8	13	SLC31A1	29281.1	64.0884
20	B8	14	SLC31A1	29323.4	257.356
20	B8	15	SLC31A1	29326.2	411.095
20	B8	16	SLC31A1	29318.7	554.609
20	B8	17	SLC31A1	29406	792.92
20	B8	18	SLC31A1	29618	1155.89
20	B8	19	SLC31A1	29680.6	1369.38
20	B8	20	SLC31A1	30041.1	1880.91
20	B8	21	SLC31A1	31014	3004.72
20	B8	22	SLC31A1	32275.9	4417.63
20	B8	23	SLC31A1	34987.1	7279.72
20	B8	24	SLC31A1	39900.7	12344.4
20	B8	25	SLC31A1	49278	21872.6
20	B8	26	SLC31A1	64219.8	36965.3
20	B8	27	SLC31A1	87669.1	60565.7
20	B8	28	SLC31A1	119025	92072.2
20	B8	29	SLC31A1	153528	126727
20	B8	30	SLC31A1	184145	157494
20	B8	31	SLC31A1	206110	179611
20	B8	32	SLC31A1	218233	191885
20	B8	33	SLC31A1	224302	198104
20	B8	34	SLC31A1	226738	200691
20	B8	35	SLC31A1	227679	201783
20	B8	36	SLC31A1	228072	202327
20	B8	37	SLC31A1	228142	202548
20	B8	38	SLC31A1	227733	202290
20	B8	39	SLC31A1	227889	202597
20	B8	40	SLC31A1	228276	203135
21	B9	1
21	B9	2
21	B9	3
21	B9	4
21	B9	5
21	B9	6
21	B9	7
21	B9	8
21	B9	9
21	B9	10
21	B9	11
21	B9	12
21	B9	13
21	B9	14
21	B9	15
21	B9	16
21	B9	17
21	B9	18
21	B9	19
21	B9	20
21	B9	21
21	B9	22
21	B9	23
21	B9	24
21	B9	25
21	B9	26
21	B9	27
21	B9	28
21	B9	29
21	B9	30
21	B9	31
21	B9	32
21	B9	33
21	B9	34
21	B9	35
21	B9	36
21	B9	37
21	B9	38
21	B9	39
21	B9	40
22	B10	1
22	B10	2
22	B10	3
22	B10	4
22	B10	5
22	B10	6
22	B10	7
22	B10	8
22	B10	9
22	B10	10
22	B10	11
22	B10	12
22	B10	13
22	B10	14
22	B10	15
22	B10	16
22	B10	17
22	B10	18
22	B10	19
22	B10	20
22	B10	21
22	B10	22
22	B10	23
22	B10	24
22	B10	25
22	B10	26
22	B10	27
22	B10	28
22	B10	29
22	B10	30
22	B10	31
22	B10	32
22	B10	33
22	B10	34
22	B10	35
22	B10	36
22	B10	37
22	B10	38
22	B10	39
22	B10	40
23	B11	1
23	B11	2
23	B11	3
23	B11	4
23	B11	5
23	B11	6
23	B11	7
23	B11	8
23	B11	9
23	B11	10
23	B11	11
23	B11	12
23	B11	13
23	B11	14
23	B11	15
23	B11	16
23	B11	17
23	B11	18
23	B11	19
23	B11	20
23	B11	21
23	B11	22
23	B11	23
23	B11	24
23	B11	25
23	B11	26
23	B11	27
23	B11	28
23	B11	29
23	B11	30
23	B11	31
23	B11	32
23	B11	33
23	B11	34
23	B11	35
23	B11	36
23	B11	37
23	B11	38
23	B11	39
23	B11	40
24	B12	1
24	B12	2
24	B12	3
24	B12	4
24	B12	5
24	B12	6
24	B12	7
24	B12	8
24	B12	9
24	B12	10
24	B12	11
24	B12	12
24	B12	13
24	B12	14
24	B12	15
24	B12	16
24	B12	17
24	B12	18
24	B12	19
24	B12	20
24	B12	21
24	B12	22
24	B12	23
24	B12	24
24	B12	25
24	B12	26
24	B12	27
24	B12	28
24	B12	29
24	B12	30
24	B12	31
24	B12	32
24	B12	33
24	B12	34
24	B12	35
24	B12	36
24	B12	37
24	B12	38
24	B12	39
24	B12	40
25	C1	1	SLC31A1	39223.9	-858.999
25	C1	2	SLC31A1	39398.9	-652.583
25	C1	3	SLC31A1	39688.7	-331.356
25	C1	4	SLC31A1	39981.6	-6.94811
25	C1	5	SLC31A1	40171.2	214.061
25	C1	6	SLC31A1	40088.6	162.91
25	C1	7	SLC31A1	39960.9	66.6493
25	C1	8	SLC31A1	39828.6	-34.2167
25	C1	9	SLC31A1	39642	-189.337
25	C1	10	SLC31A1	39646.7	-153.195
25	C1	11	SLC31A1	40009.8	241.349
25	C1	12	SLC31A1	39899.2	162.175
25	C1	13	SLC31A1	39807.2	101.661
25	C1	14	SLC31A1	39830.8	156.732
25	C1	15	SLC31A1	39494.4	-148.247
25	C1	16	SLC31A1	39369	-242.238
25	C1	17	SLC31A1	39448.6	-131.186
25	C1	18	SLC31A1	39678.3	129.963
25	C1	19	SLC31A1	40054.5	537.683
25	C1	20	SLC31A1	40357.5	872.095
25	C1	21	SLC31A1	41168	1714.02
25	C1	22	SLC31A1	43121.6	3699.1
25	C1	23	SLC31A1	46298.5	6907.46
25	C1	24	SLC31A1	52394.5	13034.9
25	C1	25	SLC31A1	63109.2	23781
25	C1	26	SLC31A1	80207	40910.2
25	C1	27	SLC31A1	105403	66137.3
25	C1	28	SLC31A1	136242	97007.9
25	C1	29	SLC31A1	166868	127665
25	C1	30	SLC31A1	191882	152711
25	C1	31	SLC31A1	208827	169688
25	C1	32	SLC31A1	217740	178632
25	C1	33	SLC31A1	222988	183911
25	C1	34	SLC31A1	226090	187044
25	C1	35	SLC31A1	227938	188924
25	C1	36	SLC31A1	228954	189972
25	C1	37	SLC31A1	228562	189611
25	C1	38	SLC31A1	228025	189105
25	C1	39	SLC31A1	228853	189965
25	C1	40	SLC31A1	228481	189624
26	C2	1	SLC31A1	33626.3	-1236.34
26	C2	2	SLC31A1	33661.5	-1095.67
26	C2	3	SLC31A1	34386.1	-265.455
26	C2	4	SLC31A1	34979.1	433.073
26	C2	5	SLC31A1	34741.3	300.839
26	C2	6	SLC31A1	33957.2	-377.722
26	C2	7	SLC31A1	33822.6	-406.792
26	C2	8	SLC31A1	34164.8	40.9983
26	C2	9	SLC31A1	33990	-28.2781
26	C2	10	SLC31A1	33913.1	0.347837
26	C2	11	SLC31A1	34074.4	267.169
26	C2	12	SLC31A1	33928	226.303
26	C2	13	SLC31A1	33730.6	134.487
26	C2	14	SLC31A1	33361.1	-129.41
26	C2	15	SLC31A1	33250.3	-134.663
26	C2	16	SLC31A1	33218.6	-60.8967
26	C2	17	SLC31A1	33296.9	122.956
26	C2	18	SLC31A1	33659.8	591.472
26	C2	19	SLC31A1	33987.1	1024.31
26	C2	20	SLC31A1	34784.4	1927.15
26	C2	21	SLC31A1	35185.5	2433.8
26	C2	22	SLC31A1	36999.7	4353.55
26	C2	23	SLC31A1	40713.6	8172.98
26	C2	24	SLC31A1	47147.6	14712.6
26	C2	25	SLC31A1	58485.3	26155.8
26	C2	26	SLC31A1	77197.3	44973.3
26	C2	27	SLC31A1	104040	71921.4
26	C2	28	SLC31A1	137096	105083
26	C2	29	SLC31A1	170387	138480
26	C2	30	SLC31A1	197493	165691
26	C2	31	SLC31A1	215702	184006
26	C2	32	SLC31A1	225890	194299
26	C2	33	SLC31A1	231605	200119
26	C2	34	SLC31A1	235507	204127
26	C2	35	SLC31A1	236942	205668
26	C2	36	SLC31A1	237561	206393
26	C2	37	SLC31A1	237692	206629
26	C2	38	SLC31A1	237433	206475
26	C2	39	SLC31A1	237477	206625
26	C2	40	SLC31A1	237218	206471
27	C3	1	SLC31A1	33471.7	-561.584
27	C3	2	SLC31A1	33703.6	-250.31
27	C3	3	SLC31A1	33814.4	-60.0988
27	C3	4	SLC31A1	33705.2	-89.9032
27	C3	5	SLC31A1	33642.1	-73.6413
27	C3	6	SLC31A1	33793.2	156.875
27	C3	7	SLC31A1	33812.2	255.289
27	C3	8	SLC31A1	33324.7	-152.789
27	C3	9	SLC31A1	33173.5	-224.59
27	C3	10	SLC31A1	33304.1	-14.6596
27	C3	11	SLC31A1	33512.3	272.977
27	C3	12	SLC31A1	33359	199.099
27	C3	13	SLC31A1	33052.7	-27.8464
27	C3	14	SLC31A1	32850.3	-150.803
27	C3	15	SLC31A1	32831.8	-89.9084
27	C3	16	SLC31A1	32905.1	62.7324
27	C3	17	SLC31A1	32933.6	170.701
27	C3	18	SLC31A1	33110.2	426.631
27	C3	19	SLC31A1	33429.9	825.788
27	C3	20	SLC31A1	33996.1	1471.31
27	C3	21	SLC31A1	34953.2	2507.82
27	C3	22	SLC31A1	36772.7	4406.76
27	C3	23	SLC31A1	40151.9	7865.38
27	C3	24	SLC31A1	46348.1	14140.9
27	C3	25	SLC31A1	57228.9	25101.2
27	C3	26	SLC31A1	75239.7	43191.3
27	C3	27	SLC31A1	101192	69222.6
27	C3	28	SLC31A1	132963	101074
27	C3	29	SLC31A1	165772	133962
27	C3	30	SLC31A1	192283	160552
27	C3	31	SLC31A1	208887	177236
27	C3	32	SLC31A1	218780	187208
27	C3	33	SLC31A1	224390	192897
27	C3	34	SLC31A1	227503	196089
27	C3	35	SLC31A1	229145	197811
27	C3	36	SLC31A1	229684	198429
27	C3	37	SLC31A1	229448	198273
27	C3	38	SLC31A1	229428	198333
27	C3	39	SLC31A1	229154	198138
27	C3	40	SLC31A1	228469	197532
28	C4	1	SLC31A1	33256.9	-804.185
28	C4	2	SLC31A1	33489.6	-457.051
28	C4	3	SLC31A1	33645.2	-187.042
28	C4	4	SLC31A1	33861.1	143.259
28	C4	5	SLC31A1	33892.9	289.561
28	C4	6	SLC31A1	33354.9	-134.016
28	C4	7	SLC31A1	33170.4	-204.101
28	C4	8	SLC31A1	33265.5	5.47007
28	C4	9	SLC31A1	33209.8	64.1389
28	C4	10	SLC31A1	33142.8	111.534
28	C4	11	SLC31A1	32965.1	48.3595
28	C4	12	SLC31A1	32717.9	-84.4815
28	C4	13	SLC31A1	32526.1	-161.822
28	C4	14	SLC31A1	32521.1	-52.4074
28	C4	15	SLC31A1	32687.9	228.804
28	C4	16	SLC31A1	32277.4	-67.2572
28	C4	17	SLC31A1	32232.8	2.55619
28	C4	18	SLC31A1	32557.9	442.164
28	C4	19	SLC31A1	32765.2	763.837
28	C4	20	SLC31A1	33093.3	1206.37
28	C4	21	SLC31A1	33321.8	1549.32
28	C4	22	SLC31A1	34475.3	2817.26
28	C4	23	SLC31A1	36760.6	5216.94
28	C4	24	SLC31A1	40420.6	8991.38
28	C4	25	SLC31A1	47582.8	16268
28	C4	26	SLC31A1	59433.9	28233.6
28	C4	27	SLC31A1	78581.2	47495.3
28	C4	28	SLC31A1	105784	74812.4
28	C4	29	SLC31A1	136385	105528
28	C4	30	SLC31A1	164112	133369
28	C4	31	SLC31A1	184704	154076
28	C4	32	SLC31A1	196672	166159
28	C4	33	SLC31A1	202055	171656
28	C4	34	SLC31A1	204323	174039
28	C4	35	SLC31A1	204663	174492
28	C4	36	SLC31A1	205043	174987
28	C4	37	SLC31A1	204491	174550
28	C4	38	SLC31A1	204647	174820
28	C4	39	SLC31A1	204456	174743
28	C4	40	SLC31A1	203841	174243
29	C5	1	SLC31A1	35016.8	-252.026
29	C5	2	SLC31A1	35147.4	-6.31439
29	C5	3	SLC31A1	35094.4	55.7684
29	C5	4	SLC31A1	34970.6	47.1286
29	C5	5	SLC31A1	34766.9	-41.4917
29	C5	6	SLC31A1	34643.8	-49.4948
29	C5	7	SLC31A1	34598.3	20.1857
29	C5	8	SLC31A1	34346.7	-116.353
29	C5	9	SLC31A1	34236.4	-111.473
29	C5	10	SLC31A1	34305.4	72.649
29	C5	11	SLC31A1	34269.6	151.982
29	C5	12	SLC31A1	34053.5	51.0177
29	C5	13	SLC31A1	33837.7	-49.751
29	C5	14	SLC31A1	33742.1	-30.1682
29	C5	15	SLC31A1	33680.2	23.0006
29	C5	16	SLC31A1	33642.7	100.669
29	C5	17	SLC31A1	33630.5	203.588
29	C5	18	SLC31A1	33497.9	186.14
29	C5	19	SLC31A1	33530.2	333.574
29	C5	20	SLC31A1	33936.1	854.544
29	C5	21	SLC31A1	34708.1	1741.67
29	C5	22	SLC31A1	36065.2	3213.93
29	C5	23	SLC31A1	38830.8	6094.65
29	C5	24	SLC31A1	43877.3	11256.3
29	C5	25	SLC31A1	53010.3	20504.4
29	C5	26	SLC31A1	68329.4	35938.6
29	C5	27	SLC31A1	91094.8	58819.1
29	C5	28	SLC31A1	121394	89233.4
29	C5	29	SLC31A1	154403	122358
29	C5	30	SLC31A1	182765	150835
29	C5	31	SLC31A1	202870	171055
29	C5	32	SLC31A1	215011	183311
29	C5	33	SLC31A1	222327	190742
29	C5	34	SLC31A1	226604	195134
29	C5	35	SLC31A1	229089	197734
29	C5	36	SLC31A1	230390	199150
29	C5	37	SLC31A1	230460	199336
29	C5	38	SLC31A1	230595	199586
29	C5	39	SLC31A1	230434	199540
29	C5	40	SLC31A1	230014	199235
30	C6	1	SLC31A1	22840.8	-210.972
30	C6	2	SLC31A1	22778.6	-97.1149
30	C6	3	SLC31A1	22825.6	125.86
30	C6	4	SLC31A1	22777.1	253.331
30	C6	5	SLC31A1	22578.9	231.108
30	C6	6	SLC31A1	21979.6	-192.249
30	C6	7	SLC31A1	21720.5	-275.322
30	C6	8	SLC31A1	21630.8	-189.13
30	C6	9	SLC31A1	21488.1	-155.837
30	C6	10	SLC31A1	21320.8	-147.155
30	C6	11	SLC31A1	21192.4	-99.5301
30	C6	12	SLC31A1	21123.2	7.26292
30	C6	13	SLC31A1	21031.3	91.3099
30	C6	14	SLC31A1	21030.9	266.898
30	C6	15	SLC31A1	20917.8	329.759
30	C6	16	SLC31A1	20165.7	-246.305
30	C6	17	SLC31A1	19995.3	-240.764
30	C6	18	SLC31A1	20112.8	52.7303
30	C6	19	SLC31A1	20253.3	369.195
30	C6	20	SLC31A1	20315.8	607.66
30	C6	21	SLC31A1	20570.5	1038.29
30	C6	22	SLC31A1	22093.9	2737.67
30	C6	23	SLC31A1	24483.3	5303.11
30	C6	24	SLC31A1	28574.2	9570.03
30	C6	25	SLC31A1	36218.4	17390.2
30	C6	26	SLC31A1	49448.2	30795.9
30	C6	27	SLC31A1	70186.5	51710.2
30	C6	28	SLC31A1	98629.5	80329.2
30	C6	29	SLC31A1	131951	113827
30	C6	30	SLC31A1	162294	144346
30	C6	31	SLC31A1	185270	167498
30	C6	32	SLC31A1	199661	182064
30	C6	33	SLC31A1	208374	190953
30	C6	34	SLC31A1	213842	196598
30	C6	35	SLC31A1	216806	199738
30	C6	36	SLC31A1	218653	201760
30	C6	37	SLC31A1	219519	202803
30	C6	38	SLC31A1	219509	202969
30	C6	39	SLC31A1	219119	202754
30	C6	40	SLC31A1	218924	202736
31	C7	1	SLC31A1	28788.8	-276.283
31	C7	2	SLC31A1	28746.5	-160.057
31	C7	3	SLC31A1	28932.3	184.456
31	C7	4	SLC31A1	28867.4	278.138
31	C7	5	SLC31A1	28663.5	232.854
31	C7	6	SLC31A1	27830.2	-441.806
31	C7	7	SLC31A1	27571.7	-541.725
31	C7	8	SLC31A1	27683	-271.772
31	C7	9	SLC31A1	27627.9	-168.294
31	C7	10	SLC31A1	27571.5	-66.0891
31	C7	11	SLC31A1	27766.3	287.315
31	C7	12	SLC31A1	27759.9	439.59
31	C7	13	SLC31A1	27501	339.246
31	C7	14	SLC31A1	27235	231.861
31	C7	15	SLC31A1	26715.2	-129.306
31	C7	16	SLC31A1	26509.7	-176.187
31	C7	17	SLC31A1	26329	-198.281
31	C7	18	SLC31A1	26351.7	-16.8987
31	C7	19	SLC31A1	26623.2	413.132
31	C7	20	SLC31A1	26765.2	713.772
31	C7	21	SLC31A1	27212	1319.17
31	C7	22	SLC31A1	28252.8	2518.63
31	C7	23	SLC31A1	30612.4	5036.84
31	C7	24	SLC31A1	34808.6	9391.66
31	C7	25	SLC31A1	42850.3	17592
31	C7	26	SLC31A1	56547.1	31447.4
31	C7	27	SLC31A1	77230.8	52289.7
31	C7	28	SLC31A1	105544	80761.4
31	C7	29	SLC31A1	137933	113309
31	C7	30	SLC31A1	166925	142460
31	C7	31	SLC31A1	187595	163288
31	C7	32	SLC31A1	200682	176534
31	C7	33	SLC31A1	208736	184746
31	C7	34	SLC31A1	213751	189920
31	C7	35	SLC31A1	216923	193251
31	C7	36	SLC31A1	218343	194829
31	C7	37	SLC31A1	219036	195681
31	C7	38	SLC31A1	219616	196420
31	C7	39	SLC31A1	219834	196796
31	C7	40	SLC31A1	219370	196491
32	C8	1	SLC31A1	25307.8	-318.009
32	C8	2	SLC31A1	25352.5	-122.451
32	C8	3	SLC31A1	25283.8	-40.2229
32	C8	4	SLC31A1	25287.2	114.048
32	C8	5	SLC31A1	25054.9	32.5905
32	C8	6	SLC31A1	24836.5	-34.9062
32	C8	7	SLC31A1	24675.8	-44.7427
32	C8	8	SLC31A1	24539.6	-30.0362
32	C8	9	SLC31A1	24407.2	-11.5505
32	C8	10	SLC31A1	24210.8	-56.9983
32	C8	11	SLC31A1	24095.9	-21.0165
32	C8	12	SLC31A1	24031.9	65.8189
32	C8	13	SLC31A1	23833.3	18.1094
32	C8	14	SLC31A1	23653.6	-10.7232
32	C8	15	SLC31A1	23533	19.6297
32	C8	16	SLC31A1	23359	-3.47634
32	C8	17	SLC31A1	23339.1	127.49
32	C8	18	SLC31A1	23510.8	450.073
32	C8	19	SLC31A1	23845.6	935.764
32	C8	20	SLC31A1	23930.9	1171.92
32	C8	21	SLC31A1	24435.5	1827.41
32	C8	22	SLC31A1	25904.6	3447.35
32	C8	23	SLC31A1	28266.6	5960.3
32	C8	24	SLC31A1	32142.9	9987.5
32	C8	25	SLC31A1	39653.6	17649.1
32	C8	26	SLC31A1	52368.9	30515.2
32	C8	27	SLC31A1	72517.6	50814.8
32	C8	28	SLC31A1	100675	79123.1
32	C8	29	SLC31A1	133278	111877
32	C8	30	SLC31A1	163285	142035
32	C8	31	SLC31A1	184748	163649
32	C8	32	SLC31A1	197323	176374
32	C8	33	SLC31A1	203741	182943
32	C8	34	SLC31A1	205743	185096
32	C8	35	SLC31A1	206048	185552
32	C8	36	SLC31A1	206127	185782
32	C8	37	SLC31A1	205979	185785
32	C8	38	SLC31A1	206023	185980
32	C8	39	SLC31A1	206008	186115
32	C8	40	SLC31A1	205568	185826
33	C9	1
33	C9	2
33	C9	3
33	C9	4
33	C9	5
33	C9	6
33	C9	7
33	C9	8
33	C9	9
33	C9	10
33	C9	11
33	C9	12
33	C9	13
33	C9	14
33	C9	15
33	C9	16
33	C9	17
33	C9	18
33	C9	19
33	C9	20
33	C9	21
33	C9	22
33	C9	23
33	C9	24
33	C9	25
33	C9	26
33	C9	27
33	C9	28
33	C9	29
33	C9	30
33	C9	31
33	C9	32
33	C9	33
33	C9	34
33	C9	35
33	C9	36
33	C9	37
33	C9	38
33	C9	39
33	C9	40
34	C10	1
34	C10	2
34	C10	3
34	C10	4
34	C10	5
34	C10	6
34	C10	7
34	C10	8
34	C10	9
34	C10	10
34	C10	11
34	C10	12
34	C10	13
34	C10	14
34	C10	15
34	C10	16
34	C10	17
34	C10	18
34	C10	19
34	C10	20
34	C10	21
34	C10	22
34	C10	23
34	C10	24
34	C10	25
34	C10	26
34	C10	27
34	C10	28
34	C10	29
34	C10	30
34	C10	31
34	C10	32
34	C10	33
34	C10	34
34	C10	35
34	C10	36
34	C10	37
34	C10	38
34	C10	39
34	C10	40
35	C11	1
35	C11	2
35	C11	3
35	C11	4
35	C11	5
35	C11	6
35	C11	7
35	C11	8
35	C11	9
35	C11	10
35	C11	11
35	C11	12
35	C11	13
35	C11	14
35	C11	15
35	C11	16
35	C11	17
35	C11	18
35	C11	19
35	C11	20
35	C11	21
35	C11	22
35	C11	23
35	C11	24
35	C11	25
35	C11	26
35	C11	27
35	C11	28
35	C11	29
35	C11	30
35	C11	31
35	C11	32
35	C11	33
35	C11	34
35	C11	35
35	C11	36
35	C11	37
35	C11	38
35	C11	39
35	C11	40
36	C12	1
36	C12	2
36	C12	3
36	C12	4
36	C12	5
36	C12	6
36	C12	7
36	C12	8
36	C12	9
36	C12	10
36	C12	11
36	C12	12
36	C12	13
36	C12	14
36	C12	15
36	C12	16
36	C12	17
36	C12	18
36	C12	19
36	C12	20
36	C12	21
36	C12	22
36	C12	23
36	C12	24
36	C12	25
36	C12	26
36	C12	27
36	C12	28
36	C12	29
36	C12	30
36	C12	31
36	C12	32
36	C12	33
36	C12	34
36	C12	35
36	C12	36
36	C12	37
36	C12	38
36	C12	39
36	C12	40
37	D1	1	SLC31A1	33217.2	-194.601
37	D1	2	SLC31A1	33275.2	-134.648
37	D1	3	SLC31A1	33446.3	38.3176
37	D1	4	SLC31A1	33807.6	401.568
37	D1	5	SLC31A1	33444.9	40.7089
37	D1	6	SLC31A1	33390.9	-11.4002
37	D1	7	SLC31A1	33660.2	259.811
37	D1	8	SLC31A1	33243.2	-155.275
37	D1	9	SLC31A1	33116.6	-279.981
37	D1	10	SLC31A1	33166.8	-227.911
37	D1	11	SLC31A1	33188.6	-204.215
37	D1	12	SLC31A1	33272.1	-118.738
37	D1	13	SLC31A1	33367	-21.9604
37	D1	14	SLC31A1	33144.9	-242.148
37	D1	15	SLC31A1	33130.5	-254.702
37	D1	16	SLC31A1	33414.6	31.3648
37	D1	17	SLC31A1	33751.9	370.51
37	D1	18	SLC31A1	33753.5	374.049
37	D1	19	SLC31A1	33769.2	391.596
37	D1	20	SLC31A1	34046.5	670.819
37	D1	21	SLC31A1	34733.6	1359.81
37	D1	22	SLC31A1	36435.3	3063.39
37	D1	23	SLC31A1	39175.8	5805.84
37	D1	24	SLC31A1	44748.2	11380.1
37	D1	25	SLC31A1	53787.2	20421
37	D1	26	SLC31A1	69524.4	36160.1
37	D1	27	SLC31A1	93386.2	60023.8
37	D1	28	SLC31A1	123413	90052.4
37	D1	29	SLC31A1	154966	121608
37	D1	30	SLC31A1	182457	149101
37	D1	31	SLC31A1	201528	168174
37	D1	32	SLC31A1	213375	180022
37	D1	33	SLC31A1	221125	187774
37	D1	34	SLC31A1	225881	192532
37	D1	35	SLC31A1	229523	196176
37	D1	36	SLC31A1	232600	199255
37	D1	37	SLC31A1	235124	201781
37	D1	38	SLC31A1	236351	203010
37	D1	39	SLC31A1	236918	203579
37	D1	40	SLC31A1	237614	204276
38	D2	1	SLC31A1	28110.8	-834.004
38	D2	2	SLC31A1	28295.4	-652.19
38	D2	3	SLC31A1	28727.1	-223.304
38	D2	4	SLC31A1	28990.4	37.2475
38	D2	5	SLC31A1	28997.9	41.9731
38	D2	6	SLC31A1	29123.1	164.394
38	D2	7	SLC31A1	29019.2	57.7428
38	D2	8	SLC31A1	28942.1	-22.098
38	D2	9	SLC31A1	29071.5	104.512
38	D2	10	SLC31A1	29010.2	40.4998
38	D2	11	SLC31A1	28790.6	-181.896
38	D2	12	SLC31A1	28766.6	-208.695
38	D2	13	SLC31A1	29122.5	144.423
38	D2	14	SLC31A1	29123.3	142.451
38	D2	15	SLC31A1	29042.5	58.9425
38	D2	16	SLC31A1	28830.1	-156.193
38	D2	17	SLC31A1	28794.9	-194.2
38	D2	18	SLC31A1	29115.7	123.797
38	D2	19	SLC31A1	29264	269.414
38	D2	20	SLC31A1	29877.7	880.25
38	D2	21	SLC31A1	30323.5	1323.31
38	D2	22	SLC31A1	31527.5	2524.53
38	D2	23	SLC31A1	33541.6	4535.85
38	D2	24	SLC31A1	37547.9	8539.4
38	D2	25	SLC31A1	45097.8	16086.5
38	D2	26	SLC31A1	57732.4	28718.4
38	D2	27	SLC31A1	78091.4	49074.6
38	D2	28	SLC31A1	105567	76547
38	D2	29	SLC31A1	138330	109308
38	D2	30	SLC31A1	168973	139948
38	D2	31	SLC31A1	191822	162794
38	D2	32	SLC31A1	206052	177022
38	D2	33	SLC31A1	214686	185652
38	D2	34	SLC31A1	219562	190526
38	D2	35	SLC31A1	222743	193704
38	D2	36	SLC31A1	225742	196701
38	D2	37	SLC31A1	226917	197873
38	D2	38	SLC31A1	227237	198190
38	D2	39	SLC31A1	227905	198855
38	D2	40	SLC31A1	228168	199115
39	D3	1	SLC31A1	29726.3	-227.776
39	D3	2	SLC31A1	29866.5	-35.958
39	D3	3	SLC31A1	29845.7	-5.07215
39	D3	4	SLC31A1	29731.7	-67.4226
39	D3	5	SLC31A1	29720.3	-27.2301
39	D3	6	SLC31A1	29967.1	271.255
39	D3	7	SLC31A1	29893.2	249.008
39	D3	8	SLC31A1	29592.6	0.0212311
39	D3	9	SLC31A1	29436.2	-104.745
39	D3	10	SLC31A1	29245.6	-243.676
39	D3	11	SLC31A1	29139.4	-298.266
39	D3	12	SLC31A1	29199.3	-186.693
39	D3	13	SLC31A1	29473.8	139.439
39	D3	14	SLC31A1	29368.1	85.4048
39	D3	15	SLC31A1	29296.1	64.9918
39	D3	16	SLC31A1	29302.4	122.985
39	D3	17	SLC31A1	29285.6	157.838
39	D3	18	SLC31A1	29313.1	236.95
39	D3	19	SLC31A1	29343.9	319.365
39	D3	20	SLC31A1	29677.4	704.55
39	D3	21	SLC31A1	30577.5	1656.35
39	D3	22	SLC31A1	31915.8	3046.23
39	D3	23	SLC31A1	34308.6	5490.71
39	D3	24	SLC31A1	38226.2	9459.96
39	D3	25	SLC31A1	45344	16629.4
39	D3	26	SLC31A1	57886.7	29223.7
39	D3	27	SLC31A1	77646.1	49034.8
39	D3	28	SLC31A1	104186	75626.8
39	D3	29	SLC31A1	134127	105619
39	D3	30	SLC31A1	161481	133025
39	D3	31	SLC31A1	181635	153231
39	D3	32	SLC31A1	193548	165195
39	D3	33	SLC31A1	200552	172251
39	D3	34	SLC31A1	204999	176749
39	D3	35	SLC31A1	208245	180047
39	D3	36	SLC31A1	211091	182944
39	D3	37	SLC31A1	212174	184079
39	D3	38	SLC31A1	212926	184882
39	D3	39	SLC31A1	213674	185683
39	D3	40	SLC31A1	214263	186323
40	D4	1	SLC31A1	23979.5	-240.181
40	D4	2	SLC31A1	24159.9	45.0417
40	D4	3	SLC31A1	24095.5	85.5029
40	D4	4	SLC31A1	23833.2	-72.0047
40	D4	5	SLC31A1	23755.7	-44.6685
40	D4	6	SLC31A1	23932	236.508
40	D4	7	SLC31A1	23628.6	37.9296
40	D4	8	SLC31A1	23422.4	-63.4412
40	D4	9	SLC31A1	23253.6	-127.408
40	D4	10	SLC31A1	23120.6	-155.583
40	D4	11	SLC31A1	22976.1	-195.278
40	D4	12	SLC31A1	22947.3	-119.194
40	D4	13	SLC31A1	23168.2	206.501
40	D4	14	SLC31A1	23163	306.179
40	D4	15	SLC31A1	22843.6	91.6191
40	D4	16	SLC31A1	22460.5	-186.662
40	D4	17	SLC31A1	22417.8	-124.492
40	D4	18	SLC31A1	22601.9	164.401
40	D4	19	SLC31A1	22756.5	423.849
40	D4	20	SLC31A1	23018.1	790.247
40	D4	21	SLC31A1	23786.7	1663.66
40	D4	22	SLC31A1	24764.9	2746.71
40	D4	23	SLC31A1	26428.5	4515.16
40	D4	24	SLC31A1	29709	7900.5
40	D4	25	SLC31A1	36112	14408.4
40	D4	26	SLC31A1	46746.7	25147.8
40	D4	27	SLC31A1	64343.2	42849.2
40	D4	28	SLC31A1	89957.1	68567.9
40	D4	29	SLC31A1	120282	98997.9
40	D4	30	SLC31A1	149011	127832
40	D4	31	SLC31A1	170754	149679
40	D4	32	SLC31A1	183932	162962
40	D4	33	SLC31A1	190713	169848
40	D4	34	SLC31A1	193178	172418
40	D4	35	SLC31A1	194027	173372
40	D4	36	SLC31A1	193910	173359
40	D4	37	SLC31A1	194070	173624
40	D4	38	SLC31A1	193794	173454
40	D4	39	SLC31A1	194017	173781
40	D4	40	SLC31A1	194146	174015
41	D5	1	SLC31A1	28334.8	-640.152
41	D5	2	SLC31A1	28416.8	-472.124
41	D5	3	SLC31A1	28459.2	-343.584
41	D5	4	SLC31A1	28730.1	13.3949
41	D5	5	SLC31A1	28870.1	239.502
41	D5	6	SLC31A1	28777.4	232.903
41	D5	7	SLC31A1	28607.5	149.061
41	D5	8	SLC31A1	28449.2	76.8595
41	D5	9	SLC31A1	28263.5	-22.7383
41	D5	10	SLC31A1	28111.2	-88.9278
41	D5	11	SLC31A1	27844.3	-269.772
41	D5	12	SLC31A1	27808.8	-219.174
41	D5	13	SLC31A1	27929	-12.8108
41	D5	14	SLC31A1	27953.1	97.3102
41	D5	15	SLC31A1	27917.6	147.976
41	D5	16	SLC31A1	27926.6	243.015
41	D5	17	SLC31A1	28092.2	494.785
41	D5	18	SLC31A1	28248.2	736.892
41	D5	19	SLC31A1	28728.7	1303.42
41	D5	20	SLC31A1	29138.3	1799.17
41	D5	21	SLC31A1	30652.5	3399.42
41	D5	22	SLC31A1	33372.1	6205.16
41	D5	23	SLC31A1	38115.3	11034.4
41	D5	24	SLC31A1	46421.3	19426.5
41	D5	25	SLC31A1	61326.9	34418.2
41	D5	26	SLC31A1	84092.4	57269.8
41	D5	27	SLC31A1	114445	87708.4
41	D5	28	SLC31A1	148728	122078
41	D5	29	SLC31A1	180677	154113
41	D5	30	SLC31A1	203870	177392
41	D5	31	SLC31A1	218304	191912
41	D5	32	SLC31A1	226292	199986
41	D5	33	SLC31A1	231139	204919
41	D5	34	SLC31A1	233845	207711
41	D5	35	SLC31A1	235003	208955
41	D5	36	SLC31A1	235432	209470
41	D5	37	SLC31A1	235408	209533
41	D5	38	SLC31A1	235211	209422
41	D5	39	SLC31A1	234782	209079
41	D5	40	SLC31A1	234391	208773
42	D6	1	SLC31A1	24749.9	-302.549
42	D6	2	SLC31A1	24867.1	-48.5666
42	D6	3	SLC31A1	25074.7	295.855
42	D6	4	SLC31A1	24891.9	249.939
42	D6	5	SLC31A1	24240.6	-264.528
42	D6	6	SLC31A1	24091.6	-276.721
42	D6	7	SLC31A1	24333.2	101.72
42	D6	8	SLC31A1	23997.8	-96.8953
42	D6	9	SLC31A1	23804	-153.778
42	D6	10	SLC31A1	23698.2	-122.815
42	D6	11	SLC31A1	23539.5	-144.673
42	D6	12	SLC31A1	23523.2	-24.1438
42	D6	13	SLC31A1	23748.3	337.84
42	D6	14	SLC31A1	23457.6	183.981
42	D6	15	SLC31A1	23079.9	-56.8863
42	D6	16	SLC31A1	22971.1	-28.8943
42	D6	17	SLC31A1	22917.7	54.5158
42	D6	18	SLC31A1	22911.1	184.809
42	D6	19	SLC31A1	23041.7	452.244
42	D6	20	SLC31A1	23623.3	1170.61
42	D6	21	SLC31A1	24661.6	2345.79
42	D6	22	SLC31A1	26457.9	4278.91
42	D6	23	SLC31A1	30195.1	8152.93
42	D6	24	SLC31A1	36721.4	14816.1
42	D6	25	SLC31A1	48000	26231.4
42	D6	26	SLC31A1	66455.4	44823.8
42	D6	27	SLC31A1	93060.3	71565.4
42	D6	28	SLC31A1	126111	104753
42	D6	29	SLC31A1	158575	137353
42	D6	30	SLC31A1	184258	163174
42	D6	31	SLC31A1	201232	180284
42	D6	32	SLC31A1	211460	190649
42	D6	33	SLC31A1	216876	196202
42	D6	34	SLC31A1	220201	199664
42	D6	35	SLC31A1	221866	201465
42	D6	36	SLC31A1	223112	202849
42	D6	37	SLC31A1	223574	203447
42	D6	38	SLC31A1	223354	203365
42	D6	39	SLC31A1	222585	202733
42	D6	40	SLC31A1	222177	202461
43	D7	1	SLC31A1	23239.4	-261.959
43	D7	2	SLC31A1	23224.4	-174.616
43	D7	3	SLC31A1	23467.4	170.787
43	D7	4	SLC31A1	23160.9	-33.3123
43	D7	5	SLC31A1	23019.1	-72.6926
43	D7	6	SLC31A1	23125.6	136.187
43	D7	7	SLC31A1	22943.2	56.164
43	D7	8	SLC31A1	22588	-196.613
43	D7	9	SLC31A1	22479.7	-202.546
43	D7	10	SLC31A1	22563.9	-15.9438
43	D7	11	SLC31A1	22450.6	-26.8455
43	D7	12	SLC31A1	22384.2	9.14916
43	D7	13	SLC31A1	22407.7	135.068
43	D7	14	SLC31A1	22131.6	-38.6485
43	D7	15	SLC31A1	22041.9	-25.8648
43	D7	16	SLC31A1	22064.3	98.8838
43	D7	17	SLC31A1	21869.2	6.22813
43	D7	18	SLC31A1	21836.9	76.2736
43	D7	19	SLC31A1	22044.9	386.677
43	D7	20	SLC31A1	22660.6	1104.78
43	D7	21	SLC31A1	23614.3	2160.93
43	D7	22	SLC31A1	25548.9	4197.85
43	D7	23	SLC31A1	29273.8	8025.13
43	D7	24	SLC31A1	36006.6	14860.4
43	D7	25	SLC31A1	48322.6	27278.7
43	D7	26	SLC31A1	68237.5	47296.1
43	D7	27	SLC31A1	96388.1	75549.1
43	D7	28	SLC31A1	129936	109200
43	D7	29	SLC31A1	162789	142154
43	D7	30	SLC31A1	188918	168386
43	D7	31	SLC31A1	206190	185761
43	D7	32	SLC31A1	215483	195156
43	D7	33	SLC31A1	221044	200819
43	D7	34	SLC31A1	223982	203860
43	D7	35	SLC31A1	225421	205401
43	D7	36	SLC31A1	226086	206168
43	D7	37	SLC31A1	226232	206417
43	D7	38	SLC31A1	225905	206193
43	D7	39	SLC31A1	225485	205874
43	D7	40	SLC31A1	225128	205620
44	D8	1	SLC31A1	31348	-137.282
44	D8	2	SLC31A1	31445.1	84.2084
44	D8	3	SLC31A1	31363.9	127.334
44	D8	4	SLC31A1	31227.1	114.908
44	D8	5	SLC31A1	31151.7	163.793
44	D8	6	SLC31A1	31080.9	217.376
44	D8	7	SLC31A1	30679	-60.1691
44	D8	8	SLC31A1	30181.3	-433.526
44	D8	9	SLC31A1	30072.9	-417.596
44	D8	10	SLC31A1	30218	-148.106
44	D8	11	SLC31A1	30186.8	-54.9746
44	D8	12	SLC31A1	30159.6	42.1507
44	D8	13	SLC31A1	30233.1	240.061
44	D8	14	SLC31A1	29938.7	69.9344
44	D8	15	SLC31A1	29802.4	58.0402
44	D8	16	SLC31A1	29700.8	80.7748
44	D8	17	SLC31A1	29680.2	184.496
44	D8	18	SLC31A1	29708.3	336.994
44	D8	19	SLC31A1	29754.4	507.371
44	D8	20	SLC31A1	29880	757.378
44	D8	21	SLC31A1	30460.5	1462.23
44	D8	22	SLC31A1	31622.9	2749
44	D8	23	SLC31A1	33186.6	4437.04
44	D8	24	SLC31A1	36322.5	7697.23
44	D8	25	SLC31A1	42244.4	13743.5
44	D8	26	SLC31A1	53027.2	24650.7
44	D8	27	SLC31A1	71255	43002.8
44	D8	28	SLC31A1	97748.3	69620.4
44	D8	29	SLC31A1	131755	103751
44	D8	30	SLC31A1	167141	139261
44	D8	31	SLC31A1	196251	168496
44	D8	32	SLC31A1	215217	187587
44	D8	33	SLC31A1	225577	198071
44	D8	34	SLC31A1	229751	202369
44	D8	35	SLC31A1	231142	203885
44	D8	36	SLC31A1	231442	204308
44	D8	37	SLC31A1	231217	204209
44	D8	38	SLC31A1	230667	203782
44	D8	39	SLC31A1	230095	203335
44	D8	40	SLC31A1	230258	203623
45	D9	1
45	D9	2
45	D9	3
45	D9	4
45	D9	5
45	D9	6
45	D9	7
45	D9	8
45	D9	9
45	D9	10
45	D9	11
45	D9	12
45	D9	13
45	D9	14
45	D9	15
45	D9	16
45	D9	17
45	D9	18
45	D9	19
45	D9	20
45	D9	21
45	D9	22
45	D9	23
45	D9	24
45	D9	25
45	D9	26
45	D9	27
45	D9	28
45	D9	29
45	D9	30
45	D9	31
45	D9	32
45	D9	33
45	D9	34
45	D9	35
45	D9	36
45	D9	37
45	D9	38
45	D9	39
45	D9	40
46	D10	1
46	D10	2
46	D10	3
46	D10	4
46	D10	5
46	D10	6
46	D10	7
46	D10	8
46	D10	9
46	D10	10
46	D10	11
46	D10	12
46	D10	13
46	D10	14
46	D10	15
46	D10	16
46	D10	17
46	D10	18
46	D10	19
46	D10	20
46	D10	21
46	D10	22
46	D10	23
46	D10	24
46	D10	25
46	D10	26
46	D10	27
46	D10	28
46	D10	29
46	D10	30
46	D10	31
46	D10	32
46	D10	33
46	D10	34
46	D10	35
46	D10	36
46	D10	37
46	D10	38
46	D10	39
46	D10	40
47	D11	1
47	D11	2
47	D11	3
47	D11	4
47	D11	5
47	D11	6
47	D11	7
47	D11	8
47	D11	9
47	D11	10
47	D11	11
47	D11	12
47	D11	13
47	D11	14
47	D11	15
47	D11	16
47	D11	17
47	D11	18
47	D11	19
47	D11	20
47	D11	21
47	D11	22
47	D11	23
47	D11	24
47	D11	25
47	D11	26
47	D11	27
47	D11	28
47	D11	29
47	D11	30
47	D11	31
47	D11	32
47	D11	33
47	D11	34
47	D11	35
47	D11	36
47	D11	37
47	D11	38
47	D11	39
47	D11	40
48	D12	1
48	D12	2
48	D12	3
48	D12	4
48	D12	5
48	D12	6
48	D12	7
48	D12	8
48	D12	9
48	D12	10
48	D12	11
48	D12	12
48	D12	13
48	D12	14
48	D12	15
48	D12	16
48	D12	17
48	D12	18
48	D12	19
48	D12	20
48	D12	21
48	D12	22
48	D12	23
48	D12	24
48	D12	25
48	D12	26
48	D12	27
48	D12	28
48	D12	29
48	D12	30
48	D12	31
48	D12	32
48	D12	33
48	D12	34
48	D12	35
48	D12	36
48	D12	37
48	D12	38
48	D12	39
48	D12	40
49	E1	1	SLC31A1	41749.6	-779.561
49	E1	2	SLC31A1	41964.9	-463.99
49	E1	3	SLC31A1	42030.7	-297.899
49	E1	4	SLC31A1	42166.8	-61.5701
49	E1	5	SLC31A1	42229.4	101.329
49	E1	6	SLC31A1	42141.5	113.744
49	E1	7	SLC31A1	42010.4	82.89
49	E1	8	SLC31A1	41898	70.7855
49	E1	9	SLC31A1	41869.4	142.466
49	E1	10	SLC31A1	41961.7	335.08
49	E1	11	SLC31A1	41261.2	-265.133
49	E1	12	SLC31A1	41106.3	-319.793
49	E1	13	SLC31A1	41395.6	69.8374
49	E1	14	SLC31A1	41348.9	123.405
49	E1	15	SLC31A1	41170.4	45.2183
49	E1	16	SLC31A1	41027.3	2.35993
49	E1	17	SLC31A1	40781.9	-142.721
49	E1	18	SLC31A1	40754.3	-70.0131
49	E1	19	SLC31A1	40877.2	153.14
49	E1	20	SLC31A1	41111.2	487.38
49	E1	21	SLC31A1	42356.8	1833.28
49	E1	22	SLC31A1	44249.2	3825.96
49	E1	23	SLC31A1	47030.4	6707.49
49	E1	24	SLC31A1	52049	11826.3
49	E1	25	SLC31A1	61064.5	20942.1
49	E1	26	SLC31A1	76366.8	36344.8
49	E1	27	SLC31A1	98290.1	58368.4
49	E1	28	SLC31A1	125928	86106.4
49	E1	29	SLC31A1	154623	114902
49	E1	30	SLC31A1	177368	137748
49	E1	31	SLC31A1	192959	153439
49	E1	32	SLC31A1	202670	163249
49	E1	33	SLC31A1	208040	168720
[truncated: 1,887 more rows]

## Sheet: Results
Block Type	96-Well 0.2-mL Block
Calibration Background is expired	No
Calibration Background performed on	05-10-2022
Calibration Pure Dye ABY is expired	No
Calibration Pure Dye ABY performed on	05-10-2022
Calibration Pure Dye CY5 is expired	No
Calibration Pure Dye CY5 performed on	05-10-2022
Calibration Pure Dye FAM is expired	No
Calibration Pure Dye FAM performed on	05-10-2022
Calibration Pure Dye JUN is expired	No
Calibration Pure Dye JUN performed on	05-10-2022
Calibration Pure Dye MUSTANG PURPLE is expired	No
Calibration Pure Dye MUSTANG PURPLE performed on	05-10-2022
Calibration Pure Dye NED is expired	No
Calibration Pure Dye NED performed on	05-10-2022
Calibration Pure Dye ROX is expired	No
Calibration Pure Dye ROX performed on	05-10-2022
Calibration Pure Dye SYBR is expired	No
Calibration Pure Dye SYBR performed on	05-10-2022
Calibration Pure Dye TAMRA is expired	No
Calibration Pure Dye TAMRA performed on	05-10-2022
Calibration Pure Dye VIC is expired	No
Calibration Pure Dye VIC performed on	05-10-2022
Calibration ROI is expired	No
Calibration ROI performed on	05-10-2022
Calibration Uniformity is expired	No
Calibration Uniformity performed on	05-10-2022
Chemistry	SYBR_GREEN
Date Created	2023-03-01 18:59:36 PM CST
Experiment Barcode
Experiment Comment
Experiment File Name	D:\ZL\MACHINE20230225-6J-6Q - Copy\SLC31A1-6J-6Q20230301.eds
Experiment Name	SLC31A1-6J-6Q20230301
Experiment Run End Time	2023-03-01 17:48:26 PM CST
Experiment Type	Standard Curve
Instrument Name	272522082
Instrument Serial Number	272522082
Instrument Type	QuantStudio™ 5 System
Passive Reference
Post-read Stage/Step
Pre-read Stage/Step
Quantification Cycle Method	Ct
Signal Smoothing On	true
Stage where Melt Analysis is performed	Stage3
Stage/ Cycle where Ct Analysis is performed	Stage2, Step2
User Name
Well	Well Position	Omit	Sample Name	Target Name	Task	Reporter	Quencher	CT	Ct Mean	Ct SD	Quantity	Quantity Mean	Quantity SD	Y-Intercept	R(superscript 2)	Slope	Efficiency	Automatic Ct Threshold	Ct Threshold	Automatic Baseline	Baseline Start	Baseline End	Amp Status	Comments	Cq Conf	HIGHSD	OUTLIERRG	Tm1	Tm2	Tm3	Tm4
1	A1	FALSE	Q34	SLC31A1	UNKNOWN	SYBR	None	25.3883	25.4973	0.324655								TRUE	20803.8	TRUE	3	14	Amp		0.950086	N	N	84.2505
2	A2	FALSE	Q34	SLC31A1	UNKNOWN	SYBR	None	25.0919	25.4973	0.324655								TRUE	20803.8	TRUE	3	16	Amp		0.957509	N	N	84.3965
3	A3	FALSE	Q34	SLC31A1	UNKNOWN	SYBR	None	25.8166	25.4973	0.324655								TRUE	20803.8	TRUE	3	16	Amp		0.968764	N	N	84.0972
4	A4	FALSE	Q34	SLC31A1	UNKNOWN	SYBR	None	25.6924	25.4973	0.324655								TRUE	20803.8	TRUE	3	17	Amp		0.972037	N	N	82.0526
5	A5	FALSE	Q24	SLC31A1	UNKNOWN	SYBR	None	23.8064	24.3872	0.90498								TRUE	20803.8	TRUE	3	16	Amp		0.978403	Y	N	84.9724
6	A6	FALSE	Q24	SLC31A1	UNKNOWN	SYBR	None	24.016	24.3872	0.90498								TRUE	20803.8	TRUE	3	16	Amp		0.985058	Y	N	84.9724
7	A7	FALSE	Q24	SLC31A1	UNKNOWN	SYBR	None	23.989	24.3872	0.90498								TRUE	20803.8	TRUE	3	15	Amp		0.979795	Y	N	84.9882
8	A8	FALSE	Q24	SLC31A1	UNKNOWN	SYBR	None	25.7375	24.3872	0.90498								TRUE	20803.8	TRUE	3	14	Amp		0.986499	Y	Y	81.9196
13	B1	FALSE	Q38	SLC31A1	UNKNOWN	SYBR	None	25.0723	25.3351	0.33946								TRUE	20803.8	TRUE	3	16	Amp		0.975296	N	N	84.1044
14	B2	FALSE	Q38	SLC31A1	UNKNOWN	SYBR	None	25.0168	25.3351	0.33946								TRUE	20803.8	TRUE	3	18	Amp		0.980484	N	N	84.1044
15	B3	FALSE	Q38	SLC31A1	UNKNOWN	SYBR	None	25.5687	25.3351	0.33946								TRUE	20803.8	TRUE	3	17	Amp		0.983674	N	N	84.0972
16	B4	FALSE	Q38	SLC31A1	UNKNOWN	SYBR	None	25.6826	25.3351	0.33946								TRUE	20803.8	TRUE	3	18	Amp		0.987375	N	N	81.9066
17	B5	FALSE	J22	SLC31A1	UNKNOWN	SYBR	None	23.3102	23.8395	0.73176								TRUE	20803.8	TRUE	3	16	Amp		0.986036	Y	N	85.2645
18	B6	FALSE	J22	SLC31A1	UNKNOWN	SYBR	None	23.5868	23.8395	0.73176								TRUE	20803.8	TRUE	3	13	Amp		0.990982	Y	N	85.1185
19	B7	FALSE	J22	SLC31A1	UNKNOWN	SYBR	None	23.539	23.8395	0.73176								TRUE	20803.8	TRUE	3	17	Amp		0.985734	Y	N	85.1344
20	B8	FALSE	J22	SLC31A1	UNKNOWN	SYBR	None	24.9221	23.8395	0.73176								TRUE	20803.8	TRUE	3	12	Amp		0.9891	Y	N	81.9196
25	C1	FALSE	J26	SLC31A1	UNKNOWN	SYBR	None	24.7696	24.863	0.390124								TRUE	20803.8	TRUE	3	16	Amp		0.987104	N	N	84.3965
26	C2	FALSE	J26	SLC31A1	UNKNOWN	SYBR	None	24.5867	24.863	0.390124								TRUE	20803.8	TRUE	3	16	Amp		0.987555	N	N	84.5426
27	C3	FALSE	J26	SLC31A1	UNKNOWN	SYBR	None	24.6587	24.863	0.390124								TRUE	20803.8	TRUE	3	15	Amp		0.988939	N	N	84.5353
28	C4	FALSE	J26	SLC31A1	UNKNOWN	SYBR	None	25.4372	24.863	0.390124								TRUE	20803.8	TRUE	3	16	Amp		0.983144	N	N	81.9066
29	C5	FALSE	Q35	SLC31A1	UNKNOWN	SYBR	None	25.0013	25.2094	0.139282								TRUE	20803.8	TRUE	3	14	Amp		0.98594	N	N	84.6804
30	C6	FALSE	Q35	SLC31A1	UNKNOWN	SYBR	None	25.2882	25.2094	0.139282								TRUE	20803.8	TRUE	3	16	Amp		0.987241	N	N	84.3883
31	C7	FALSE	Q35	SLC31A1	UNKNOWN	SYBR	None	25.2615	25.2094	0.139282								TRUE	20803.8	TRUE	3	17	Amp		0.985969	N	N	84.2576
32	C8	FALSE	Q35	SLC31A1	UNKNOWN	SYBR	None	25.2867	25.2094	0.139282								TRUE	20803.8	TRUE	3	15	Amp		0.983716	N	N	81.9196
37	D1	FALSE	J28(k42)	SLC31A1	UNKNOWN	SYBR	None	24.9902	25.3564	0.274305								TRUE	20803.8	TRUE	3	18	Amp		0.992198	N	N	84.1044
38	D2	FALSE	J28(k42)	SLC31A1	UNKNOWN	SYBR	None	25.4183	25.3564	0.274305								TRUE	20803.8	TRUE	3	16	Amp		0.977963	N	N	83.9583
39	D3	FALSE	J28(k42)	SLC31A1	UNKNOWN	SYBR	None	25.3643	25.3564	0.274305								TRUE	20803.8	TRUE	3	16	Amp		0.985025	N	N	84.0972
40	D4	FALSE	J28(k42)	SLC31A1	UNKNOWN	SYBR	None	25.6526	25.3564	0.274305								TRUE	20803.8	TRUE	3	16	Amp		0.982214	N	N	81.7605
41	D5	FALSE	J34	SLC31A1	UNKNOWN	SYBR	None	24.0804	24.7216	0.686952								TRUE	20803.8	TRUE	3	15	Amp		0.98657	Y	N	84.8264
42	D6	FALSE	J34	SLC31A1	UNKNOWN	SYBR	None	24.5815	24.7216	0.686952								TRUE	20803.8	TRUE	3	16	Amp		0.989268	Y	N	84.6804
43	D7	FALSE	J34	SLC31A1	UNKNOWN	SYBR	None	24.5292	24.7216	0.686952								TRUE	20803.8	TRUE	3	17	Amp		0.988987	Y	N	84.5499
44	D8	FALSE	J34	SLC31A1	UNKNOWN	SYBR	None	25.6952	24.7216	0.686952								TRUE	20803.8	TRUE	3	16	Amp		0.988822	Y	N	81.7735
49	E1	FALSE	J37	SLC31A1	UNKNOWN	SYBR	None	24.9716	25.399	0.285565								TRUE	20803.8	TRUE	3	17	Amp		0.987119	N	Y	84.1044
50	E2	FALSE	J37	SLC31A1	UNKNOWN	SYBR	None	25.5142	25.399	0.285565								TRUE	20803.8	TRUE	3	17	Amp		0.981158	N	N	84.1044
51	E3	FALSE	J37	SLC31A1	UNKNOWN	SYBR	None	25.5492	25.399	0.285565								TRUE	20803.8	TRUE	3	16	Amp		0.986825	N	N	84.0972
52	E4	FALSE	J37	SLC31A1	UNKNOWN	SYBR	None	25.5608	25.399	0.285565								TRUE	20803.8	TRUE	3	16	Amp		0.982557	N	N	81.7605
53	E5	FALSE	Q40	SLC31A1	UNKNOWN	SYBR	None	24.8969	24.9307	0.293905								TRUE	20803.8	TRUE	3	14	Amp		0.989605	N	N	84.5343
54	E6	FALSE	Q40	SLC31A1	UNKNOWN	SYBR	None	24.69	24.9307	0.293905								TRUE	20803.8	TRUE	3	16	Amp		0.988968	N	N	84.5343
55	E7	FALSE	Q40	SLC31A1	UNKNOWN	SYBR	None	24.7829	24.9307	0.293905								TRUE	20803.8	TRUE	3	16	Amp		0.989818	N	N	84.2576
56	E8	FALSE	Q40	SLC31A1	UNKNOWN	SYBR	None	25.3529	24.9307	0.293905								TRUE	20803.8	TRUE	3	18	Amp		0.982309	N	N	81.7735
61	F1	FALSE	J31	SLC31A1	UNKNOWN	SYBR	None	25.6588	25.2473	0.325608								TRUE	20803.8	TRUE	3	15	Amp		0.980004	N	N	83.6661
62	F2	FALSE	J31	SLC31A1	UNKNOWN	SYBR	None	24.8825	25.2473	0.325608								TRUE	20803.8	TRUE	3	15	Amp		0.985715	N	N	83.8122
63	F3	FALSE	J31	SLC31A1	UNKNOWN	SYBR	None	25.3093	25.2473	0.325608								TRUE	20803.8	TRUE	3	16	Amp		0.986007	N	N	84.0972
64	F4	FALSE	J31	SLC31A1	UNKNOWN	SYBR	None	25.1386	25.2473	0.325608								TRUE	20803.8	TRUE	3	15	Amp		0.982964	N	N	81.9066
65	F5	FALSE	Q21	SLC31A1	UNKNOWN	SYBR	None	24.4996	25.0668	0.592349								TRUE	20803.8	TRUE	3	15	Amp		0.984849	Y	N	84.5343
66	F6	FALSE	Q21	SLC31A1	UNKNOWN	SYBR	None	24.8249	25.0668	0.592349								TRUE	20803.8	TRUE	3	14	Amp		0.987232	Y	N	84.3883
67	F7	FALSE	Q21	SLC31A1	UNKNOWN	SYBR	None	25.0561	25.0668	0.592349								TRUE	20803.8	TRUE	3	13	Amp		0.987269	Y	N	83.9654
68	F8	FALSE	Q21	SLC31A1	UNKNOWN	SYBR	None	25.8867	25.0668	0.592349								TRUE	20803.8	TRUE	3	15	Amp		0.987751	Y	N	81.6273

## Sheet: Melt Curve Raw Data
Block Type	96-Well 0.2-mL Block
Calibration Background is expired	No
Calibration Background performed on	05-10-2022
Calibration Pure Dye ABY is expired	No
Calibration Pure Dye ABY performed on	05-10-2022
Calibration Pure Dye CY5 is expired	No
Calibration Pure Dye CY5 performed on	05-10-2022
Calibration Pure Dye FAM is expired	No
Calibration Pure Dye FAM performed on	05-10-2022
Calibration Pure Dye JUN is expired	No
Calibration Pure Dye JUN performed on	05-10-2022
Calibration Pure Dye MUSTANG PURPLE is expired	No
Calibration Pure Dye MUSTANG PURPLE performed on	05-10-2022
Calibration Pure Dye NED is expired	No
Calibration Pure Dye NED performed on	05-10-2022
Calibration Pure Dye ROX is expired	No
Calibration Pure Dye ROX performed on	05-10-2022
Calibration Pure Dye SYBR is expired	No
Calibration Pure Dye SYBR performed on	05-10-2022
Calibration Pure Dye TAMRA is expired	No
Calibration Pure Dye TAMRA performed on	05-10-2022
Calibration Pure Dye VIC is expired	No
Calibration Pure Dye VIC performed on	05-10-2022
Calibration ROI is expired	No
Calibration ROI performed on	05-10-2022
Calibration Uniformity is expired	No
Calibration Uniformity performed on	05-10-2022
Chemistry	SYBR_GREEN
Date Created	2023-03-01 18:59:36 PM CST
Experiment Barcode
Experiment Comment
Experiment File Name	D:\ZL\MACHINE20230225-6J-6Q - Copy\SLC31A1-6J-6Q20230301.eds
Experiment Name	SLC31A1-6J-6Q20230301
Experiment Run End Time	2023-03-01 17:48:26 PM CST
Experiment Type	Standard Curve
Instrument Name	272522082
Instrument Serial Number	272522082
Instrument Type	QuantStudio™ 5 System
Passive Reference
Post-read Stage/Step
Pre-read Stage/Step
Quantification Cycle Method	Ct
Signal Smoothing On	true
Stage where Melt Analysis is performed	Stage3
Stage/ Cycle where Ct Analysis is performed	Stage2, Step2
User Name
Well	Well Position	Reading	Temperature	Fluorescence	Derivative	Target Name
1	A1	1	60.0005	205590	3688.12	SLC31A1
1	A1	2	60.2927	203892	3742.99	SLC31A1
1	A1	3	60.5848	203405	3814.03	SLC31A1
1	A1	4	60.877	202759	3904.87	SLC31A1
1	A1	5	61.1692	201449	4013.21	SLC31A1
1	A1	6	61.4613	200433	4129.58	SLC31A1
1	A1	7	61.7535	199129	4240.23	SLC31A1
1	A1	8	62.0457	197627	4332.54	SLC31A1
1	A1	9	62.3378	196730	4400.51	SLC31A1
1	A1	10	62.63	194191	4446.24	SLC31A1
1	A1	11	62.9222	194131	4477.13	SLC31A1
1	A1	12	63.2143	192176	4501.38	SLC31A1
1	A1	13	63.5065	190739	4524.59	SLC31A1
1	A1	14	63.7987	189573	4547.14	SLC31A1
1	A1	15	64.0909	188441	4573.19	SLC31A1
1	A1	16	64.383	186371	4609.45	SLC31A1
1	A1	17	64.6752	184569	4660.77	SLC31A1
1	A1	18	64.9674	184776	4727.59	SLC31A1
1	A1	19	65.2595	182220	4802.14	SLC31A1
1	A1	20	65.5517	181216	4868.78	SLC31A1
1	A1	21	65.8439	178854	4909	SLC31A1
1	A1	22	66.136	178253	4908.5	SLC31A1
1	A1	23	66.4282	176062	4862.84	SLC31A1
1	A1	24	66.7204	174027	4779.62	SLC31A1
1	A1	25	67.0125	172850	4676.58	SLC31A1
1	A1	26	67.3047	172113	4576.6	SLC31A1
1	A1	27	67.5969	170029	4494.47	SLC31A1
1	A1	28	67.889	168718	4451.46	SLC31A1
1	A1	29	68.1812	167780	4460.38	SLC31A1
1	A1	30	68.4734	166791	4506.16	SLC31A1
1	A1	31	68.7655	165291	4555	SLC31A1
1	A1	32	69.0577	163516	4580.45	SLC31A1
1	A1	33	69.3499	161919	4574.21	SLC31A1
1	A1	34	69.6421	159977	4541.86	SLC31A1
1	A1	35	69.9342	158863	4496.19	SLC31A1
1	A1	36	70.2264	158361	4465.21	SLC31A1
1	A1	37	70.5186	157042	4458.35	SLC31A1
1	A1	38	70.8107	156134	4462.08	SLC31A1
1	A1	39	71.1029	152852	4453.3	SLC31A1
1	A1	40	71.3951	152616	4417.01	SLC31A1
1	A1	41	71.6872	151115	4357.38	SLC31A1
1	A1	42	71.9794	149625	4295.84	SLC31A1
1	A1	43	72.2716	148943	4259.87	SLC31A1
1	A1	44	72.5637	147218	4270.2	SLC31A1
1	A1	45	72.8559	146224	4332.95	SLC31A1
1	A1	46	73.1481	145029	4437.51	SLC31A1
1	A1	47	73.4402	143557	4554.81	SLC31A1
1	A1	48	73.7324	142306	4643.38	SLC31A1
1	A1	49	74.0246	140116	4698.08	SLC31A1
1	A1	50	74.3167	139078	4706.7	SLC31A1
1	A1	51	74.6089	137120	4673.01	SLC31A1
1	A1	52	74.9011	135840	4616.49	SLC31A1
1	A1	53	75.1932	134206	4565.27	SLC31A1
1	A1	54	75.4854	134018	4545.61	SLC31A1
1	A1	55	75.7776	131868	4571.38	SLC31A1
1	A1	56	76.0697	130530	4638.49	SLC31A1
1	A1	57	76.3619	129684	4726.16	SLC31A1
1	A1	58	76.6541	127728	4804.59	SLC31A1
1	A1	59	76.9463	125943	4846.03	SLC31A1
1	A1	60	77.2384	124199	4835.12	SLC31A1
1	A1	61	77.5306	122623	4774.16	SLC31A1
1	A1	62	77.8228	121524	4681.12	SLC31A1
1	A1	63	78.1149	120611	4582.3	SLC31A1
1	A1	64	78.4071	118667	4497.03	SLC31A1
1	A1	65	78.6993	117125	4450.21	SLC31A1
1	A1	66	78.9914	117444	4467.71	SLC31A1
1	A1	67	79.2836	114731	4551.49	SLC31A1
1	A1	68	79.5758	113385	4680.06	SLC31A1
1	A1	69	79.8679	113085	4862.18	SLC31A1
1	A1	70	80.1601	110913	5095.03	SLC31A1
1	A1	71	80.4523	109079	5380.28	SLC31A1
1	A1	72	80.7444	107216	5727.03	SLC31A1
1	A1	73	81.0366	106067	6152.34	SLC31A1
1	A1	74	81.3288	104024	6679.98	SLC31A1
1	A1	75	81.6209	102338	7340.13	SLC31A1
1	A1	76	81.9131	98804.6	8170.57	SLC31A1
1	A1	77	82.2053	96364.8	9213.77	SLC31A1
1	A1	78	82.4975	93841.5	10501	SLC31A1
1	A1	79	82.7896	90621	12020.3	SLC31A1
1	A1	80	83.0818	86672.8	13681.2	SLC31A1
1	A1	81	83.374	82060.7	15301.6	SLC31A1
1	A1	82	83.6661	74200.6	16640.2	SLC31A1
1	A1	83	83.9583	63612.2	17471.9	SLC31A1
1	A1	84	84.2505	55990	17670.1	SLC31A1
1	A1	85	84.5426	51676.3	17250	SLC31A1
1	A1	86	84.8348	47778.4	16342.7	SLC31A1
1	A1	87	85.127	43363.8	15119.5	SLC31A1
1	A1	88	85.4191	39054	13715.8	SLC31A1
1	A1	89	85.7113	33169.1	12199.5	SLC31A1
1	A1	90	86.0035	28476.5	10592.7	SLC31A1
1	A1	91	86.2956	27023.8	8919.14	SLC31A1
1	A1	92	86.5878	26360.5	7237.56	SLC31A1
1	A1	93	86.88	25777.2	5642.31	SLC31A1
1	A1	94	87.1721	24538.6	4169.93	SLC31A1
1	A1	95	87.4643	26018.9	2777.36	SLC31A1
1	A1	96	87.7565	25528.5	1755.27	SLC31A1
1	A1	97	88.0486	25108.9	1079.36	SLC31A1
1	A1	98	88.3408	24852.7	675.381	SLC31A1
1	A1	99	88.633	23863.6	447.685	SLC31A1
1	A1	100	88.9251	24006.2	310.498	SLC31A1
1	A1	101	89.2173	24541	208.145	SLC31A1
1	A1	102	89.5095	24243.2	116.934	SLC31A1
1	A1	103	89.8017	23593.4	32.8799	SLC31A1
1	A1	104	90.0938	23556.4	-42.1167	SLC31A1
1	A1	105	90.386	23736	-106.143	SLC31A1
1	A1	106	90.6782	23407.1	-155.905	SLC31A1
1	A1	107	90.9703	24160.2	-186.004	SLC31A1
1	A1	108	91.2625	23664.3	-193.458	SLC31A1
1	A1	109	91.5547	23272.7	-183.709	SLC31A1
1	A1	110	91.8468	22374.6	-170.641	SLC31A1
1	A1	111	92.139	23539.2	-168.641	SLC31A1
1	A1	112	92.4312	23090.9	-183.396	SLC31A1
1	A1	113	92.7233	23236.4	-209.969	SLC31A1
1	A1	114	93.0155	22965.5	-239.409	SLC31A1
1	A1	115	93.3077	22554.4	-266.804	SLC31A1
1	A1	116	93.5998	22402.2	-293.044	SLC31A1
1	A1	117	93.892	23226.2	-320.155	SLC31A1
1	A1	118	94.1842	23522.1	-346.731	SLC31A1
1	A1	119	94.4763	22484	-368.773	SLC31A1
1	A1	120	94.7685	22144	-384.298	SLC31A1
2	A2	1	60.0005	216988	3930.81	SLC31A1
2	A2	2	60.2927	215803	4040.26	SLC31A1
2	A2	3	60.5848	215229	4150.72	SLC31A1
2	A2	4	60.877	213780	4244.86	SLC31A1
2	A2	5	61.1692	212604	4309.12	SLC31A1
2	A2	6	61.4613	211409	4341.6	SLC31A1
2	A2	7	61.7535	209583	4356.2	SLC31A1
2	A2	8	62.0457	207904	4378.38	SLC31A1
2	A2	9	62.3378	207306	4433.03	SLC31A1
2	A2	10	62.63	205837	4530.61	SLC31A1
2	A2	11	62.9222	204764	4659.53	SLC31A1
2	A2	12	63.2143	203584	4791.25	SLC31A1
2	A2	13	63.5065	201715	4895.19	SLC31A1
2	A2	14	63.7987	199608	4955.88	SLC31A1
2	A2	15	64.0909	197943	4978.02	SLC31A1
2	A2	16	64.383	196447	4978.48	SLC31A1
2	A2	17	64.6752	195459	4971.88	SLC31A1
2	A2	18	64.9674	193756	4959.64	SLC31A1
2	A2	19	65.2595	192223	4931.49	SLC31A1
2	A2	20	65.5517	190731	4877.06	SLC31A1
2	A2	21	65.8439	188421	4798.37	SLC31A1
2	A2	22	66.136	186515	4713.5	SLC31A1
2	A2	23	66.4282	186676	4649.84	SLC31A1
2	A2	24	66.7204	184563	4631.07	SLC31A1
2	A2	25	67.0125	183078	4668.25	SLC31A1
2	A2	26	67.3047	181601	4756.78	SLC31A1
2	A2	27	67.5969	180498	4878.26	SLC31A1
2	A2	28	67.889	178842	5004.37	SLC31A1
2	A2	29	68.1812	177340	5103.76	SLC31A1
2	A2	30	68.4734	175398	5149.38	SLC31A1
2	A2	31	68.7655	173544	5129.14	SLC31A1
2	A2	32	69.0577	171757	5053.18	SLC31A1
2	A2	33	69.3499	170388	4952.56	SLC31A1
2	A2	34	69.6421	168644	4867.37	SLC31A1
2	A2	35	69.9342	167460	4828.61	SLC31A1
2	A2	36	70.2264	167258	4843.41	SLC31A1
2	A2	37	70.5186	164845	4891.35	SLC31A1
2	A2	38	70.8107	163090	4936.09	SLC31A1
2	A2	39	71.1029	161935	4944.72	SLC31A1
2	A2	40	71.3951	159326	4904.78	SLC31A1
2	A2	41	71.6872	158136	4828.65	SLC31A1
2	A2	42	71.9794	157664	4745.19	SLC31A1
2	A2	43	72.2716	155399	4686.21	SLC31A1
2	A2	44	72.5637	154213	4671.64	SLC31A1
2	A2	45	72.8559	152989	4703.6	SLC31A1
2	A2	46	73.1481	152061	4768.44	SLC31A1
2	A2	47	73.4402	149907	4844.82	SLC31A1
2	A2	48	73.7324	148020	4913.14	SLC31A1
2	A2	49	74.0246	146390	4963.37	SLC31A1
2	A2	50	74.3167	146041	4994.88	SLC31A1
2	A2	51	74.6089	143511	5013.68	SLC31A1
2	A2	52	74.9011	141699	5027.29	SLC31A1
2	A2	53	75.1932	140299	5039.78	SLC31A1
2	A2	54	75.4854	139698	5048.89	SLC31A1
2	A2	55	75.7776	137535	5046.57	SLC31A1
2	A2	56	76.0697	135172	5024.15	SLC31A1
2	A2	57	76.3619	134234	4979.55	SLC31A1
2	A2	58	76.6541	132309	4920.68	SLC31A1
2	A2	59	76.9463	131066	4861.2	SLC31A1
2	A2	60	77.2384	130364	4811.05	SLC31A1
2	A2	61	77.5306	128505	4770.21	SLC31A1
2	A2	62	77.8228	126399	4731.15	SLC31A1
2	A2	63	78.1149	125098	4687.86	SLC31A1
2	A2	64	78.4071	123612	4644.55	SLC31A1
2	A2	65	78.6993	123002	4616.1	SLC31A1
2	A2	66	78.9914	120992	4621.29	SLC31A1
2	A2	67	79.2836	119835	4674.5	SLC31A1
2	A2	68	79.5758	118917	4782.97	SLC31A1
2	A2	69	79.8679	116744	4949.35	SLC31A1
2	A2	70	80.1601	115093	5178.78	SLC31A1
2	A2	71	80.4523	113989	5480.79	SLC31A1
2	A2	72	80.7444	112844	5867.84	SLC31A1
2	A2	73	81.0366	110277	6355.38	SLC31A1
2	A2	74	81.3288	108575	6966.74	SLC31A1
2	A2	75	81.6209	105998	7742.35	SLC31A1
2	A2	76	81.9131	103833	8744.81	SLC31A1
2	A2	77	82.2053	101601	10048.9	SLC31A1
2	A2	78	82.4975	98314.6	11710.2	SLC31A1
2	A2	79	82.7896	95720	13718.6	SLC31A1
2	A2	80	83.0818	91191.9	15957.7	SLC31A1
2	A2	81	83.374	86039	18197.6	SLC31A1
2	A2	82	83.6661	77740.2	20141.2	SLC31A1
2	A2	83	83.9583	67300.9	21514.1	SLC31A1
2	A2	84	84.2505	58265	22156.5	SLC31A1
2	A2	85	84.5426	53351.3	22064.4	SLC31A1
2	A2	86	84.8348	48833.6	21354.6	SLC31A1
2	A2	87	85.127	43138.9	20178	SLC31A1
2	A2	88	85.4191	36245.9	18640.3	SLC31A1
2	A2	89	85.7113	30010.6	16781.6	SLC31A1
2	A2	90	86.0035	23767.4	14616.1	SLC31A1
2	A2	91	86.2956	21065.4	12196.3	SLC31A1
2	A2	92	86.5878	20385.9	9650.06	SLC31A1
2	A2	93	86.88	20165.9	7167.65	SLC31A1
2	A2	94	87.1721	20540.7	4948.57	SLC31A1
2	A2	95	87.4643	19926.6	3130.15	SLC31A1
2	A2	96	87.7565	20449.7	1786.68	SLC31A1
2	A2	97	88.0486	20029.8	891.078	SLC31A1
2	A2	98	88.3408	20116.3	356.088	SLC31A1
2	A2	99	88.633	19288.2	74.5854	SLC31A1
2	A2	100	88.9251	20439.6	-49.7891	SLC31A1
2	A2	101	89.2173	19912.3	-89.7676	SLC31A1
2	A2	102	89.5095	19375.5	-95.4771	SLC31A1
2	A2	103	89.8017	18887.5	-99.2407	SLC31A1
2	A2	104	90.0938	19564.3	-116.84	SLC31A1
2	A2	105	90.386	19064.8	-146.507	SLC31A1
2	A2	106	90.6782	19416.8	-171.852	SLC31A1
2	A2	107	90.9703	19805.8	-172.156	SLC31A1
2	A2	108	91.2625	19103.4	-135.834	SLC31A1
2	A2	109	91.5547	18468	-68.3643	SLC31A1
2	A2	110	91.8468	18918.3	10.6318	SLC31A1
2	A2	111	92.139	18223.1	78.4409	SLC31A1
2	A2	112	92.4312	18535.1	120.147	SLC31A1
2	A2	113	92.7233	17886	132.495	SLC31A1
2	A2	114	93.0155	18265.7	120.237	SLC31A1
2	A2	115	93.3077	17775.6	90.02	SLC31A1
2	A2	116	93.5998	17308.9	47.3066	SLC31A1
2	A2	117	93.892	17706.3	-2.33838	SLC31A1
2	A2	118	94.1842	17499.9	-50.6606	SLC31A1
2	A2	119	94.4763	18568	-87.0312	SLC31A1
2	A2	120	94.7685	17360.1	-102.582	SLC31A1
3	A3	1	60.0003	210128	4439.35	SLC31A1
3	A3	2	60.2924	209154	4506.72	SLC31A1
3	A3	3	60.5845	208115	4565.89	SLC31A1
3	A3	4	60.8766	206227	4613.6	SLC31A1
3	A3	5	61.1686	205233	4653.99	SLC31A1
3	A3	6	61.4607	204219	4694.93	SLC31A1
3	A3	7	61.7528	202795	4742.48	SLC31A1
3	A3	8	62.0449	201260	4797.16	SLC31A1
3	A3	9	62.337	200110	4854.27	SLC31A1
3	A3	10	62.6291	198381	4906.6	SLC31A1
3	A3	11	62.9211	196619	4947.71	SLC31A1
3	A3	12	63.2132	196122	4973.41	SLC31A1
3	A3	13	63.5053	193577	4982.4	SLC31A1
3	A3	14	63.7974	192488	4976.1	SLC31A1
3	A3	15	64.0895	190772	4957.76	SLC31A1
3	A3	16	64.3816	189326	4931.97	SLC31A1
3	A3	17	64.6736	188045	4904.73	SLC31A1
3	A3	18	64.9657	186298	4883.77	SLC31A1
3	A3	19	65.2578	184736	4877.6	SLC31A1
3	A3	20	65.5499	183066	4891.46	SLC31A1
3	A3	21	65.842	182476	4922.99	SLC31A1
3	A3	22	66.1341	180606	4961.35	SLC31A1
3	A3	23	66.4261	179406	4992.94	SLC31A1
3	A3	24	66.7182	176858	5009.67	SLC31A1
3	A3	25	67.0103	175815	5019.08	SLC31A1
3	A3	26	67.3024	173846	5034.07	SLC31A1
3	A3	27	67.5945	173098	5064.68	SLC31A1
3	A3	28	67.8866	171881	5109.97	SLC31A1
3	A3	29	68.1786	170131	5158.33	SLC31A1
3	A3	30	68.4707	167695	5195.64	SLC31A1
3	A3	31	68.7628	166060	5214.37	SLC31A1
3	A3	32	69.0549	165221	5216.04	SLC31A1
3	A3	33	69.347	163828	5207.46	SLC31A1
3	A3	34	69.6391	161457	5194.8	SLC31A1
3	A3	35	69.9311	160094	5180.64	SLC31A1
3	A3	36	70.2232	158738	5164.6	SLC31A1
3	A3	37	70.5153	157609	5146.03	SLC31A1
3	A3	38	70.8074	155275	5126.05	SLC31A1
3	A3	39	71.0995	154066	5108.01	SLC31A1
3	A3	40	71.3916	152531	5095.35	SLC31A1
3	A3	41	71.6836	150987	5088.04	SLC31A1
3	A3	42	71.9757	150261	5080.82	SLC31A1
3	A3	43	72.2678	148436	5065.72	SLC31A1
3	A3	44	72.5599	145228	5037.94	SLC31A1
3	A3	45	72.852	145250	5001.07	SLC31A1
3	A3	46	73.1441	144086	4964.23	SLC31A1
3	A3	47	73.4361	141640	4948.86	SLC31A1
3	A3	48	73.7282	140363	4971.32	SLC31A1
3	A3	49	74.0203	139643	5034.18	SLC31A1
3	A3	50	74.3124	137665	5128.87	SLC31A1
3	A3	51	74.6045	136307	5240.04	SLC31A1
3	A3	52	74.8966	134898	5342.69	SLC31A1
3	A3	53	75.1887	132154	5413.04	SLC31A1
3	A3	54	75.4807	131312	5437.38	SLC31A1
3	A3	55	75.7728	128883	5416.43	SLC31A1
3	A3	56	76.0649	127302	5362.78	SLC31A1
3	A3	57	76.357	126369	5292.6	SLC31A1
3	A3	58	76.6491	124694	5217.37	SLC31A1
3	A3	59	76.9412	122846	5140.13	SLC31A1
3	A3	60	77.2332	121458	5058.65	SLC31A1
3	A3	61	77.5253	119571	4969.49	SLC31A1
3	A3	62	77.8174	118410	4874.34	SLC31A1
3	A3	63	78.1095	117430	4793.92	SLC31A1
3	A3	64	78.4016	115170	4745.6	SLC31A1
3	A3	65	78.6936	114961	4744.71	SLC31A1
3	A3	66	78.9857	112953	4801.4	SLC31A1
3	A3	67	79.2778	111757	4920.94	SLC31A1
3	A3	68	79.5699	110356	5095.5	SLC31A1
3	A3	69	79.862	108623	5324.46	SLC31A1
3	A3	70	80.1541	107474	5617.94	SLC31A1
3	A3	71	80.4462	105421	5979.04	SLC31A1
3	A3	72	80.7382	103840	6412.09	SLC31A1
3	A3	73	81.0303	101717	6927.19	SLC31A1
3	A3	74	81.3224	99381.1	7547.24	SLC31A1
3	A3	75	81.6145	96766	8313.67	SLC31A1
3	A3	76	81.9066	94566.5	9284.08	SLC31A1
3	A3	77	82.1987	91792.3	10516.1	SLC31A1
3	A3	78	82.4907	88546.5	12037.1	SLC31A1
3	A3	79	82.7828	85199.3	13806.8	SLC31A1
3	A3	80	83.0749	80119.4	15691.3	SLC31A1
3	A3	81	83.367	74822.1	17468.7	SLC31A1
3	A3	82	83.6591	66169.2	18876.9	SLC31A1
3	A3	83	83.9512	56277.6	19693.8	SLC31A1
3	A3	84	84.2432	47267.7	19812.1	SLC31A1
3	A3	85	84.5353	42684.6	19267.6	SLC31A1
3	A3	86	84.8274	38179.2	18202.6	SLC31A1
3	A3	87	85.1195	33709	16788.1	SLC31A1
3	A3	88	85.4116	28473.1	15153.7	SLC31A1
3	A3	89	85.7037	21840.4	13367	SLC31A1
3	A3	90	85.9957	18056.5	11463	SLC31A1
3	A3	91	86.2878	16149.5	9491.05	SLC31A1
3	A3	92	86.5799	14975.6	7542.21	SLC31A1
3	A3	93	86.872	15123.7	5738.57	SLC31A1
3	A3	94	87.1641	15479.9	4109.82	SLC31A1
3	A3	95	87.4562	14723.6	2769.48	SLC31A1
3	A3	96	87.7482	14969.7	1807.27	SLC31A1
3	A3	97	88.0403	13714.5	1173.1	SLC31A1
3	A3	98	88.3324	14669.3	786.464	SLC31A1
3	A3	99	88.6245	14237.9	567.16	SLC31A1
3	A3	100	88.9166	13758.1	453.188	SLC31A1
3	A3	101	89.2087	14337.8	402.681	SLC31A1
3	A3	102	89.5007	13687.5	386.981	SLC31A1
3	A3	103	89.7928	13167	384.21	SLC31A1
3	A3	104	90.0849	13553.1	377.955	SLC31A1
3	A3	105	90.377	12779.8	359.194	SLC31A1
3	A3	106	90.6691	13531.5	326.958	SLC31A1
3	A3	107	90.9612	12879.2	285.517	SLC31A1
3	A3	108	91.2533	12759.4	240.033	SLC31A1
3	A3	109	91.5453	12583.4	194.335	SLC31A1
3	A3	110	91.8374	12644.5	151.97	SLC31A1
3	A3	111	92.1295	12941.6	117.94	SLC31A1
3	A3	112	92.4216	12658.4	97.75	SLC31A1
3	A3	113	92.7137	12367.2	93.4595	SLC31A1
3	A3	114	93.0058	12768.4	100.116	SLC31A1
3	A3	115	93.2978	11801.4	106.308	SLC31A1
3	A3	116	93.5899	12397.6	99.3145	SLC31A1
3	A3	117	93.882	11920.5	71.6045	SLC31A1
3	A3	118	94.1741	12256.2	24.3887	SLC31A1
3	A3	119	94.4662	12223.7	-33.8076	SLC31A1
3	A3	120	94.7583	12197.8	-92.1479	SLC31A1
4	A4	1	60.0003	202984	4385.43	SLC31A1
4	A4	2	60.2924	201403	4453.37	SLC31A1
4	A4	3	60.5845	200504	4530.23	SLC31A1
4	A4	4	60.8766	199237	4618.9	SLC31A1
4	A4	5	61.1686	198351	4720.58	SLC31A1
4	A4	6	61.4607	196956	4831.69	SLC31A1
4	A4	7	61.7528	195370	4942.33	SLC31A1
4	A4	8	62.0449	194056	5038.6	SLC31A1
4	A4	9	62.337	192242	5107.99	SLC31A1
4	A4	10	62.6291	190949	5145.14	SLC31A1
4	A4	11	62.9211	189301	5155.35	SLC31A1
4	A4	12	63.2132	187018	5152.9	SLC31A1
4	A4	13	63.5053	185960	5154.79	SLC31A1
4	A4	14	63.7974	185079	5172.78	SLC31A1
4	A4	15	64.0895	182529	5208.69	SLC31A1
4	A4	16	64.3816	181706	5254.33	SLC31A1
4	A4	17	64.6736	179790	5297.36	SLC31A1
4	A4	18	64.9657	177711	5326.42	SLC31A1
4	A4	19	65.2578	176907	5336.12	SLC31A1
4	A4	20	65.5499	174433	5332.04	SLC31A1
4	A4	21	65.842	173044	5327.73	SLC31A1
4	A4	22	66.1341	171480	5339.05	SLC31A1
4	A4	23	66.4261	169783	5376.73	SLC31A1
4	A4	24	66.7182	168875	5440.91	SLC31A1
4	A4	25	67.0103	166492	5520.47	SLC31A1
4	A4	26	67.3024	164952	5597.1	SLC31A1
4	A4	27	67.5945	163318	5652	SLC31A1
4	A4	28	67.8866	161209	5671.78	SLC31A1
4	A4	29	68.1786	160131	5652.45	SLC31A1
4	A4	30	68.4707	157384	5600.59	SLC31A1
4	A4	31	68.7628	156146	5531.29	SLC31A1
4	A4	32	69.0549	154619	5462.79	SLC31A1
4	A4	33	69.347	152976	5409.54	SLC31A1
4	A4	34	69.6391	151535	5376.84	SLC31A1
4	A4	35	69.9311	149625	5359.6	SLC31A1
4	A4	36	70.2232	148391	5346.16	SLC31A1
4	A4	37	70.5153	146579	5325.44	SLC31A1
4	A4	38	70.8074	144744	5293.65	SLC31A1
4	A4	39	71.0995	143302	5257.88	SLC31A1
4	A4	40	71.3916	141611	5230.65	SLC31A1
4	A4	41	71.6836	140286	5224.45	SLC31A1
4	A4	42	71.9757	139087	5246.26	SLC31A1
4	A4	43	72.2678	137599	5296.49	SLC31A1
4	A4	44	72.5599	135036	5373.78	SLC31A1
4	A4	45	72.852	133871	5475.95	SLC31A1
4	A4	46	73.1441	132707	5607.15	SLC31A1
4	A4	47	73.4361	130586	5774.23	SLC31A1
4	A4	48	73.7282	128923	5982.49	SLC31A1
4	A4	49	74.0203	127425	6232.45	SLC31A1
4	A4	50	74.3124	125099	6518.24	SLC31A1
4	A4	51	74.6045	123268	6825.95	SLC31A1
4	A4	52	74.8966	121312	7132.04	SLC31A1
4	A4	53	75.1887	119280	7403.95	SLC31A1
4	A4	54	75.4807	116602	7605.87	SLC31A1
4	A4	55	75.7728	113819	7709.49	SLC31A1
4	A4	56	76.0649	111222	7704.04	SLC31A1
4	A4	57	76.357	108996	7599.72	SLC31A1
4	A4	58	76.6491	107326	7422.83	SLC31A1
4	A4	59	76.9412	105284	7207.33	SLC31A1
4	A4	60	77.2332	102529	6989.26	SLC31A1
4	A4	61	77.5253	100461	6805.66	SLC31A1
4	A4	62	77.8174	99507.6	6694.16	SLC31A1
4	A4	63	78.1095	97496.6	6689.91	SLC31A1
4	A4	64	78.4016	95615.4	6820.33	SLC31A1
4	A4	65	78.6936	93720.4	7102.97	SLC31A1
4	A4	66	78.9857	92249.4	7550.56	SLC31A1
4	A4	67	79.2778	89289.7	8181.79	SLC31A1
4	A4	68	79.5699	86858.2	9030.8	SLC31A1
4	A4	69	79.862	84781.8	10146.6	SLC31A1
4	A4	70	80.1541	82299.1	11578.1	SLC31A1
4	A4	71	80.4462	78604.6	13346.6	SLC31A1
4	A4	72	80.7382	75554.8	15411.2	SLC31A1
4	A4	73	81.0303	70111.4	17639.6	SLC31A1
4	A4	74	81.3224	64433.1	19793.7	SLC31A1
4	A4	75	81.6145	58386.4	21545.9	SLC31A1
4	A4	76	81.9066	49817.2	22536	SLC31A1
4	A4	77	82.1987	40169.2	22465.5	SLC31A1
4	A4	78	82.4907	30910.9	21201.9	SLC31A1
4	A4	79	82.7828	23279.3	18846.4	SLC31A1
4	A4	80	83.0749	20921.7	15724.5	SLC31A1
4	A4	81	83.367	19642.7	12293.3	SLC31A1
4	A4	82	83.6591	18437.2	9005.65	SLC31A1
4	A4	83	83.9512	18227.8	6191.6	SLC31A1
4	A4	84	84.2432	17616.9	4051.09	SLC31A1
4	A4	85	84.5353	17558.1	2539.53	SLC31A1
4	A4	86	84.8274	17082.7	1520.5	SLC31A1
4	A4	87	85.1195	16708.4	862.137	SLC31A1
4	A4	88	85.4116	16905.6	448.927	SLC31A1
4	A4	89	85.7037	17209	199.795	SLC31A1
4	A4	90	85.9957	16656.6	65.4751	SLC31A1
4	A4	91	86.2878	16878	16.5244	SLC31A1
4	A4	92	86.5799	16542.9	30.7183	SLC31A1
4	A4	93	86.872	17194.9	84.3828	SLC31A1
4	A4	94	87.1641	16224.6	149.864	SLC31A1
4	A4	95	87.4562	15373.5	199.828	SLC31A1
4	A4	96	87.7482	16174.5	215.946	SLC31A1
4	A4	97	88.0403	15336.7	195.952	SLC31A1
4	A4	98	88.3324	15794.4	152.822	SLC31A1
4	A4	99	88.6245	16211.2	105.359	SLC31A1
4	A4	100	88.9166	14952.4	66.2739	SLC31A1
4	A4	101	89.2087	15231.3	36.0117	SLC31A1
4	A4	102	89.5007	15568.5	5.82715	SLC31A1
4	A4	103	89.7928	14838.6	-33.2725	SLC31A1
4	A4	104	90.0849	14923.5	-82.5898	SLC31A1
4	A4	105	90.377	15042	-133.884	SLC31A1
4	A4	106	90.6691	15731.8	-174.242	SLC31A1
4	A4	107	90.9612	14789.4	-193.983	SLC31A1
4	A4	108	91.2533	15045.6	-192.181	SLC31A1
4	A4	109	91.5453	14793.9	-175.981	SLC31A1
4	A4	110	91.8374	14737.4	-154.623	SLC31A1
4	A4	111	92.1295	14868	-133.423	SLC31A1
4	A4	112	92.4216	15125.4	-112.627	SLC31A1
4	A4	113	92.7137	14591.7	-91.2124	SLC31A1
4	A4	114	93.0058	14258.3	-70.875	SLC31A1
4	A4	115	93.2978	14159.7	-55.7266	SLC31A1
4	A4	116	93.5899	14813.1	-48.228	SLC31A1
4	A4	117	93.882	14268.9	-46.0381	SLC31A1
4	A4	118	94.1741	14070.8	-43.25	SLC31A1
4	A4	119	94.4662	14378.5	-34.7471	SLC31A1
4	A4	120	94.7583	14051.7	-19.4697	SLC31A1
5	A5	1	60.0002	231664	4412.33	SLC31A1
5	A5	2	60.2923	229984	4524.33	SLC31A1
5	A5	3	60.5843	229551	4653.29	SLC31A1
5	A5	4	60.8764	228746	4779.99	SLC31A1
5	A5	5	61.1685	227436	4882.37	SLC31A1
5	A5	6	61.4606	225399	4946.42	SLC31A1
5	A5	7	61.7526	223626	4974.86	SLC31A1
5	A5	8	62.0447	222567	4986.51	SLC31A1
5	A5	9	62.3368	220620	5006.31	SLC31A1
5	A5	10	62.6289	219722	5051.85	SLC31A1
5	A5	11	62.9209	218545	5124.23	SLC31A1
5	A5	12	63.213	216673	5213	SLC31A1
5	A5	13	63.5051	215456	5300.27	SLC31A1
5	A5	14	63.7971	213134	5366.86	SLC31A1
5	A5	15	64.0892	211869	5411.24	SLC31A1
5	A5	16	64.3813	209620	5441.37	SLC31A1
5	A5	17	64.6734	208947	5467.38	SLC31A1
5	A5	18	64.9654	206848	5496.01	SLC31A1
5	A5	19	65.2575	205453	5531.25	SLC31A1
5	A5	20	65.5496	203242	5577.9	SLC31A1
5	A5	21	65.8417	201770	5642.59	SLC31A1
5	A5	22	66.1337	200321	5729.15	SLC31A1
5	A5	23	66.4258	198624	5831.66	SLC31A1
5	A5	24	66.7179	197145	5931.28	SLC31A1
5	A5	25	67.0099	194914	6001.77	SLC31A1
5	A5	26	67.302	193139	6020.8	SLC31A1
5	A5	27	67.5941	191068	5980.43	SLC31A1
5	A5	28	67.8862	188779	5890.38	SLC31A1
5	A5	29	68.1782	187902	5772.15	SLC31A1
5	A5	30	68.4703	185899	5649.48	SLC31A1
5	A5	31	68.7624	184786	5541.1	SLC31A1
5	A5	32	69.0545	181922	5458.9	SLC31A1
5	A5	33	69.3465	181569	5409.17	SLC31A1
5	A5	34	69.6386	179421	5393.05	SLC31A1
5	A5	35	69.9307	177935	5405.1	SLC31A1
5	A5	36	70.2227	176850	5432.26	SLC31A1
5	A5	37	70.5148	174512	5456.68	SLC31A1
5	A5	38	70.8069	173451	5462.08	SLC31A1
5	A5	39	71.099	171457	5441.34	SLC31A1
5	A5	40	71.391	169210	5398.97	SLC31A1
5	A5	41	71.6831	168454	5347.45	SLC31A1
5	A5	42	71.9752	166992	5299.35	SLC31A1
5	A5	43	72.2673	165574	5261.04	SLC31A1
5	A5	44	72.5593	163099	5232.5	SLC31A1
5	A5	45	72.8514	162199	5211.54	SLC31A1
5	A5	46	73.1435	160653	5197.52	SLC31A1
5	A5	47	73.4355	158908	5191.14	SLC31A1
5	A5	48	73.7276	157288	5191.23	SLC31A1
5	A5	49	74.0197	156214	5191.89	SLC31A1
5	A5	50	74.3118	154612	5184.11	SLC31A1
5	A5	51	74.6038	152323	5162.17	SLC31A1
5	A5	52	74.8959	150916	5126.84	SLC31A1
5	A5	53	75.188	149624	5083.68	SLC31A1
5	A5	54	75.4801	148442	5041.12	SLC31A1
5	A5	55	75.7721	146423	5004.31	SLC31A1
5	A5	56	76.0642	145482	4973.2	SLC31A1
5	A5	57	76.3563	143185	4944.95	SLC31A1
5	A5	58	76.6483	142170	4917.56	SLC31A1
5	A5	59	76.9404	140955	4891.19	SLC31A1
5	A5	60	77.2325	138962	4866.15	SLC31A1
5	A5	61	77.5246	138078	4839.92	SLC31A1
5	A5	62	77.8166	136468	4807.41	SLC31A1
5	A5	63	78.1087	135115	4765.44	SLC31A1
5	A5	64	78.4008	132906	4718.52	SLC31A1
5	A5	65	78.6929	132052	4681	SLC31A1
5	A5	66	78.9849	131252	4672.28	SLC31A1
5	A5	67	79.277	129329	4707.18	SLC31A1
5	A5	68	79.5691	128808	4788.22	SLC31A1
5	A5	69	79.8612	126816	4905.86	SLC31A1
5	A5	70	80.1532	125285	5047.87	SLC31A1
5	A5	71	80.4453	123224	5216.5	SLC31A1
5	A5	72	80.7374	122448	5445.41	SLC31A1
5	A5	73	81.0294	120687	5774.58	SLC31A1
5	A5	74	81.3215	119097	6286.56	SLC31A1
5	A5	75	81.6136	117158	7087.78	SLC31A1
5	A5	76	81.9057	115585	8292.08	SLC31A1
5	A5	77	82.1977	113946	9987.71	SLC31A1
5	A5	78	82.4898	110961	12189.8	SLC31A1
5	A5	79	82.7819	108642	14796.5	SLC31A1
5	A5	80	83.074	104219	17580.2	SLC31A1
5	A5	81	83.366	96554.8	20237.6	SLC31A1
5	A5	82	83.6581	86632.9	22491.6	SLC31A1
5	A5	83	83.9502	77744.4	24194.1	SLC31A1
5	A5	84	84.2422	71141.3	25363	SLC31A1
5	A5	85	84.5343	66849.1	26118.4	SLC31A1
5	A5	86	84.8264	61108	26549.3	SLC31A1
5	A5	87	85.1185	53279.5	26601	SLC31A1
5	A5	88	85.4105	43278.7	26064.3	SLC31A1
5	A5	89	85.7026	30634.4	24686.1	SLC31A1
5	A5	90	85.9947	22193.1	22333.6	SLC31A1
5	A5	91	86.2868	17999	19109.8	SLC31A1
5	A5	92	86.5788	18094.4	15353.1	SLC31A1
5	A5	93	86.8709	17046.3	11524.3	SLC31A1
5	A5	94	87.163	17020.9	8052.66	SLC31A1
5	A5	95	87.455	16230.2	5216.94	SLC31A1
5	A5	96	87.7471	16240.8	3294.21	SLC31A1
5	A5	97	88.0392	15858.9	1983.61	SLC31A1
5	A5	98	88.3313	16506.8	1153.65	SLC31A1
5	A5	99	88.6233	15982.7	660.794	SLC31A1
5	A5	100	88.9154	15767.8	380.161	SLC31A1
5	A5	101	89.2075	15747.4	218.536	SLC31A1
5	A5	102	89.4996	15451.7	115.509	SLC31A1
5	A5	103	89.7916	15681.2	39.5913	SLC31A1
5	A5	104	90.0837	15907.9	-19.0215	SLC31A1
5	A5	105	90.3758	15622.2	-58.292	SLC31A1
5	A5	106	90.6678	15785.8	-73.9512	SLC31A1
5	A5	107	90.9599	15330.9	-65.2798	SLC31A1
5	A5	108	91.252	15809	-36.043	SLC31A1
5	A5	109	91.5441	15460.3	7.30908	SLC31A1
5	A5	110	91.8361	15405.5	57.2144	SLC31A1
5	A5	111	92.1282	15053.3	105.345	SLC31A1
5	A5	112	92.4203	15152.7	142.798	SLC31A1
5	A5	113	92.7124	14967.7	161.344	SLC31A1
5	A5	114	93.0044	14716.7	155.789	SLC31A1
5	A5	115	93.2965	14668.3	126.5	SLC31A1
5	A5	116	93.5886	14565.6	80.7793	SLC31A1
5	A5	117	93.8806	14907.3	31.7793	SLC31A1
5	A5	118	94.1727	14914.7	-5.56201	SLC31A1
5	A5	119	94.4648	14481.3	-20.3843	SLC31A1
5	A5	120	94.7569	15023.8	-10.4316	SLC31A1
6	A6	1	60.0002	221361	4160.08	SLC31A1
6	A6	2	60.2923	220091	4268.58	SLC31A1
6	A6	3	60.5843	219325	4363.06	SLC31A1
6	A6	4	60.8764	218020	4431.66	SLC31A1
6	A6	5	61.1685	216739	4474.93	SLC31A1
6	A6	6	61.4606	215191	4508.07	SLC31A1
6	A6	7	61.7526	213887	4555.15	SLC31A1
6	A6	8	62.0447	212640	4636.33	SLC31A1
6	A6	9	62.3368	211888	4755.73	SLC31A1
6	A6	10	62.6289	210005	4896.56	SLC31A1
6	A6	11	62.9209	209360	5035.75	SLC31A1
6	A6	12	63.213	207333	5137.32	SLC31A1
6	A6	13	63.5051	205263	5185	SLC31A1
6	A6	14	63.7971	203467	5187.98	SLC31A1
6	A6	15	64.0892	202010	5169.88	SLC31A1
6	A6	16	64.3813	201216	5153.95	SLC31A1
6	A6	17	64.6734	199301	5151.92	SLC31A1
6	A6	18	64.9654	197677	5162.77	SLC31A1
6	A6	19	65.2575	196268	5179.28	SLC31A1
6	A6	20	65.5496	194385	5196.88	SLC31A1
6	A6	21	65.8417	193143	5218.03	SLC31A1
6	A6	22	66.1337	191417	5250.99	SLC31A1
6	A6	23	66.4258	189810	5304.42	SLC31A1
6	A6	24	66.7179	188400	5380.83	SLC31A1
6	A6	25	67.0099	186760	5472.38	SLC31A1
6	A6	26	67.302	185227	5561.76	SLC31A1
6	A6	27	67.5941	183784	5628.1	SLC31A1
6	A6	28	67.8862	181148	5655.58	SLC31A1
6	A6	29	68.1782	179901	5639.46	SLC31A1
6	A6	30	68.4703	177931	5586.43	SLC31A1
6	A6	31	68.7624	176870	5510.27	SLC31A1
6	A6	32	69.0545	174858	5425.97	SLC31A1
6	A6	33	69.3465	173081	5346.36	SLC31A1
6	A6	34	69.6386	171816	5280.85	SLC31A1
6	A6	35	69.9307	170277	5234.41	SLC31A1
6	A6	36	70.2227	168636	5206.49	SLC31A1
6	A6	37	70.5148	167534	5190.85	SLC31A1
6	A6	38	70.8069	165583	5177.66	SLC31A1
6	A6	39	71.099	164264	5157.92	SLC31A1
6	A6	40	71.391	162294	5126.95	SLC31A1
6	A6	41	71.6831	161035	5085.68	SLC31A1
6	A6	42	71.9752	160123	5039.5	SLC31A1
6	A6	43	72.2673	157830	4995.95	SLC31A1
6	A6	44	72.5593	156385	4962.08	SLC31A1
6	A6	45	72.8514	155293	4941.35	SLC31A1
6	A6	46	73.1435	154043	4931.54	SLC31A1
6	A6	47	73.4355	152452	4924.98	SLC31A1
6	A6	48	73.7276	150645	4913.28	SLC31A1
6	A6	49	74.0197	148917	4893.95	SLC31A1
6	A6	50	74.3118	147984	4872.74	SLC31A1
6	A6	51	74.6038	146109	4860.86	SLC31A1
6	A6	52	74.8959	145448	4867.76	SLC31A1
6	A6	53	75.188	143257	4894.53	SLC31A1
6	A6	54	75.4801	142334	4931.89	SLC31A1
6	A6	55	75.7721	140358	4966.12	SLC31A1
6	A6	56	76.0642	139156	4977.8	SLC31A1
6	A6	57	76.3563	137317	4958.18	SLC31A1
6	A6	58	76.6483	135623	4912.55	SLC31A1
6	A6	59	76.9404	134501	4856.29	SLC31A1
6	A6	60	77.2325	132984	4804.08	SLC31A1
6	A6	61	77.5246	132040	4766.73	SLC31A1
6	A6	62	77.8166	130501	4744.53	SLC31A1
6	A6	63	78.1087	128977	4728.86	SLC31A1
6	A6	64	78.4008	127230	4709.41	SLC31A1
6	A6	65	78.6929	126010	4681.33	SLC31A1
6	A6	66	78.9849	124627	4647.82	SLC31A1
6	A6	67	79.277	123775	4617.93	SLC31A1
6	A6	68	79.5691	122200	4602.71	SLC31A1
6	A6	69	79.8612	120140	4614.14	SLC31A1
6	A6	70	80.1532	119867	4666.83	SLC31A1
6	A6	71	80.4453	117987	4781.43	SLC31A1
6	A6	72	80.7374	116888	4991.76	SLC31A1
6	A6	73	81.0294	115244	5357.16	SLC31A1
6	A6	74	81.3215	113838	5926.95	SLC31A1
6	A6	75	81.6136	112773	6778.24	SLC31A1
6	A6	76	81.9057	110110	7995.51	SLC31A1
6	A6	77	82.1977	108405	9645.71	SLC31A1
6	A6	78	82.4898	106201	11738.4	SLC31A1
6	A6	79	82.7819	103372	14186.2	SLC31A1
6	A6	80	83.074	99031.9	16792.7	SLC31A1
6	A6	81	83.366	92242.2	19292.8	SLC31A1
6	A6	82	83.6581	82675.1	21439.4	SLC31A1
6	A6	83	83.9502	74436.3	23094.6	SLC31A1
6	A6	84	84.2422	67807.8	24265.3	SLC31A1
6	A6	85	84.5343	63226.3	25047.3	SLC31A1
6	A6	86	84.8264	57629.8	25507.3	SLC31A1
6	A6	87	85.1185	50948.3	25579.9	SLC31A1
6	A6	88	85.4105	40673.9	25059.8	SLC31A1
6	A6	89	85.7026	27967.8	23707.9	SLC31A1
6	A6	90	85.9947	20019.2	21407.7	SLC31A1
6	A6	91	86.2868	17197.5	18273.5	SLC31A1
6	A6	92	86.5788	15842.1	14644.8	SLC31A1
6	A6	93	86.8709	15963.9	10972.4	SLC31A1
6	A6	94	87.163	15126.5	7667.56	SLC31A1
6	A6	95	87.455	15020.4	4989	SLC31A1
6	A6	96	87.7471	14717.1	3147.43	SLC31A1
6	A6	97	88.0392	14610.1	1895.24	SLC31A1
6	A6	98	88.3313	14183.2	1094.22	SLC31A1
6	A6	99	88.6233	14512	602.404	SLC31A1
6	A6	100	88.9154	14412.8	305.815	SLC31A1
6	A6	101	89.2075	14276.8	128.343	SLC31A1
6	A6	102	89.4996	14020.1	25.5156	SLC31A1
6	A6	103	89.7916	14370	-27.3042	SLC31A1
6	A6	104	90.0837	14557.4	-45.917	SLC31A1
6	A6	105	90.3758	13903.9	-44.353	SLC31A1
6	A6	106	90.6678	14104.7	-36.395	SLC31A1
6	A6	107	90.9599	13496.3	-31.8765	SLC31A1
6	A6	108	91.252	13849.7	-31.6289	SLC31A1
6	A6	109	91.5441	14280.9	-27.1753	SLC31A1
6	A6	110	91.8361	14212.9	-7.98242	SLC31A1
6	A6	111	92.1282	13571.8	28.0771	SLC31A1
6	A6	112	92.4203	13180.6	69.8506	SLC31A1
6	A6	113	92.7124	13102.7	98.6523	SLC31A1
6	A6	114	93.0044	13429.3	100.494	SLC31A1
6	A6	115	93.2965	13380.6	75.0923	SLC31A1
6	A6	116	93.5886	13196.2	35.0591	SLC31A1
6	A6	117	93.8806	12942.2	-2.71289	SLC31A1
6	A6	118	94.1727	13440.4	-26.1377	SLC31A1
6	A6	119	94.4648	13302.6	-31.8354	SLC31A1
6	A6	120	94.7569	12910	-23.5059	SLC31A1
7	A7	1	60.0007	220977	4591.14	SLC31A1
7	A7	2	60.293	219686	4671.81	SLC31A1
7	A7	3	60.5852	218908	4778.85	SLC31A1
7	A7	4	60.8775	217505	4905.97	SLC31A1
7	A7	5	61.1697	216919	5037.51	SLC31A1
7	A7	6	61.462	215172	5153.82	SLC31A1
7	A7	7	61.7542	212831	5239.67	SLC31A1
7	A7	8	62.0465	211779	5291.75	SLC31A1
7	A7	9	62.3387	209827	5319.32	SLC31A1
7	A7	10	62.631	208248	5337.94	SLC31A1
7	A7	11	62.9232	206352	5360.17	SLC31A1
7	A7	12	63.2155	205687	5391.5	SLC31A1
7	A7	13	63.5077	203820	5426.08	SLC31A1
7	A7	14	63.8	201538	5454.5	SLC31A1
7	A7	15	64.0922	199591	5471.39	SLC31A1
7	A7	16	64.3845	198711	5476.08	SLC31A1
7	A7	17	64.6767	196765	5471.07	SLC31A1
7	A7	18	64.969	194744	5461.45	SLC31A1
7	A7	19	65.2612	193395	5456.59	SLC31A1
7	A7	20	65.5535	191348	5472.04	SLC31A1
7	A7	21	65.8457	189759	5527.09	SLC31A1
7	A7	22	66.138	188534	5636.7	SLC31A1
7	A7	23	66.4302	186273	5801.31	SLC31A1
7	A7	24	66.7225	185452	6001.19	SLC31A1
7	A7	25	67.0147	183278	6199.56	SLC31A1
7	A7	26	67.307	180720	6355.17	SLC31A1
7	A7	27	67.5993	179031	6438.17	SLC31A1
7	A7	28	67.8915	176542	6440.4	SLC31A1
7	A7	29	68.1838	174607	6375.33	SLC31A1
7	A7	30	68.476	172665	6268.77	SLC31A1
7	A7	31	68.7683	171784	6146.74	SLC31A1
7	A7	32	69.0605	168670	6027.85	SLC31A1
7	A7	33	69.3528	167691	5922.01	SLC31A1
7	A7	34	69.645	165414	5833.47	SLC31A1
7	A7	35	69.9373	164035	5763.26	SLC31A1
7	A7	36	70.2295	162456	5709.23	SLC31A1
7	A7	37	70.5218	160279	5665.05	SLC31A1
7	A7	38	70.814	158996	5621.29	SLC31A1
7	A7	39	71.1063	157568	5569.06	SLC31A1
7	A7	40	71.3985	154962	5505.55	SLC31A1
7	A7	41	71.6908	153526	5437.1	SLC31A1
7	A7	42	71.983	152488	5377.47	SLC31A1
7	A7	43	72.2753	150385	5344.25	SLC31A1
7	A7	44	72.5675	149358	5341.3	SLC31A1
7	A7	45	72.8598	147098	5365.89	SLC31A1
7	A7	46	73.152	145809	5410.33	SLC31A1
7	A7	47	73.4443	144788	5454.69	SLC31A1
7	A7	48	73.7365	141869	5482.83	SLC31A1
7	A7	49	74.0288	139964	5486.77	SLC31A1
7	A7	50	74.321	139441	5466.97	SLC31A1
7	A7	51	74.6133	137318	5428.05	SLC31A1
7	A7	52	74.9055	135629	5374.5	SLC31A1
7	A7	53	75.1978	133496	5315.24	SLC31A1
7	A7	54	75.4901	132557	5250.51	SLC31A1
7	A7	55	75.7823	130265	5187.43	SLC31A1
7	A7	56	76.0746	129193	5135.54	SLC31A1
7	A7	57	76.3668	127867	5101.81	SLC31A1
7	A7	58	76.6591	125914	5086.1	SLC31A1
7	A7	59	76.9513	124619	5079.91	SLC31A1
7	A7	60	77.2436	122866	5069.26	SLC31A1
7	A7	61	77.5358	121394	5040.42	SLC31A1
7	A7	62	77.8281	119761	4986.03	SLC31A1
7	A7	63	78.1203	117990	4909.05	SLC31A1
7	A7	64	78.4126	116715	4822.47	SLC31A1
7	A7	65	78.7048	115370	4744.54	SLC31A1
7	A7	66	78.9971	114239	4691.89	SLC31A1
7	A7	67	79.2893	112981	4674.65	SLC31A1
7	A7	68	79.5816	111357	4697.09	SLC31A1
7	A7	69	79.8738	109328	4763.16	SLC31A1
7	A7	70	80.1661	108806	4882.9	SLC31A1
7	A7	71	80.4583	106850	5075.53	SLC31A1
7	A7	72	80.7506	105854	5369.51	SLC31A1
7	A7	73	81.0428	104121	5849.16	SLC31A1
7	A7	74	81.3351	102224	6544.52	SLC31A1
7	A7	75	81.6273	100029	7539.2	SLC31A1
7	A7	76	81.9196	97831.5	8931.27	SLC31A1
7	A7	77	82.2118	96185.5	10800	SLC31A1
7	A7	78	82.5041	93681.9	13152.1	SLC31A1
7	A7	79	82.7963	89545	15873.6	SLC31A1
7	A7	80	83.0886	83893.9	18723.2	SLC31A1
7	A7	81	83.3809	75702.7	21392.6	SLC31A1
7	A7	82	83.6731	64828.8	23614.3	SLC31A1
7	A7	83	83.9654	56169.6	25261.2	SLC31A1
7	A7	84	84.2576	50664	26368.8	SLC31A1
7	A7	85	84.5499	45785	27054.2	SLC31A1
7	A7	86	84.8421	39392.6	27376.6	SLC31A1
7	A7	87	85.1344	29773.8	27237.9	SLC31A1
7	A7	88	85.4266	17929.3	26400	SLC31A1
7	A7	89	85.7189	6986.24	24621.4	SLC31A1
7	A7	90	86.0111	406.595	21828	SLC31A1
7	A7	91	86.3034	-1710.1	18209.2	SLC31A1
7	A7	92	86.5956	-1958.52	14182.6	SLC31A1
7	A7	93	86.8879	-1704.19	10251.3	SLC31A1
7	A7	94	87.1801	-2529.66	6838.48	SLC31A1
7	A7	95	87.4724	-2726.35	4291.91	SLC31A1
7	A7	96	87.7646	-2387.82	2594.54	SLC31A1
7	A7	97	88.0569	-3009.34	1500.6	SLC31A1
7	A7	98	88.3491	-3108.71	844.661	SLC31A1
7	A7	99	88.6414	-3696.94	467.505	SLC31A1
7	A7	100	88.9336	-2682.2	251.259	SLC31A1
7	A7	101	89.2259	-3419.66	125.255	SLC31A1
7	A7	102	89.5181	-3218.47	53.585	SLC31A1
7	A7	103	89.8104	-3348.28	17.9878	SLC31A1
7	A7	104	90.1026	-3778.47	6.06494	SLC31A1
7	A7	105	90.3949	-3668.85	7.82812	SLC31A1
7	A7	106	90.6871	-3382.21	17.2007	SLC31A1
7	A7	107	90.9794	-3950.11	33.083	SLC31A1
7	A7	108	91.2717	-3717.83	57.3247	SLC31A1
7	A7	109	91.5639	-3950.97	91.0918	SLC31A1
7	A7	110	91.8562	-4422.68	132.589	SLC31A1
7	A7	111	92.1484	-4295.98	177.177	SLC31A1
7	A7	112	92.4407	-4166.85	218.341	SLC31A1
7	A7	113	92.7329	-4775.06	247.901	SLC31A1
7	A7	114	93.0252	-5132.36	256.184	SLC31A1
7	A7	115	93.3174	-5198.75	234.495	SLC31A1
7	A7	116	93.6097	-5408.15	180.422	SLC31A1
7	A7	117	93.9019	-4766.64	102.629	SLC31A1
7	A7	118	94.1942	-5252.51	20.2354	SLC31A1
7	A7	119	94.4864	-4549.92	-44.7432	SLC31A1
7	A7	120	94.7787	-4896.75	-77.7412	SLC31A1
8	A8	1	60.0007	183856	4798.44	SLC31A1
8	A8	2	60.293	183380	4884.39	SLC31A1
8	A8	3	60.5852	181465	4974.98	SLC31A1
8	A8	4	60.8775	180861	5067.93	SLC31A1
8	A8	5	61.1697	178707	5163.3	SLC31A1
8	A8	6	61.462	177682	5260.83	SLC31A1
8	A8	7	61.7542	176244	5357.23	SLC31A1
8	A8	8	62.0465	174852	5446.4	SLC31A1
8	A8	9	62.3387	173097	5522.81	SLC31A1
8	A8	10	62.631	170690	5584.83	SLC31A1
8	A8	11	62.9232	169251	5634.87	SLC31A1
8	A8	12	63.2155	168453	5676.94	SLC31A1
8	A8	13	63.5077	166246	5715.6	SLC31A1
8	A8	14	63.8	164011	5757.26	SLC31A1
8	A8	15	64.0922	162811	5813.01	SLC31A1
8	A8	16	64.3845	160569	5895.69	SLC31A1
8	A8	17	64.6767	159108	6013.74	SLC31A1
8	A8	18	64.969	157721	6164.56	SLC31A1
8	A8	19	65.2612	155601	6330.58	SLC31A1
8	A8	20	65.5535	153641	6483.32	SLC31A1
8	A8	21	65.8457	151740	6592.35	SLC31A1
8	A8	22	66.138	149412	6636.19	SLC31A1
8	A8	23	66.4302	147093	6609.08	SLC31A1
8	A8	24	66.7225	145019	6521.74	SLC31A1
8	A8	25	67.0147	142877	6396.29	SLC31A1
8	A8	26	67.307	141658	6258.82	SLC31A1
8	A8	27	67.5993	139291	6133	SLC31A1
8	A8	28	67.8915	137322	6036.12	SLC31A1
8	A8	29	68.1838	135885	5976.88	SLC31A1
8	A8	30	68.476	134593	5954.09	SLC31A1
8	A8	31	68.7683	132256	5956.96	SLC31A1
8	A8	32	69.0605	130606	5968.15	SLC31A1
8	A8	33	69.3528	128864	5969.1	SLC31A1
8	A8	34	69.645	126891	5945.98	SLC31A1
8	A8	35	69.9373	124703	5893.51	SLC31A1
8	A8	36	70.2295	123670	5815.84	SLC31A1
8	A8	37	70.5218	121383	5726.14	SLC31A1
8	A8	38	70.814	119621	5641.14	SLC31A1
8	A8	39	71.1063	118635	5577.9	SLC31A1
8	A8	40	71.3985	116712	5551.39	SLC31A1
8	A8	41	71.6908	114770	5569.44	SLC31A1
8	A8	42	71.983	113860	5630.23	SLC31A1
8	A8	43	72.2753	112290	5723.36	SLC31A1
8	A8	44	72.5675	109909	5836.32	SLC31A1
8	A8	45	72.8598	107962	5960.18	SLC31A1
8	A8	46	73.152	106571	6095.06	SLC31A1
8	A8	47	73.4443	104642	6252.73	SLC31A1
8	A8	48	73.7365	102832	6449.33	SLC31A1
8	A8	49	74.0288	100726	6696.49	SLC31A1
8	A8	50	74.321	99338.9	6993.53	SLC31A1
8	A8	51	74.6133	96658.6	7324.21	SLC31A1
8	A8	52	74.9055	94562.3	7658.05	SLC31A1
8	A8	53	75.1978	91926.5	7955.8	SLC31A1
8	A8	54	75.4901	89362.8	8177.09	SLC31A1
8	A8	55	75.7823	86454.5	8289.22	SLC31A1
8	A8	56	76.0746	84098.9	8275.11	SLC31A1
8	A8	57	76.3668	81000.1	8139.21	SLC31A1
8	A8	58	76.6591	78618	7908.46	SLC31A1
8	A8	59	76.9513	76614.7	7626.74	SLC31A1
8	A8	60	77.2436	74779.6	7344.54	SLC31A1
8	A8	61	77.5358	73124	7108.19	SLC31A1
8	A8	62	77.8281	70478.2	6954.42	SLC31A1
8	A8	63	78.1203	68863.5	6911.58	SLC31A1
8	A8	64	78.4126	67198.8	7004.6	SLC31A1
8	A8	65	78.7048	64950.7	7259.25	SLC31A1
8	A8	66	78.9971	63624.1	7703.3	SLC31A1
8	A8	67	79.2893	60866.9	8365.81	SLC31A1
8	A8	68	79.5816	58434.2	9275.72	SLC31A1
8	A8	69	79.8738	56048.9	10458.8	SLC31A1
8	A8	70	80.1661	52767.1	11928.6	SLC31A1
8	A8	71	80.4583	49143.6	13668.7	SLC31A1
8	A8	72	80.7506	44960.3	15606.2	SLC31A1
8	A8	73	81.0428	39922.7	17586.1	SLC31A1
8	A8	74	81.3351	34180.5	19361.9	SLC31A1
8	A8	75	81.6273	26037.6	20620.3	SLC31A1
8	A8	76	81.9196	18077.3	21049.2	SLC31A1
8	A8	77	82.2118	8696.8	20434.1	SLC31A1
8	A8	78	82.5041	286.744	18747.3	SLC31A1
8	A8	79	82.7963	-4267.23	16182.3	SLC31A1
8	A8	80	83.0886	-4660.8	13108.7	SLC31A1
8	A8	81	83.3809	-5882.06	9961.29	SLC31A1
8	A8	82	83.6731	-6550.08	7113.64	SLC31A1
8	A8	83	83.9654	-6953.02	4813.29	SLC31A1
8	A8	84	84.2576	-7393.8	3121.99	SLC31A1
8	A8	85	84.5499	-7836.12	1959.99	SLC31A1
8	A8	86	84.8421	-7433.24	1216.19	SLC31A1
8	A8	87	85.1344	-7056.32	770.218	SLC31A1
8	A8	88	85.4266	-8060.55	518.871	SLC31A1
8	A8	89	85.7189	-8208.38	384.723	SLC31A1
8	A8	90	86.0111	-8049.94	316.044	SLC31A1
8	A8	91	86.3034	-8126.92	282.742	SLC31A1
8	A8	92	86.5956	-8233.27	269.661	SLC31A1
8	A8	93	86.8879	-8724.37	268.791	SLC31A1
8	A8	94	87.1801	-8444.46	273.202	SLC31A1
8	A8	95	87.4724	-8804.04	274.755	SLC31A1
8	A8	96	87.7646	-8922.33	265.468	SLC31A1
8	A8	97	88.0569	-9232.17	240.762	SLC31A1
8	A8	98	88.3491	-9153.16	202.491	SLC31A1
8	A8	99	88.6414	-9087.01	159.794	SLC31A1
8	A8	100	88.9336	-9351.38	126.401	SLC31A1
8	A8	101	89.2259	-8874.53	114.572	SLC31A1
8	A8	102	89.5181	-9252.66	128.363	SLC31A1
8	A8	103	89.8104	-9665	160.484	SLC31A1
8	A8	104	90.1026	-9841.48	195.586	SLC31A1
8	A8	105	90.3949	-10120.7	218.598	SLC31A1
8	A8	106	90.6871	-9580.43	222.652	SLC31A1
8	A8	107	90.9794	-9859.3	211.135	SLC31A1
8	A8	108	91.2717	-10208.4	192.929	SLC31A1
8	A8	109	91.5639	-10255.9	175.303	SLC31A1
8	A8	110	91.8562	-10186.7	160.061	SLC31A1
8	A8	111	92.1484	-10655	144.916	SLC31A1
8	A8	112	92.4407	-9988.37	127.462	SLC31A1
8	A8	113	92.7329	-10864.1	107.889	SLC31A1
8	A8	114	93.0252	-10522.7	88.7896	SLC31A1
8	A8	115	93.3174	-10446.1	73.0732	SLC31A1
8	A8	116	93.6097	-10738	61.7905	SLC31A1
8	A8	117	93.9019	-10649	53.0898	SLC31A1
8	A8	118	94.1942	-11337	42.8467	SLC31A1
8	A8	119	94.4864	-11090.6	26.7603	SLC31A1
8	A8	120	94.7787	-10456.7	2.80322	SLC31A1
13	B1	1	60.0005	225254	4350.16	SLC31A1
13	B1	2	60.2927	223832	4384.23	SLC31A1
13	B1	3	60.5848	222722	4408.54	SLC31A1
13	B1	4	60.877	221319	4426.27	SLC31A1
13	B1	5	61.1692	220299	4448.93	SLC31A1
13	B1	6	61.4613	219006	4489.88	SLC31A1
13	B1	7	61.7535	217617	4554.19	SLC31A1
13	B1	8	62.0457	216423	4632.83	SLC31A1
13	B1	9	62.3378	215649	4705.01	SLC31A1
13	B1	10	62.63	213751	4749.12	SLC31A1
13	B1	11	62.9222	211195	4755.06	SLC31A1
13	B1	12	63.2143	210556	4730.18	SLC31A1
13	B1	13	63.5065	209071	4695.8	SLC31A1
13	B1	14	63.7987	207418	4677.01	SLC31A1
13	B1	15	64.0909	205899	4692.57	SLC31A1
13	B1	16	64.383	205344	4750.3	SLC31A1
13	B1	17	64.6752	203655	4849.96	SLC31A1
13	B1	18	64.9674	201117	4983.28	SLC31A1
13	B1	19	65.2595	200566	5130.86	SLC31A1
13	B1	20	65.5517	198938	5266.54	SLC31A1
13	B1	21	65.8439	197739	5357.29	SLC31A1
13	B1	22	66.136	195218	5372.93	SLC31A1
13	B1	23	66.4282	193184	5300.33	SLC31A1
13	B1	24	66.7204	191598	5153.64	SLC31A1
13	B1	25	67.0125	189721	4972.37	SLC31A1
13	B1	26	67.3047	188394	4805.97	SLC31A1
13	B1	27	67.5969	187757	4698.27	SLC31A1
13	B1	28	67.889	186220	4659.16	SLC31A1
13	B1	29	68.1812	185078	4679.89	SLC31A1
13	B1	30	68.4734	182738	4736.13	SLC31A1
13	B1	31	68.7655	181769	4799.26	SLC31A1
13	B1	32	69.0577	180710	4847.67	SLC31A1
13	B1	33	69.3499	178659	4865.81	SLC31A1
13	B1	34	69.6421	176519	4854.08	SLC31A1
13	B1	35	69.9342	175810	4824.94	SLC31A1
13	B1	36	70.2264	174162	4797.65	SLC31A1
13	B1	37	70.5186	172719	4789.77	SLC31A1
13	B1	38	70.8107	171590	4808.66	SLC31A1
13	B1	39	71.1029	170286	4852.59	SLC31A1
13	B1	40	71.3951	168478	4910.98	SLC31A1
13	B1	41	71.6872	166541	4972.66	SLC31A1
13	B1	42	71.9794	165837	5029.99	SLC31A1
13	B1	43	72.2716	163732	5079.66	SLC31A1
13	B1	44	72.5637	162545	5120.38	SLC31A1
13	B1	45	72.8559	160624	5150.34	SLC31A1
13	B1	46	73.1481	159096	5165.75	SLC31A1
13	B1	47	73.4402	157676	5161.18	SLC31A1
13	B1	48	73.7324	156164	5131.48	SLC31A1
13	B1	49	74.0246	154126	5075.27	SLC31A1
13	B1	50	74.3167	152770	4998.68	SLC31A1
13	B1	51	74.6089	151062	4916.3	SLC31A1
13	B1	52	74.9011	149907	4847.48	SLC31A1
13	B1	53	75.1932	148187	4808.41	SLC31A1
13	B1	54	75.4854	147655	4803.73	SLC31A1
13	B1	55	75.7776	145307	4823.26	SLC31A1
13	B1	56	76.0697	143974	4846.06	SLC31A1
13	B1	57	76.3619	142760	4850.35	SLC31A1
13	B1	58	76.6541	140531	4823.9	SLC31A1
13	B1	59	76.9463	139031	4770.35	SLC31A1
13	B1	60	77.2384	138331	4704.61	SLC31A1
13	B1	61	77.5306	136540	4643.82	SLC31A1
13	B1	62	77.8228	135583	4601.68	SLC31A1
13	B1	63	78.1149	133727	4583.69	SLC31A1
13	B1	64	78.4071	132514	4588.34	SLC31A1
13	B1	65	78.6993	131294	4611.82	SLC31A1
13	B1	66	78.9914	129592	4653.12	SLC31A1
13	B1	67	79.2836	128745	4718.37	SLC31A1
13	B1	68	79.5758	126895	4823.43	SLC31A1
13	B1	69	79.8679	124572	4994.58	SLC31A1
13	B1	70	80.1601	124861	5250.69	SLC31A1
13	B1	71	80.4523	123312	5606.21	SLC31A1
13	B1	72	80.7444	120916	6067.52	SLC31A1
13	B1	73	81.0366	118592	6644.45	SLC31A1
13	B1	74	81.3288	116766	7368.79	SLC31A1
13	B1	75	81.6209	114742	8306.07	SLC31A1
13	B1	76	81.9131	112016	9545.99	SLC31A1
13	B1	77	82.2053	110488	11166.4	SLC31A1
13	B1	78	82.4975	106578	13179.4	SLC31A1
13	B1	79	82.7896	103732	15483.2	SLC31A1
13	B1	80	83.0818	97837.7	17847.2	SLC31A1
13	B1	81	83.374	91132.7	19954.3	SLC31A1
13	B1	82	83.6661	80161.9	21494.1	SLC31A1
13	B1	83	83.9583	71414.5	22268.9	SLC31A1
13	B1	84	84.2505	64887.6	22256.6	SLC31A1
13	B1	85	84.5426	59770.2	21590.2	SLC31A1
13	B1	86	84.8348	56399.7	20463.1	SLC31A1
13	B1	87	85.127	50629.9	19022.6	SLC31A1
13	B1	88	85.4191	44034.3	17317.9	SLC31A1
13	B1	89	85.7113	36833	15333.7	SLC31A1
13	B1	90	86.0035	32805.1	13074.7	SLC31A1
13	B1	91	86.2956	31540.2	10634.9	SLC31A1
13	B1	92	86.5878	31704.4	8202.38	SLC31A1
13	B1	93	86.88	31780.8	5997.13	SLC31A1
13	B1	94	87.1721	30776.8	4211	SLC31A1
13	B1	95	87.4643	31019.5	2911.89	SLC31A1
13	B1	96	87.7565	28806.4	2014.85	SLC31A1
13	B1	97	88.0486	30101.5	1422.6	SLC31A1
13	B1	98	88.3408	29401	1031.89	SLC31A1
13	B1	99	88.633	29451	766.213	SLC31A1
13	B1	100	88.9251	29213.4	581.869	SLC31A1
13	B1	101	89.2173	28998.5	456.971	SLC31A1
13	B1	102	89.5095	28502.1	378.311	SLC31A1
13	B1	103	89.8017	29091.8	333.835	SLC31A1
13	B1	104	90.0938	28777.7	310.63	SLC31A1
13	B1	105	90.386	27760.4	295.717	SLC31A1
13	B1	106	90.6782	28342.6	278.602	SLC31A1
13	B1	107	90.9703	27716.2	254.813	SLC31A1
13	B1	108	91.2625	28157.3	227.879	SLC31A1
13	B1	109	91.5547	27988.3	206.645	SLC31A1
13	B1	110	91.8468	27949.1	198.125	SLC31A1
13	B1	111	92.139	27267.7	200.86	SLC31A1
13	B1	112	92.4312	27008.2	204.457	SLC31A1
13	B1	113	92.7233	27426.8	196.233	SLC31A1
13	B1	114	93.0155	26806.7	169.803	SLC31A1
13	B1	115	93.3077	27545.5	129.038	SLC31A1
13	B1	116	93.5998	26531.5	84.9111	SLC31A1
13	B1	117	93.892	27062.8	48.4673	SLC31A1
13	B1	118	94.1842	27247.4	25.2026	SLC31A1
13	B1	119	94.4763	26668.2	13.7676	SLC31A1
13	B1	120	94.7685	26491.4	8.45947	SLC31A1
14	B2	1	60.0005	248752	4486.6	SLC31A1
14	B2	2	60.2927	247959	4589.27	SLC31A1
14	B2	3	60.5848	246109	4708.48	SLC31A1
14	B2	4	60.877	245719	4843.98	SLC31A1
14	B2	5	61.1692	243816	4990.18	SLC31A1
14	B2	6	61.4613	243006	5135.91	SLC31A1
14	B2	7	61.7535	241220	5267.48	SLC31A1
14	B2	8	62.0457	239369	5374.26	SLC31A1
14	B2	9	62.3378	237280	5453.23	SLC31A1
14	B2	10	62.63	236305	5509.42	SLC31A1
14	B2	11	62.9222	234685	5552.66	SLC31A1
14	B2	12	63.2143	232255	5591.77	SLC31A1
14	B2	13	63.5065	231177	5629.54	SLC31A1
14	B2	14	63.7987	229382	5665.17	SLC31A1
14	B2	15	64.0909	227758	5691.45	SLC31A1
14	B2	16	64.383	225838	5701.4	SLC31A1
14	B2	17	64.6752	223792	5693.43	SLC31A1
14	B2	18	64.9674	221956	5673.79	SLC31A1
14	B2	19	65.2595	220932	5653.69	SLC31A1
14	B2	20	65.5517	218283	5642.28	SLC31A1
14	B2	21	65.8439	217116	5640.01	SLC31A1
14	B2	22	66.136	216036	5637.51	SLC31A1
14	B2	23	66.4282	213719	5621.54	SLC31A1
14	B2	24	66.7204	211413	5584.71	SLC31A1
14	B2	25	67.0125	209541	5528.43	SLC31A1
14	B2	26	67.3047	208778	5470.37	SLC31A1
14	B2	27	67.5969	206828	5428.98	SLC31A1
14	B2	28	67.889	204926	5417.73	SLC31A1
14	B2	29	68.1812	203891	5442.37	SLC31A1
14	B2	30	68.4734	201876	5503.09	SLC31A1
14	B2	31	68.7655	199913	5596.65	SLC31A1
14	B2	32	69.0577	198836	5712.05	SLC31A1
14	B2	33	69.3499	196914	5841.41	SLC31A1
14	B2	34	69.6421	195186	5964.24	SLC31A1
14	B2	35	69.9342	193390	6054.75	SLC31A1
14	B2	36	70.2264	190941	6089.89	SLC31A1
14	B2	37	70.5186	189509	6058.98	SLC31A1
14	B2	38	70.8107	186834	5968.5	SLC31A1
14	B2	39	71.1029	185620	5840.13	SLC31A1
14	B2	40	71.3951	183964	5702.44	SLC31A1
14	B2	41	71.6872	182644	5582.55	SLC31A1
14	B2	42	71.9794	180698	5496.81	SLC31A1
14	B2	43	72.2716	178606	5464.6	SLC31A1
14	B2	44	72.5637	177842	5489.36	SLC31A1
14	B2	45	72.8559	176348	5563.59	SLC31A1
14	B2	46	73.1481	174339	5663.88	SLC31A1
14	B2	47	73.4402	172340	5766.02	SLC31A1
14	B2	48	73.7324	170808	5845.62	SLC31A1
14	B2	49	74.0246	169198	5887.19	SLC31A1
14	B2	50	74.3167	166040	5891.65	SLC31A1
14	B2	51	74.6089	165091	5873.89	SLC31A1
14	B2	52	74.9011	163572	5852.93	SLC31A1
14	B2	53	75.1932	162111	5839.39	SLC31A1
14	B2	54	75.4854	159941	5828.92	SLC31A1
14	B2	55	75.7776	157906	5805.29	SLC31A1
14	B2	56	76.0697	156021	5751.13	SLC31A1
14	B2	57	76.3619	154504	5659.14	SLC31A1
14	B2	58	76.6541	152675	5534.81	SLC31A1
14	B2	59	76.9463	151088	5397.63	SLC31A1
14	B2	60	77.2384	149177	5280.05	SLC31A1
14	B2	61	77.5306	148765	5205.93	SLC31A1
14	B2	62	77.8228	146221	5185.75	SLC31A1
14	B2	63	78.1149	146062	5213.52	SLC31A1
14	B2	64	78.4071	142969	5271.38	SLC31A1
14	B2	65	78.6993	142060	5340.42	SLC31A1
14	B2	66	78.9914	140118	5412.47	SLC31A1
14	B2	67	79.2836	138529	5496.24	SLC31A1
14	B2	68	79.5758	136798	5612.85	SLC31A1
14	B2	69	79.8679	135785	5782.89	SLC31A1
14	B2	70	80.1601	133741	6030.36	SLC31A1
14	B2	71	80.4523	132645	6365.8	SLC31A1
14	B2	72	80.7444	129663	6797.66	SLC31A1
14	B2	73	81.0366	127493	7346.38	SLC31A1
14	B2	74	81.3288	126015	8057.67	SLC31A1
14	B2	75	81.6209	123351	9006.41	SLC31A1
14	B2	76	81.9131	120829	10284.5	SLC31A1
14	B2	77	82.2053	117728	11969.4	SLC31A1
14	B2	78	82.4975	114482	14076.6	SLC31A1
14	B2	79	82.7896	111385	16511.8	SLC31A1
14	B2	80	83.0818	105381	19050.1	SLC31A1
14	B2	81	83.374	96965.2	21368	SLC31A1
14	B2	82	83.6661	86718	23134.3	SLC31A1
14	B2	83	83.9583	75261.4	24122.1	SLC31A1
14	B2	84	84.2505	68124.6	24282.3	SLC31A1
14	B2	85	84.5426	62602.9	23731.4	SLC31A1
14	B2	86	84.8348	58249.9	22657.4	SLC31A1
14	B2	87	85.127	51602.7	21207.2	SLC31A1
14	B2	88	85.4191	44194.9	19429.3	SLC31A1
14	B2	89	85.7113	36096.1	17304.8	SLC31A1
14	B2	90	86.0035	30512.5	14837	SLC31A1
14	B2	91	86.2956	29442.3	12126	SLC31A1
14	B2	92	86.5878	30019.9	9375.33	SLC31A1
14	B2	93	86.88	29184.6	6828.41	SLC31A1
14	B2	94	87.1721	28500	4632.58	SLC31A1
14	B2	95	87.4643	28569.1	2888.73	SLC31A1
14	B2	96	87.7565	28216.5	1650.3	SLC31A1
14	B2	97	88.0486	28639.4	831.947	SLC31A1
14	B2	98	88.3408	27801.7	328.362	SLC31A1
14	B2	99	88.633	28525.6	48.0215	SLC31A1
14	B2	100	88.9251	28804.3	-77.5547	SLC31A1
14	B2	101	89.2173	27816.7	-100.167	SLC31A1
14	B2	102	89.5095	27840.7	-63.4858	SLC31A1
14	B2	103	89.8017	27364	-5.71777	SLC31A1
14	B2	104	90.0938	27606	43.1279	SLC31A1
14	B2	105	90.386	27731.2	64.6533	SLC31A1
14	B2	106	90.6782	26330.1	53.25	SLC31A1
14	B2	107	90.9703	26850	15.5166	SLC31A1
14	B2	108	91.2625	27043.9	-31.1445	SLC31A1
14	B2	109	91.5547	27023.9	-62.6929	SLC31A1
14	B2	110	91.8468	27256.9	-57.5332	SLC31A1
14	B2	111	92.139	26172.6	-8.15137	SLC31A1
14	B2	112	92.4312	26610	71.9673	SLC31A1
14	B2	113	92.7233	25676.6	152.568	SLC31A1
14	B2	114	93.0155	25161	201.221	SLC31A1
14	B2	115	93.3077	25653.7	199.846	SLC31A1
14	B2	116	93.5998	25557.8	153.184	SLC31A1
14	B2	117	93.892	25355.4	84.6289	SLC31A1
14	B2	118	94.1842	25225.6	23.0347	SLC31A1
14	B2	119	94.4763	24746.9	-11.022	SLC31A1
14	B2	120	94.7685	25827.7	-12.0796	SLC31A1
15	B3	1	60.0003	205613	4228.88	SLC31A1
15	B3	2	60.2924	204303	4304.45	SLC31A1
15	B3	3	60.5845	203833	4379.73	SLC31A1
15	B3	4	60.8766	202146	4452.55	SLC31A1
15	B3	5	61.1686	200986	4525.75	SLC31A1
15	B3	6	61.4607	199851	4604.39	SLC31A1
15	B3	7	61.7528	198185	4689.65	SLC31A1
15	B3	8	62.0449	197077	4775.28	SLC31A1
15	B3	9	62.337	196374	4849.92	SLC31A1
15	B3	10	62.6291	194001	4904.42	SLC31A1
15	B3	11	62.9211	191947	4938.37	SLC31A1
15	B3	12	63.2132	191120	4960.23	SLC31A1
15	B3	13	63.5053	189609	4979.6	SLC31A1
15	B3	14	63.7974	188418	5001.48	SLC31A1
15	B3	15	64.0895	186288	5023.93	SLC31A1
15	B3	16	64.3816	185305	5042.47	SLC31A1
15	B3	17	64.6736	183291	5055.61	SLC31A1
15	B3	18	64.9657	181270	5066.18	SLC31A1
15	B3	19	65.2578	180770	5077.83	SLC31A1
15	B3	20	65.5499	178600	5089.99	SLC31A1
15	B3	21	65.842	177687	5096.67	SLC31A1
15	B3	22	66.1341	175432	5090.31	SLC31A1
15	B3	23	66.4261	173818	5067.21	SLC31A1
15	B3	24	66.7182	172320	5030.64	SLC31A1
15	B3	25	67.0103	171249	4988.82	SLC31A1
15	B3	26	67.3024	169051	4950.27	SLC31A1
15	B3	27	67.5945	167879	4919.94	SLC31A1
15	B3	28	67.8866	166486	4896.92	SLC31A1
15	B3	29	68.1786	165281	4878.92	SLC31A1
15	B3	30	68.4707	163407	4866.82	SLC31A1
15	B3	31	68.7628	161038	4866.65	SLC31A1
15	B3	32	69.0549	160883	4886.23	SLC31A1
15	B3	33	69.347	159485	4927.94	SLC31A1
15	B3	34	69.6391	157501	4984.91	SLC31A1
15	B3	35	69.9311	156030	5039.39	SLC31A1
15	B3	36	70.2232	154616	5072.75	SLC31A1
15	B3	37	70.5153	152624	5074.6	SLC31A1
15	B3	38	70.8074	151262	5046.88	SLC31A1
15	B3	39	71.0995	149599	5001.59	SLC31A1
15	B3	40	71.3916	148604	4954.4	SLC31A1
15	B3	41	71.6836	147024	4919.59	SLC31A1
15	B3	42	71.9757	145266	4905.35	SLC31A1
15	B3	43	72.2678	143842	4914.72	SLC31A1
15	B3	44	72.5599	142789	4945.52	SLC31A1
15	B3	45	72.852	141148	4990.64	SLC31A1
15	B3	46	73.1441	139527	5036.33	SLC31A1
15	B3	47	73.4361	137994	5068.43	SLC31A1
15	B3	48	73.7282	136342	5077.23	SLC31A1
15	B3	49	74.0203	134604	5062	SLC31A1
15	B3	50	74.3124	133013	5031.47	SLC31A1
15	B3	51	74.6045	132077	4999.35	SLC31A1
15	B3	52	74.8966	130031	4977.4	SLC31A1
15	B3	53	75.1887	128690	4969.1	SLC31A1
15	B3	54	75.4807	127783	4967.98	SLC31A1
15	B3	55	75.7728	125651	4961.35	SLC31A1
15	B3	56	76.0649	123801	4937.8	SLC31A1
15	B3	57	76.357	122496	4894.63	SLC31A1
15	B3	58	76.6491	121354	4837.84	SLC31A1
15	B3	59	76.9412	119684	4780.62	SLC31A1
15	B3	60	77.2332	118195	4736.78	SLC31A1
15	B3	61	77.5253	117084	4715.59	SLC31A1
15	B3	62	77.8174	115704	4719.54	SLC31A1
15	B3	63	78.1095	114310	4745.66	SLC31A1
15	B3	64	78.4016	112376	4788.41	SLC31A1
15	B3	65	78.6936	111355	4842.28	SLC31A1
15	B3	66	78.9857	110107	4903.7	SLC31A1
15	B3	67	79.2778	108575	4973.42	SLC31A1
15	B3	68	79.5699	106326	5057.75	SLC31A1
15	B3	69	79.862	105619	5170.2	SLC31A1
15	B3	70	80.1541	103668	5334.2	SLC31A1
15	B3	71	80.4462	102639	5580.19	SLC31A1
15	B3	72	80.7382	100615	5942.63	SLC31A1
15	B3	73	81.0303	99263	6459.09	SLC31A1
15	B3	74	81.3224	97316.7	7173.4	SLC31A1
15	B3	75	81.6145	94939.8	8139.38	SLC31A1
15	B3	76	81.9066	93071.3	9417.75	SLC31A1
15	B3	77	82.1987	89560.4	11056.6	SLC31A1
15	B3	78	82.4907	87107.3	13054	SLC31A1
15	B3	79	82.7828	84036.5	15314	SLC31A1
15	B3	80	83.0749	78789.6	17626.2	SLC31A1
15	B3	81	83.367	71739.1	19694	SLC31A1
15	B3	82	83.6591	61903.8	21218.6	SLC31A1
15	B3	83	83.9512	52494.6	22003.1	SLC31A1
15	B3	84	84.2432	45597.3	22018.9	SLC31A1
15	B3	85	84.5353	40935.1	21391	SLC31A1
15	B3	86	84.8274	37161.6	20307.8	SLC31A1
15	B3	87	85.1195	31864.3	18914.5	SLC31A1
15	B3	88	85.4116	25209.2	17258.1	SLC31A1
15	B3	89	85.7037	17951.4	15316.9	SLC31A1
15	B3	90	85.9957	13645.4	13083	SLC31A1
15	B3	91	86.2878	11696.1	10634.8	SLC31A1
15	B3	92	86.5799	12324.6	8148.06	SLC31A1
15	B3	93	86.872	12068.4	5843.54	SLC31A1
15	B3	94	87.1641	11452.2	3932.25	SLC31A1
15	B3	95	87.4562	11822.8	2496.46	SLC31A1
15	B3	96	87.7482	11172.2	1509.18	SLC31A1
15	B3	97	88.0403	11382.1	891.785	SLC31A1
15	B3	98	88.3324	11236.9	536.004	SLC31A1
15	B3	99	88.6245	10965.6	340.302	SLC31A1
15	B3	100	88.9166	10455.5	230.066	SLC31A1
15	B3	101	89.2087	10677.5	161.921	SLC31A1
15	B3	102	89.5007	11211.7	117.091	SLC31A1
15	B3	103	89.7928	10592.7	89.7007	SLC31A1
15	B3	104	90.0849	10139.4	75.9707	SLC31A1
15	B3	105	90.377	10566.1	69.1528	SLC31A1
15	B3	106	90.6691	10299.5	61.3862	SLC31A1
15	B3	107	90.9612	9759.79	49.1729	SLC31A1
15	B3	108	91.2533	10339.7	37.2412	SLC31A1
15	B3	109	91.5453	10137.7	37.0942	SLC31A1
15	B3	110	91.8374	10077.7	60.1455	SLC31A1
15	B3	111	92.1295	10042.7	108.854	SLC31A1
15	B3	112	92.4216	9845.13	171.35	SLC31A1
15	B3	113	92.7137	9065.94	224.161	SLC31A1
15	B3	114	93.0058	8397.07	243.241	SLC31A1
15	B3	115	93.2978	9386.5	217.4	SLC31A1
15	B3	116	93.5899	9492.7	155.153	SLC31A1
15	B3	117	93.882	8699.06	79.9766	SLC31A1
15	B3	118	94.1741	9157.69	17.2212	SLC31A1
15	B3	119	94.4662	8842.94	-18.1851	SLC31A1
15	B3	120	94.7583	9256.62	-25.9092	SLC31A1
16	B4	1	60.0003	201403	4852.33	SLC31A1
16	B4	2	60.2924	200223	4917.57	SLC31A1
16	B4	3	60.5845	199221	4979.11	SLC31A1
16	B4	4	60.8766	196988	5031.5	SLC31A1
16	B4	5	61.1686	196373	5073.91	SLC31A1
16	B4	6	61.4607	195025	5108.24	SLC31A1
16	B4	7	61.7528	193300	5136.49	SLC31A1
16	B4	8	62.0449	192031	5160.34	SLC31A1
16	B4	9	62.337	190069	5181.86	SLC31A1
16	B4	10	62.6291	188580	5203.58	SLC31A1
16	B4	11	62.9211	187228	5225.79	SLC31A1
16	B4	12	63.2132	186094	5248.56	SLC31A1
16	B4	13	63.5053	184267	5272.15	SLC31A1
16	B4	14	63.7974	181973	5297.66	SLC31A1
16	B4	15	64.0895	181081	5328.09	SLC31A1
16	B4	16	64.3816	179472	5365.99	SLC31A1
16	B4	17	64.6736	177676	5409.47	SLC31A1
16	B4	18	64.9657	176072	5449.58	SLC31A1
16	B4	19	65.2578	174561	5471.77	SLC31A1
16	B4	20	65.5499	172595	5460.73	SLC31A1
16	B4	21	65.842	171508	5408.46	SLC31A1
16	B4	22	66.1341	168952	5320.96	SLC31A1
16	B4	23	66.4261	167242	5218.76	SLC31A1
16	B4	24	66.7182	165820	5121.62	SLC31A1
16	B4	25	67.0103	165012	5063.11	SLC31A1
16	B4	26	67.3024	163584	5051.73	SLC31A1
16	B4	27	67.5945	161949	5076.87	SLC31A1
16	B4	28	67.8866	159666	5117.49	SLC31A1
16	B4	29	68.1786	159022	5153.74	SLC31A1
16	B4	30	68.4707	157289	5175.87	SLC31A1
16	B4	31	68.7628	154919	5187.21	SLC31A1
16	B4	32	69.0549	154001	5200.52	SLC31A1
16	B4	33	69.347	152582	5229.05	SLC31A1
16	B4	34	69.6391	150691	5278.8	SLC31A1
16	B4	35	69.9311	149654	5346.43	SLC31A1
16	B4	36	70.2232	148034	5415.7	SLC31A1
16	B4	37	70.5153	145878	5465.28	SLC31A1
16	B4	38	70.8074	144631	5478.76	SLC31A1
16	B4	39	71.0995	142571	5453.76	SLC31A1
16	B4	40	71.3916	140579	5404.12	SLC31A1
16	B4	41	71.6836	139525	5354.37	SLC31A1
16	B4	42	71.9757	138202	5329.19	SLC31A1
16	B4	43	72.2678	136878	5344.34	SLC31A1
16	B4	44	72.5599	134925	5404.13	SLC31A1
16	B4	45	72.852	133188	5504.62	SLC31A1
16	B4	46	73.1441	131829	5638.82	SLC31A1
16	B4	47	73.4361	130207	5799.72	SLC31A1
16	B4	48	73.7282	128231	5980.51	SLC31A1
16	B4	49	74.0203	126918	6174.26	SLC31A1
16	B4	50	74.3124	124241	6373.84	SLC31A1
16	B4	51	74.6045	122215	6571.3	SLC31A1
16	B4	52	74.8966	121052	6756.16	SLC31A1
16	B4	53	75.1887	118675	6913.5	SLC31A1
16	B4	54	75.4807	116038	7025.32	SLC31A1
16	B4	55	75.7728	113796	7076.15	SLC31A1
16	B4	56	76.0649	111520	7059.84	SLC31A1
16	B4	57	76.357	109260	6983.4	SLC31A1
16	B4	58	76.6491	107741	6865.86	SLC31A1
16	B4	59	76.9412	105171	6733.29	SLC31A1
16	B4	60	77.2332	103278	6613.64	SLC31A1
16	B4	61	77.5253	102006	6533.12	SLC31A1
16	B4	62	77.8174	99523.6	6514.89	SLC31A1
16	B4	63	78.1095	98309	6579.38	SLC31A1
16	B4	64	78.4016	96027.8	6745.95	SLC31A1
16	B4	65	78.6936	94143.1	7035.2	SLC31A1
16	B4	66	78.9857	92550	7471.64	SLC31A1
16	B4	67	79.2778	90054.6	8085.57	SLC31A1
16	B4	68	79.5699	87861	8913.03	SLC31A1
16	B4	69	79.862	84990.1	9991.88	SLC31A1
16	B4	70	80.1541	82527.8	11351	SLC31A1
16	B4	71	80.4462	78974.5	12990.8	SLC31A1
16	B4	72	80.7382	74805.3	14856.2	SLC31A1
16	B4	73	81.0303	70079.8	16810.4	SLC31A1
16	B4	74	81.3224	64483.7	18622.3	SLC31A1
16	B4	75	81.6145	57238.6	19987.8	SLC31A1
16	B4	76	81.9066	48641.1	20591.9	SLC31A1
16	B4	77	82.1987	38634.6	20202.9	SLC31A1
16	B4	78	82.4907	30030.5	18762.7	SLC31A1
16	B4	79	82.7828	24212	16428.5	SLC31A1
16	B4	80	83.0749	21988.9	13537.8	SLC31A1
16	B4	81	83.367	21133.3	10505.9	SLC31A1
16	B4	82	83.6591	20767.4	7704.81	SLC31A1
16	B4	83	83.9512	19829.3	5375.66	SLC31A1
16	B4	84	84.2432	19038.6	3449.15	SLC31A1
16	B4	85	84.5353	19311.4	2083.99	SLC31A1
16	B4	86	84.8274	19236.6	1190.67	SLC31A1
16	B4	87	85.1195	19387.2	649.267	SLC31A1
16	B4	88	85.4116	18932.4	354.849	SLC31A1
16	B4	89	85.7037	19302	225.188	SLC31A1
16	B4	90	85.9957	18697	197.415	SLC31A1
16	B4	91	86.2878	18746	222.41	SLC31A1
16	B4	92	86.5799	18650.2	261.292	SLC31A1
16	B4	93	86.872	17693.5	285.029	SLC31A1
16	B4	94	87.1641	17789.3	276.043	SLC31A1
16	B4	95	87.4562	18100	229.583	SLC31A1
16	B4	96	87.7482	17660.2	152.789	SLC31A1
16	B4	97	88.0403	17431.1	61.4497	SLC31A1
16	B4	98	88.3324	17602.8	-24.2959	SLC31A1
16	B4	99	88.6245	17636.3	-84.6113	SLC31A1
16	B4	100	88.9166	17988.8	-105.347	SLC31A1
16	B4	101	89.2087	17740.1	-83.6582	SLC31A1
16	B4	102	89.5007	17398.3	-30.9248	SLC31A1
16	B4	103	89.7928	16780.8	30.4355	SLC31A1
16	B4	104	90.0849	17603.7	76.1665	SLC31A1
16	B4	105	90.377	16315.2	90.7095	SLC31A1
16	B4	106	90.6691	16894.1	73.0908	SLC31A1
16	B4	107	90.9612	17267.3	35.2407	SLC31A1
16	B4	108	91.2533	16280.3	-5.43359	SLC31A1
16	B4	109	91.5453	16773.6	-34.688	SLC31A1
16	B4	110	91.8374	16970	-47.2407	SLC31A1
16	B4	111	92.1295	16259.5	-47.6499	SLC31A1
16	B4	112	92.4216	16330.2	-46.4546	SLC31A1
16	B4	113	92.7137	16109.3	-53.4849	SLC31A1
16	B4	114	93.0058	16271.4	-71.7466	SLC31A1
16	B4	115	93.2978	16259.8	-95.5796	SLC31A1
16	B4	116	93.5899	16614.1	-114.713	SLC31A1
16	B4	117	93.882	15906.4	-121.682	SLC31A1
16	B4	118	94.1741	16056.1	-117.241	SLC31A1
16	B4	119	94.4662	16074.7	-109.735	SLC31A1
16	B4	120	94.7583	15641.2	-109.156	SLC31A1
17	B5	1	60.0002	234898	4802.51	SLC31A1
17	B5	2	60.2923	233707	4901.91	SLC31A1
17	B5	3	60.5843	232737	4996.84	SLC31A1
17	B5	4	60.8764	231107	5072.52	SLC31A1
17	B5	5	61.1685	230092	5122.1	SLC31A1
17	B5	6	61.4606	228047	5149.58	SLC31A1
17	B5	7	61.7526	226494	5167.4	SLC31A1
17	B5	8	62.0447	225475	5189.57	SLC31A1
17	B5	9	62.3368	223822	5227.35	SLC31A1
17	B5	10	62.6289	222319	5282.04	SLC31A1
17	B5	11	62.9209	220808	5349.4	SLC31A1
17	B5	12	63.213	219089	5422.58	SLC31A1
17	B5	13	63.5051	217556	5493.9	SLC31A1
17	B5	14	63.7971	215750	5555.09	SLC31A1
17	B5	15	64.0892	214297	5597.78	SLC31A1
17	B5	16	64.3813	212957	5615.42	SLC31A1
17	B5	17	64.6734	210052	5606.44	SLC31A1
17	B5	18	64.9654	208989	5576	SLC31A1
17	B5	19	65.2575	207562	5535.08	SLC31A1
17	B5	20	65.5496	205572	5496.45	SLC31A1
17	B5	21	65.8417	203984	5469.19	SLC31A1
17	B5	22	66.1337	202235	5454.22	SLC31A1
17	B5	23	66.4258	200977	5442.61	SLC31A1
17	B5	24	66.7179	199703	5419.68	SLC31A1
17	B5	25	67.0099	196974	5373.97	SLC31A1
17	B5	26	67.302	195715	5306.12	SLC31A1
17	B5	27	67.5941	193824	5231.85	SLC31A1
17	B5	28	67.8862	192493	5177.35	SLC31A1
17	B5	29	68.1782	191531	5165.03	SLC31A1
17	B5	30	68.4703	189944	5204.92	SLC31A1
17	B5	31	68.7624	187721	5298.16	SLC31A1
17	B5	32	69.0545	187028	5425.72	SLC31A1
17	B5	33	69.3465	184966	5561.37	SLC31A1
17	B5	34	69.6386	183700	5676.94	SLC31A1
17	B5	35	69.9307	181159	5749.95	SLC31A1
17	B5	36	70.2227	179516	5769.81	SLC31A1
17	B5	37	70.5148	178071	5739.74	SLC31A1
17	B5	38	70.8069	175943	5673.51	SLC31A1
17	B5	39	71.099	175019	5588.66	SLC31A1
17	B5	40	71.391	172533	5500.43	SLC31A1
17	B5	41	71.6831	171842	5419.18	SLC31A1
17	B5	42	71.9752	169812	5351.13	SLC31A1
17	B5	43	72.2673	167993	5300.17	SLC31A1
17	B5	44	72.5593	166738	5268.29	SLC31A1
17	B5	45	72.8514	165669	5254.1	SLC31A1
17	B5	46	73.1435	163375	5251.1	SLC31A1
17	B5	47	73.4355	162163	5248.42	SLC31A1
17	B5	48	73.7276	160735	5233.94	SLC31A1
17	B5	49	74.0197	158462	5199.37	SLC31A1
17	B5	50	74.3118	157515	5147.26	SLC31A1
17	B5	51	74.6038	155794	5084.41	SLC31A1
17	B5	52	74.8959	153699	5024.28	SLC31A1
17	B5	53	75.188	153194	4980.45	SLC31A1
17	B5	54	75.4801	151462	4960.13	SLC31A1
17	B5	55	75.7721	149963	4960.73	SLC31A1
17	B5	56	76.0642	148311	4971.35	SLC31A1
17	B5	57	76.3563	147062	4978.27	SLC31A1
17	B5	58	76.6483	145026	4970.77	SLC31A1
17	B5	59	76.9404	143849	4944.47	SLC31A1
17	B5	60	77.2325	142709	4901	SLC31A1
17	B5	61	77.5246	140542	4845.63	SLC31A1
17	B5	62	77.8166	139619	4784.66	SLC31A1
17	B5	63	78.1087	138256	4724.21	SLC31A1
17	B5	64	78.4008	136659	4670.14	SLC31A1
17	B5	65	78.6929	135436	4628.58	SLC31A1
17	B5	66	78.9849	133964	4606.32	SLC31A1
17	B5	67	79.277	132907	4610.64	SLC31A1
17	B5	68	79.5691	131523	4648.46	SLC31A1
17	B5	69	79.8612	130141	4725.5	SLC31A1
17	B5	70	80.1532	128567	4846.11	SLC31A1
17	B5	71	80.4453	127484	5015.43	SLC31A1
17	B5	72	80.7374	126300	5249.07	SLC31A1
17	B5	73	81.0294	123941	5591.54	SLC31A1
17	B5	74	81.3215	122620	6096.33	SLC31A1
17	B5	75	81.6136	120553	6862.85	SLC31A1
17	B5	76	81.9057	119173	8006.71	SLC31A1
17	B5	77	82.1977	118022	9616.51	SLC31A1
17	B5	78	82.4898	115393	11699.8	SLC31A1
17	B5	79	82.7819	112622	14146.3	SLC31A1
17	B5	80	83.074	107187	16738.1	SLC31A1
17	B5	81	83.366	100131	19217	SLC31A1
17	B5	82	83.6581	91033.2	21383.6	SLC31A1
17	B5	83	83.9502	82565.7	23171.3	SLC31A1
17	B5	84	84.2422	77393.1	24640.2	SLC31A1
17	B5	85	84.5343	72531	25880.2	SLC31A1
17	B5	86	84.8264	66776.5	26875.5	SLC31A1
17	B5	87	85.1185	57341.1	27426.6	SLC31A1
17	B5	88	85.4105	44947.9	27195.3	SLC31A1
17	B5	89	85.7026	31994.1	25865	SLC31A1
17	B5	90	85.9947	22687.9	23325	SLC31A1
17	B5	91	86.2868	20033.3	19768.9	SLC31A1
17	B5	92	86.5788	19182.1	15651.1	SLC31A1
17	B5	93	86.8709	18992.3	11530.5	SLC31A1
17	B5	94	87.163	19002	7889.26	SLC31A1
17	B5	95	87.455	18644.7	5021.41	SLC31A1
17	B5	96	87.7471	18147.2	3087.63	SLC31A1
17	B5	97	88.0392	18337.5	1826.76	SLC31A1
17	B5	98	88.3313	17982.7	1064.29	SLC31A1
17	B5	99	88.6233	17749.2	625.574	SLC31A1
17	B5	100	88.9154	17975.7	377.1	SLC31A1
17	B5	101	89.2075	17740.5	235.769	SLC31A1
17	B5	102	89.4996	17798.6	157.854	SLC31A1
17	B5	103	89.7916	17752.6	121.416	SLC31A1
17	B5	104	90.0837	17723.6	111.706	SLC31A1
17	B5	105	90.3758	17391.4	114.081	SLC31A1
17	B5	106	90.6678	17339.3	114.598	SLC31A1
17	B5	107	90.9599	16894.3	105.135	SLC31A1
17	B5	108	91.252	17364	87.7437	SLC31A1
17	B5	109	91.5441	17544.2	73.6362	SLC31A1
17	B5	110	91.8361	17086.2	76.0034	SLC31A1
17	B5	111	92.1282	16976.4	100.8	SLC31A1
17	B5	112	92.4203	17292.3	141.665	SLC31A1
17	B5	113	92.7124	16339.8	182.801	SLC31A1
17	B5	114	93.0044	16211.2	208.196	SLC31A1
17	B5	115	93.2965	16655.9	211.156	SLC31A1
17	B5	116	93.5886	16574.5	197.82	SLC31A1
17	B5	117	93.8806	16421	182.418	SLC31A1
17	B5	118	94.1727	16335.9	177.948	SLC31A1
17	B5	119	94.4648	16190.9	188.889	SLC31A1
17	B5	120	94.7569	15907.2	210.561	SLC31A1
18	B6	1	60.0002	218556	4492.21	SLC31A1
18	B6	2	60.2923	217773	4549.88	SLC31A1
18	B6	3	60.5843	217214	4615.52	SLC31A1
18	B6	4	60.8764	215379	4679.31	SLC31A1
18	B6	5	61.1685	214183	4734.11	SLC31A1
18	B6	6	61.4606	212955	4778.14	SLC31A1
18	B6	7	61.7526	211310	4814.32	SLC31A1
18	B6	8	62.0447	209766	4846.41	SLC31A1
18	B6	9	62.3368	208628	4876.05	SLC31A1
18	B6	10	62.6289	207290	4899.41	SLC31A1
18	B6	11	62.9209	205550	4910.21	SLC31A1
18	B6	12	63.213	204096	4906.82	SLC31A1
18	B6	13	63.5051	202074	4893.5	SLC31A1
18	B6	14	63.7971	201247	4878.84	SLC31A1
18	B6	15	64.0892	199586	4871.75	SLC31A1
18	B6	16	64.3813	198061	4878.44	SLC31A1
18	B6	17	64.6734	196422	4901	SLC31A1
18	B6	18	64.9654	195196	4937.68	SLC31A1
18	B6	19	65.2575	193703	4983.37	SLC31A1
18	B6	20	65.5496	191780	5029.66	SLC31A1
18	B6	21	65.8417	190850	5065.94	SLC31A1
18	B6	22	66.1337	188883	5081.97	SLC31A1
18	B6	23	66.4258	187337	5072.03	SLC31A1
18	B6	24	66.7179	185475	5038.48	SLC31A1
18	B6	25	67.0099	184189	4992.6	SLC31A1
18	B6	26	67.302	182396	4951.54	SLC31A1
18	B6	27	67.5941	181158	4932.24	SLC31A1
18	B6	28	67.8862	179709	4945.33	SLC31A1
18	B6	29	68.1782	178534	4991.48	SLC31A1
18	B6	30	68.4703	176536	5061.94	SLC31A1
18	B6	31	68.7624	175228	5141.96	SLC31A1
18	B6	32	69.0545	173939	5216.12	SLC31A1
18	B6	33	69.3465	171590	5272.21	SLC31A1
18	B6	34	69.6386	170262	5303.19	SLC31A1
18	B6	35	69.9307	168874	5307.44	SLC31A1
18	B6	36	70.2227	167092	5288.17	SLC31A1
18	B6	37	70.5148	165429	5252.42	SLC31A1
18	B6	38	70.8069	163616	5209.85	SLC31A1
18	B6	39	71.099	162526	5169.31	SLC31A1
18	B6	40	71.391	160948	5135.14	SLC31A1
18	B6	41	71.6831	159492	5105.22	SLC31A1
18	B6	42	71.9752	157923	5073.33	SLC31A1
18	B6	43	72.2673	156240	5034.4	SLC31A1
18	B6	44	72.5593	154232	4988.85	SLC31A1
18	B6	45	72.8514	153565	4941.98	SLC31A1
18	B6	46	73.1435	151697	4899.19	SLC31A1
18	B6	47	73.4355	150563	4861.15	SLC31A1
18	B6	48	73.7276	148905	4826.13	SLC31A1
18	B6	49	74.0197	147050	4785.91	SLC31A1
18	B6	50	74.3118	145877	4738.47	SLC31A1
18	B6	51	74.6038	144401	4686.34	SLC31A1
18	B6	52	74.8959	143122	4633.9	SLC31A1
18	B6	53	75.188	141643	4584.18	SLC31A1
18	B6	54	75.4801	140334	4537.52	SLC31A1
18	B6	55	75.7721	138745	4493.96	SLC31A1
18	B6	56	76.0642	137540	4456.32	SLC31A1
18	B6	57	76.3563	135856	4431.03	SLC31A1
18	B6	58	76.6483	134834	4424.6	SLC31A1
18	B6	59	76.9404	134141	4438.16	SLC31A1
18	B6	60	77.2325	132086	4464.05	SLC31A1
18	B6	61	77.5246	130818	4488	SLC31A1
18	B6	62	77.8166	129426	4495.65	SLC31A1
18	B6	63	78.1087	127902	4480.05	SLC31A1
18	B6	64	78.4008	126702	4445.09	SLC31A1
18	B6	65	78.6929	124979	4403.26	SLC31A1
18	B6	66	78.9849	124546	4369.4	SLC31A1
18	B6	67	79.277	122818	4354.73	SLC31A1
18	B6	68	79.5691	121555	4364.66	SLC31A1
18	B6	69	79.8612	120380	4401.75	SLC31A1
18	B6	70	80.1532	118928	4472.07	SLC31A1
18	B6	71	80.4453	117413	4591.65	SLC31A1
18	B6	72	80.7374	116443	4791	SLC31A1
18	B6	73	81.0294	115007	5138.79	SLC31A1
18	B6	74	81.3215	113724	5698.68	SLC31A1
18	B6	75	81.6136	111901	6545.65	SLC31A1
18	B6	76	81.9057	110038	7758.3	SLC31A1
18	B6	77	82.1977	108601	9383.4	SLC31A1
18	B6	78	82.4898	105992	11398.8	SLC31A1
18	B6	79	82.7819	103509	13687.6	SLC31A1
18	B6	80	83.074	97363.1	16050.4	SLC31A1
18	B6	81	83.366	91441.4	18263.2	SLC31A1
18	B6	82	83.6581	82356.4	20164.5	SLC31A1
18	B6	83	83.9502	74644.2	21715.2	SLC31A1
18	B6	84	84.2422	69750.6	22986.7	SLC31A1
18	B6	85	84.5343	65564.4	24063.8	SLC31A1
18	B6	86	84.8264	60111.2	24919.7	SLC31A1
18	B6	87	85.1185	51102.2	25349.3	SLC31A1
18	B6	88	85.4105	38868.5	25025.4	SLC31A1
18	B6	89	85.7026	27008.7	23658.9	SLC31A1
18	B6	90	85.9947	19248.1	21171	SLC31A1
18	B6	91	86.2868	17107.1	17774.6	SLC31A1
18	B6	92	86.5788	16483.3	13916.7	SLC31A1
18	B6	93	86.8709	16353.2	10121.2	SLC31A1
18	B6	94	87.163	15782.9	6820.17	SLC31A1
18	B6	95	87.455	16350.9	4298.31	SLC31A1
18	B6	96	87.7471	15838.6	2631.89	SLC31A1
18	B6	97	88.0392	15093.7	1559.44	SLC31A1
18	B6	98	88.3313	15550	917.092	SLC31A1
18	B6	99	88.6233	15137.6	549.035	SLC31A1
18	B6	100	88.9154	15602.4	341.098	SLC31A1
18	B6	101	89.2075	15081.5	224.541	SLC31A1
18	B6	102	89.4996	15204.3	162.788	SLC31A1
18	B6	103	89.7916	15345.8	135.078	SLC31A1
18	B6	104	90.0837	14760.9	125.716	SLC31A1
18	B6	105	90.3758	15225	121.025	SLC31A1
18	B6	106	90.6678	14632	111.778	SLC31A1
18	B6	107	90.9599	14418.3	96.9995	SLC31A1
18	B6	108	91.252	15176.1	84.8589	SLC31A1
18	B6	109	91.5441	15048.7	88.189	SLC31A1
18	B6	110	91.8361	14832.9	116.155	SLC31A1
18	B6	111	92.1282	14252.7	167.365	SLC31A1
18	B6	112	92.4203	14277.3	229.544	SLC31A1
18	B6	113	92.7124	14443.5	286.171	SLC31A1
18	B6	114	93.0044	13837.2	325.3	SLC31A1
18	B6	115	93.2965	13751.2	344.631	SLC31A1
18	B6	116	93.5886	14177.2	350.57	SLC31A1
18	B6	117	93.8806	13393.5	353.213	SLC31A1
18	B6	118	94.1727	13630.5	361.054	SLC31A1
18	B6	119	94.4648	13917.9	378.057	SLC31A1
18	B6	120	94.7569	13091.8	403.654	SLC31A1
19	B7	1	60.0007	228906	4727.58	SLC31A1
19	B7	2	60.293	227880	4802.29	SLC31A1
19	B7	3	60.5852	226346	4890.97	SLC31A1
19	B7	4	60.8775	225642	4991.71	SLC31A1
19	B7	5	61.1697	223737	5099.45	SLC31A1
19	B7	6	61.462	222918	5205.39	SLC31A1
19	B7	7	61.7542	221266	5299.46	SLC31A1
19	B7	8	62.0465	219088	5368.09	SLC31A1
19	B7	9	62.3387	217876	5403.41	SLC31A1
19	B7	10	62.631	216082	5407.31	SLC31A1
19	B7	11	62.9232	214386	5391.12	SLC31A1
19	B7	12	63.2155	212504	5372.17	SLC31A1
19	B7	13	63.5077	211195	5367.01	SLC31A1
19	B7	14	63.8	209424	5384.02	SLC31A1
19	B7	15	64.0922	208169	5419.84	SLC31A1
19	B7	16	64.3845	206620	5460.77	SLC31A1
19	B7	17	64.6767	204171	5489.73	SLC31A1
19	B7	18	64.969	202874	5494.48	SLC31A1
19	B7	19	65.2612	201487	5472.43	SLC31A1
19	B7	20	65.5535	198636	5430.34	SLC31A1
19	B7	21	65.8457	197819	5379.75	SLC31A1
19	B7	22	66.138	196404	5332.63	SLC31A1
19	B7	23	66.4302	194468	5299.68	SLC31A1
19	B7	24	66.7225	192674	5291.59	SLC31A1
19	B7	25	67.0147	190887	5319.6	SLC31A1
19	B7	26	67.307	189791	5392.06	SLC31A1
19	B7	27	67.5993	188278	5507.99	SLC31A1
19	B7	28	67.8915	186492	5653.19	SLC31A1
19	B7	29	68.1838	184802	5801.71	SLC31A1
19	B7	30	68.476	182910	5924.29	SLC31A1
19	B7	31	68.7683	180752	5998.58	SLC31A1
19	B7	32	69.0605	178924	6015.76	SLC31A1
19	B7	33	69.3528	176830	5980.66	SLC31A1
19	B7	34	69.645	175508	5907.05	SLC31A1
19	B7	35	69.9373	173576	5811.33	SLC31A1
19	B7	36	70.2295	171548	5708.21	SLC31A1
19	B7	37	70.5218	170125	5608.82	SLC31A1
19	B7	38	70.814	168540	5520.5	SLC31A1
19	B7	39	71.1063	167024	5446.8	SLC31A1
19	B7	40	71.3985	165142	5387.94	SLC31A1
19	B7	41	71.6908	163730	5341.8	SLC31A1
19	B7	42	71.983	162058	5305.34	SLC31A1
19	B7	43	72.2753	160636	5276.61	SLC31A1
19	B7	44	72.5675	158839	5255.23	SLC31A1
19	B7	45	72.8598	156891	5241.47	SLC31A1
19	B7	46	73.152	156159	5233.48	SLC31A1
19	B7	47	73.4443	154177	5224.96	SLC31A1
19	B7	48	73.7365	152441	5205.54	SLC31A1
19	B7	49	74.0288	151085	5166.1	SLC31A1
19	B7	50	74.321	149092	5105.03	SLC31A1
19	B7	51	74.6133	147260	5031.73	SLC31A1
19	B7	52	74.9055	146295	4963.39	SLC31A1
19	B7	53	75.1978	145070	4916.06	SLC31A1
19	B7	54	75.4901	143540	4896.42	SLC31A1
19	B7	55	75.7823	141660	4898.9	SLC31A1
19	B7	56	76.0746	140270	4910.48	SLC31A1
19	B7	57	76.3668	138846	4918.17	SLC31A1
19	B7	58	76.6591	136846	4914.27	SLC31A1
19	B7	59	76.9513	136029	4896.66	SLC31A1
19	B7	60	77.2436	134487	4866.34	SLC31A1
19	B7	61	77.5358	132447	4825.23	SLC31A1
19	B7	62	77.8281	131181	4776.41	SLC31A1
19	B7	63	78.1203	130254	4725.17	SLC31A1
19	B7	64	78.4126	128160	4678.73	SLC31A1
19	B7	65	78.7048	127193	4644.48	SLC31A1
19	B7	66	78.9971	126001	4628.32	SLC31A1
19	B7	67	79.2893	124598	4634.97	SLC31A1
19	B7	68	79.5816	122563	4670	SLC31A1
19	B7	69	79.8738	121411	4741.21	SLC31A1
19	B7	70	80.1661	120849	4858.21	SLC31A1
19	B7	71	80.4583	118885	5032.3	SLC31A1
19	B7	72	80.7506	117260	5282.95	SLC31A1
19	B7	73	81.0428	115579	5655.27	SLC31A1
19	B7	74	81.3351	113834	6214.4	SLC31A1
19	B7	75	81.6273	111612	7066.13	SLC31A1
19	B7	76	81.9196	110931	8327.32	SLC31A1
19	B7	77	82.2118	109096	10077.4	SLC31A1
19	B7	78	82.5041	105877	12302.1	SLC31A1
19	B7	79	82.7963	102423	14861.2	SLC31A1
19	B7	80	83.0886	96349.5	17508.5	SLC31A1
19	B7	81	83.3809	87748.4	19972	SLC31A1
19	B7	82	83.6731	77259.6	22060.2	SLC31A1
19	B7	83	83.9654	70703.8	23732	SLC31A1
19	B7	84	84.2576	65407.5	25075.6	SLC31A1
19	B7	85	84.5499	60552.3	26192.4	SLC31A1
19	B7	86	84.8421	53615.5	27053.9	SLC31A1
19	B7	87	85.1344	42671.6	27433.7	SLC31A1
19	B7	88	85.4266	28432	26978.4	SLC31A1
19	B7	89	85.7189	16818.9	25390.9	SLC31A1
19	B7	90	86.0111	10766	22614.5	SLC31A1
19	B7	91	86.3034	8999.39	18908.4	SLC31A1
19	B7	92	86.5956	8501.6	14768.6	SLC31A1
19	B7	93	86.8879	8021.43	10749.8	SLC31A1
19	B7	94	87.1801	7750	7287.25	SLC31A1
19	B7	95	87.4724	7357.43	4619.81	SLC31A1
19	B7	96	87.7646	7346.2	2776.61	SLC31A1
19	B7	97	88.0569	7230.05	1573.76	SLC31A1
19	B7	98	88.3491	6910.32	838.445	SLC31A1
19	B7	99	88.6414	6985.08	410.355	SLC31A1
19	B7	100	88.9336	7293.9	169.564	SLC31A1
19	B7	101	89.2259	7025.35	38.2295	SLC31A1
19	B7	102	89.5181	6460.65	-29.812	SLC31A1
19	B7	103	89.8104	6648.67	-60.6685	SLC31A1
19	B7	104	90.1026	7410.53	-69.3174	SLC31A1
19	B7	105	90.3949	6654.44	-66.2095	SLC31A1
19	B7	106	90.6871	6268.61	-61.584	SLC31A1
19	B7	107	90.9794	6131.3	-65.7173	SLC31A1
19	B7	108	91.2717	6583.54	-84.6675	SLC31A1
19	B7	109	91.5639	6478.93	-115.138	SLC31A1
19	B7	110	91.8562	6454.71	-144.007	SLC31A1
19	B7	111	92.1484	6554.5	-154.659	SLC31A1
19	B7	112	92.4407	6425.52	-136.41	SLC31A1
19	B7	113	92.7329	6208.14	-90.7861	SLC31A1
19	B7	114	93.0252	5954.34	-31.0327	SLC31A1
19	B7	115	93.3174	5994.94	24.1729	SLC31A1
19	B7	116	93.6097	5466.17	58.9814	SLC31A1
19	B7	117	93.9019	5723.33	66.6616	SLC31A1
19	B7	118	94.1942	5387.87	51.5137	SLC31A1
19	B7	119	94.4864	6054.77	25.9482	SLC31A1
19	B7	120	94.7787	5812.36	4.29639	SLC31A1
20	B8	1	60.0007	229730	5172.68	SLC31A1
20	B8	2	60.293	229210	5254.29	SLC31A1
20	B8	3	60.5852	227495	5357.13	SLC31A1
20	B8	4	60.8775	226354	5477.72	SLC31A1
20	B8	5	61.1697	224889	5607.42	SLC31A1
20	B8	6	61.462	223412	5732.98	SLC31A1
20	B8	7	61.7542	221527	5838.92	SLC31A1
20	B8	8	62.0465	219982	5912.34	SLC31A1
20	B8	9	62.3387	217466	5948.63	SLC31A1
20	B8	10	62.631	216451	5955.08	SLC31A1
20	B8	11	62.9232	214128	5949.36	SLC31A1
20	B8	12	63.2155	212037	5952.32	SLC31A1
20	B8	13	63.5077	210629	5977.82	SLC31A1
20	B8	14	63.8	209374	6025.38	SLC31A1
20	B8	15	64.0922	207430	6081.03	SLC31A1
20	B8	16	64.3845	205239	6125.05	SLC31A1
20	B8	17	64.6767	203000	6145.3	SLC31A1
20	B8	18	64.969	200996	6142.81	SLC31A1
20	B8	19	65.2612	199837	6126.23	SLC31A1
20	B8	20	65.5535	197615	6107.61	SLC31A1
20	B8	21	65.8457	195460	6096.45	SLC31A1
20	B8	22	66.138	194131	6098.48	SLC31A1
20	B8	23	66.4302	191995	6112.76	SLC31A1
20	B8	24	66.7225	190109	6134.53	SLC31A1
20	B8	25	67.0147	188727	6162.23	SLC31A1
20	B8	26	67.307	185898	6197.43	SLC31A1
20	B8	27	67.5993	184251	6244.34	SLC31A1
20	B8	28	67.8915	182632	6304.78	SLC31A1
20	B8	29	68.1838	181201	6372.68	SLC31A1
20	B8	30	68.476	179240	6434.1	SLC31A1
20	B8	31	68.7683	176190	6473.43	SLC31A1
20	B8	32	69.0605	174569	6481.22	SLC31A1
20	B8	33	69.3528	172327	6457.38	SLC31A1
20	B8	34	69.645	171413	6408.08	SLC31A1
20	B8	35	69.9373	168728	6341.08	SLC31A1
20	B8	36	70.2295	166639	6263.6	SLC31A1
20	B8	37	70.5218	164976	6184.13	SLC31A1
20	B8	38	70.814	162918	6113.39	SLC31A1
20	B8	39	71.1063	161962	6059.8	SLC31A1
20	B8	40	71.3985	159467	6036.46	SLC31A1
20	B8	41	71.6908	158252	6047.71	SLC31A1
20	B8	42	71.983	155875	6094.06	SLC31A1
20	B8	43	72.2753	154604	6171.53	SLC31A1
20	B8	44	72.5675	152002	6281.86	SLC31A1
20	B8	45	72.8598	151306	6427.13	SLC31A1
20	B8	46	73.152	148301	6606.72	SLC31A1
20	B8	47	73.4443	146824	6817.74	SLC31A1
20	B8	48	73.7365	144580	7055.88	SLC31A1
20	B8	49	74.0288	142610	7316.53	SLC31A1
20	B8	50	74.321	139329	7593.63	SLC31A1
20	B8	51	74.6133	138483	7876.21	SLC31A1
20	B8	52	74.9055	135027	8144.73	SLC31A1
20	B8	53	75.1978	132911	8371.06	SLC31A1
20	B8	54	75.4901	129475	8524.78	SLC31A1
20	B8	55	75.7823	126886	8583.24	SLC31A1
20	B8	56	76.0746	124028	8540.81	SLC31A1
20	B8	57	76.3668	121170	8411.68	SLC31A1
20	B8	58	76.6591	119126	8224.74	SLC31A1
20	B8	59	76.9513	116810	8014.01	SLC31A1
20	B8	60	77.2436	114317	7810	SLC31A1
20	B8	61	77.5358	112348	7637.1	SLC31A1
20	B8	62	77.8281	110057	7518.16	SLC31A1
20	B8	63	78.1203	107613	7482.18	SLC31A1
20	B8	64	78.4126	105652	7569.72	SLC31A1
20	B8	65	78.7048	103989	7831.27	SLC31A1
20	B8	66	78.9971	101842	8319.33	SLC31A1
20	B8	67	79.2893	99691.6	9078.85	SLC31A1
20	B8	68	79.5816	97115.7	10141.5	SLC31A1
20	B8	69	79.8738	93402.6	11524.9	SLC31A1
20	B8	70	80.1661	90032.3	13231.2	SLC31A1
20	B8	71	80.4583	86037.6	15236.8	SLC31A1
20	B8	72	80.7506	80985	17468.1	SLC31A1
20	B8	73	81.0428	74798.8	19770.4	SLC31A1
20	B8	74	81.3351	68464.1	21887.8	SLC31A1
20	B8	75	81.6273	59783.2	23479.4	SLC31A1
20	B8	76	81.9196	49598.2	24187.4	SLC31A1
20	B8	77	82.2118	37563.4	23744.5	SLC31A1
20	B8	78	82.5041	27426.9	22080.4	SLC31A1
20	B8	79	82.7963	22814	19371	SLC31A1
20	B8	80	83.0886	20556.1	15998.2	SLC31A1
20	B8	81	83.3809	18421.8	12435.3	SLC31A1
20	B8	82	83.6731	17413.4	9111.08	SLC31A1
20	B8	83	83.9654	17296.5	6313.38	SLC31A1
20	B8	84	84.2576	16925.6	4035.76	SLC31A1
20	B8	85	84.5499	16572.2	2409.03	SLC31A1
20	B8	86	84.8421	17164	1337.18	SLC31A1
20	B8	87	85.1344	16530.9	681.61	SLC31A1
20	B8	88	85.4266	16609.4	311.597	SLC31A1
20	B8	89	85.7189	16914.6	121.627	SLC31A1
20	B8	90	86.0111	16210.5	35.3203	SLC31A1
20	B8	91	86.3034	16110.7	2.66699	SLC31A1
20	B8	92	86.5956	16471.3	-5.88037	SLC31A1
20	B8	93	86.8879	16148.8	-6.77979	SLC31A1
20	B8	94	87.1801	16063.9	-10.1787	SLC31A1
20	B8	95	87.4724	15694.7	-23.3716	SLC31A1
20	B8	96	87.7646	15611.6	-49.8843	SLC31A1
20	B8	97	88.0569	15740.2	-86.5962	SLC31A1
20	B8	98	88.3491	16011.7	-123.403	SLC31A1
20	B8	99	88.6414	15665.3	-147.986	SLC31A1
20	B8	100	88.9336	15940	-153.137	SLC31A1
20	B8	101	89.2259	15451.9	-141.194	SLC31A1
20	B8	102	89.5181	15078.4	-122.015	SLC31A1
20	B8	103	89.8104	15546.2	-106.345	SLC31A1
20	B8	104	90.1026	15484.5	-100.188	SLC31A1
20	B8	105	90.3949	15460.8	-104.076	SLC31A1
20	B8	106	90.6871	14814.3	-115.989	SLC31A1
20	B8	107	90.9794	15017.4	-133.473	SLC31A1
20	B8	108	91.2717	15134.7	-152.515	SLC31A1
20	B8	109	91.5639	15296	-165.688	SLC31A1
20	B8	110	91.8562	15078.6	-163.84	SLC31A1
20	B8	111	92.1484	15203.2	-142.085	SLC31A1
20	B8	112	92.4407	14745.4	-105.639	SLC31A1
20	B8	113	92.7329	14401	-69.8193	SLC31A1
20	B8	114	93.0252	14535.4	-52.8169	SLC31A1
20	B8	115	93.3174	14467.8	-65.5752	SLC31A1
20	B8	116	93.6097	14553.9	-105.541	SLC31A1
20	B8	117	93.9019	14533	-158.223	SLC31A1
20	B8	118	94.1942	14811.6	-205.104	SLC31A1
20	B8	119	94.4864	14782	-232.716	SLC31A1
20	B8	120	94.7787	14333.2	-237.676	SLC31A1
25	C1	1	60.0005	228791	4422.21	SLC31A1
25	C1	2	60.2927	228562	4473.8	SLC31A1
25	C1	3	60.5848	226795	4531.57	SLC31A1
25	C1	4	60.877	225763	4593.82	SLC31A1
25	C1	5	61.1692	224515	4660.05	SLC31A1
25	C1	6	61.4613	223191	4730.02	SLC31A1
25	C1	7	61.7535	221825	4802.66	SLC31A1
25	C1	8	62.0457	220322	4875.49	SLC31A1
25	C1	9	62.3378	218910	4944.97	SLC31A1
25	C1	10	62.63	217111	5011.14	SLC31A1
25	C1	11	62.9222	215772	5065.81	SLC31A1
25	C1	12	63.2143	214488	5098.79	SLC31A1
25	C1	13	63.5065	212696	5106.7	SLC31A1
25	C1	14	63.7987	211017	5092.44	SLC31A1
25	C1	15	64.0909	208919	5064.96	SLC31A1
25	C1	16	64.383	207826	5035.35	SLC31A1
25	C1	17	64.6752	206912	5010.98	SLC31A1
25	C1	18	64.9674	204615	4993.57	SLC31A1
25	C1	19	65.2595	202931	4982.49	SLC31A1
25	C1	20	65.5517	202335	4980.28	SLC31A1
25	C1	21	65.8439	199638	4995.15	SLC31A1
25	C1	22	66.136	198523	5037.27	SLC31A1
25	C1	23	66.4282	197550	5110.93	SLC31A1
25	C1	24	66.7204	195808	5207.92	SLC31A1
25	C1	25	67.0125	193896	5307.37	SLC31A1
25	C1	26	67.3047	192339	5382.92	SLC31A1
25	C1	27	67.5969	190978	5413.77	SLC31A1
25	C1	28	67.889	188545	5394.07	SLC31A1
25	C1	29	68.1812	186462	5334.81	SLC31A1
25	C1	30	68.4734	186222	5258.26	SLC31A1
25	C1	31	68.7655	183864	5187.3	SLC31A1
25	C1	32	69.0577	182485	5136.84	SLC31A1
25	C1	33	69.3499	181151	5110.17	SLC31A1
[truncated: 3,807 more rows]

## Sheet: Melt Curve Result
Block Type	96-Well 0.2-mL Block
Calibration Background is expired	No
Calibration Background performed on	05-10-2022
Calibration Pure Dye ABY is expired	No
Calibration Pure Dye ABY performed on	05-10-2022
Calibration Pure Dye CY5 is expired	No
Calibration Pure Dye CY5 performed on	05-10-2022
Calibration Pure Dye FAM is expired	No
Calibration Pure Dye FAM performed on	05-10-2022
Calibration Pure Dye JUN is expired	No
Calibration Pure Dye JUN performed on	05-10-2022
Calibration Pure Dye MUSTANG PURPLE is expired	No
Calibration Pure Dye MUSTANG PURPLE performed on	05-10-2022
Calibration Pure Dye NED is expired	No
Calibration Pure Dye NED performed on	05-10-2022
Calibration Pure Dye ROX is expired	No
Calibration Pure Dye ROX performed on	05-10-2022
Calibration Pure Dye SYBR is expired	No
Calibration Pure Dye SYBR performed on	05-10-2022
Calibration Pure Dye TAMRA is expired	No
Calibration Pure Dye TAMRA performed on	05-10-2022
Calibration Pure Dye VIC is expired	No
Calibration Pure Dye VIC performed on	05-10-2022
Calibration ROI is expired	No
Calibration ROI performed on	05-10-2022
Calibration Uniformity is expired	No
Calibration Uniformity performed on	05-10-2022
Chemistry	SYBR_GREEN
Date Created	2023-03-01 18:59:36 PM CST
Experiment Barcode
Experiment Comment
Experiment File Name	D:\ZL\MACHINE20230225-6J-6Q - Copy\SLC31A1-6J-6Q20230301.eds
Experiment Name	SLC31A1-6J-6Q20230301
Experiment Run End Time	2023-03-01 17:48:26 PM CST
Experiment Type	Standard Curve
Instrument Name	272522082
Instrument Serial Number	272522082
Instrument Type	QuantStudio™ 5 System
Passive Reference
Post-read Stage/Step
Pre-read Stage/Step
Quantification Cycle Method	Ct
Signal Smoothing On	true
Stage where Melt Analysis is performed	Stage3
Stage/ Cycle where Ct Analysis is performed	Stage2, Step2
User Name
Well	Well Position	Sample	Target Name	Tm	Melt Peak Height
1	A1	J22	SLC31A1	84.2505	17670.1
2	A2	J22	SLC31A1	84.3965	22196.9
3	A3	J22	SLC31A1	84.0972	19841.2
4	A4	J22	SLC31A1	82.0526	22646.6
5	A5	Q24	SLC31A1	84.9724	26632.8
6	A6	Q24	SLC31A1	84.9724	25602.3
7	A7	Q24	SLC31A1	84.9882	27377.7
8	A8	Q24	SLC31A1	81.9196	21049.2
13	B1	J34	SLC31A1	84.1044	22355.6
14	B2	J34	SLC31A1	84.1044	24301.5
15	B3	J34	SLC31A1	84.0972	22102.1
16	B4	J34	SLC31A1	81.9066	20591.9
17	B5	Q34	SLC31A1	85.2645	27431.4
18	B6	Q34	SLC31A1	85.1185	25349.3
19	B7	Q34	SLC31A1	85.1344	27433.7
20	B8	Q34	SLC31A1	81.9196	24187.4
25	C1	J26	SLC31A1	84.3965	25799.4
26	C2	J26	SLC31A1	84.5426	27300
27	C3	J26	SLC31A1	84.5353	25381.5
28	C4	J26	SLC31A1	81.9066	20713.9
29	C5	Q35	SLC31A1	84.6804	26073
30	C6	Q35	SLC31A1	84.3883	27036.3
31	C7	Q35	SLC31A1	84.2576	25622.6
32	C8	Q35	SLC31A1	81.9196	22616.5
37	D1	J28(k42)	SLC31A1	84.1044	26982.9
38	D2	J28(k42)	SLC31A1	83.9583	25791.2
39	D3	J28(k42)	SLC31A1	84.0972	23976.5
40	D4	J28(k42)	SLC31A1	81.7605	21508.1
41	D5	Q38	SLC31A1	84.8264	28232.8
42	D6	Q38	SLC31A1	84.6804	26665.6
43	D7	Q38	SLC31A1	84.5499	27968.8
44	D8	Q38	SLC31A1	81.7735	26476.2
49	E1	J37	SLC31A1	84.1044	23674.6
50	E2	J37	SLC31A1	84.1044	23782.5
51	E3	J37	SLC31A1	84.0972	26279.2
52	E4	J37	SLC31A1	81.7605	20168.5
53	E5	Q40	SLC31A1	84.5343	27761.7
54	E6	Q40	SLC31A1	84.5343	30188
55	E7	Q40	SLC31A1	84.2576	30764.6
56	E8	Q40	SLC31A1	81.7735	23985.4
61	F1	J31	SLC31A1	83.6661	25580.9
62	F2	J31	SLC31A1	83.8122	27537.5
63	F3	J31	SLC31A1	84.0972	26896.1
64	F4	J31	SLC31A1	81.9066	25725.2
65	F5	Q21	SLC31A1	84.5343	28939.4
66	F6	Q21	SLC31A1	84.3883	28523
67	F7	Q21	SLC31A1	83.9654	30577
68	F8	Q21	SLC31A1	81.6273	23539.8
