# Supplementary material for: Machine learning-driven prediction model for cuproptosis-related genes in spinal cord injury: construction and experimental validation
Source: Front Neurol. 2025 Apr 23;16:1525416. doi: 10.3389/fneur.2025.1525416 (PMC12057486; doi:10.3389/fneur.2025.1525416)
Supplement: Supplementary file 2 [file Data_Sheet_2.zip › data 2/fig.7/fig.7A-B.lasso/Diagnostic12.lasso.R]

######Video source: https://ke.biowolf.cn
######??????ѧ??: https://www.biowolf.cn/
######΢?Ź??ںţ?biowolf_cn
######???????䣺biowolf@foxmail.com
######????΢??: 18520221056

#install.packages("glmnet")


set.seed(123)
library(glmnet)                   #???ð?
inputFile="diffGeneExp.txt"       #?????ļ?
setwd("C:\\Users\\13407\\Desktop\\新建文件夹 (5)\\zym\\fig.7\\12.lasso")       #???ù???Ŀ¼

#??ȡ?????ļ?
rt=read.table(inputFile, header=T, sep="\t", check.names=F, row.names=1)
rt=t(rt)

#????ģ??
x=as.matrix(rt)
y=gsub("(.*)\\_(.*)", "\\2", row.names(rt))
fit=glmnet(x, y, family = "binomial", alpha=1)
cvfit=cv.glmnet(x, y, family="binomial", alpha=1,type.measure='deviance',nfolds = 10)
pdf(file="cvfit.pdf",width=6,height=5.5)
plot(cvfit)
dev.off()

#????ɸѡ??????????
coef=coef(fit, s = cvfit$lambda.min)
index=which(coef != 0)
lassoGene=row.names(coef)[index]
lassoGene=lassoGene[-1]
write.table(lassoGene, file="LASSO.gene.txt", sep="\t", quote=F, row.names=F, col.names=F)


######Video source: https://ke.biowolf.cn
######??????ѧ??: https://www.biowolf.cn/
######΢?Ź??ںţ?biowolf_cn
######???????䣺biowolf@foxmail.com
######????΢??: 18520221056
