# Supplementary material for: Machine learning-driven prediction model for cuproptosis-related genes in spinal cord injury: construction and experimental validation
Source: Front Neurol. 2025 Apr 23;16:1525416. doi: 10.3389/fneur.2025.1525416 (PMC12057486; doi:10.3389/fneur.2025.1525416)
Supplement: Supplementary file 2 [file Data_Sheet_2.zip › data 2/fig.7/fig.7C-D.RF/m6A13.randomForest.R]

######Video source: https://ke.biowolf.cn
######生信自学网: https://www.biowolf.cn/
######微信公众号：biowolf_cn
######合作邮箱：biowolf@foxmail.com
######答疑微信: 18520221056

#install.packages("randomForest")


#引用包
library(randomForest)
set.seed(123)

inputFile="diffGeneExp.txt"       #输入文件
setwd("C:\\biowolf\\m6A\\13.RF")      #设置工作目录

#读取输入文件
data=read.table(inputFile, header=T, sep="\t", check.names=F, row.names=1)
data=t(data)
group=gsub("(.*)\\_(.*)", "\\2", row.names(data))

#随机森林树
rf=randomForest(as.factor(group)~., data=data, ntree=500)
pdf(file="forest.pdf", width=6, height=6)
plot(rf, main="Random forest", lwd=2)
dev.off()

#找出误差最小的点
optionTrees=which.min(rf$err.rate[,1])
optionTrees
rf2=randomForest(as.factor(group)~., data=data, ntree=optionTrees)

#查看基因的重要性
importance=importance(x=rf2)

#绘制基因的重要性图
pdf(file="geneImportance.pdf", width=6.2, height=5.8)
varImpPlot(rf2, main="")
dev.off()

#挑选疾病特征基因
rfGenes=importance[order(importance[,"MeanDecreaseGini"], decreasing = TRUE),]
rfGenes=names(rfGenes[rfGenes>2])      #挑选重要性评分大于2的基因
#rfGenes=names(rfGenes[1:5])           #挑选重要性评分最高的5个基因
write.table(rfGenes, file="rfGenes.txt", sep="\t", quote=F, col.names=F, row.names=F)

#输出重要基因的表达量
sigExp=t(data[,rfGenes])
sigExpOut=rbind(ID=colnames(sigExp),sigExp)
write.table(sigExpOut, file="rfGeneExp.txt", sep="\t", quote=F, col.names=F)


######Video source: https://ke.biowolf.cn
######生信自学网: https://www.biowolf.cn/
######微信公众号：biowolf_cn
######合作邮箱：biowolf@foxmail.com
######答疑微信: 18520221056
