# Supplementary material for: Machine learning-driven prediction model for cuproptosis-related genes in spinal cord injury: construction and experimental validation
Source: Front Neurol. 2025 Apr 23;16:1525416. doi: 10.3389/fneur.2025.1525416 (PMC12057486; doi:10.3389/fneur.2025.1525416)
Supplement: Supplementary file 2 [file Data_Sheet_2.zip › data 2/fig.7/fig.7E.SVM/SVM-RFE.gene.txt]

DBT
LIAS
LIPT1
DLST
SLC31A1
ATP7B
DLD
