# Supplementary material for: Machine learning-driven prediction model for cuproptosis-related genes in spinal cord injury: construction and experimental validation
Source: Front Neurol. 2025 Apr 23;16:1525416. doi: 10.3389/fneur.2025.1525416 (PMC12057486; doi:10.3389/fneur.2025.1525416)
Supplement: Supplementary file 2 [file Data_Sheet_2.zip › data 2/fig.8/fig.8D/coefficients.txt]

ID	fit$coefficients
HIF1A	-12.6454605326807
MMP9	1.47806105993987
MMP2	-16.5372234234703
CCND1	-9.90872516233422
SERPINE1	-1.32793109398278
ABL1	10.4245047070034
SLC2A1	1.39059795698451
MMP13	-4.57781503650919
MPO	15.7655640553627
RELA	-27.2755502547153
