# Supplementary material for: Machine learning-driven prediction model for cuproptosis-related genes in spinal cord injury: construction and experimental validation
Source: Front Neurol. 2025 Apr 23;16:1525416. doi: 10.3389/fneur.2025.1525416 (PMC12057486; doi:10.3389/fneur.2025.1525416)
Supplement: Supplementary file 2 [file Data_Sheet_2.zip › data 2/fig.8/fig.8D/nomoscore.txt]

ID	Type	HERC6	HLA-A	MTNR1A	MYLIP	PLSCR1	nomoscore
GSM2811026	C	5.721116	10.926942	6.503895	6.418624	7.97308	-1.54076120697996
GSM2811027	C	5.65183	11.008132	6.432442	6.573223	7.944035	-2.03989301471454
GSM2811028	C	5.712904	11.596412	6.211206	6.403884	8.068359	-0.687524386161961
GSM2810966	C	6.856058	12.299285	4.659498	7.576057	9.294466	0.88015991592944
GSM2810967	C	7.42264	12.291159	4.845525	7.834394	9.120323	0.120298678253398
GSM2810968	C	5.660121	12.233369	5.557974	7.809612	8.219907	-4.32199838145998
GSM2810969	C	6.144373	11.908695	4.953023	7.446225	8.208064	-0.668522759871195
GSM2810970	C	6.795399	12.238052	5.315881	8.154896	8.554493	-3.36002094393048
GSM2810971	C	7.05465	12.44398	5.347466	7.85701	9.429552	-1.72283620890668
GSM2810972	C	6.90629	12.250357	4.884581	7.410643	8.859668	0.858528926087459
GSM2810973	C	6.623685	12.854884	4.748445	7.885042	9.777612	-0.717983419850572
GSM2810974	C	7.966999	12.658094	5.231156	7.557165	9.86244	1.08274575114687
GSM2810975	C	8.05093	13.036505	4.747112	7.603051	10.022003	2.35907006211649
GSM2810976	C	6.985087	12.680012	4.830164	7.741817	9.096513	-0.085667222487352
GSM2810977	P	7.742279	12.909042	4.688943	7.722692	9.794854	1.57955316388942
GSM2810978	P	6.792235	12.283308	4.76961	7.106618	9.374728	2.30770654054864
GSM2810979	P	6.64365	12.50907	5.053512	7.375004	9.109452	0.254127219100475
GSM2810983	P	6.362169	12.469255	4.900333	7.229886	8.933542	0.78698917327144
GSM2810984	P	6.227315	12.404391	5.072861	7.424326	8.849769	-0.619717767288009
GSM2810988	P	6.329095	11.892565	5.292988	7.219631	8.347114	-0.427076500143102
GSM2810994	P	6.616061	12.568289	5.236951	7.315373	8.980267	-0.081644528391589
GSM2811001	P	6.335441	12.584632	4.823378	6.75937	8.984197	2.76103023913688
GSM2811003	P	7.883998	12.908177	5.010041	8.099684	9.628115	-0.566793062852273
GSM2811005	P	7.775919	12.829901	4.765173	7.75448	9.999725	1.35572409736293
GSM2811007	P	8.19253	13.322901	4.548218	7.38969	10.15457	3.93061261976084
GSM2811008	P	8.488604	12.934965	5.087781	7.667963	10.327189	1.87682967615393
GSM2811011	P	8.049731	12.317188	4.27703	7.436033	9.676906	4.15663144610943
GSM2811013	P	8.27648	12.502939	5.422661	7.476129	9.843812	1.29354566101695
GSM2811014	P	7.301617	12.618634	4.792695	7.28504	9.18417	2.20568666236991
GSM2811016	P	7.891646	13.228061	4.820681	7.512557	9.894411	2.25646832004391
GSM2811020	P	7.250379	12.84968	4.73043	7.7408	8.80991	0.466893156414724
GSM2811021	P	8.006943	12.557934	4.776195	7.510604	10.016948	2.57220239073421
GSM2811022	P	7.147826	12.83587	4.650501	7.454744	9.481634	1.81192487375493
GSM2811023	P	8.396631	12.814563	5.546251	7.567631	10.298311	0.900529141655579
GSM2811024	P	6.689065	11.436319	5.154974	7.201356	8.78337	0.617196020778323
GSM2811025	P	7.793806	13.037812	4.43436	7.64334	9.769837	2.62527374078548
