# Supplementary material for: Machine learning-driven prediction model for cuproptosis-related genes in spinal cord injury: construction and experimental validation
Source: Front Neurol. 2025 Apr 23;16:1525416. doi: 10.3389/fneur.2025.1525416 (PMC12057486; doi:10.3389/fneur.2025.1525416)
Supplement: Supplementary file 2 [file Data_Sheet_2.zip › data 2/fig.8/fig.8D/sample.txt]

GSM5176143	C
GSM5176144	C
GSM5176145	C
GSM5176146	C
GSM5176147	C
GSM5176148	C
GSM5176138	P
GSM5176139	P
GSM5176140	P
GSM5176141	P
GSM5176142	P
