# Supplementary material for: Machine learning-driven prediction model for cuproptosis-related genes in spinal cord injury: construction and experimental validation
Source: Front Neurol. 2025 Apr 23;16:1525416. doi: 10.3389/fneur.2025.1525416 (PMC12057486; doi:10.3389/fneur.2025.1525416)
Supplement: Supplementary file 2 [file Data_Sheet_2.zip › data 2/fig.9/ROC/wgcnaDiagnostic16.ROC.R]

######Video source: https://ke.biowolf.cn
######ÉúÐÅ×ÔÑ§Íø: https://www.biowolf.cn/
######Î¢ÐÅ¹«ÖÚºÅ£ºbiowolf_cn
######ºÏ×÷ÓÊÏä£ºbiowolf@foxmail.com
######´ðÒÉÎ¢ÐÅ: 18520221056

#install.packages("pROC")


library(pROC)                  #ÒýÓÃ°ü
expFile="normalize.txt"        #±í´ïÊý¾ÝÎÄ¼þ
geneFile="LASSO.gene.txt"      #¼²²¡ÌØÕ÷»ùÒòµÄÎÄ¼þ
setwd("C:\\biowolf\\wgcnaDiagnostic\\16.ROC")    #ÉèÖÃ¹¤×÷Ä¿Â¼

#¶ÁÈ¡±í´ïÊý¾ÝÎÄ¼þ£¬²¢¶ÔÎÄ¼þ½øÐÐÕûÀí
rt=read.table(expFile, header=T, sep="\t", check.names=F, row.names=1)
y=gsub("(.*)\\_(.*)", "\\2", colnames(rt))
y=ifelse(y=="con", 0, 1)

#¶ÁÈ¡»ùÒòÁÐ±íÎÄ¼þ
geneRT=read.table(geneFile, header=F, sep="\t", check.names=F)

#¶Ô¼²²¡ÌØÕ÷»ùÒò½øÐÐÑ­»·£¬»æÖÆROCÇúÏß
for(x in as.vector(geneRT[,1])){
	#»æÖÆROCÇúÏß
	roc1=roc(y, as.numeric(rt[x,]))
	ci1=ci.auc(roc1, method="bootstrap")
	ciVec=as.numeric(ci1)
	#Êä³öROCÇúÏß
	pdf(file=paste0("ROC.",x,".pdf"), width=5, height=5)
	plot(roc1, print.auc=TRUE, col="red", legacy.axes=T, main=x)
	text(0.39, 0.43, paste0("95% CI: ",sprintf("%.03f",ciVec[1]),"-",sprintf("%.03f",ciVec[3])), col="red")
	dev.off()
}


######Video source: https://ke.biowolf.cn
######ÉúÐÅ×ÔÑ§Íø: https://www.biowolf.cn/
######Î¢ÐÅ¹«ÖÚºÅ£ºbiowolf_cn
######ºÏ×÷ÓÊÏä£ºbiowolf@foxmail.com
######´ðÒÉÎ¢ÐÅ: 18520221056
