# Supplementary material for: Machine learning-driven prediction model for cuproptosis-related genes in spinal cord injury: construction and experimental validation
Source: Front Neurol. 2025 Apr 23;16:1525416. doi: 10.3389/fneur.2025.1525416 (PMC12057486; doi:10.3389/fneur.2025.1525416)
Supplement: Supplementary file 2 [file Data_Sheet_2.zip › data 2/数据统计.xlsx]

## Sheet: SLC31AA (2)
Target Name	GADPH				内参CT值均数	SLC31A1	ΔCT=每个样本CT-内参评CT均数	ΔΔCT	每个样本ΔCT平均值	ΔΔCT	2^-ΔΔCT									最后统计					数据均一化
Sample Name	Task	Reporter	Quencher	CT		CT														J		Q			J组平均值	J	Q
Q34	UNKNOWN	SYBR	None	21.5444	21.5259	25.3883	3.86241	0.0687543	3.90639	-1.13793	2.20066								J26	0.643343	Q34	2.20066			0.897798	0.716579	2.45117
Q34	UNKNOWN	SYBR	None	21.6303		25.0919	3.56605	0.084433											J28	0.952004	Q21	1.29245				1.06038	1.43957
Q34	UNKNOWN	SYBR	None	21.403		25.8166	4.29071	0.0510937											J31	1.00464	Q24	1.2913				1.119	1.43829
																			J22	1.16692	Q35	2.68725				1.29976	2.99316
J26	UNKNOWN	SYBR	None	19.3108	18.991	24.7696	5.77859	0.0182168	5.68066	0.63634	0.643343								J34	0.99781	Q38	1.18718				1.1114	1.32233
J26	UNKNOWN	SYBR	None	18.7514		24.5867	5.5957	0.0206789											J37	0.622069	Q40	2.51733				0.692883	2.80389
J26	UNKNOWN	SYBR	None	18.9107		24.6587	5.6677	0.0196721
J28	UNKNOWN	SYBR	None	19.9814	20.1423	24.9902	4.84791	0.0347243	5.11528	0.0709607	0.952004
J28	UNKNOWN	SYBR	None	20.1654		25.4183	5.27599	0.0258089
J28	UNKNOWN	SYBR	None	20.2802		25.3643	5.22195	0.0267938
J31	UNKNOWN	SYBR	None	20.2086	20.2459	25.6588	5.4129	0.0234723	5.03765	-0.00667731	1.00464
J31	UNKNOWN	SYBR	None	20.298		24.8825	4.63662	0.0402011
J31	UNKNOWN	SYBR	None	20.2311		25.3093	5.06342	0.029906
Q38	UNKNOWN	SYBR	None	20.3231	20.4225	25.0723	4.64979	0.0398357	4.79678	-0.247542	1.18718
Q38	UNKNOWN	SYBR	None	20.4705		25.0168	4.59434	0.0413967
Q38	UNKNOWN	SYBR	None	20.4738		25.5687	5.14621	0.0282382
J37	UNKNOWN	SYBR	None	19.472	19.5137	24.9716	5.45789	0.0227516	5.72918	0.684853	0.622069
J37	UNKNOWN	SYBR	None	19.5461		25.5142	6.00046	0.01562	5.04432	5.04432
J37	UNKNOWN	SYBR	None	19.5232		25.5492	6.03544
Q21	UNKNOWN	SYBR	None	19.8085	20.1193	24.4996	4.38027	0.0480183	4.67422	-0.370105	1.29245
Q21	UNKNOWN	SYBR	None	20.7013		24.8249	4.70558	0.0383247
Q21	UNKNOWN	SYBR	None	19.8481		25.0561	4.9368	0.0326494
Q24	UNKNOWN	SYBR	None	19.0035	19.2616	23.8064	4.54476	0.0428441	4.6755	-0.36882	1.2913
Q24	UNKNOWN	SYBR	None	19.2497		24.016	4.75437	0.0370504
Q24	UNKNOWN	SYBR	None	19.5316		23.989	4.72738	0.0377499
J22	UNKNOWN	SYBR	None	19.0224	18.657	23.3102	4.65316	0.0397429	4.82161	-0.222708	1.16692
J22	UNKNOWN	SYBR	None	18.5711		23.5868	4.92977	0.032809
J22	UNKNOWN	SYBR	None	18.3776		23.539	4.88192	0.0339153
Q35	UNKNOWN	SYBR	None	21.5646	21.5655	25.0013	3.43582	0.0924094	3.61819	-1.42613	2.68725
Q35	UNKNOWN	SYBR	None	21.749		25.2882	3.7227	0.0757452
Q35	UNKNOWN	SYBR	None	21.3829		25.2615	3.69606	0.0771572
J34	UNKNOWN	SYBR	None	19.2403	19.3495	24.0804	4.73084	0.0376597	5.04749	0.0031627	0.99781
J34	UNKNOWN	SYBR	None	19.4994		24.5815	5.23194	0.026609
J34	UNKNOWN	SYBR	None	19.3089		24.5292	5.17968	0.0275907
Q40	UNKNOWN	SYBR	None	21.6378	21.0775	24.8969	3.81938	0.0708355	3.71243	-1.33189	2.51733
Q40	UNKNOWN	SYBR	None	20.7978		24.69	3.61249	0.0817586
Q40	UNKNOWN	SYBR	None	20.797		24.7829	3.70542	0.0766579

## Sheet: SLC31AA
Target Name	GADPH				内参CT值均数	SLC31A1	ΔCT=每个样本CT-内参评CT均数	ΔΔCT	每个样本ΔCT平均值	ΔΔCT	2^-ΔΔCT		最后用于统计结果
Sample Name	Task	Reporter	Quencher	CT		CT								ΔΔct		ΔΔct
J22	UNKNOWN	SYBR	None	21.5444	21.5259	25.3883	3.86241	0.0687543	3.90639	-1.13793	2.20066		J1	2.20066	Q1	1.29245
J22	UNKNOWN	SYBR	None	21.6303		25.0919	3.56605	0.084433					J2	0.643343	Q2	1.2913
J22	UNKNOWN	SYBR	None	21.403		25.8166	4.29071	0.0510937					J3	0.952004	Q3	1.16692
													J4	1.00464	Q4	2.68725
J26	UNKNOWN	SYBR	None	19.3108	18.991	24.7696	5.77859	0.0182168	5.68066	0.63634	0.643343		J5	1.18718	Q1	0.99781
J26	UNKNOWN	SYBR	None	18.7514		24.5867	5.5957	0.0206789					J6	0.622069	Q2	2.51733
J26	UNKNOWN	SYBR	None	18.9107		24.6587	5.6677	0.0196721
J28(K42)	UNKNOWN	SYBR	None	19.9814	20.1423	24.9902	4.84791	0.0347243	5.11528	0.0709607	0.952004
J28(K42)	UNKNOWN	SYBR	None	20.1654		25.4183	5.27599	0.0258089
J28(K42)	UNKNOWN	SYBR	None	20.2802		25.3643	5.22195	0.0267938
J31	UNKNOWN	SYBR	None	20.2086	20.2459	25.6588	5.4129	0.0234723	5.03765	-0.00667731	1.00464
J31	UNKNOWN	SYBR	None	20.298		24.8825	4.63662	0.0402011
J31	UNKNOWN	SYBR	None	20.2311		25.3093	5.06342	0.029906
J34	UNKNOWN	SYBR	None	20.3231	20.4225	25.0723	4.64979	0.0398357	4.79678	-0.247542	1.18718
J34	UNKNOWN	SYBR	None	20.4705		25.0168	4.59434	0.0413967
J34	UNKNOWN	SYBR	None	20.4738		25.5687	5.14621	0.0282382
J37	UNKNOWN	SYBR	None	19.472	19.5137	24.9716	5.45789	0.0227516	5.72918	0.684853	0.622069
J37	UNKNOWN	SYBR	None	19.5461		25.5142	6.00046	0.01562	5.04432
J37	UNKNOWN	SYBR	None	19.5232		25.5492
Q21	UNKNOWN	SYBR	None	19.8085	20.1193	24.4996	4.38027	0.0480183	4.67422	-0.370105	1.29245
Q21	UNKNOWN	SYBR	None	20.7013		24.8249	4.70558	0.0383247
Q21	UNKNOWN	SYBR	None	19.8481		25.0561	4.9368	0.0326494
Q24	UNKNOWN	SYBR	None	19.0035	19.2616	23.8064	4.54476	0.0428441	4.6755	-0.36882	1.2913
Q24	UNKNOWN	SYBR	None	19.2497		24.016	4.75437	0.0370504
Q24	UNKNOWN	SYBR	None	19.5316		23.989	4.72738	0.0377499
Q34	UNKNOWN	SYBR	None	19.0224	18.657	23.3102	4.65316	0.0397429	4.82161	-0.222708	1.16692
Q34	UNKNOWN	SYBR	None	18.5711		23.5868	4.92977	0.032809
Q34	UNKNOWN	SYBR	None	18.3776		23.539	4.88192	0.0339153
Q35	UNKNOWN	SYBR	None	21.5646	21.5655	25.0013	3.43582	0.0924094	3.61819	-1.42613	2.68725
Q35	UNKNOWN	SYBR	None	21.749		25.2882	3.7227	0.0757452
Q35	UNKNOWN	SYBR	None	21.3829		25.2615	3.69606	0.0771572
Q38	UNKNOWN	SYBR	None	19.2403	19.3495	24.0804	4.73084	0.0376597	5.04749	0.0031627	0.99781
Q38	UNKNOWN	SYBR	None	19.4994		24.5815	5.23194	0.026609
Q38	UNKNOWN	SYBR	None	19.3089		24.5292	5.17968	0.0275907
Q40	UNKNOWN	SYBR	None	21.6378	21.0775	24.8969	3.81938	0.0708355	3.71243	-1.33189	2.51733
Q40	UNKNOWN	SYBR	None	20.7978		24.69	3.61249	0.0817586
Q40	UNKNOWN	SYBR	None	20.797		24.7829	3.70542	0.0766579

## Sheet: LIAS
Target Name	GADPH				内参CT值均数	LIAS	ΔCT=每个样本CT-内参评CT均数	ΔΔCT	每个样本ΔCT平均值	ΔΔCT	2^-ΔΔCT									最后统计				数据均一化
Sample Name	Task	Reporter	Quencher	CT		CT														J		Q		J组平均值	J	Q
Q21	UNKNOWN	SYBR	None	21.5444	21.5259	29.9921	8.46623	0.00282756	8.30128	0.112697	0.924858								J26	1.48896	Q21	0.924858		1.16785	1.27496	0.791931
Q21	UNKNOWN	SYBR	None	21.6303		29.7474	8.22148	0.00335034											J28	1.10433	Q24	0.60031			0.945609	0.514029
Q21	UNKNOWN	SYBR	None	21.403		29.742	8.21614	0.00336275											J31	1.25171	Q38	0.968191			1.07181	0.829036
																			J22	1.0012	Q35	0.67803			0.857302	0.580579
J26	UNKNOWN	SYBR	None	19.3108	18.991	26.8333	7.84233	0.00435737	7.61428	-0.574307	1.48896								J34	1.08326	Q40	0.774801			0.927564	0.663441
J26	UNKNOWN	SYBR	None	18.7514		26.5072	7.51622	0.00546253											J37	1.07765	Q34	0.931486			0.922762	0.797606
J26	UNKNOWN	SYBR	None	18.9107		26.4753	7.48429	0.00558474
J28	UNKNOWN	SYBR	None	19.9814	20.1423	28.1481	8.00582	0.00389052	8.04541	-0.143172	1.10433
J28	UNKNOWN	SYBR	None	20.1654		28.2227	8.08035	0.00369464
J28	UNKNOWN	SYBR	None	20.2802		28.1924	8.05007	0.003773
J31	UNKNOWN	SYBR	None	20.2086	20.2459	28.1147	7.86886	0.00427796	7.86469	-0.3239	1.25171
J31	UNKNOWN	SYBR	None	20.298		28.58	8.3341	0.00309876
J31	UNKNOWN	SYBR	None	20.2311		27.637	7.3911	0.0059574
Q35	UNKNOWN	SYBR	None	20.3231	20.4225	29.1669	8.74443	0.00233165	8.74917	0.56058	0.67803
Q35	UNKNOWN	SYBR	None	20.4705		29.0579	8.63546	0.00251459
Q35	UNKNOWN	SYBR	None	20.4738		29.2901	8.8676	0.00214085
Q40	UNKNOWN	SYBR	None	19.472	19.5137	28.169	8.65522	0.00248038	8.55669	0.368103	0.774801
Q40	UNKNOWN	SYBR	None	19.5461		27.9719	8.45815	0.00284342	8.18859
Q40	UNKNOWN	SYBR	None	19.5232		28.2625
J22	UNKNOWN	SYBR	None	19.8085	20.1193	28.3524	8.23308	0.00332349	8.18685	-0.00173277	1.0012
J22	UNKNOWN	SYBR	None	20.7013		28.1255	8.0062	0.0038895
J22	UNKNOWN	SYBR	None	19.8481		28.4406	8.32127	0.00312642
Q24	UNKNOWN	SYBR	None	19.0035	19.2616	28.2846	9.02299	0.00192224	8.92481	0.736221	0.60031
Q24	UNKNOWN	SYBR	None	19.2497		28.1539	8.89231	0.0021045
Q24	UNKNOWN	SYBR	None	19.5316		28.1207	8.85912	0.00215347
Q34	UNKNOWN	SYBR	None	19.0224	18.657	26.8569	8.19989	0.00340084	8.29098	0.102394	0.931486
Q34	UNKNOWN	SYBR	None	18.5711		26.952	8.29494	0.003184
Q34	UNKNOWN	SYBR	None	18.3776		27.0351	8.37811	0.00300565
J34	UNKNOWN	SYBR	None	21.5646	21.5655	29.809	8.24347	0.00329966	8.07321	-0.115375	1.08326
J34	UNKNOWN	SYBR	None	21.749		29.6717	8.10626	0.00362889
J34	UNKNOWN	SYBR	None	21.3829		29.4354	7.86991	0.00427485
Q38	UNKNOWN	SYBR	None	19.2403	19.3495	27.5566	8.20705	0.003384	8.23522	0.0466363	0.968191
Q38	UNKNOWN	SYBR	None	19.4994		27.7977	8.44817	0.00286318
Q38	UNKNOWN	SYBR	None	19.3089		27.4	8.05045	0.00377202
J37	UNKNOWN	SYBR	None	21.6378	21.0775	29.438	8.36053	0.0030425	8.0807	-0.107888	1.07765
J37	UNKNOWN	SYBR	None	20.7978		29.156	8.07853	0.0036993
J37	UNKNOWN	SYBR	None	20.797		28.8805	7.80304	0.00447767

## Sheet: DBT
Target Name	GADPH				内参CT值均数	DBT	ΔCT=每个样本CT-内参评CT均数	ΔΔCT	每个样本ΔCT平均值	ΔΔCT	2^-ΔΔCT								最后统计					数据均一化
Sample Name	Task	Reporter	Quencher	CT		CT													J		Q			J组平均值	J	Q
Q24	UNKNOWN	SYBR	None	21.5444	21.5259	29.0608	7.53495	0.00539205	7.86635	0.820314	0.566319							J26	2.54411	Q21	1.39401			2.43831	1.04339	0.571709
Q24	UNKNOWN	SYBR	None	21.6303		29.6722	8.14635	0.00352942										J22	2.23305	Q24	0.566319				0.915818	0.232258
Q24	UNKNOWN	SYBR	None	21.403		29.4436	7.91776	0.00413539										J28	2.77946	Q34	1.34759				1.13991	0.552672
																		J31	2.2627	Q35	1.2314				0.927979	0.505021
J26	UNKNOWN	SYBR	None	19.3108	18.991	24.7763	5.78538	0.0181312	5.69888	-1.34716	2.54411							J34	2.84685	Q38	0.558735				1.16755	0.229148
J26	UNKNOWN	SYBR	None	18.7514		24.6934	5.70241	0.0192045										J37	1.96371	Q40	0.748587				0.805356	0.30701
J26	UNKNOWN	SYBR	None	18.9107		24.5998	5.60885	0.0204913
Q34	UNKNOWN	SYBR	None	19.9814	20.1423	26.9701	6.82775	0.00880325	6.61566	-0.430379	1.34759
Q34	UNKNOWN	SYBR	None	20.1654		26.7089	6.56663	0.0105499
Q34	UNKNOWN	SYBR	None	20.2802		26.5949	6.45261	0.0114175
Q35	UNKNOWN	SYBR	None	20.2086	20.2459	27.0096	6.76373	0.00920268	6.74574	-0.300298	1.2314
Q35	UNKNOWN	SYBR	None	20.298		26.8672	6.62128	0.0101577
Q35	UNKNOWN	SYBR	None	20.2311		27.0981	6.85222	0.00865519
Q38	UNKNOWN	SYBR	None	20.3231	20.4225	27.8855	7.46301	0.00566773	7.8858	0.839764	0.558735
Q38	UNKNOWN	SYBR	None	20.4705		28.5567	8.13422	0.00355924
Q38	UNKNOWN	SYBR	None	20.4738		28.4827	8.06018	0.00374665
Q40	UNKNOWN	SYBR	None	19.472	19.5137	26.9092	7.39547	0.00593938	7.4638	0.417758	0.748587
Q40	UNKNOWN	SYBR	None	19.5461		27.0459	7.53213	0.00540262	7.04604
Q40	UNKNOWN	SYBR	None	19.5232		27.0499
Q21	UNKNOWN	SYBR	None	19.8085	20.1193	26.8698	6.75047	0.00928763	6.5668	-0.479238	1.39401
Q21	UNKNOWN	SYBR	None	20.7013		26.839	6.71973	0.00948764
Q21	UNKNOWN	SYBR	None	19.8481		26.3495	6.2302	0.0133206
J22	UNKNOWN	SYBR	None	19.0035	19.2616	25.1513	5.8897	0.0168665	5.88702	-1.15902	2.23305
J22	UNKNOWN	SYBR	None	19.2497		25.2828	6.02118	0.0153973
J22	UNKNOWN	SYBR	None	19.5316		25.0118	5.75019	0.018579
J28	UNKNOWN	SYBR	None	19.0224	18.657	24.2291	5.57205	0.0210206	5.57124	-1.47481	2.77946
J28	UNKNOWN	SYBR	None	18.5711		24.4368	5.77977	0.0182019
J28	UNKNOWN	SYBR	None	18.3776		24.0189	5.36188	0.0243171
J31	UNKNOWN	SYBR	None	21.5646	21.5655	27.1856	5.62011	0.020332	5.86799	-1.17805	2.2627
J31	UNKNOWN	SYBR	None	21.749		27.5265	5.961	0.0160532
J31	UNKNOWN	SYBR	None	21.3829		27.5884	6.02287	0.0153793
J34	UNKNOWN	SYBR	None	19.2403	19.3495	24.9059	5.5564	0.0212499	5.53668	-1.50937	2.84685
J34	UNKNOWN	SYBR	None	19.4994		24.9734	5.62387	0.020279
J34	UNKNOWN	SYBR	None	19.3089		24.7793	5.42975	0.0231996
J37	UNKNOWN	SYBR	None	21.6378	21.0775	27.1394	6.06189	0.0149689	6.07246	-0.973583	1.96371
J37	UNKNOWN	SYBR	None	20.7978		27.2857	6.20819	0.0135254
J37	UNKNOWN	SYBR	None	20.797		27.0248	5.9473	0.0162064

## Sheet: DLST
Target Name		GADPH				内参CT值均数	DLS	ΔCT=每个样本CT-内参评CT均数	ΔΔCT	每个样本ΔCT平均值	ΔΔCT	2^-ΔΔCT									最后统计					数据均一化
Sample Name		Task	Reporter	Quencher	CT		CT														J		Q			J组平均值	J	Q
Q24		UNKNOWN	SYBR	None	21.5444	21.5259	27.9102	6.38434	0.0119708	6.40562	-0.145642	1.10622								J22	2.219	Q24	1.10622			1.97737	1.1222	0.559442
Q24		UNKNOWN	SYBR	None	21.6303		28.076	6.55014	0.0106712											J34	2.21341	Q34	0.787698				1.11937	0.398357
Q24		UNKNOWN	SYBR	None	21.403		27.8083	6.28238	0.0128474											J28	1.90553	Q35	1.19889				0.963668	0.606307
																				J37	1.93735	Q38	0.843896				0.979762	0.426777
Q34		UNKNOWN	SYBR	None	20.3231	20.4225	27.3527	6.93021	0.00819972	6.89555	0.344286	0.787698								J31	2.42496	Q40	0.97452				1.22636	0.492837
Q34		UNKNOWN	SYBR	None	20.4705		27.3711	6.94859	0.00809593											J26	1.16396	Q21	0.246332				0.588641	0.124576
Q34		UNKNOWN	SYBR	None	20.4738		27.2303	6.80784	0.00892555
J26		UNKNOWN	SYBR	None	19.3108	18.991	25.1765	6.1855	0.0137397	6.33222	-0.219042	1.16396
J26		UNKNOWN	SYBR	None	18.7514		25.4567	6.46571	0.0113143
J26		UNKNOWN	SYBR	None	18.9107		25.3364	6.34545	0.0122979
Q35		UNKNOWN	SYBR	None	19.9814	20.1423	26.4376	6.29533	0.0127326	6.28956	-0.261703	1.19889
Q35		UNKNOWN	SYBR	None	20.1654		26.5449	6.4026	0.0118202
Q35		UNKNOWN	SYBR	None	20.2802		26.3131	6.17075	0.013881
Q38		UNKNOWN	SYBR	None	19.472	19.5137	26.3235	6.80975	0.00891375	6.79612	0.244864	0.843896
Q38		UNKNOWN	SYBR	None	19.5461		26.3251	6.81131	0.00890415
Q38		UNKNOWN	SYBR	None	19.5232		26.2811	6.76731	0.00917984
Q40		UNKNOWN	SYBR	None	20.2086	20.2459	26.7536	6.50774	0.0109894	6.5885	0.0372366	0.97452
Q40		UNKNOWN	SYBR	None	20.298		26.9151	6.66926	0.00982548	6.55126
Q40		UNKNOWN	SYBR	None	20.2311
J22		UNKNOWN	SYBR	None	19.0035	19.2616	24.6525	5.39091	0.0238327	5.40135	-1.14991	2.219
J22		UNKNOWN	SYBR	None	19.2497		24.5958	5.33423	0.0247878
J22		UNKNOWN	SYBR	None	19.5316		24.7405	5.4789	0.0224226
J34		UNKNOWN	SYBR	None	19.0224	18.657	24.2607	5.60363	0.0205655	5.40499	-1.14627	2.21341
J34		UNKNOWN	SYBR	None	18.5711		24.0596	5.40252	0.0236418
J34		UNKNOWN	SYBR	None	18.3776		23.8659	5.20882	0.027039
J28		UNKNOWN	SYBR	None	21.5646	21.5655	27.1545	5.58902	0.0207749	5.62107	-0.93019	1.90553
J28		UNKNOWN	SYBR	None	21.749		27.1442	5.57872	0.0209236
J28		UNKNOWN	SYBR	None	21.3829		27.261	5.69547	0.0192971
J37		UNKNOWN	SYBR	None	19.2403	19.3495	24.701	5.35148	0.0244931	5.59718	-0.954085	1.93735
J37		UNKNOWN	SYBR	None	19.4994		24.9104	5.56083	0.0211847
J37		UNKNOWN	SYBR	None	19.3089		25.2288	5.87921	0.0169895
J31		UNKNOWN	SYBR	None	21.6378	21.0775	26.2271	5.1496	0.028172	5.2733	-1.27796	2.42496
J31		UNKNOWN	SYBR	None	20.7978		26.1803	5.10277	0.0291013
J31		UNKNOWN	SYBR	None	20.797		26.645	5.56753	0.0210866
Q21		UNKNOWN	SYBR	None	19.8085	20.1193	27.4471	7.32777	0.00622476	8.57258	2.02132	0.246332
Q21		UNKNOWN	SYBR	None	20.7013		29.5423	9.42306	0.00145672
Q21		UNKNOWN	SYBR	None	19.8481		29.0862	8.96693	0.00199841
